# Supplementary material for: Thinking Outside the Box: Indirect Myc Modulation in Canine B-Cell Lymphoma
Source: Animals (Basel). 2024 May 15;14(10):1466. doi: 10.3390/ani14101466 (PMC11117341; doi:10.3390/ani14101466)
Supplement: Supplementary file 1 [file animals-14-01466-s001.zip › Table S1.xlsx]

## Sheet: Foglio1
Cell viability 2-way ANOVA results

## Sheet: CLBL-1
BI2536	Df	Sum Sq	Mean Sq	F value	Pvalue
concentration	6	0.9163	0.1527	4.279	0.00132	**
time	1	2.4439	2.4439	68.472	3.12e-11	***
Residuals	55	1.9631	0.0357
MZ1	Df	Sum Sq	Mean Sq	F value	Pvalue
concentration	6	4.101	0.684	10.78	6.72e-08	***
time	1	3.636	3.636	57.35	4.34e-10	***
Residuals	55	3.486	0.063
Combo	Df	Sum Sq	Mean Sq	F value	Pvalue
concentration	9	1.5958	0.17731	6.121	9.99e-06	***
time	1	0.0146	0.01459	0.504	0.481
Residuals	49	1.4195	0.02897

## Sheet: KLR-1201
BI2536	Df	Sum Sq	Mean Sq	F value	Pvalue
concentration	6	0.8595	0.14325	4.665	0.00067	***
time	1	0.2756	0.27561	8.975	0.0041	**
Residuals	55	1.689	0.03071
MZ1	Df	Sum Sq	Mean Sq	F value	Pvalue
concentration	6	1.636	0.2727	3.711	0.00361	**
time	1	2.688	2.6882	36.591	1.34e-07	***
Residuals	55	4.041	0.0735
Combo	Df	Sum Sq	Mean Sq	F value	Pvalue
concentration	9	1.8443	0.2049	10.83	4.9e-09	***
time	1	0.5327	0.5327	28.15	2.69e-06	***
Residuals	49	0.9273	0.0189
