# Supplementary material for: Thinking Outside the Box: Indirect Myc Modulation in Canine B-Cell Lymphoma
Source: Animals (Basel). 2024 May 15;14(10):1466. doi: 10.3390/ani14101466 (PMC11117341; doi:10.3390/ani14101466)
Supplement: Supplementary file 1 [file animals-14-01466-s001.zip › Table S2.xlsx]

## Sheet: Foglio1
Differential expression analysis in CLBL-1.

## Sheet: BI2536_4h_vs_Ctrl
	logFC	AveExpr	t	P.Value	adj.P.Val	genesName
ENSCAFG00000013907	9.8522	5.79678	22.4431	8.32706e-09	5.70746e-05	VGF
ENSCAFG00000013968	11.8252	1.66282	19.8396	2.34188e-08	5.70746e-05	CD163
ENSCAFG00000011002	11.972	1.4372	19.4711	2.72821e-08	5.70746e-05	TINAGL1
ENSCAFG00000009001	10.9077	2.95658	19.2863	2.86784e-08	5.70746e-05	DOCK5
ENSCAFG00000000337	11.6702	1.2884	18.8818	3.45876e-08	5.70746e-05	PPM1H
ENSCAFG00000029470	11.3411	1.04322	18.2294	4.5368e-08	5.70746e-05
ENSCAFG00000002065	10.923	2.61159	18.0623	4.83007e-08	5.70746e-05	KIT
ENSCAFG00000029313	11.0744	0.379271	17.6938	5.70943e-08	5.70746e-05	CLDN1
ENSCAFG00000000654	11.6128	1.88716	17.5929	6.05388e-08	5.70746e-05	FZD6
ENSCAFG00000008853	10.9259	0.735528	17.3918	6.51956e-08	5.70746e-05	TIAM1
ENSCAFG00000012075	10.8608	3.06717	17.34	6.6644e-08	5.70746e-05	HORMAD1
ENSCAFG00000016531	10.8641	0.497947	17.2653	6.89692e-08	5.70746e-05	ADGRA3
ENSCAFG00000011698	10.0289	2.12505	17.1924	6.97642e-08	5.70746e-05	TLR7
ENSCAFG00000029666	10.6908	0.291716	16.9084	8.10051e-08	5.70746e-05	HNRNPLL
ENSCAFG00000015184	11.5109	1.88054	16.7529	8.89598e-08	5.70746e-05	LTBR
ENSCAFG00000002837	10.2533	1.00934	16.6593	9.00504e-08	5.70746e-05	TMEM245
ENSCAFG00000001797	10.5292	0.729959	16.5715	9.4579e-08	5.70746e-05	CRY1
ENSCAFG00000010211	10.4997	0.392615	16.5095	9.73469e-08	5.70746e-05	MBOAT1
ENSCAFG00000018016	10.4636	0.575323	16.4335	1.00868e-07	5.70746e-05	COL4A6
ENSCAFG00000028669	10.4493	0.339798	16.4034	1.02301e-07	5.70746e-05	FAM171B
ENSCAFG00000030416	10.439	0.321014	16.3817	1.03346e-07	5.70746e-05	RGS16
ENSCAFG00000005433	10.4118	0.0871776	16.3247	1.06158e-07	5.70746e-05	ABCC4
ENSCAFG00000019945	11.1251	2.20694	16.1683	1.16665e-07	5.91593e-05	ASS1
ENSCAFG00000029649	10.2012	-0.0032752	15.8754	1.3157e-07	5.91593e-05	ZNF551
ENSCAFG00000013329	8.21175	3.34806	15.7087	1.35074e-07	5.91593e-05	LUZP1
ENSCAFG00000007846	9.80781	0.585112	15.7078	1.4153e-07	5.91593e-05	GBE1
ENSCAFG00000020062	10.0897	0.811641	15.6342	1.48001e-07	5.91593e-05	DPYD
ENSCAFG00000003776	10.0523	0.158228	15.5535	1.54007e-07	5.91593e-05	NRP1
ENSCAFG00000015604	11.1151	0.915827	15.5973	1.54876e-07	5.91593e-05	ILDR2
ENSCAFG00000008643	10.036	0.464855	15.5179	1.56738e-07	5.91593e-05	SPRED1
ENSCAFG00000007758	10.8231	1.76671	15.5335	1.58771e-07	5.91593e-05	GALNT6
ENSCAFG00000015982	10.9096	0.659469	15.5097	1.61059e-07	5.91593e-05	CDC42BPA
ENSCAFG00000015885	10.9823	1.52918	15.3791	1.72468e-07	5.91593e-05	FKBP10
ENSCAFG00000041946	-11.9665	6.53375	-15.4038	1.74442e-07	5.91593e-05	IGHM
ENSCAFG00000002123	9.90133	0.0549023	15.2232	1.81609e-07	5.91593e-05	PON2
ENSCAFG00000020243	9.85801	1.22632	15.1938	1.8417e-07	5.91593e-05	ZFHX3
ENSCAFG00000015172	10.2627	1.87393	15.1891	1.86663e-07	5.91593e-05	CD9
ENSCAFG00000010896	9.53742	0.637809	15.116	1.90062e-07	5.91593e-05	ARRDC4
ENSCAFG00000032289	10.5253	0.333162	15.0794	1.98997e-07	6.03521e-05	BMP6
ENSCAFG00000018875	9.75615	0.26526	14.9031	2.13782e-07	6.1976e-05	HOOK1
ENSCAFG00000003479	9.74616	0.415985	14.881	2.16225e-07	6.1976e-05	CNTNAP2
ENSCAFG00000013420	11.2787	4.37791	14.924	2.2007e-07	6.1976e-05	ETV5
ENSCAFG00000015049	10.5096	0.827466	14.7696	2.34156e-07	6.31429e-05	CDA
ENSCAFG00000016011	9.67418	0.145647	14.7212	2.34891e-07	6.31429e-05	EPHA2
ENSCAFG00000014327	9.22353	0.193465	14.5743	2.50909e-07	6.595e-05	B3GALNT1
ENSCAFG00000014476	9.92637	1.16433	14.5537	2.58773e-07	6.65383e-05	MEOX1
ENSCAFG00000020166	9.54176	-0.38398	14.4247	2.74537e-07	6.73715e-05	ANGPTL2
ENSCAFG00000009809	9.53791	-0.430451	14.4161	2.75798e-07	6.73715e-05	PHACTR1
ENSCAFG00000003023	9.49875	-0.145104	14.3277	2.89106e-07	6.73715e-05	CHN2
ENSCAFG00000007115	10.149	0.11407	14.3504	2.90721e-07	6.73715e-05
ENSCAFG00000002342	11.2159	2.34685	14.3723	2.95338e-07	6.73715e-05	ETV1
ENSCAFG00000003991	9.47877	0.0247876	14.2825	2.96189e-07	6.73715e-05	ARHGAP42
ENSCAFG00000018654	10.0469	-0.161048	14.1494	3.23801e-07	6.94372e-05	PRR32
ENSCAFG00000010654	9.40021	0.105993	14.1049	3.25952e-07	6.94372e-05	AGPAT3
ENSCAFG00000018607	9.40021	0.273706	14.1049	3.25952e-07	6.94372e-05	DNAJC6
ENSCAFG00000010874	8.51085	1.94395	14.014	3.34092e-07	6.94372e-05	SULF2
ENSCAFG00000002201	9.3788	0.220354	14.0566	3.34623e-07	6.94372e-05	SHC3
ENSCAFG00000003103	11.4853	1.41794	14.1074	3.43953e-07	7.01426e-05	RRAGD
ENSCAFG00000008291	9.32162	-0.598785	13.9267	3.59253e-07	7.20211e-05	CXADR
ENSCAFG00000011857	9.28526	-0.0238604	13.8439	3.7602e-07	7.37714e-05	SLAMF9
ENSCAFG00000011549	10.0195	0.489511	13.8328	3.86254e-07	7.37714e-05	ELOVL6
ENSCAFG00000011826	9.87711	-0.144276	13.8111	3.89492e-07	7.37714e-05	CERS6
ENSCAFG00000011908	10.8084	0.960616	13.8202	3.97242e-07	7.37714e-05	SHTN1
ENSCAFG00000006865	9.92303	0.822047	13.7664	4.00005e-07	7.37714e-05	PAMR1
ENSCAFG00000010053	9.21935	-0.0830112	13.6939	4.08661e-07	7.37714e-05	ANO5
ENSCAFG00000018020	9.82741	0.543182	13.7113	4.11643e-07	7.37714e-05	COL4A5
ENSCAFG00000016048	9.8623	0.628552	13.654	4.2575e-07	7.4051e-05	PLEKHG3
ENSCAFG00000029897	9.16537	-0.175571	13.5708	4.37865e-07	7.4051e-05
ENSCAFG00000012173	9.16036	-0.470669	13.5593	4.40708e-07	7.4051e-05	UGT8
ENSCAFG00000005820	9.16036	-0.0843767	13.5593	4.40708e-07	7.4051e-05	ACSS3
ENSCAFG00000010700	10.9953	2.11069	13.5897	4.55214e-07	7.4051e-05	CCND1
ENSCAFG00000009680	9.1248	-0.272368	13.4777	4.61482e-07	7.4051e-05	GCNT2
ENSCAFG00000001579	9.96879	0.255525	13.487	4.70088e-07	7.4051e-05	GNAQ
ENSCAFG00000006100	9.10408	0.405563	13.4303	4.74082e-07	7.4051e-05	DUSP6
ENSCAFG00000029950	10.6061	1.10218	13.4979	4.75162e-07	7.4051e-05	PKIB
ENSCAFG00000004613	9.12811	2.90052	13.4252	4.7581e-07	7.4051e-05	PLXND1
ENSCAFG00000004730	10.2918	0.746027	13.4436	4.86283e-07	7.44011e-05	PLAUR
ENSCAFG00000024867	9.07775	-0.593664	13.37	4.9064e-07	7.44011e-05	TRIM22
ENSCAFG00000010881	9.90133	0.129404	13.3575	5.05911e-07	7.46925e-05	IGF1R
ENSCAFG00000003240	9.05093	-0.291697	13.3087	5.08162e-07	7.46925e-05	MYT1L
ENSCAFG00000004249	9.04007	-0.202852	13.2838	5.15458e-07	7.46925e-05	ARHGAP21
ENSCAFG00000014751	6.01794	4.11873	13.1168	5.18607e-07	7.46925e-05
ENSCAFG00000006524	9.72934	0.748693	13.2679	5.30625e-07	7.46925e-05	ZNF567
ENSCAFG00000023615	9.84937	0.147659	13.2572	5.35751e-07	7.46925e-05	MMP12
ENSCAFG00000012710	9.00137	-0.149752	13.195	5.4251e-07	7.46925e-05	SLCO4A1
ENSCAFG00000003393	10.3342	0.634018	13.2566	5.4308e-07	7.46925e-05	MDFIC
ENSCAFG00000006799	8.97308	-0.117526	13.1297	5.63443e-07	7.66023e-05	IFTAP
ENSCAFG00000030320	8.96161	-1.02312	13.1032	5.72183e-07	7.69067e-05	SHISA2
ENSCAFG00000019860	8.95004	-0.20882	13.0765	5.81145e-07	7.72336e-05	PPP1R26
ENSCAFG00000010345	9.6422	0.505446	13.0892	5.88354e-07	7.73228e-05	NECTIN3
ENSCAFG00000001201	10.1036	1.38156	13.0657	6.04289e-07	7.85443e-05	CDC14B
ENSCAFG00000004265	9.51583	0.380652	13.0001	6.1826e-07	7.92161e-05	THNSL1
ENSCAFG00000007122	9.46665	0.11894	12.9779	6.25686e-07	7.92161e-05	HCK
ENSCAFG00000017144	8.89079	-0.500441	12.9399	6.29549e-07	7.92161e-05	VASH1
ENSCAFG00000004820	11.4415	2.13058	12.9873	6.55559e-07	8.13838e-05	ITGA9
ENSCAFG00000012298	10.293	2.88779	12.917	6.63995e-07	8.13838e-05	FES
ENSCAFG00000012092	8.84781	-0.387096	12.841	6.67419e-07	8.13838e-05	AGAP1
ENSCAFG00000012478	9.43185	0.567046	12.8387	6.79758e-07	8.15885e-05	PLEKHA5
ENSCAFG00000028509	-12.8446	2.1672	-12.9734	6.82894e-07	8.15885e-05
ENSCAFG00000011548	9.87711	0.763203	12.8059	7.02147e-07	8.22847e-05	SLC35F3
ENSCAFG00000015518	9.40273	0.470794	12.7828	7.02634e-07	8.22847e-05	NLGN1
ENSCAFG00000004626	9.19554	0.884698	12.7484	7.13262e-07	8.27104e-05	NECTIN2
ENSCAFG00000031330	8.7906	0.0780471	12.7083	7.22333e-07	8.29491e-05	HOPX
ENSCAFG00000005500	7.99054	1.535	12.5669	7.69063e-07	8.67676e-05	UGGT2
ENSCAFG00000014453	8.74449	-0.410501	12.6014	7.70257e-07	8.67676e-05	AFAP1
ENSCAFG00000023062	11.2235	1.92898	12.6178	8.16116e-07	9.02331e-05	FYB1
ENSCAFG00000005886	9.36145	-0.381229	12.5244	8.22459e-07	9.02331e-05	CRIM1
ENSCAFG00000010536	8.93991	1.82354	12.4883	8.30852e-07	9.02331e-05	CARMIL1
ENSCAFG00000030822	9.35269	-0.571439	12.5063	8.31536e-07	9.02331e-05
ENSCAFG00000011335	9.8923	0.484858	12.445	8.77058e-07	9.43076e-05	GNB4
ENSCAFG00000020131	10.2654	1.87924	12.3872	9.18637e-07	9.647e-05	NIBAN2
ENSCAFG00000001792	8.61865	0.464227	12.3099	9.20102e-07	9.647e-05	LIMCH1
ENSCAFG00000031753	-10.5571	6.36341	-12.3916	9.23279e-07	9.647e-05	IGKC
ENSCAFG00000008295	8.61133	-0.792012	12.2929	9.29792e-07	9.647e-05	BTG3
ENSCAFG00000000677	8.59657	-0.94386	12.2587	9.49661e-07	9.76747e-05	LRP12
ENSCAFG00000014361	8.56659	-0.662265	12.1893	9.91462e-07	0.000101095	MREG
ENSCAFG00000006214	8.55136	-0.748307	12.1541	1.01346e-06	0.000102455	ARAP3
ENSCAFG00000002413	7.66785	3.13453	12.0785	1.03515e-06	0.00010376	DST
ENSCAFG00000010911	8.52822	-0.93664	12.1006	1.04792e-06	0.000104158	NR2F2
ENSCAFG00000001456	7.17748	1.77263	11.9699	1.09307e-06	0.000107217	GCAT
ENSCAFG00000048639	8.49677	-1.02383	12.028	1.09683e-06	0.000107217
ENSCAFG00000010677	8.48078	-0.955252	11.991	1.12274e-06	0.00010885	EYA2
ENSCAFG00000008586	8.97835	-0.410187	11.9571	1.16475e-06	0.000112005	ADAMTS1
ENSCAFG00000003692	10.0684	0.679478	11.9175	1.23256e-06	0.00011757	STOM
ENSCAFG00000000058	8.39808	-0.371776	11.7999	1.26787e-06	0.000119971	SERPINB8
ENSCAFG00000007986	8.38096	-1.27433	11.7604	1.3004e-06	0.000122073	ZNF366
ENSCAFG00000005465	9.51583	0.509866	11.7521	1.35202e-06	0.000125919	DZIP1
ENSCAFG00000008381	8.95584	-0.0400282	11.6956	1.38065e-06	0.000127581	AGA
ENSCAFG00000047181	8.31937	-0.621623	11.6188	1.42514e-06	0.000130422
ENSCAFG00000009949	7.9999	-0.486873	11.5899	1.43853e-06	0.000130422	CCSER1
ENSCAFG00000029248	8.31035	-0.890833	11.5981	1.44447e-06	0.000130422	PPP1R14A
ENSCAFG00000004627	8.30128	-0.212378	11.5772	1.46422e-06	0.000131203	MAPRE3
ENSCAFG00000004644	9.84292	0.228929	11.6131	1.49571e-06	0.000132842	ENOX1
ENSCAFG00000002053	8.28296	-0.420985	11.5352	1.50497e-06	0.000132842	RFX3
ENSCAFG00000001105	8.27371	-0.613059	11.514	1.52602e-06	0.000133702	KCNQ3
ENSCAFG00000009564	9.50667	0.110941	11.5517	1.54338e-06	0.000134228	ATP2B4
ENSCAFG00000014956	-4.6551	7.59965	-11.2908	1.59084e-06	0.000136241	IFI30
ENSCAFG00000009570	8.95004	-0.486135	11.474	1.59969e-06	0.000136241	DSP
ENSCAFG00000012878	9.7941	2.20743	11.5089	1.60107e-06	0.000136241	FCER1G
ENSCAFG00000003884	7.91995	-0.561315	11.4036	1.62562e-06	0.000137329	TXNRD3
ENSCAFG00000028833	8.82899	-0.115455	11.4343	1.63708e-06	0.000137329
ENSCAFG00000017029	7.07219	1.08927	11.3269	1.66717e-06	0.000138868	DAPK2
ENSCAFG00000018482	7.86123	-0.607149	11.2671	1.78011e-06	0.000147239	CERS4
ENSCAFG00000012152	7.844	-0.294795	11.2271	1.8284e-06	0.000150183	GABBR1
ENSCAFG00000017951	8.82899	-0.212858	11.229	1.88185e-06	0.000153507	DTNA
ENSCAFG00000019206	8.09623	-1.3854	11.1096	1.99774e-06	0.000161844	ZYG11A
ENSCAFG00000017557	9.13528	0.413891	11.0876	2.09292e-06	0.000168402	S100A8
ENSCAFG00000013148	8.52261	-0.107594	11.0512	2.10757e-06	0.000168435	GRIN2B
ENSCAFG00000013731	8.04279	-1.14207	10.989	2.16868e-06	0.000172155	MIPOL1
ENSCAFG00000009720	5.3843	4.9822	10.8327	2.22781e-06	0.00017567	CYFIP1
ENSCAFG00000019898	8.02085	-0.314333	10.9395	2.2434e-06	0.000175728	NTNG2
ENSCAFG00000005523	8.90964	-0.0243075	10.9611	2.27034e-06	0.000176669	MBNL2
ENSCAFG00000031525	8.58913	-0.341754	10.9376	2.28584e-06	0.000176712	ZNF630
ENSCAFG00000011838	9.0477	0.118449	10.9324	2.32588e-06	0.00017864	ST8SIA1
ENSCAFG00000030025	8.48336	1.11802	10.8857	2.36308e-06	0.000179734	FGL2
ENSCAFG00000008612	7.67894	-0.609652	10.8459	2.37052e-06	0.000179734	PDGFC
ENSCAFG00000003429	8.41591	-0.395415	10.837	2.44054e-06	0.000181276	CFTR
ENSCAFG00000011755	7.96449	-0.334715	10.813	2.44804e-06	0.000181276	FCER1A
ENSCAFG00000018019	9.37001	0.188001	10.8598	2.47063e-06	0.000181276	CENPV
ENSCAFG00000011349	-11.6048	1.57784	-10.9385	2.48085e-06	0.000181276	GSTP1
ENSCAFG00000013739	8.43173	-0.663309	10.8134	2.48282e-06	0.000181276	TET1
ENSCAFG00000016077	8.43173	-0.725494	10.8134	2.48282e-06	0.000181276	BMPR1A
ENSCAFG00000014089	8.97308	-0.299102	10.8258	2.50162e-06	0.000181528	GJC1
ENSCAFG00000048241	7.94131	-0.763771	10.7612	2.53769e-06	0.000183023
ENSCAFG00000016528	7.92958	-1.0702	10.7351	2.58441e-06	0.000183044	NTRK1
ENSCAFG00000007205	7.92958	-0.532154	10.7351	2.58441e-06	0.000183044	CFAP20DC
ENSCAFG00000030784	7.92958	-0.335735	10.7351	2.58441e-06	0.000183044	LAD1
ENSCAFG00000000860	8.14055	1.26187	10.7174	2.63442e-06	0.000184471	AFDN
ENSCAFG00000010519	8.55136	-0.0906703	10.7343	2.63575e-06	0.000184471	DDX25
ENSCAFG00000014403	8.48078	0.0885781	10.7138	2.66896e-06	0.000185274	SORCS2
ENSCAFG00000048561	8.87189	0.205823	10.7253	2.67855e-06	0.000185274	SVIP
ENSCAFG00000013778	8.32571	-0.562132	10.6559	2.76849e-06	0.000190382	PLA2G4A
ENSCAFG00000007465	8.2982	1.51835	10.6379	2.80227e-06	0.000190614	RHPN2
ENSCAFG00000007357	8.88778	2.50679	10.6562	2.81552e-06	0.000190614	ACVR1B
ENSCAFG00000029067	7.86946	-0.535298	10.6013	2.83888e-06	0.000190614
ENSCAFG00000018359	6.64193	3.51604	10.5416	2.85053e-06	0.000190614	IL13RA1
ENSCAFG00000010670	7.85713	-0.886187	10.5739	2.89434e-06	0.000190614	ZNF496
ENSCAFG00000014075	7.85713	-0.860439	10.5739	2.89434e-06	0.000190614	MB21D2
ENSCAFG00000001198	7.85713	-0.829911	10.5739	2.89434e-06	0.000190614	PRXL2C
ENSCAFG00000009247	9.36267	0.982461	10.6334	2.90193e-06	0.000190614	WDFY3
ENSCAFG00000003973	8.23611	0.166396	10.5795	2.9169e-06	0.000190614	SLC37A3
ENSCAFG00000002392	8.99014	0.10672	10.5808	2.9813e-06	0.000193752	ZSCAN18
ENSCAFG00000006250	7.83215	-0.58535	10.5185	3.01032e-06	0.000194569	SPRY4
ENSCAFG00000008525	7.96449	-0.722555	10.5148	3.03086e-06	0.000194832	CACNA1D
ENSCAFG00000014358	7.81949	-1.01656	10.4905	3.07097e-06	0.000196258	CASK
ENSCAFG00000002936	7.51447	-0.771767	10.4704	3.08624e-06	0.000196258	HOXA1
ENSCAFG00000009360	6.96551	4.86775	10.434	3.1143e-06	0.000196984	ANO6
ENSCAFG00000003406	7.80672	-1.54039	10.4623	3.13341e-06	0.000197138	MET
ENSCAFG00000003018	7.97358	1.207	10.4227	3.242e-06	0.000202891	MFSD2A
ENSCAFG00000029537	8.88365	0.504435	10.4519	3.26327e-06	0.000203147	GJB2
ENSCAFG00000015444	8.77068	-0.0965712	10.4374	3.28681e-06	0.000203542	DMXL2
ENSCAFG00000019173	7.71404	-0.58734	10.2586	3.62868e-06	0.000223542	ZFR2
ENSCAFG00000006254	8.2644	-0.203256	10.2686	3.66441e-06	0.000223777	GALM
ENSCAFG00000014290	8.16787	-0.845477	10.2623	3.67033e-06	0.000223777	ANKH
ENSCAFG00000030172	7.7003	-0.626328	10.2285	3.70901e-06	0.000224975
ENSCAFG00000020305	8.66184	-0.0827273	10.2419	3.78325e-06	0.000228308	CDH1
ENSCAFG00000000296	7.67242	-1.02272	10.1675	3.87794e-06	0.000232834	ADGRG6
ENSCAFG00000013151	5.99288	2.81441	10.0879	3.90206e-06	0.000233099	ARHGAP5
ENSCAFG00000010853	5.81609	2.28601	10.0697	3.93433e-06	0.000233429	FBLN5
ENSCAFG00000012647	8.69584	0.180141	10.182	3.9598e-06	0.000233429	CD244
ENSCAFG00000029797	7.65828	-0.977742	10.1366	3.96678e-06	0.000233429	SIX1
ENSCAFG00000005595	6.41811	2.89189	10.0644	4.0252e-06	0.000235694	FARP1
ENSCAFG00000026864	7.61499	-1.82456	10.0423	4.25242e-06	0.000245354	U4
ENSCAFG00000037037	7.61499	-0.760884	10.0423	4.25242e-06	0.000245354
ENSCAFG00000011136	7.61499	-1.02945	10.0423	4.25242e-06	0.000245354	INPP5A
ENSCAFG00000006054	9.37252	0.564286	10.1068	4.27379e-06	0.00024539	SLC16A3
ENSCAFG00000002835	8.30548	0.129917	10.0488	4.32429e-06	0.00024709	CTNNAL1
ENSCAFG00000011795	7.60027	-1.42844	10.0103	4.35451e-06	0.000247621	SLAMF8
ENSCAFG00000047541	-10.715	1.31951	-10.1215	4.38627e-06	0.000248233	OTOGL
ENSCAFG00000017303	-8.4169	3.91791	-10.019	4.43802e-06	0.000248961	CD19
ENSCAFG00000018816	10.4734	2.05843	10.0965	4.44122e-06	0.000248961	RAI14
ENSCAFG00000019309	7.75421	0.936471	9.96682	4.52265e-06	0.00025233	MMP25
ENSCAFG00000004615	7.26552	-0.55168	9.91191	4.643e-06	0.000257828	APOC1
ENSCAFG00000000272	8.48421	-0.363551	9.92098	4.79114e-06	0.000264179	ARFGEF3
ENSCAFG00000002163	7.53984	-1.09973	9.87933	4.80203e-06	0.000264179	ROR2
ENSCAFG00000047466	7.22617	-1.01559	9.82493	4.95682e-06	0.000270585
ENSCAFG00000015078	9.097	0.885818	9.89867	4.96423e-06	0.000270585	FAM184B
ENSCAFG00000033124	8.05364	-0.793133	9.84034	5.02889e-06	0.000272852
ENSCAFG00000010127	-11.22	1.16271	-9.88228	5.32754e-06	0.000287736	SNRPN
ENSCAFG00000010942	3.6992	7.6954	9.55064	5.5593e-06	0.000298888	CCDC91
ENSCAFG00000010948	5.44087	4.64073	9.5847	5.64702e-06	0.000302231	PREX1
ENSCAFG00000014794	6.18968	3.28575	9.58941	5.75787e-06	0.000305584	SHC4
ENSCAFG00000006013	8.67164	0.443866	9.6893	5.76134e-06	0.000305584	CNTN4
ENSCAFG00000011034	8.24974	0.643323	9.66427	5.79925e-06	0.000306221	CRLF2
ENSCAFG00000029577	5.73815	3.31114	9.54253	5.89036e-06	0.000309485	RGS12
ENSCAFG00000030170	7.41079	-0.414257	9.60148	5.93191e-06	0.000309485	ZNF229
ENSCAFG00000019197	7.37378	-0.842308	9.59833	5.93956e-06	0.000309485	TJP3
ENSCAFG00000013918	4.1931	6.84969	9.46959	5.98376e-06	0.000310421	SLC2A3
ENSCAFG00000030412	-4.15724	6.7992	-9.45783	6.03513e-06	0.000311718	BCL2L11
ENSCAFG00000031104	7.39382	-1.38712	9.56512	6.10062e-06	0.000313731	CX3CR1
ENSCAFG00000006496	7.83215	-1.0604	9.57625	6.13257e-06	0.000314009	MITF
ENSCAFG00000028603	8.15462	-0.607256	9.56067	6.27163e-06	0.000318624
ENSCAFG00000001998	7.37665	-1.08032	9.52838	6.27658e-06	0.000318624	CDK6
ENSCAFG00000003074	6.60522	3.51395	9.46766	6.42391e-06	0.000324709	NOD1
ENSCAFG00000010749	8.26228	-0.172833	9.51718	6.51257e-06	0.00032779	GPR55
ENSCAFG00000005331	6.89997	1.84044	9.44826	6.58616e-06	0.000330089	CAMK1
ENSCAFG00000017022	8.19911	-0.196261	9.48545	6.66529e-06	0.000332646	TMEM92
ENSCAFG00000013287	7.32386	-1.15758	9.41575	6.85224e-06	0.000340539	MAPK4
ENSCAFG00000002663	9.60116	0.977678	9.49418	6.90334e-06	0.000341643	CD109
ENSCAFG00000007154	8.23611	-0.302119	9.42204	7.01837e-06	0.000345888	KRT18
ENSCAFG00000001131	8.42979	4.812	9.40172	7.1762e-06	0.000351352	SLA
ENSCAFG00000008652	8.93019	1.02976	9.41731	7.1961e-06	0.000351352	SHROOM3
ENSCAFG00000018081	9.45946	1.73708	9.43296	7.21835e-06	0.000351352	SPECC1
ENSCAFG00000000274	7.28756	-0.966296	9.33858	7.28064e-06	0.000352932	HEBP2
ENSCAFG00000000480	-9.87994	2.03722	-9.42244	7.36685e-06	0.000355653	NIPAL2
ENSCAFG00000018809	8.7484	1.05233	9.36362	7.47108e-06	0.000359219	TTC23L
ENSCAFG00000000019	7.26907	-1.16231	9.29935	7.50983e-06	0.000359621	ZNF516
ENSCAFG00000008689	-4.42919	6.3083	-9.17669	7.61192e-06	0.000363039	PRKCD
ENSCAFG00000013817	7.03118	1.40579	9.23431	7.85486e-06	0.000373122	SRGN
ENSCAFG00000024903	7.23135	-1.05622	9.21953	8.00145e-06	0.000378565	MAFB
ENSCAFG00000029471	7.65639	1.36019	9.17958	8.38004e-06	0.000394897	CLIC2
ENSCAFG00000003407	7.19261	-1.09444	9.13783	8.54222e-06	0.000399397	ADD2
ENSCAFG00000019187	8.94087	1.51927	9.20496	8.54306e-06	0.000399397	MATK
ENSCAFG00000011756	7.17285	-1.88476	9.09624	8.83306e-06	0.000409716	PLXNA2
ENSCAFG00000036423	7.17285	-1.41308	9.09624	8.83306e-06	0.000409716
ENSCAFG00000002079	7.54677	-1.16152	9.09653	8.93837e-06	0.000412981	KDR
ENSCAFG00000024151	7.21713	-0.247732	9.05766	9.1313e-06	0.000418966	INSRR
ENSCAFG00000047243	7.15281	-1.14853	9.05414	9.13876e-06	0.000418966
ENSCAFG00000001356	7.13249	-1.07839	9.01152	9.46032e-06	0.000432033	PDGFB
ENSCAFG00000007156	4.58709	4.55517	8.89434	9.64597e-06	0.000438818	DENND5A
ENSCAFG00000015627	7.61499	-1.0823	8.97268	9.92413e-06	0.000449742	SIX4
ENSCAFG00000011584	7.09097	-1.82594	8.92491	1.01534e-05	0.000458377	GRAMD1B
ENSCAFG00000005948	4.65348	4.81488	8.81094	1.0363e-05	0.000466058	SPINT2
ENSCAFG00000001791	6.7775	-1.24233	8.8502	1.06995e-05	0.000479368	ALDH1A1
ENSCAFG00000030240	6.75656	2.27087	8.8374	1.0808e-05	0.000482404	DUSP4
ENSCAFG00000010971	8.7888	0.315506	8.90737	1.0873e-05	0.000483481	SATB2
ENSCAFG00000002023	7.04822	-1.54884	8.83611	1.09233e-05	0.000483899	RCAN2
ENSCAFG00000016685	-10.2222	0.567225	-8.94627	1.09702e-05	0.000484165	FXR2
ENSCAFG00000011827	-8.92163	-0.179472	-8.88689	1.11058e-05	0.000487762
ENSCAFG00000011183	3.39975	7.16053	8.69568	1.11342e-05	0.000487762	TM7SF3
ENSCAFG00000000699	7.02636	-1.64484	8.79083	1.13408e-05	0.000494148	PANX2
ENSCAFG00000014854	6.35445	2.065	8.76255	1.13636e-05	0.000494148	CNTNAP1
ENSCAFG00000039462	6.39053	1.42049	8.75669	1.14337e-05	0.000495375
ENSCAFG00000011077	7.00417	-1.3438	8.74494	1.17822e-05	0.000508612	ADARB1
ENSCAFG00000042507	7.17285	-1.31562	8.70852	1.22203e-05	0.000523046
ENSCAFG00000006212	6.98163	-2.09479	8.69842	1.22492e-05	0.000523046	SEMA3A
ENSCAFG00000004236	6.98163	-0.905088	8.69842	1.22492e-05	0.000523046	ATP6V0A4
ENSCAFG00000005811	7.83414	1.38211	8.70812	1.24892e-05	0.000530865	FMNL2
ENSCAFG00000013479	6.16997	5.6164	8.64168	1.25221e-05	0.000530865	GABARAPL1
ENSCAFG00000031378	6.95873	-1.39254	8.65126	1.27439e-05	0.000538339
ENSCAFG00000029786	6.93546	-1.93521	8.60366	1.32659e-05	0.000556415	BDKRB2
ENSCAFG00000015170	6.93546	-1.07671	8.60366	1.32659e-05	0.000556415	ZNF81
ENSCAFG00000007590	-10.232	0.827503	-8.71423	1.33469e-05	0.000557833	ZNF507
ENSCAFG00000030180	11.0865	2.3663	8.73199	1.34467e-05	0.000560027	IL18
ENSCAFG00000002014	8.36162	0.332227	8.62832	1.35979e-05	0.000562822	USP46
ENSCAFG00000007592	8.14058	0.125395	8.6193	1.3609e-05	0.000562822	TSHZ3
ENSCAFG00000018154	7.05708	-0.762383	8.56204	1.38061e-05	0.000567551	PAK3
ENSCAFG00000002640	6.9118	-1.97711	8.55542	1.38193e-05	0.000567551	RIMS1
ENSCAFG00000015197	8.27371	-0.411317	8.59965	1.38995e-05	0.000568869	TNFRSF1A
ENSCAFG00000045213	7.30582	-0.64583	8.53723	1.42213e-05	0.000580032
ENSCAFG00000014164	7.90877	-0.0871756	8.54542	1.4399e-05	0.000583589	MDGA2
ENSCAFG00000020004	6.88776	-2.12562	8.50647	1.44072e-05	0.000583589	VCAM1
ENSCAFG00000012712	6.18259	-0.139695	8.42183	1.51571e-05	0.000611871	EXTL1
ENSCAFG00000007539	6.79639	-0.750789	8.41242	1.55935e-05	0.000627348	ADM
ENSCAFG00000024087	5.76214	1.29972	8.35928	1.57981e-05	0.000633425	CGAS
ENSCAFG00000019729	6.81312	-1.7655	8.35521	1.64076e-05	0.000651238	MIER2
ENSCAFG00000043920	6.81312	-2.47095	8.35521	1.64076e-05	0.000651238
ENSCAFG00000003553	6.81312	-0.958048	8.35521	1.64076e-05	0.000651238	CADPS2
ENSCAFG00000013388	-6.68246	3.41248	-8.32165	1.68288e-05	0.000665721	ACOT9
ENSCAFG00000002152	9.07744	4.49562	8.38186	1.72252e-05	0.000679132	IL1R2
ENSCAFG00000013806	3.72523	9.51537	8.18868	1.74163e-05	0.000684386	M6PR
ENSCAFG00000002978	6.76113	-1.50085	8.25075	1.79694e-05	0.000701461	LPAR1
ENSCAFG00000001028	6.76113	-1.19866	8.25075	1.79694e-05	0.000701461	RNF217
ENSCAFG00000032029	6.73441	-1.05004	8.19748	1.8829e-05	0.00072414
ENSCAFG00000009961	6.73441	-2.54167	8.19748	1.8829e-05	0.00072414	ADAMTS15
ENSCAFG00000043116	6.73441	-1.9192	8.19748	1.8829e-05	0.00072414
ENSCAFG00000009287	6.73441	-1.32115	8.19748	1.8829e-05	0.00072414	ACVR1
ENSCAFG00000020081	7.5854	-1.21593	8.22716	1.88565e-05	0.00072414	BCAR1
ENSCAFG00000018540	8.51507	2.3577	8.2161	1.96177e-05	0.000750932	MYO1F
ENSCAFG00000043868	6.70719	-1.95501	8.14334	1.97498e-05	0.000751127
ENSCAFG00000007085	6.70719	-1.26479	8.14334	1.97498e-05	0.000751127	SOAT2
ENSCAFG00000016486	6.43041	-1.18947	8.12142	1.99604e-05	0.000756704	MAGEH1
ENSCAFG00000012737	5.55127	3.95142	8.07836	2.017e-05	0.000762206	SNX27
ENSCAFG00000019279	7.17285	-1.19641	8.12737	2.03479e-05	0.000766479	GNA15
ENSCAFG00000010685	3.99971	6.13318	8.01847	2.04157e-05	0.000766595	SINHCAF
ENSCAFG00000011659	7.49253	-0.532125	8.12722	2.05657e-05	0.000769783	ATP9A
ENSCAFG00000001264	6.67944	-1.36577	8.0883	2.07376e-05	0.000771335	TSNARE1
ENSCAFG00000016291	6.67944	-0.988251	8.0883	2.07376e-05	0.000771335	DLGAP2
ENSCAFG00000007934	2.99905	8.69865	7.97383	2.09313e-05	0.000775354	CTSB
ENSCAFG00000016010	6.32068	-0.288982	8.06256	2.09768e-05	0.000775354	FSCN1
ENSCAFG00000031192	-9.36822	0.180977	-8.16227	2.11285e-05	0.000778529	EFNB3
ENSCAFG00000002595	6.91499	0.876164	8.06906	2.12684e-05	0.000781251	TMEM150B
ENSCAFG00000000810	4.64497	2.66533	7.98544	2.13713e-05	0.00078206	TRPS1
ENSCAFG00000016429	7.61499	-1.06464	8.08653	2.14227e-05	0.00078206	TNFRSF8
ENSCAFG00000000402	6.65115	-1.50686	8.03233	2.1799e-05	0.000790916	PPP1R14C
ENSCAFG00000011176	6.65115	-1.13975	8.03233	2.1799e-05	0.000790916	NR5A2
ENSCAFG00000015434	6.72804	1.10351	8.0102	2.23004e-05	0.000806633	ANKLE1
ENSCAFG00000030851	7.02636	-1.36712	8.00323	2.26665e-05	0.000817144	HLF
ENSCAFG00000010901	7.34288	2.35114	8.01168	2.27291e-05	0.000817144	FAR2
ENSCAFG00000001567	6.6223	-1.40241	7.97539	2.29411e-05	0.000819782	SH3GL2
ENSCAFG00000014587	6.6223	-1.76665	7.97539	2.29411e-05	0.000819782	TNFSF4
ENSCAFG00000006716	5.25844	2.82516	7.91631	2.31754e-05	0.000825659	FLT3
ENSCAFG00000007541	6.94844	-1.1937	7.95245	2.36849e-05	0.000841275	MRAS
ENSCAFG00000010686	6.76352	-0.924796	7.9291	2.40502e-05	0.000850638	NLRP3
ENSCAFG00000047472	8.82266	-0.388509	7.99966	2.40923e-05	0.000850638
ENSCAFG00000030804	6.59285	-1.15592	7.91761	2.41683e-05	0.000850783	RNLS
ENSCAFG00000030247	6.22404	1.6301	7.87439	2.48462e-05	0.000868993	ZNF304
ENSCAFG00000010744	7.79105	0.0566024	7.92952	2.48709e-05	0.000868993	NAV1
ENSCAFG00000013382	6.02	5.60029	7.86454	2.4906e-05	0.000868993	PPM1J
ENSCAFG00000016394	7.35336	-0.282578	7.90262	2.51326e-05	0.000870115	PLEK2
ENSCAFG00000047554	9.07243	0.597418	7.96172	2.51353e-05	0.000870115
ENSCAFG00000014879	7.66605	-0.822925	7.91262	2.51589e-05	0.000870115	LRRC25
ENSCAFG00000035602	-9.87688	0.379621	-7.97876	2.53338e-05	0.000873611
ENSCAFG00000007976	6.5628	-1.5649	7.85891	2.54906e-05	0.000876462	TEAD1
ENSCAFG00000002766	7.23135	-1.02007	7.85227	2.6226e-05	0.000899133	IGF2BP3
ENSCAFG00000016783	-8.41199	0.0143137	-7.88696	2.63875e-05	0.000901801	DPF3
ENSCAFG00000016249	-11.0073	1.13629	-7.96234	2.65172e-05	0.000901801	PGM2
ENSCAFG00000006162	5.9806	1.07497	7.79508	2.65325e-05	0.000901801	SMAD9
ENSCAFG00000008861	6.95873	-0.280652	7.82202	2.67304e-05	0.000905922	CPE
ENSCAFG00000008880	-4.48832	5.78407	-7.71798	2.72616e-05	0.000921288	PIK3AP1
ENSCAFG00000010473	6.94638	0.119175	7.79211	2.7475e-05	0.000924739	SH3PXD2A
ENSCAFG00000007575	-9.53121	0.283733	-7.87824	2.75201e-05	0.000924739	DPY19L3
ENSCAFG00000031172	8.18253	0.799816	7.8009	2.83783e-05	0.000948553	CADM4
ENSCAFG00000010381	-11.1919	3.89198	-7.89167	2.84379e-05	0.000948553	MS4A1
ENSCAFG00000045246	6.50074	-1.63783	7.73821	2.84694e-05	0.000948553
ENSCAFG00000018951	7.9999	-0.594284	7.77978	2.8775e-05	0.00095501	CDH6
ENSCAFG00000008269	4.14735	3.92125	7.64983	2.88247e-05	0.00095501	IL17RB
ENSCAFG00000043646	4.10435	3.09656	7.63839	2.91092e-05	0.000961742
ENSCAFG00000014629	6.70303	-0.800045	7.71855	2.91975e-05	0.000961973	HGFAC
ENSCAFG00000012775	5.70443	2.33066	7.67897	2.93207e-05	0.000963347	CTBP2
ENSCAFG00000032613	7.02636	-1.26535	7.71344	2.96575e-05	0.000971715
ENSCAFG00000011804	6.93133	0.245585	7.69876	2.99751e-05	0.000979408	CIART
ENSCAFG00000041061	-8.88959	-0.00283699	-7.75803	3.02011e-05	0.000984074
ENSCAFG00000005373	6.93546	-0.775671	7.68725	3.03065e-05	0.000984795	SLC24A3
ENSCAFG00000004011	6.9118	-0.30295	7.64394	3.15491e-05	0.00102236	TBXAS1
ENSCAFG00000011840	6.43589	-2.14634	7.61283	3.19801e-05	0.0010335	SYT12
ENSCAFG00000019037	6.55903	-0.168231	7.59454	3.26764e-05	0.00105118	SLITRK4
ENSCAFG00000005829	4.23689	4.39215	7.51923	3.2705e-05	0.00105118	IL18BP
ENSCAFG00000000925	6.95873	-1.71535	7.59098	3.3231e-05	0.00106206	DCBLD1
ENSCAFG00000003423	6.95873	-1.15496	7.59098	3.3231e-05	0.00106206
ENSCAFG00000048975	7.34596	1.90427	7.60198	3.3313e-05	0.00106206
ENSCAFG00000024344	6.71881	0.188165	7.57004	3.36294e-05	0.00106927	PGB2
ENSCAFG00000045469	6.84339	1.54476	7.56758	3.38503e-05	0.00106932
ENSCAFG00000000975	6.40233	-1.81805	7.54805	3.39805e-05	0.00106932	NFAM1
ENSCAFG00000037593	6.40233	-1.86434	7.54805	3.39805e-05	0.00106932
ENSCAFG00000009337	5.8528	1.30286	7.52859	3.39926e-05	0.00106932	TUBB2B
ENSCAFG00000007215	-11.1431	1.40681	-7.68723	3.43917e-05	0.00107804	YTHDF3
ENSCAFG00000012357	-10.7835	1.22521	-7.67553	3.4452e-05	0.00107804	RBM44
ENSCAFG00000002479	7.65828	-0.485649	7.57089	3.46726e-05	0.00108208	ZNF667
ENSCAFG00000028568	-6.07387	6.17182	-7.50058	3.51755e-05	0.00109488	JCHAIN
ENSCAFG00000002113	7.72765	-0.714265	7.55329	3.53422e-05	0.00109719	INSL6
ENSCAFG00000013830	-11.1732	1.11825	-7.65071	3.56298e-05	0.00110322	CAPN1
ENSCAFG00000000032	6.36798	-1.54403	7.48196	3.61661e-05	0.00110536	CBLN2
ENSCAFG00000007915	6.36798	-1.61941	7.48196	3.61661e-05	0.00110536	PCOLCE2
ENSCAFG00000036856	6.36798	-1.33086	7.48196	3.61661e-05	0.00110536
ENSCAFG00000034862	6.36798	-1.3155	7.48196	3.61661e-05	0.00110536
ENSCAFG00000041698	6.36798	-1.11519	7.48196	3.61661e-05	0.00110536
ENSCAFG00000007661	4.19506	2.99138	7.39527	3.68173e-05	0.00112236	PXYLP1
ENSCAFG00000032730	6.81312	-1.24138	7.46527	3.73088e-05	0.00113442
ENSCAFG00000015682	6.33279	-0.766209	7.41448	3.85597e-05	0.00116945	LIPF
ENSCAFG00000017704	-9.7416	0.26397	-7.48958	3.99908e-05	0.00120975	ARMCX3
ENSCAFG00000008180	4.5101	2.55549	7.30308	4.06025e-05	0.00122512	FCHO2
ENSCAFG00000023403	6.29672	-1.87165	7.34556	4.11876e-05	0.00122854	MPP3
ENSCAFG00000003966	6.29672	-1.01809	7.34556	4.11876e-05	0.00122854	ANKRD50
ENSCAFG00000017992	6.29672	-1.84621	7.34556	4.11876e-05	0.00122854	MID2
ENSCAFG00000011782	6.29672	-2.13447	7.34556	4.11876e-05	0.00122854	GFRA1
ENSCAFG00000014103	-9.6586	0.291609	-7.45542	4.12352e-05	0.00122854	SESTD1
ENSCAFG00000002028	5.83824	-0.548541	7.30872	4.20511e-05	0.0012497	VLDLR
ENSCAFG00000016145	4.20464	4.06979	7.23886	4.29108e-05	0.00127205	KLHL5
ENSCAFG00000010024	4.70636	2.06674	7.24815	4.30863e-05	0.00127406	DOK2
ENSCAFG00000015163	5.73188	2.45088	7.27456	4.33343e-05	0.00127749	CFP
ENSCAFG00000013274	4.51824	2.7058	7.2351	4.34181e-05	0.00127749	DUSP16
ENSCAFG00000002222	6.02305	1.95966	7.27438	4.37631e-05	0.00128444	ASNS
ENSCAFG00000006648	6.00378	-1.17037	7.26654	4.4074e-05	0.00129037	HOXC13
ENSCAFG00000009632	7.04367	-0.580208	7.28119	4.49974e-05	0.00131188	TYRO3
ENSCAFG00000031673	-10.0336	0.562361	-7.37591	4.50308e-05	0.00131188
ENSCAFG00000007309	6.996	-1.00794	7.26938	4.54507e-05	0.00132086	PAX8
ENSCAFG00000011117	8.88711	2.5222	7.32875	4.5593e-05	0.00132175	FABP3
ENSCAFG00000049138	-10.4104	2.78551	-7.36076	4.61817e-05	0.00133299
ENSCAFG00000010619	3.88419	3.59816	7.15675	4.62062e-05	0.00133299	BICD1
ENSCAFG00000010160	3.2424	5.45613	7.14278	4.63298e-05	0.00133331	TPMT
ENSCAFG00000023272	5.97242	-2.20555	7.20545	4.67693e-05	0.00134269	FSTL3
ENSCAFG00000028971	6.22176	-2.15839	7.20266	4.72939e-05	0.00135446	CCDC85C
ENSCAFG00000012085	7.90896	0.705183	7.25471	4.75413e-05	0.00135826	ABCC5
ENSCAFG00000030335	4.53763	3.02768	7.12353	4.85287e-05	0.00138313	SERPINB9
ENSCAFG00000005399	7.42757	-1.09208	7.19809	4.94906e-05	0.00140652	CMTM8
ENSCAFG00000005839	6.92503	-0.490693	7.17908	4.95873e-05	0.00140652	SATB1
ENSCAFG00000013204	6.6752	1.48186	7.16219	5.00021e-05	0.00141489	PTPRE
ENSCAFG00000010793	7.47973	1.20829	7.17952	5.05019e-05	0.00142562	SLC12A7
ENSCAFG00000013112	6.18277	-1.87488	7.12861	5.08489e-05	0.001432	METRNL
ENSCAFG00000019431	8.85378	0.911781	7.20904	5.12639e-05	0.00144026	NSMF
ENSCAFG00000015464	-7.79412	-0.774857	-7.1589	5.20931e-05	0.00145736	PIMREG
ENSCAFG00000031331	4.74095	3.65695	7.05801	5.21191e-05	0.00145736	OCIAD2
ENSCAFG00000000075	5.74705	1.23255	7.0591	5.3732e-05	0.00149892	TNFRSF11A
ENSCAFG00000015086	6.14269	-1.89818	7.05282	5.47974e-05	0.00152504
ENSCAFG00000014484	6.47055	5.16311	7.04325	5.59508e-05	0.00155349	ETV4
ENSCAFG00000031680	7.98493	-0.271671	7.09128	5.60981e-05	0.00155393
ENSCAFG00000038718	4.90412	3.29911	6.98013	5.66567e-05	0.00156574
ENSCAFG00000030285	5.05677	1.87615	6.97738	5.70798e-05	0.00157375	CDR2L
ENSCAFG00000007767	6.11661	4.36686	7.00502	5.74603e-05	0.00158056	CTNND1
ENSCAFG00000009659	6.78514	-0.102431	7.02036	5.7881e-05	0.00158844	HR
ENSCAFG00000031339	6.06446	-1.04226	6.99158	5.81463e-05	0.00159202	TMEM86A
ENSCAFG00000030835	4.29863	2.3803	6.933	5.84398e-05	0.00159637	CCDC167
ENSCAFG00000015381	6.58438	5.99617	6.99755	5.88294e-05	0.00160331	CCND2
ENSCAFG00000004428	6.10147	-1.83915	6.97519	5.91972e-05	0.00160593	CYSLTR2
ENSCAFG00000045545	6.10147	-2.0492	6.97519	5.91972e-05	0.00160593
ENSCAFG00000010953	7.17949	0.508671	7.0015	5.97974e-05	0.00161401	PLCL1
ENSCAFG00000042027	-8.37776	-0.477415	-7.03993	5.9839e-05	0.00161401
ENSCAFG00000010496	3.38442	6.62995	6.88997	5.99046e-05	0.00161401	YARS2
ENSCAFG00000042467	5.83966	-0.710016	6.94853	6.02905e-05	0.00162072
ENSCAFG00000023966	6.15614	0.341757	6.95174	6.07406e-05	0.00162912	CCDC153
ENSCAFG00000000060	6.03495	0.958404	6.93486	6.15422e-05	0.00164688	ITGA7
ENSCAFG00000047934	7.01369	0.692563	6.95829	6.21341e-05	0.00165897
ENSCAFG00000023626	6.05903	-1.62776	6.89513	6.41495e-05	0.00170892	PCARE
ENSCAFG00000012038	7.1208	0.147534	6.90808	6.56485e-05	0.00173948	HHAT
ENSCAFG00000031280	6.68379	-0.998752	6.89253	6.57134e-05	0.00173948	KCNJ8
ENSCAFG00000004870	6.35944	-1.33655	6.88131	6.5738e-05	0.00173948	PCDH17
ENSCAFG00000007902	4.15412	2.27829	6.7873	6.76242e-05	0.0017854	SLC11A2
ENSCAFG00000024769	8.63205	0.829868	6.92207	6.80212e-05	0.00179188	PLAC8A
ENSCAFG00000030823	6.64453	-1.45602	6.85408	6.82736e-05	0.00179453	POMGNT2
ENSCAFG00000010528	2.58353	8.5478	6.7441	6.90181e-05	0.00181008	DNM1L
ENSCAFG00000000367	5.3356	0.609995	6.79755	6.92465e-05	0.00181205	ENPP3
ENSCAFG00000047188	6.01531	-2.04019	6.81294	6.9716e-05	0.0018163
ENSCAFG00000013743	6.01531	-2.13046	6.81294	6.9716e-05	0.0018163	FOXA1
ENSCAFG00000030603	6.2848	-0.494193	6.8178	7.00093e-05	0.00181994
ENSCAFG00000014960	6.46765	0.598582	6.81166	7.09005e-05	0.00183906	ATP8B4
ENSCAFG00000016863	8.12124	2.77517	6.85971	7.13487e-05	0.00184664	LMNA
ENSCAFG00000029125	6.93223	-1.16001	6.81212	7.20107e-05	0.0018597	SIRPB2
ENSCAFG00000009596	-8.32287	-0.157493	-6.84307	7.30621e-05	0.00188274	RUNX1
ENSCAFG00000016071	6.05592	-0.820368	6.75932	7.38095e-05	0.00189073	IGFBP4
ENSCAFG00000008483	6.52347	0.52077	6.77325	7.39271e-05	0.00189073	NDRG4
ENSCAFG00000006704	3.71601	5.42858	6.69111	7.40087e-05	0.00189073	NFKBID
ENSCAFG00000004723	4.5415	3.5312	6.71031	7.40115e-05	0.00189073	KCNN4
ENSCAFG00000012073	5.66418	2.67071	6.7387	7.44172e-05	0.001897	LIMK1
ENSCAFG00000005624	8.31666	0.564705	6.81869	7.49155e-05	0.00190025	DIP2C
ENSCAFG00000014172	6.60417	-1.03116	6.75866	7.52688e-05	0.00190025	ZDHHC8
ENSCAFG00000005865	3.56719	3.38577	6.67138	7.53364e-05	0.00190025	TMTC4
ENSCAFG00000006503	7.75731	0.124985	6.79089	7.5706e-05	0.00190025	RBPMS
ENSCAFG00000030205	5.97022	-2.05281	6.72859	7.59905e-05	0.00190025	KCTD1
ENSCAFG00000002800	5.97022	-1.80126	6.72859	7.59905e-05	0.00190025
ENSCAFG00000016342	5.97022	-2.00584	6.72859	7.59905e-05	0.00190025	PCDH7
ENSCAFG00000003576	5.97022	-1.58525	6.72859	7.59905e-05	0.00190025	SLC13A1
ENSCAFG00000045077	5.97022	-2.239	6.72859	7.59905e-05	0.00190025
ENSCAFG00000011709	-8.2465	-0.489161	-6.78195	7.76541e-05	0.00193775	B3GALT1
ENSCAFG00000043520	5.92368	-1.22264	6.64193	8.30954e-05	0.00205894
ENSCAFG00000001178	5.92368	-1.72985	6.64193	8.30954e-05	0.00205894	COL22A1
ENSCAFG00000003367	6.53148	0.967705	6.66111	8.31597e-05	0.00205894	TNFSF8
ENSCAFG00000001627	4.30734	2.17483	6.59097	8.33673e-05	0.00205894	KIFC2
ENSCAFG00000007870	-7.61323	0.830913	-6.69388	8.33813e-05	0.00205894	DCLK2
ENSCAFG00000014541	4.36601	1.91347	6.58594	8.39432e-05	0.0020685	SPSB2
ENSCAFG00000042390	3.94342	4.06174	6.56796	8.46592e-05	0.00208181
ENSCAFG00000031033	6.96988	0.80405	6.65131	8.53094e-05	0.00209312	EMP1
ENSCAFG00000018841	-9.38337	0.153541	-6.7241	8.54731e-05	0.00209312	MBNL3
ENSCAFG00000030745	6.33279	-1.29243	6.62474	8.58204e-05	0.00209728	SRSF12
ENSCAFG00000016075	6.40233	-1.72249	6.62298	8.61879e-05	0.00210192	GPR173
ENSCAFG00000000334	-8.46926	-0.360969	-6.65504	8.93483e-05	0.00217052	ADAMTS2
ENSCAFG00000000300	3.69314	4.83307	6.51196	8.93679e-05	0.00217052	HIVEP2
ENSCAFG00000024310	6.06453	-1.25	6.55848	9.12195e-05	0.00219082	FBXO27
ENSCAFG00000015596	5.87558	-2.26482	6.55236	9.12201e-05	0.00219082	MAEL
ENSCAFG00000030826	5.87558	-2.3291	6.55236	9.12201e-05	0.00219082	GCSAM
ENSCAFG00000000430	5.87558	-2.01355	6.55236	9.12201e-05	0.00219082	ESR1
ENSCAFG00000024995	5.87558	-2.31967	6.55236	9.12201e-05	0.00219082	SLCO4C1
ENSCAFG00000001391	6.29672	-1.44083	6.56316	9.15002e-05	0.00219082	DMC1
ENSCAFG00000006089	6.29672	-1.75806	6.56316	9.15002e-05	0.00219082	SMOX
ENSCAFG00000013434	7.00417	-0.71694	6.57406	9.26962e-05	0.00221209	FAM43A
ENSCAFG00000016967	4.62164	2.05882	6.4975	9.28865e-05	0.00221209	PDK2
ENSCAFG00000016686	-6.95617	-0.537525	-6.56994	9.29495e-05	0.00221209	ANXA2
ENSCAFG00000003370	-7.68914	1.6018	-6.58873	9.34228e-05	0.00221536	ASAP2
ENSCAFG00000006713	4.68313	1.6287	6.49341	9.34617e-05	0.00221536	APLP1
ENSCAFG00000009180	6.43586	1.11831	6.51969	9.63105e-05	0.00227832	GPR15
ENSCAFG00000000275	5.13915	0.432957	6.45378	9.89078e-05	0.00233509	NHSL1
ENSCAFG00000003287	6.84833	-1.27518	6.49849	9.9952e-05	0.00235443	GPR141
ENSCAFG00000004714	-4.12478	5.6154	-6.41503	0.000100125	0.00235443	FAM107B
ENSCAFG00000011326	-4.4043	5.2014	-6.41384	0.000100995	0.00237017	PRKCA
ENSCAFG00000017389	4.42288	3.64894	6.40316	0.000102218	0.00239413	RAB13
ENSCAFG00000009484	3.75746	4.07712	6.38594	0.000102445	0.0023947	MFSD6
ENSCAFG00000009945	6.3499	0.515385	6.45356	0.00010309	0.00240502	ABHD14B
ENSCAFG00000018612	8.22205	1.32474	6.49858	0.000104712	0.00243806	CARD6
ENSCAFG00000016604	5.22745	1.79013	6.37714	0.000107754	0.00250396	ZSWIM4
ENSCAFG00000004318	5.2691	0.0283152	6.36127	0.000109778	0.00254297	CST7
ENSCAFG00000007778	3.67894	6.18316	6.31998	0.000109863	0.00254297	BIN2
ENSCAFG00000016171	3.70696	2.9743	6.31657	0.000110336	0.00254893	TMEM138
ENSCAFG00000003613	7.07685	1.13994	6.40253	0.000111742	0.00257638	GAB1
ENSCAFG00000031019	-9.38798	2.63763	-6.45138	0.000114285	0.0026299
ENSCAFG00000012932	3.70805	2.98065	6.27555	0.00011539	0.00264931	RHOBTB1
ENSCAFG00000032086	5.73585	-0.545905	6.32849	0.000115577	0.00264931	CBX2
ENSCAFG00000005019	5.17445	-0.121675	6.2851	0.000118926	0.00271694	GATA3
ENSCAFG00000009133	6.5628	-0.878938	6.32835	0.000118987	0.00271694	GPAT3
ENSCAFG00000043602	5.72086	-1.96827	6.26748	0.000123505	0.00280386
ENSCAFG00000045727	5.72086	-1.8863	6.26748	0.000123505	0.00280386
ENSCAFG00000036961	5.72086	-1.66643	6.26748	0.000123505	0.00280386
ENSCAFG00000012809	-6.87657	-0.765314	-6.27561	0.000127472	0.00288839	MPZL3
ENSCAFG00000007492	5.32402	1.50261	6.22399	0.000127828	0.00289091	PALLD
ENSCAFG00000030262	4.51332	1.51284	6.16927	0.00013238	0.00298815	BAMBI
ENSCAFG00000012724	8.55669	3.21141	6.27164	0.000135522	0.00305325	EPS8
ENSCAFG00000010704	-4.86965	7.26475	-6.14559	0.000137386	0.00308788	SP140
ENSCAFG00000017828	5.66537	-1.85811	6.16642	0.000137842	0.00308788	FAM199X
ENSCAFG00000002957	5.66537	-1.95409	6.16642	0.000137842	0.00308788	HOXA7
ENSCAFG00000016635	-5.4453	5.63935	-6.14703	0.000139789	0.00312557	MYO1E
ENSCAFG00000019094	-6.31573	4.24428	-6.15534	0.000142782	0.00318646	AFF2
ENSCAFG00000002615	5.2742	0.95385	6.09273	0.000147677	0.00328949	DNAAF3
ENSCAFG00000048946	2.80359	5.23623	6.03553	0.000148493	0.00330146
ENSCAFG00000012376	6.66844	0.991466	6.1192	0.000150538	0.00334065	VASH2
ENSCAFG00000012353	4.77532	6.19048	6.05278	0.000151967	0.00336604	FURIN
ENSCAFG00000049971	-6.54648	-0.352333	-6.09846	0.000153414	0.00339173
ENSCAFG00000002865	4.47437	4.07606	6.0298	0.000154539	0.00339909	NFE2L3
ENSCAFG00000002618	5.60765	-1.59594	6.06204	0.000154608	0.00339909	TNNI3
ENSCAFG00000005510	5.60765	-0.795755	6.06204	0.000154608	0.00339909	EOMES
ENSCAFG00000025195	2.74618	6.17242	5.99323	0.000155649	0.00341562	ATN1
ENSCAFG00000013801	-8.27593	0.00216331	-6.13353	0.000156572	0.00342952	OSBPL6
ENSCAFG00000000831	3.47343	4.21893	5.95247	0.000164606	0.00359882	EXT1
ENSCAFG00000041031	6.76113	-1.20479	6.02627	0.000167699	0.00365298
ENSCAFG00000017555	5.70801	-0.346698	5.9932	0.000167701	0.00365298	GPR68
ENSCAFG00000016503	5.54753	-1.79172	5.95415	0.000174333	0.00375594	RRAGB
ENSCAFG00000030568	5.54753	-2.05613	5.95415	0.000174333	0.00375594
ENSCAFG00000013958	5.54753	-1.76998	5.95415	0.000174333	0.00375594	FAH
ENSCAFG00000045997	5.54753	-2.11702	5.95415	0.000174333	0.00375594
ENSCAFG00000007659	5.54753	-2.16814	5.95415	0.000174333	0.00375594	SMAD1
ENSCAFG00000011123	5.54753	-2.43367	5.95415	0.000174333	0.00375594	LRRC27
ENSCAFG00000031382	6.74075	-0.614559	5.98564	0.000175485	0.00377389	PMEPA1
ENSCAFG00000029933	-6.57666	-1.42125	-5.97187	0.000177215	0.00380417	CHIC1
ENSCAFG00000028570	4.09413	2.32164	5.8919	0.000178835	0.0038158	DUSP3
ENSCAFG00000016655	-9.51736	0.659074	-6.04686	0.000179497	0.0038158	FAM81A
ENSCAFG00000025220	5.80447	-1.5444	5.93642	0.000179509	0.0038158	ACVRL1
ENSCAFG00000005970	6.20609	-1.13578	5.94895	0.000179509	0.0038158	FGFR1
ENSCAFG00000005377	7.65938	-0.94453	5.9935	0.000179623	0.0038158	GASK1A
ENSCAFG00000049485	3.33991	4.01537	5.87201	0.000179976	0.0038158
ENSCAFG00000007007	7.88669	-0.387453	5.99841	0.000180015	0.0038158	ATP8A2
ENSCAFG00000019810	-9.45042	1.02004	-6.03421	0.000181722	0.00384138	VAV2
ENSCAFG00000006349	-8.59462	0.777627	-6.01	0.000181871	0.00384138	TESPA1
ENSCAFG00000017050	-8.45393	-0.23172	-5.9904	0.000185125	0.00390314	ACSF2
ENSCAFG00000014273	-9.44871	2.40184	-6.01304	0.000186135	0.0039142	RDX
ENSCAFG00000004773	6.88862	0.821259	5.93671	0.000186542	0.0039142	AGAP3
ENSCAFG00000016832	-3.72043	4.83494	-5.84676	0.000186642	0.0039142	CBX1
ENSCAFG00000020194	5.97022	-2.04169	5.90394	0.000187408	0.00392329	BARHL2
ENSCAFG00000003737	6.33519	2.05406	5.87962	0.000195259	0.00408044	PARD3
ENSCAFG00000009372	6.38348	-0.257571	5.87944	0.00019564	0.00408119	DBX2
ENSCAFG00000015157	-12.2903	1.84643	-6.03218	0.000196349	0.00408132	TNIK
ENSCAFG00000019449	5.48479	-2.105	5.84246	0.000197717	0.00408132	SLC9A3R2
ENSCAFG00000016228	5.48479	-1.6254	5.84246	0.000197717	0.00408132	SERPINE2
ENSCAFG00000032253	5.48479	-1.97326	5.84246	0.000197717	0.00408132
ENSCAFG00000044087	5.48479	-1.85708	5.84246	0.000197717	0.00408132
ENSCAFG00000019114	5.48479	-2.13718	5.84246	0.000197717	0.00408132	EBI3
ENSCAFG00000006065	2.58976	6.02411	5.76554	0.000201621	0.00415467	PRNP
ENSCAFG00000019582	2.64925	5.86726	5.75029	0.000205302	0.0042222	ATP6AP1
ENSCAFG00000029396	-7.4755	-0.830317	-5.86907	0.000205839	0.0042222	BASP1
ENSCAFG00000005378	3.67658	3.73697	5.76054	0.00020597	0.0042222	HGSNAT
ENSCAFG00000001474	-5.7976	1.37409	-5.81324	0.000206784	0.00423157
ENSCAFG00000003890	3.53319	5.46359	5.74987	0.000207914	0.00424734	DENND11
ENSCAFG00000030751	2.52631	7.57958	5.71429	0.000213881	0.00436171	ZCRB1
ENSCAFG00000008101	-10.6466	0.872852	-5.91685	0.000214995	0.00437688	PLOD2
ENSCAFG00000044081	-6.85596	-1.08998	-5.80557	0.00021674	0.0044048
ENSCAFG00000023057	5.82583	-1.57197	5.77213	0.000217117	0.0044049	MICALL2
ENSCAFG00000010284	3.24621	3.8466	5.69909	0.000219434	0.00444428	GPLD1
ENSCAFG00000017458	-6.20214	2.89217	-5.76522	0.000221861	0.00447931	EML5
ENSCAFG00000029972	3.64785	2.66195	5.69591	0.000221921	0.00447931	TRIM62
ENSCAFG00000014594	6.30389	0.0681009	5.76561	0.000222578	0.00448492	ABHD12B
ENSCAFG00000005984	3.68735	3.10959	5.68802	0.00022417	0.00448836	POGLUT2
ENSCAFG00000014396	5.41921	-1.77347	5.72661	0.000225678	0.00448836	PPY
ENSCAFG00000035513	5.41921	-1.69775	5.72661	0.000225678	0.00448836
ENSCAFG00000038525	5.41921	-2.25024	5.72661	0.000225678	0.00448836
ENSCAFG00000049541	5.41921	-1.59419	5.72661	0.000225678	0.00448836
ENSCAFG00000005628	5.41921	-2.28613	5.72661	0.000225678	0.00448836	P2RY6
ENSCAFG00000025038	5.41921	-2.27927	5.72661	0.000225678	0.00448836	BTN1A1
ENSCAFG00000011994	4.65987	1.58675	5.70448	0.000225784	0.00448836	KREMEN1
ENSCAFG00000003625	7.71093	1.55619	5.78471	0.000228865	0.00454198	FCGRT
ENSCAFG00000020135	6.69117	3.33964	5.74512	0.000231188	0.00458038	FNBP1L
ENSCAFG00000035298	-7.82593	-0.732758	-5.77733	0.000231761	0.00458406
ENSCAFG00000000134	7.21353	-0.0780308	5.73291	0.000238952	0.00471839	RBMS2
ENSCAFG00000007353	-7.22009	0.17133	-5.73052	0.00023968	0.00472488	SGK3
ENSCAFG00000006604	5.4895	-0.592428	5.6738	0.000240696	0.00473702	VSTM4
ENSCAFG00000003219	3.12692	3.97086	5.61463	0.000241826	0.00475136	SPRED2
ENSCAFG00000016925	3.73127	2.01177	5.62006	0.000243023	0.00476695	FOXO4
ENSCAFG00000029387	2.85748	5.22866	5.60166	0.000244713	0.00479216	TIGAR
ENSCAFG00000002894	-10.2366	1.47576	-5.7904	0.00024612	0.00481174	PALM2AKAP2
ENSCAFG00000014213	-10.798	1.84994	-5.79417	0.000248832	0.00485675	POU2AF1
ENSCAFG00000015324	6.01379	-0.785302	5.63815	0.000255815	0.00498482	TNFAIP8L3
ENSCAFG00000019596	5.35049	-2.20934	5.60689	0.000259214	0.00504274	CACNA1H
ENSCAFG00000043825	5.9827	0.585849	5.61544	0.000262492	0.00509812
ENSCAFG00000015898	5.95798	-0.76989	5.61049	0.000263801	0.00511515	RBM47
ENSCAFG00000011725	7.11627	0.292935	5.64119	0.000265309	0.00513323	ATRNL1
ENSCAFG00000001149	5.88525	0.000743206	5.60253	0.000265602	0.00513323
ENSCAFG00000012066	5.7743	-0.916826	5.58523	0.00027003	0.0052065	ABCC9
ENSCAFG00000007797	6.83843	-0.717858	5.61712	0.000270273	0.0052065	MARVELD2
ENSCAFG00000014297	-7.65908	-0.231218	-5.63903	0.000271144	0.00521479	ZC3H12C
ENSCAFG00000000673	7.0789	2.26095	5.61552	0.000273147	0.00524032	PLXNB2
ENSCAFG00000029170	-10.4895	3.16521	-5.70689	0.000273358	0.00524032
ENSCAFG00000018300	3.08731	2.93962	5.50302	0.000275866	0.00527985	PPP1R13B
ENSCAFG00000006533	5.78247	-1.28483	5.56121	0.000277951	0.00531116	MMP17
ENSCAFG00000010872	4.86993	2.75108	5.52705	0.000280393	0.00534918	ADGRB2
ENSCAFG00000015695	5.20786	-0.762088	5.53407	0.000281277	0.00535741	PRKCH
ENSCAFG00000014058	-2.74848	8.05165	-5.47725	0.000283346	0.005388	CCDC50
ENSCAFG00000000602	-6.29944	2.06813	-5.55829	0.000284247	0.005388	RRM2B
ENSCAFG00000015902	4.75558	2.05669	5.51199	0.000284416	0.005388	P3H4
ENSCAFG00000005473	-6.88301	3.2364	-5.57479	0.000284706	0.005388	ARHGAP15
ENSCAFG00000019812	-4.49133	3.5978	-5.50228	0.00028533	0.00539119
ENSCAFG00000030624	5.37992	-1.38173	5.51856	0.000288289	0.00543841	CMTM4
ENSCAFG00000009595	-6.29925	1.25399	-5.54141	0.000290041	0.0054456	PKD2
ENSCAFG00000014108	7.71919	1.39283	5.5837	0.0002902	0.0054456	OSBPL1A
ENSCAFG00000014586	2.64482	8.73478	5.455	0.00029073	0.0054456	USP5
ENSCAFG00000017382	4.26247	2.50788	5.47885	0.000291453	0.0054456	PIK3R6
ENSCAFG00000025297	-7.46381	0.546673	-5.57232	0.000291551	0.0054456
ENSCAFG00000023874	6.33279	-1.21032	5.53777	0.000291667	0.0054456	RGS11
ENSCAFG00000025025	4.06774	2.2451	5.47304	0.000291893	0.0054456	TRIM34
ENSCAFG00000008566	-9.87665	0.33031	-5.63493	0.000292547	0.0054492	GUCY1B1
ENSCAFG00000012922	-8.27556	-0.439018	-5.59007	0.000293522	0.00545878	SMTN
ENSCAFG00000034158	5.27834	-1.60322	5.48232	0.000300025	0.00554736
ENSCAFG00000048116	5.27834	-1.78812	5.48232	0.000300025	0.00554736
ENSCAFG00000043836	5.27834	-2.19672	5.48232	0.000300025	0.00554736
ENSCAFG00000017308	-7.27207	1.14541	-5.54232	0.000300162	0.00554736	STON2
ENSCAFG00000032326	6.40714	-0.78106	5.5092	0.000302664	0.00558488	S100A2
ENSCAFG00000025515	3.32004	5.22573	5.42319	0.000304696	0.00561363	FOXJ2
ENSCAFG00000004092	-6.87922	0.577563	-5.49624	0.000312787	0.00575373	MTMR2
ENSCAFG00000001520	-6.46267	-1.15794	-5.47519	0.000315965	0.00580316	NFIB
ENSCAFG00000017147	5.35766	1.94853	5.43294	0.000319336	0.00585599	ANGEL1
ENSCAFG00000000706	6.06453	-0.956632	5.44304	0.000323695	0.00592672	IL17REL
ENSCAFG00000047497	5.98899	1.93939	5.43945	0.000324201	0.00592682	PARVB
ENSCAFG00000013018	-9.93914	0.459968	-5.54488	0.000326369	0.00595682	RTKN2
ENSCAFG00000019381	-8.61661	-0.055404	-5.50981	0.00032685	0.00595682	PRKCZ
ENSCAFG00000003307	4.42752	0.909044	5.38328	0.000328694	0.0059721	DOCK4
ENSCAFG00000015796	-9.53531	2.99883	-5.52872	0.000328827	0.0059721	TPM4
ENSCAFG00000000957	3.91834	3.40183	5.37007	0.000329203	0.0059721	SNTB1
ENSCAFG00000011650	-2.75232	8.45111	-5.34767	0.000331211	0.00599932	INPP5D
ENSCAFG00000023831	-7.70132	-0.618536	-5.46761	0.000333451	0.00603066	GPRIN1
ENSCAFG00000031541	-4.09607	3.96256	-5.36047	0.000334658	0.00604327	PRELID2
ENSCAFG00000004424	5.56633	-1.10638	5.39562	0.000336646	0.00606989	TOPAZ1
ENSCAFG00000031495	6.33279	-1.33721	5.41547	0.000338041	0.006076	ZNF461
ENSCAFG00000020133	5.54924	1.88905	5.39059	0.000338502	0.006076	BCAR3
ENSCAFG00000012122	5.53728	-0.410066	5.38893	0.000339041	0.006076	GPR3
ENSCAFG00000012560	-6.27282	-1.39593	-5.41028	0.000339424	0.006076	GAD1
ENSCAFG00000012001	3.92103	3.92041	5.34466	0.000339553	0.006076	ARL4C
ENSCAFG00000009839	6.50633	1.19326	5.41454	0.000340601	0.00608555	CD101
ENSCAFG00000014098	5.50074	1.79813	5.38055	0.000342063	0.00610244	C1RL
ENSCAFG00000048730	5.20239	-2.11509	5.35284	0.000350046	0.00620742
ENSCAFG00000044856	5.20239	-2.51697	5.35284	0.000350046	0.00620742
ENSCAFG00000020330	5.20239	-2.47102	5.35284	0.000350046	0.00620742	ADGRL2
ENSCAFG00000049581	5.20239	-2.12856	5.35284	0.000350046	0.00620742
ENSCAFG00000045317	5.37587	2.662	5.34548	0.000355405	0.00629302
ENSCAFG00000013121	5.53501	0.208198	5.3487	0.000356059	0.00629517	RNASEL
ENSCAFG00000009409	3.15371	4.38777	5.28478	0.000359418	0.00634507	ECI2
ENSCAFG00000018641	-9.87727	1.8406	-5.44778	0.000366335	0.00645753	LGALS9
ENSCAFG00000007681	5.54753	-2.10479	5.31995	0.000368987	0.00648105	MFAP3L
ENSCAFG00000003005	5.54753	-1.21128	5.31995	0.000368987	0.00648105	CREB5
ENSCAFG00000045199	5.82583	-1.16384	5.32663	0.000369747	0.00648105
ENSCAFG00000007045	6.53185	-0.745479	5.34779	0.00036986	0.00648105	ID1
ENSCAFG00000013774	2.84317	4.91771	5.24632	0.000375177	0.00656449	MAP3K14
ENSCAFG00000030466	5.56633	-1.10507	5.30019	0.000378315	0.00660961
ENSCAFG00000011041	5.15849	-0.574551	5.25722	0.000393033	0.00685662	CSF2RA
ENSCAFG00000010476	2.51616	8.59304	5.19744	0.000397269	0.00692032	NOTCH2
ENSCAFG00000002960	5.65445	-1.49023	5.25411	0.000401732	0.00698778	SYT3
ENSCAFG00000012690	4.6344	4.11792	5.22278	0.000402789	0.00699586
ENSCAFG00000027099	5.88839	-1.01514	5.25657	0.000404011	0.00700682	U4
ENSCAFG00000018690	-4.62784	1.92081	-5.21723	0.000405478	0.00701398	OCRL
ENSCAFG00000019121	4.92186	0.251452	5.22501	0.00040561	0.00701398	ANKRD24
ENSCAFG00000016023	4.19975	1.59059	5.19883	0.000409306	0.00706754	COQ8A
ENSCAFG00000010274	5.12222	-1.35088	5.21787	0.000412105	0.00709516	CHI3L1
ENSCAFG00000004935	5.12222	-2.21565	5.21787	0.000412105	0.00709516	PCDH20
ENSCAFG00000004666	3.79495	2.43934	5.18119	0.000413743	0.00710022	PVR
ENSCAFG00000010085	-7.57067	-0.649198	-5.28696	0.000414007	0.00710022	ATP10A
ENSCAFG00000009443	-6.2394	-1.44311	-5.24707	0.0004142	0.00710022	IRX5
ENSCAFG00000014475	4.51737	-0.60474	5.19376	0.000415948	0.00711988	HOMER3
ENSCAFG00000010957	2.48851	5.41859	5.14092	0.00042598	0.00727277	KLHL42
ENSCAFG00000017552	4.18308	1.03037	5.16602	0.00042611	0.00727277	S100A5
ENSCAFG00000024183	-4.77188	3.77899	-5.17902	0.00042723	0.00728137
ENSCAFG00000008465	-10.9428	2.9183	-5.32661	0.00043765	0.00744824	FMNL3
ENSCAFG00000001946	-8.69129	-0.331889	-5.26982	0.000439384	0.00746701	GALT
ENSCAFG00000004151	-6.93143	0.802696	-5.21626	0.000441613	0.00749411	ANXA5
ENSCAFG00000010913	4.39279	0.462629	5.14058	0.000442653	0.007501	C18H11orf24
ENSCAFG00000010484	3.41392	3.67423	5.11131	0.000447435	0.0075712	PKP2
ENSCAFG00000018466	4.42622	0.536937	5.13015	0.000448936	0.00758574	ADAP2
ENSCAFG00000045319	-10.5156	0.758117	-5.28656	0.000454607	0.0076706
ENSCAFG00000011665	-9.88632	0.192323	-5.2671	0.000457474	0.00770797	SIPA1L2
ENSCAFG00000003446	3.45436	1.39998	5.09207	0.000458706	0.00771775	GPR63
ENSCAFG00000015196	7.10758	0.860358	5.17297	0.000469186	0.00788285	SCNN1A
ENSCAFG00000009344	6.29556	-0.957953	5.14587	0.000470905	0.00790052	SLC22A23
ENSCAFG00000016399	5.41921	-1.95695	5.11665	0.000472671	0.00791891	LFNG
ENSCAFG00000028890	5.44477	-1.26062	5.11616	0.000473411	0.0079201	ZFP37
ENSCAFG00000012295	2.72867	4.59402	5.05522	0.000475006	0.0079267	SYCP2
ENSCAFG00000009649	7.15281	-0.64359	5.16421	0.000475146	0.0079267	PLEKHA6
ENSCAFG00000013844	5.13705	-1.59154	5.10139	0.000476871	0.00794427	NCAM1
ENSCAFG00000009533	2.64363	7.61408	5.03955	0.000484057	0.00805264	SSR1
ENSCAFG00000017092	4.82217	-1.94042	5.0742	0.000487991	0.00810669	TBX6
ENSCAFG00000013981	-5.53663	4.34774	-5.09343	0.000488807	0.00810885	RALGPS2
ENSCAFG00000001930	5.03734	-1.75399	5.0767	0.000490166	0.00812	PGM5
ENSCAFG00000042338	-6.57614	-1.13554	-5.10438	0.00050141	0.00829466
ENSCAFG00000008904	6.31432	0.115552	5.09518	0.000502274	0.00829735	SHOX2
ENSCAFG00000013049	-7.66767	-0.505182	-5.12501	0.000508527	0.00838892	EGR2
ENSCAFG00000002796	2.73578	6.33978	4.99496	0.000512475	0.00844227	CCDC88A
ENSCAFG00000011550	3.06753	2.74074	4.99701	0.000513328	0.00844457	PFKFB2
ENSCAFG00000004911	-7.88731	0.823075	-5.12221	0.000514298	0.0084487	POU2F2
ENSCAFG00000011814	3.99096	1.01347	5.01059	0.000515008	0.0084487	RHOD
ENSCAFG00000029948	-6.28892	2.26167	-5.06825	0.00051917	0.00850519	IDNK
ENSCAFG00000010470	-6.60334	-0.613441	-5.07649	0.000519933	0.00850591	GCA
ENSCAFG00000000178	6.8263	-0.891975	5.07948	0.000522322	0.00853318	LRP1
ENSCAFG00000016253	2.54721	4.79798	4.97472	0.000524879	0.00856313	DNAJC16
ENSCAFG00000016208	-5.17305	6.74694	-5.02451	0.000526189	0.00857268	TBC1D1
ENSCAFG00000012542	-3.52196	3.22393	-4.98227	0.000527507	0.00857608	HEG1
ENSCAFG00000002601	5.81674	-0.621323	5.04101	0.000527848	0.00857608	BRSK1
ENSCAFG00000013650	2.97795	4.94718	4.97261	0.000528725	0.00857733	CTTNBP2NL
ENSCAFG00000033145	6.23019	-0.232401	5.0496	0.000530401	0.00857733
ENSCAFG00000002941	2.91468	3.67201	4.96909	0.000530636	0.00857733	ME1
ENSCAFG00000001108	5.41921	-1.55432	5.02477	0.000530826	0.00857733	LRRC6
ENSCAFG00000029218	5.74106	1.03089	5.03045	0.000533438	0.00860174	NCR3LG1
ENSCAFG00000003067	4.4067	-0.456765	4.99226	0.000533791	0.00860174	MTURN
ENSCAFG00000016837	-9.57228	1.21168	-5.13131	0.000537187	0.0086447	SKAP1
ENSCAFG00000005175	3.79391	2.6758	4.96685	0.000541486	0.00870204	SCEL
ENSCAFG00000002143	3.3102	2.48291	4.94837	0.000548287	0.00879937	DYNC1I1
ENSCAFG00000030972	-9.80669	0.202888	-5.119	0.000549433	0.00880582	GYPC
ENSCAFG00000006728	6.00192	0.152164	5.00321	0.000557765	0.00892726	KIRREL2
ENSCAFG00000005627	5.00306	-0.299569	4.97179	0.000559225	0.00893854	JAG1
ENSCAFG00000020154	3.37627	2.9364	4.93061	0.000561562	0.00896377	GFI1
ENSCAFG00000031623	-10.8242	2.28166	-5.11056	0.000571435	0.00910907	DDX43
ENSCAFG00000008753	5.78604	3.93444	4.96966	0.000577405	0.00917397	DPYSL2
ENSCAFG00000031999	-3.34955	5.35463	-4.90821	0.000577529	0.00917397	SLC30A1
ENSCAFG00000002049	5.66537	-1.7489	4.96548	0.000577833	0.00917397	RUSC2
ENSCAFG00000000784	2.84301	5.47529	4.89326	0.000583869	0.00925737	TTC38
ENSCAFG00000026952	4.94714	-2.06978	4.92873	0.000589705	0.00931246	U6
ENSCAFG00000010709	4.94714	-2.16979	4.92873	0.000589705	0.00931246	ADAMTS17
ENSCAFG00000031727	4.94714	-2.49987	4.92873	0.000589705	0.00931246	STC2
ENSCAFG00000020369	4.02665	3.23749	4.90351	0.000590853	0.00931815	SLC9A5
ENSCAFG00000019937	3.91417	2.53435	4.8949	0.000595504	0.00937899	KIAA0513
ENSCAFG00000009805	-7.50288	-0.651008	-4.99189	0.000598691	0.00941665	NAP1L5
ENSCAFG00000032874	5.73141	-1.21491	4.93872	0.000599507	0.00941695
ENSCAFG00000004022	-2.99376	5.61423	-4.86497	0.000606635	0.00951628	KIAA1109
ENSCAFG00000001952	-9.22402	1.36136	-5.01657	0.000614858	0.00962068	SEPTIN10
ENSCAFG00000020007	2.72661	4.77795	4.85178	0.000614917	0.00962068	CDC14A
ENSCAFG00000041581	5.54753	-1.69391	4.90318	0.000623162	0.0097368	ZNF697
ENSCAFG00000029171	5.55868	-0.452974	4.90128	0.000624954	0.00975192	SMYD3
ENSCAFG00000025434	4.61728	2.02925	4.87337	0.000625879	0.00975348	MANSC4
ENSCAFG00000000827	3.93798	3.90812	4.84416	0.000636091	0.00989959	SMC1B
ENSCAFG00000009320	-9.38163	2.45344	-4.98983	0.000639406	0.00993618	ARHGAP24
ENSCAFG00000013155	2.66979	3.68913	4.8201	0.000640122	0.00993618	GALE
ENSCAFG00000012473	5.33763	2.25076	4.87471	0.000641353	0.00994224	SEMA6C
ENSCAFG00000007963	-8.35874	1.71329	-4.95811	0.000644304	0.0099749	BLK
ENSCAFG00000047167	-7.72473	0.228413	-4.93909	0.000645857	0.00998249
ENSCAFG00000001487	-9.79325	0.949447	-4.99096	0.000646482	0.00998249	LGALS1
ENSCAFG00000031526	2.88782	4.06501	4.80511	0.000654243	0.0100892	PSMG4
ENSCAFG00000014577	-5.19977	2.98783	-4.85358	0.000655715	0.0100987	VEGFB
ENSCAFG00000019817	3.4836	3.28038	4.80895	0.000657998	0.0101207	BRD3
ENSCAFG00000029853	5.96875	0.401291	4.86554	0.000664894	0.0102135	CDKN1A
ENSCAFG00000001534	-9.55337	0.471175	-4.9511	0.000675613	0.0103647	TLE4
ENSCAFG00000009859	-6.38514	-1.41842	-4.86023	0.000680349	0.0104238	GPRIN3
ENSCAFG00000030931	6.17887	-1.07277	4.85184	0.000682343	0.0104408	LIF
ENSCAFG00000017943	-2.99573	7.72347	-4.77068	0.000685096	0.0104694	ANXA6
ENSCAFG00000012475	2.85637	6.32353	4.7644	0.000689354	0.0105108	PEA15
ENSCAFG00000018897	3.72712	3.41003	4.77735	0.00068958	0.0105108	JUN
ENSCAFG00000032164	-7.13313	-0.0636092	-4.86655	0.000694244	0.0105599	ZNF792
ENSCAFG00000013724	-6.03948	-1.72816	-4.83401	0.000694587	0.0105599
ENSCAFG00000018617	-5.75407	0.743572	-4.81701	0.000702318	0.0106637	RAVER2
ENSCAFG00000014687	5.65576	-0.489082	4.81059	0.000705531	0.0106987	TMEM59L
ENSCAFG00000000655	4.61827	2.93737	4.77967	0.000706719	0.010703	TMEM181
ENSCAFG00000018905	-5.58878	0.403091	-4.8017	0.000711912	0.0107679	ZNF449
ENSCAFG00000015345	3.3307	2.8263	4.74379	0.000713698	0.0107811	CC2D2A
ENSCAFG00000009905	4.85092	-2.40283	4.77296	0.000718867	0.0108454	MMP9
ENSCAFG00000011638	-6.43916	-1.49296	-4.81101	0.000726893	0.0109525	SPTA1
ENSCAFG00000002421	6.18277	-1.44173	4.80215	0.000728085	0.0109565	ZNF550
ENSCAFG00000042412	3.99344	-0.680399	4.73402	0.000735056	0.0110473	ECHDC2
ENSCAFG00000012487	-6.22146	-1.15533	-4.79293	0.000738024	0.0110701	MYO3B
ENSCAFG00000001825	-4.43494	2.91363	-4.74122	0.000738443	0.0110701	CEMIP2
ENSCAFG00000014991	-5.75261	-1.34827	-4.76942	0.000747317	0.0111812
ENSCAFG00000031706	2.75788	7.29811	4.70101	0.000747748	0.0111812
ENSCAFG00000008270	4.32109	1.3124	4.72716	0.000749315	0.0111905	SORBS1
ENSCAFG00000023759	4.38526	-0.000770034	4.723	0.000755014	0.0112614	MT2A
ENSCAFG00000016120	4.74919	-0.137798	4.72647	0.000761157	0.0113388	SPTB
ENSCAFG00000009441	-5.06023	3.69454	-4.72622	0.000770162	0.0114498	CD82
ENSCAFG00000006463	3.6349	2.2234	4.6898	0.000771229	0.0114498	GTSF2
ENSCAFG00000009232	-6.19772	-1.61965	-4.75836	0.000771515	0.0114498	AMIGO2
ENSCAFG00000013947	5.63237	-1.29506	4.73305	0.000780201	0.0115642	SLC6A20
ENSCAFG00000016019	-3.5034	7.59196	-4.67457	0.000784286	0.0116102	FADS2
ENSCAFG00000012780	-10.4984	0.744437	-4.85259	0.000789023	0.0116657	CD3G
ENSCAFG00000047572	-6.15031	-1.66272	-4.73843	0.00079054	0.0116735
ENSCAFG00000001607	5.61437	-1.61053	4.71417	0.000799286	0.011788	SLC39A4
ENSCAFG00000001217	4.80764	-1.0671	4.6883	0.000802038	0.0118138	PTK2
ENSCAFG00000004443	4.74933	0.331639	4.68489	0.000803943	0.0118272	FOSB
ENSCAFG00000025390	5.48479	-1.88306	4.70461	0.000805349	0.0118331	SLC22A17
ENSCAFG00000017889	-8.15754	1.40933	-4.77482	0.000812206	0.0119191	EVL
ENSCAFG00000040994	5.52902	-0.463238	4.69763	0.0008142	0.0119335
ENSCAFG00000015867	-7.91204	-0.794216	-4.7584	0.000822832	0.0120451	ONECUT1
ENSCAFG00000010860	2.3427	6.07459	4.6183	0.000830535	0.0121429	ERGIC2
ENSCAFG00000009010	-6.1799	-1.41575	-4.69907	0.00083365	0.0121733	ZNF641
ENSCAFG00000008336	2.77739	4.85068	4.61635	0.000835805	0.0121898
ENSCAFG00000015043	6.46299	-0.0619528	4.70385	0.000837609	0.012201	MMP13
ENSCAFG00000018638	-10.7505	0.862275	-4.81043	0.000839512	0.0122071	KSR1
ENSCAFG00000006611	5.12222	-2.04474	4.6621	0.000840087	0.0122071	HOXC4
ENSCAFG00000032751	3.3857	4.35511	4.61496	0.000846081	0.0122791	CLEC2B
ENSCAFG00000006694	-6.58651	1.16272	-4.6984	0.000847737	0.012288	STX2
ENSCAFG00000006596	-4.77909	1.66317	-4.64024	0.000853751	0.0123601	ANKS1B
ENSCAFG00000007169	4.36355	0.594816	4.6274	0.000855761	0.0123634	TTL
ENSCAFG00000009321	2.22193	6.92696	4.59414	0.000856925	0.0123634	RIPK1
ENSCAFG00000016461	2.72639	4.38234	4.59627	0.000857746	0.0123634	FBXL20
ENSCAFG00000013048	-13.3095	2.42212	-4.83987	0.00085816	0.0123634	FCRLA
ENSCAFG00000008591	-5.68804	-1.32199	-4.66076	0.000860255	0.0123785	TDO2
ENSCAFG00000017916	5.45639	0.735164	4.65206	0.00086238	0.012394	SEMA7A
ENSCAFG00000012082	3.81484	2.34578	4.60445	0.00086725	0.0124488	SEMA4B
ENSCAFG00000048128	5.13321	-0.174538	4.63133	0.000875453	0.0125513
ENSCAFG00000005870	-4.32916	5.71287	-4.60564	0.000879812	0.0125986	RASGRP3
ENSCAFG00000023869	5.57692	-0.278123	4.63742	0.00088348	0.0126358	ZNF205
ENSCAFG00000048885	4.74783	-2.26738	4.60837	0.000889641	0.0126932
ENSCAFG00000002412	4.74783	-2.09652	4.60837	0.000889641	0.0126932
ENSCAFG00000003022	7.20042	0.280849	4.67667	0.000893263	0.0127295	MYCL
ENSCAFG00000030287	-6.1856	-0.665351	-4.64526	0.000895551	0.0127468
ENSCAFG00000012914	-3.58885	4.97749	-4.56941	0.000903069	0.0128383	CLIC4
ENSCAFG00000012143	4.70638	0.606878	4.5926	0.00090714	0.0128728	NPEPL1
ENSCAFG00000005179	5.07952	-1.76565	4.60263	0.00090767	0.0128728	CAPN5
ENSCAFG00000003941	-7.04004	-1.36689	-4.65788	0.000910335	0.0128951	SPATA6
ENSCAFG00000001397	5.02641	0.843932	4.59566	0.000914291	0.0129357
ENSCAFG00000009856	6.45268	-0.761234	4.63129	0.000922009	0.0130293	SLC6A5
ENSCAFG00000007050	3.89413	1.30272	4.5571	0.000925694	0.0130658	RARG
ENSCAFG00000019923	-6.60585	-0.481953	-4.62561	0.000934603	0.0131758	C5H16orf74
ENSCAFG00000008477	-4.23385	5.33779	-4.55656	0.000936264	0.0131835	BLNK
ENSCAFG00000007065	4.77072	5.45011	4.56794	0.00093971	0.0132163	ITGB7
ENSCAFG00000004833	7.9364	1.93109	4.65162	0.000948819	0.0133285	B4GALT2
ENSCAFG00000028791	4.46529	0.875022	4.55089	0.00095085	0.0133302	PEMT
ENSCAFG00000013075	-3.75418	4.51482	-4.53355	0.000951439	0.0133302	SH3KBP1
ENSCAFG00000007774	5.83966	-0.758534	4.58897	0.000952315	0.0133302	CELA1
ENSCAFG00000015776	-7.19361	-1.23571	-4.62433	0.000957575	0.013377	CCDC120
ENSCAFG00000028456	2.93414	3.96411	4.51514	0.000957926	0.013377	CD83
ENSCAFG00000010304	-11.4019	0.956913	-4.72225	0.000959161	0.0133785	ETS1
ENSCAFG00000012667	-5.49711	-0.881539	-4.56925	0.000964617	0.0134387	CYBRD1
ENSCAFG00000006686	5.57315	-2.11538	4.56506	0.000972981	0.0135393	MFHAS1
ENSCAFG00000009790	2.40112	7.18827	4.49655	0.000976427	0.0135645	GXYLT1
ENSCAFG00000003077	2.68979	5.91028	4.49792	0.000977087	0.0135645	GGCT
ENSCAFG00000011146	3.32168	1.75062	4.49179	0.000995358	0.013802	ABHD4
ENSCAFG00000011670	5.62701	-0.645923	4.54418	0.00100279	0.0138888	ALPK1
ENSCAFG00000029652	-7.69107	-0.835182	-4.6022	0.00100477	0.0139
ENSCAFG00000002487	6.33489	1.0642	4.5595	0.00101039	0.0139452	GABBR2
ENSCAFG00000005309	3.10346	4.81403	4.47736	0.00101041	0.0139452	LBH
ENSCAFG00000013269	-5.7406	-1.7141	-4.53556	0.00101909	0.0140487	ID3
ENSCAFG00000008752	-6.47426	0.432533	-4.54766	0.0010323	0.0142142	FRAS1
ENSCAFG00000017599	-2.9475	4.31465	-4.45605	0.00103699	0.0142623	PIAS2
ENSCAFG00000042958	-5.47523	-1.68981	-4.51318	0.00103926	0.0142769
ENSCAFG00000007582	-6.81102	1.45916	-4.54528	0.00104937	0.0143991	SNX25
ENSCAFG00000004652	-3.4426	3.89911	-4.45296	0.00105152	0.0144119	GLB1
ENSCAFG00000024936	-6.10246	-0.129317	-4.52202	0.00105297	0.014415	MTUS2
ENSCAFG00000009110	4.94714	-2.1144	4.48715	0.00105443	0.0144183	MT1E
ENSCAFG00000028694	5.62836	-1.1152	4.50545	0.00105659	0.0144311	ZNF793
ENSCAFG00000016795	2.20452	5.95476	4.43342	0.00106149	0.0144814	PIGG
ENSCAFG00000016588	5.11962	-0.494382	4.47977	0.00107212	0.0146095	BRME1
ENSCAFG00000019617	4.1234	0.988679	4.45059	0.00107557	0.0146396	ABCA7
ENSCAFG00000015618	-5.15884	1.90354	-4.47543	0.00108009	0.0146843	TULP3
ENSCAFG00000016714	-10.2386	2.293	-4.60501	0.00108726	0.0147648	TP53
ENSCAFG00000013207	3.13706	2.95175	4.42152	0.0010899	0.0147836	C34H3orf70
ENSCAFG00000008770	4.73667	0.0672226	4.4528	0.00109579	0.0148466	TMEM116
ENSCAFG00000003935	-7.28338	-0.161322	-4.51986	0.0011059	0.0149663	AGBL4
ENSCAFG00000020370	2.77966	5.99588	4.4034	0.00111054	0.0150119	FHOD1
ENSCAFG00000006240	3.66579	5.01879	4.41349	0.00111542	0.0150607	MCF2L
ENSCAFG00000017974	4.6368	-2.27838	4.43375	0.00112029	0.0151092	NOL4
ENSCAFG00000000946	5.41467	0.188368	4.44547	0.00113632	0.015308	A4GALT
ENSCAFG00000016917	5.59193	1.86769	4.4439	0.00114688	0.0154326	SYT11
ENSCAFG00000010193	2.72998	6.76492	4.37174	0.00115841	0.0155701	GUSB
ENSCAFG00000002147	5.54753	-0.706166	4.42678	0.00117184	0.0157327	IL1R1
ENSCAFG00000015033	5.09148	1.80027	4.40924	0.00117858	0.0158016	SH2D5
ENSCAFG00000003300	-6.06351	2.00444	-4.43717	0.00117964	0.0158016	RNF144A
ENSCAFG00000030300	-2.91213	5.2401	-4.35582	0.00118666	0.0158776	CCR7
ENSCAFG00000049540	4.9398	-1.0744	4.39498	0.00119464	0.0159663
ENSCAFG00000012242	-8.70821	-0.302061	-4.4906	0.0012107	0.0161628	ZNF831
ENSCAFG00000047810	-8.0026	2.94376	-4.47135	0.00121294	0.0161743	PLAC8
ENSCAFG00000028486	2.15938	5.93964	4.33132	0.00121838	0.0162286	BLOC1S5
ENSCAFG00000012677	-10.6501	0.80488	-4.52241	0.00122961	0.0163597	CD79B
ENSCAFG00000016982	-2.16254	7.91572	-4.32199	0.00123395	0.016393	DOCK2
ENSCAFG00000029722	3.65619	0.429798	4.33846	0.00123488	0.016393	TLCD1
ENSCAFG00000002981	-2.70024	7.04495	-4.31937	0.0012434	0.0164876	REL
ENSCAFG00000020179	5.33079	-0.735438	4.36984	0.0012557	0.016632	TGFBR3
ENSCAFG00000017318	-5.9249	1.19986	-4.37613	0.00127524	0.016872	EBF1
ENSCAFG00000000896	-4.69947	3.47391	-4.33638	0.00128251	0.0169454	DLA-DOA
ENSCAFG00000015778	-6.62143	0.655262	-4.39176	0.00128366	0.0169454	HSH2D
ENSCAFG00000032401	6.42626	1.08656	4.38202	0.00129086	0.0170165
ENSCAFG00000048526	-5.53505	4.15816	-4.35514	0.00129192	0.0170165
ENSCAFG00000016858	-5.93097	0.00271677	-4.36594	0.00129354	0.0170189	DNAL1
ENSCAFG00000049475	-7.33316	-0.897091	-4.40183	0.00130154	0.0170954
ENSCAFG00000043182	5.16464	-1.06407	4.33724	0.00130448	0.0170954
ENSCAFG00000008159	-7.26398	-0.693051	-4.3982	0.0013046	0.0170954	PLSCR4
ENSCAFG00000042774	-6.46985	-1.43707	-4.37529	0.00130514	0.0170954
ENSCAFG00000010941	-5.82589	-1.61042	-4.35108	0.00131462	0.0172005	SLC24A4
ENSCAFG00000018963	-7.32843	0.106904	-4.38742	0.00132735	0.017348	ATF7IP2
ENSCAFG00000000644	2.61017	3.98745	4.26618	0.0013358	0.0174147	SYNJ2
ENSCAFG00000004655	4.00669	1.01402	4.2884	0.00133659	0.0174147	BCL3
ENSCAFG00000013792	-3.88841	3.67927	-4.28455	0.00133865	0.0174147	STARD5
ENSCAFG00000023467	4.11138	2.47582	4.28979	0.00133867	0.0174147	ACOT6
ENSCAFG00000030792	-6.68601	-1.16986	-4.3625	0.00133982	0.0174147	CA13
ENSCAFG00000011392	-5.78054	-1.56665	-4.33132	0.00134842	0.0175072	SSPN
ENSCAFG00000028574	2.28911	4.48667	4.25468	0.00135357	0.0175548	NXT2
ENSCAFG00000014278	-5.61862	1.92759	-4.316	0.00136815	0.0177245	ABCA12
ENSCAFG00000011671	-3.76239	2.48219	-4.26002	0.00137932	0.0178376	OTUD7B
ENSCAFG00000013413	4.65456	0.904741	4.28198	0.0013799	0.0178376
ENSCAFG00000018776	-3.47517	4.9331	-4.24552	0.001396	0.0180162	NTAN1
ENSCAFG00000014046	-6.43596	3.80882	-4.32512	0.00139676	0.0180162	RASAL2
ENSCAFG00000049665	4.75002	-1.97593	4.27046	0.00140718	0.0181308
ENSCAFG00000014350	-9.67498	2.74043	-4.39926	0.00141492	0.018197	MEF2B
ENSCAFG00000001126	-6.87946	0.417001	-4.32769	0.00141661	0.018197	KLHL3
ENSCAFG00000017024	-3.96179	2.27931	-4.245	0.00141693	0.018197	ZC2HC1C
ENSCAFG00000013904	4.59689	1.2751	4.26037	0.00141862	0.018199	BCL6
ENSCAFG00000025512	3.49821	2.26019	4.23169	0.00142374	0.0182321	SERPINB6
ENSCAFG00000042579	4.85092	-1.67466	4.26457	0.00142428	0.0182321
ENSCAFG00000031667	-5.90695	-0.0993431	-4.28938	0.00143636	0.0183518	ADH4
ENSCAFG00000010798	4.80785	-0.0705713	4.25666	0.00143757	0.0183518	TNNT2
ENSCAFG00000017223	4.5165	-1.94599	4.24746	0.00143984	0.0183518	ZDHHC15
ENSCAFG00000034875	4.5165	-2.04097	4.24746	0.00143984	0.0183518
ENSCAFG00000005395	3.0207	3.15105	4.21128	0.00144898	0.0184335	GDPD5
ENSCAFG00000023704	-7.74092	-0.715279	-4.3349	0.00144937	0.0184335	SLAMF6
ENSCAFG00000046386	2.19601	5.98204	4.19647	0.00146568	0.0186209
ENSCAFG00000018782	-8.17502	-0.502536	-4.33408	0.00147394	0.0187057	PRLR
ENSCAFG00000010739	4.85548	3.79932	4.23261	0.00148913	0.0188783	TERT
ENSCAFG00000008997	3.11297	2.75841	4.19013	0.00149459	0.0189272	OTULINL
ENSCAFG00000017561	-3.06252	3.56307	-4.18564	0.00150243	0.0189879	CCDC88C
ENSCAFG00000020123	3.6198	0.261704	4.19511	0.0015026	0.0189879	PTRH1
ENSCAFG00000010539	4.80348	1.97741	4.22388	0.00150426	0.0189886
ENSCAFG00000018807	-6.60171	0.536349	-4.27359	0.00151035	0.0190452	IMPA2
ENSCAFG00000011253	2.3466	6.79444	4.16839	0.00152492	0.0191963	INTS13
ENSCAFG00000012916	2.10746	7.46992	4.16723	0.00152558	0.0191963	S100A11
ENSCAFG00000005258	5.34726	-0.80551	4.22625	0.00153251	0.019263	TOGARAM2
ENSCAFG00000025085	4.90819	-0.630012	4.21139	0.001537	0.0192956	XKR9
ENSCAFG00000009276	3.13503	8.82207	4.16962	0.00153836	0.0192956	SERPINB1
ENSCAFG00000005068	3.30083	1.27256	4.16381	0.00155644	0.0195017	KCTD12
ENSCAFG00000004583	-7.77822	-0.622413	-4.28138	0.00156345	0.0195687	RAB37
ENSCAFG00000018182	4.94714	-2.17238	4.19779	0.00156886	0.0196157	MMP28
ENSCAFG00000014556	1.96456	7.7432	4.14584	0.00157083	0.0196196	DHX8
ENSCAFG00000007165	-5.31992	-0.079014	-4.20671	0.00157311	0.0196273
ENSCAFG00000015155	4.28047	3.03287	4.17112	0.00158726	0.0197831	TIMP1
ENSCAFG00000016039	3.7643	1.64369	4.15694	0.00159121	0.0198114	PSEN2
ENSCAFG00000009786	-7.71546	-0.999388	-4.26427	0.00159753	0.0198691	MAB21L3
ENSCAFG00000010790	-5.51235	1.10907	-4.19699	0.00160735	0.0199703	SLC9B1
ENSCAFG00000003854	3.70524	1.9938	4.14425	0.00161676	0.0200538	WASF1
ENSCAFG00000049055	5.3157	-1.24468	4.18632	0.00161833	0.0200538	DIO1
ENSCAFG00000046556	-6.99626	-1.22434	-4.23501	0.00161915	0.0200538
ENSCAFG00000009692	2.13187	6.24924	4.12159	0.00162539	0.02011
ENSCAFG00000019542	3.81508	2.31696	4.13364	0.0016464	0.0203486	IFT140
ENSCAFG00000009113	4.91247	-0.436604	4.13599	0.00170838	0.0210926
ENSCAFG00000011415	-3.10251	4.56664	-4.09302	0.00171045	0.0210961	MCUB
ENSCAFG00000025113	4.45057	-0.548268	4.11798	0.0017207	0.0211835	CLEC12A
ENSCAFG00000001942	-4.45175	3.82939	-4.1172	0.00172266	0.0211835	TEC
ENSCAFG00000009867	2.40802	5.47786	4.0809	0.0017229	0.0211835	BBX
ENSCAFG00000030417	5.20239	-1.35123	4.13745	0.00172521	0.0211897	STX3
ENSCAFG00000030693	-5.48365	1.02759	-4.13767	0.00174494	0.0214099	KIAA0040
ENSCAFG00000010726	2.11277	8.00396	4.06701	0.00175379	0.0214962	CLPTM1L
ENSCAFG00000003086	2.62094	8.94345	4.06603	0.0017627	0.0215682	GARS1
ENSCAFG00000008509	3.68746	1.47024	4.08189	0.00176331	0.0215682	CCDC113
ENSCAFG00000017282	-7.7442	-0.816832	-4.18957	0.00177598	0.0217007	CYSLTR1
ENSCAFG00000013594	-6.28087	-1.42545	-4.145	0.00178533	0.0217791	ZNF280B
ENSCAFG00000001519	4.70868	2.21775	4.09861	0.00178608	0.0217791	CSF2RB
ENSCAFG00000016160	-3.51166	3.65282	-4.06544	0.00179543	0.0218706	EPHX1
ENSCAFG00000048374	4.21951	-2.06474	4.07784	0.00180514	0.0219663
ENSCAFG00000002277	-6.731	-1.30841	-4.14883	0.00180863	0.0219861	SUSD3
ENSCAFG00000014690	2.15124	7.0843	4.03015	0.00184699	0.0224294	MLF2
ENSCAFG00000032734	3.53932	0.233518	4.04388	0.00185217	0.0224692	KCNK13
ENSCAFG00000049539	3.14549	2.09315	4.03069	0.00186849	0.0226439
ENSCAFG00000023300	4.38526	-2.25766	4.04763	0.00189552	0.0228943
ENSCAFG00000015203	4.38526	-2.19219	4.04763	0.00189552	0.0228943	PLEKHG6
ENSCAFG00000008401	-7.75515	-0.601411	-4.14348	0.0018963	0.0228943	P2RX7
ENSCAFG00000008344	2.82504	4.1969	4.01575	0.00189689	0.0228943	CDKL2
ENSCAFG00000005042	-2.28902	5.75674	-4.00809	0.0019065	0.0229868	RAB3GAP1
ENSCAFG00000005613	2.10391	5.76765	4.0036	0.00191687	0.023075	SLC4A7
ENSCAFG00000009784	-7.3884	-0.960799	-4.12579	0.00191771	0.023075	SLC22A15
ENSCAFG00000007906	-6.70989	-1.14441	-4.10566	0.0019211	0.0230794	WWC2
ENSCAFG00000031803	4.18682	-0.251114	4.03262	0.00192198	0.0230794	NIPAL1
ENSCAFG00000009202	-2.8904	7.58378	-4.005	0.00192789	0.0231268	KNL1
ENSCAFG00000008513	-5.92246	-0.0926408	-4.07899	0.00193128	0.0231366	PRPF40B
ENSCAFG00000031529	-6.01834	4.18347	-4.08134	0.00193261	0.0231366	CLEC2D
ENSCAFG00000004163	2.79933	3.60958	3.99808	0.00194394	0.0232487	HMCES
ENSCAFG00000012439	-7.50075	0.0838316	-4.11763	0.00194842	0.0232787	CXCR5
ENSCAFG00000013688	-3.67947	2.92558	-4.00713	0.00195891	0.0233805	USP28
ENSCAFG00000029137	5.83966	-0.891692	4.04759	0.00201253	0.0239961	ZNF629
ENSCAFG00000013035	-8.50831	-0.659536	-4.11924	0.00201643	0.024018
ENSCAFG00000013853	-8.71117	1.03024	-4.12342	0.00201842	0.024018	A2ML1
ENSCAFG00000020300	-6.33673	-1.43547	-4.05907	0.00202162	0.0240319	LPAR3
ENSCAFG00000008302	-2.38744	6.45525	-3.96436	0.0020292	0.0240978	MEF2C
ENSCAFG00000001549	-6.05411	-0.0783015	-4.04715	0.00203211	0.0241081	SAYSD1
ENSCAFG00000002499	3.3475	0.864505	3.97099	0.00204271	0.0242096	DYNC2LI1
ENSCAFG00000017709	-8.40216	-0.584332	-4.10539	0.00204902	0.0242492	CLMN
ENSCAFG00000016410	6.28791	1.5705	4.04782	0.00205015	0.0242492	PLEKHH1
ENSCAFG00000013132	3.98832	-0.365294	3.97921	0.00205882	0.0243274	FOSL1
ENSCAFG00000014493	5.53071	-1.11337	4.0209	0.00206346	0.0243579
ENSCAFG00000012707	2.05504	9.10317	3.94987	0.00206752	0.0243814	PSMB4
ENSCAFG00000025502	-3.37468	3.81217	-3.96069	0.00207425	0.0244365	GTDC1
ENSCAFG00000010675	2.49967	4.54271	3.94803	0.00207869	0.0244645	ETFBKMT
ENSCAFG00000002762	3.43395	1.57498	3.95476	0.00209512	0.0246313	EML6
ENSCAFG00000010483	2.57428	5.6671	3.94239	0.00209704	0.0246313	STN1
ENSCAFG00000045561	-7.67346	-0.79392	-4.06911	0.00210161	0.0246606
ENSCAFG00000010997	2.89371	3.36596	3.93991	0.00211404	0.0247818	CD80
ENSCAFG00000043869	-4.70848	-1.44644	-3.97768	0.00212068	0.024835
ENSCAFG00000004555	-9.96455	1.25435	-4.11574	0.002123	0.0248376	RARRES2
ENSCAFG00000019489	-7.09487	-1.03806	-4.04265	0.00213443	0.024927	TP73
ENSCAFG00000001745	6.93089	1.13222	4.0372	0.00213715	0.024927	CHRNA5
ENSCAFG00000029004	-3.73294	2.40355	-3.94663	0.00213834	0.024927
ENSCAFG00000033183	-3.71958	2.92006	-3.94609	0.00213907	0.024927
ENSCAFG00000023923	-3.52447	2.55604	-3.93884	0.00214858	0.0250132	VSIG10L
ENSCAFG00000011716	2.79654	3.31777	3.92571	0.00215365	0.0250462	UBASH3B
ENSCAFG00000040530	5.05186	-1.52841	3.97618	0.00215565	0.0250462
ENSCAFG00000019621	4.52157	-0.538374	3.9539	0.00217765	0.0252769	CCDC78
ENSCAFG00000000123	-9.45495	1.09754	-4.08163	0.00219472	0.0254502	ATP8B1
ENSCAFG00000003056	2.41316	4.47336	3.89609	0.00223608	0.0259043	PLEKHA8
ENSCAFG00000015923	-5.26856	0.421853	-3.9503	0.00225788	0.0261175	RHOH
ENSCAFG00000046786	6.49804	-1.06091	3.98585	0.00226037	0.0261175
ENSCAFG00000032169	-7.82216	-0.788646	-4.02195	0.0022611	0.0261175
ENSCAFG00000000737	-3.66534	3.78679	-3.90459	0.0022659	0.0261474	CDC42SE2
ENSCAFG00000010145	-2.39666	5.7092	-3.87846	0.00229265	0.0264303	RAB35
ENSCAFG00000001014	3.8516	1.65796	3.89185	0.00232171	0.0267392	SYNGAP1
ENSCAFG00000048640	-9.30065	-0.162032	-4.03794	0.0023252	0.0267534
ENSCAFG00000008944	-5.34732	-0.117691	-3.93076	0.00233015	0.0267843	SFXN5
ENSCAFG00000014447	5.01921	-2.04207	3.92017	0.0023331	0.0267922	CFAP97D1
ENSCAFG00000009797	-7.13903	-0.871682	-3.97812	0.002346	0.0269142	STAT4
ENSCAFG00000010761	2.96002	4.13264	3.86268	0.00236299	0.0270828	TPST1
ENSCAFG00000004608	1.92057	6.75381	3.85125	0.00237797	0.027217	CLPTM1
ENSCAFG00000019666	-3.27091	4.00818	-3.86271	0.0023793	0.027217	PER3
ENSCAFG00000031909	3.13273	1.49956	3.85563	0.00239564	0.0273774	ZNF790
ENSCAFG00000003010	-3.37405	6.66888	-3.85737	0.00240405	0.027447	UGCG
ENSCAFG00000012490	2.70967	3.71342	3.84133	0.00242615	0.0276726	LYSMD1
ENSCAFG00000005873	-2.69461	6.85038	-3.8392	0.00243307	0.0277248	RFTN1
ENSCAFG00000013408	-2.33159	6.35865	-3.83556	0.00243636	0.0277356
ENSCAFG00000031933	-5.68753	-1.3745	-3.909	0.0024401	0.0277514
ENSCAFG00000011086	4.59866	-0.299422	3.87039	0.00246332	0.0279886	SLC16A6
ENSCAFG00000014739	-5.94472	-1.63961	-3.90215	0.00249193	0.0282865	GUCY1A2
ENSCAFG00000009829	5.5455	2.38126	3.88735	0.00250247	0.0283789	CD2
ENSCAFG00000000374	-6.72862	0.145097	-3.92089	0.00250662	0.0283987	IRAK3
ENSCAFG00000031168	-4.267	0.548972	-3.8473	0.00251344	0.0284488	ZNF454
ENSCAFG00000030125	-6.55533	-1.12601	-3.91232	0.00251985	0.0284799	ZNF572
ENSCAFG00000006058	3.98713	-0.580754	3.83748	0.00252275	0.0284799	IRS2
ENSCAFG00000005212	4.63663	1.23234	3.85481	0.00252341	0.0284799	FOSL2
ENSCAFG00000013663	-5.45291	-1.81754	-3.87515	0.00253695	0.0285852	GNAZ
ENSCAFG00000007134	-5.25495	-1.79095	-3.86904	0.00253769	0.0285852	MYBPC1
ENSCAFG00000030126	-4.26069	1.08345	-3.83987	0.00254	0.0285852	CRH
ENSCAFG00000011940	3.35771	1.89175	3.81216	0.00256457	0.0288344	PARP9
ENSCAFG00000043480	4.24087	-1.83876	3.83178	0.00256793	0.0288447
ENSCAFG00000000942	4.12606	0.661989	3.82558	0.00257978	0.0289503	FAM184A
ENSCAFG00000018556	-6.20122	0.017786	-3.88261	0.002592	0.0290599	DNAI4
ENSCAFG00000013325	-6.93841	0.167594	-3.90295	0.002595	0.0290659	PHEX
ENSCAFG00000006955	5.97022	-1.04793	3.87395	0.00259901	0.0290833	RGS20
ENSCAFG00000005906	5.66314	1.21253	3.85611	0.0026321	0.0294257	PYCR1
ENSCAFG00000031728	-5.76876	-1.78857	-3.85858	0.00263471	0.0294272	YAP1
ENSCAFG00000010883	5.07674	-0.195951	3.83719	0.00263753	0.0294308	FMO5
ENSCAFG00000031804	5.07933	-0.746471	3.8299	0.00266596	0.0296982	ZNF571
ENSCAFG00000027465	3.48254	1.9587	3.78764	0.00266651	0.0296982
ENSCAFG00000036912	3.67001	-0.866065	3.7895	0.00267484	0.0297609
ENSCAFG00000013909	4.67407	-1.70624	3.81515	0.00267718	0.0297609	SERPINE1
ENSCAFG00000002281	-5.99939	-0.983524	-3.85073	0.00269184	0.0298959	RECK
ENSCAFG00000019835	2.67309	2.74607	3.76333	0.0027129	0.0300801	SORT1
ENSCAFG00000042575	-4.63263	-2.10315	-3.80445	0.00271447	0.0300801
ENSCAFG00000014900	-2.71208	3.79676	-3.76291	0.00271606	0.0300801	LSM4
ENSCAFG00000014843	3.50416	0.347924	3.76919	0.00274052	0.0303226	FERMT2
ENSCAFG00000042489	-7.44184	-0.119466	-3.87704	0.00274936	0.030392
ENSCAFG00000044291	3.96856	0.282909	3.77624	0.00275513	0.0304273	ZNF579
ENSCAFG00000013458	2.18894	8.16861	3.74382	0.00277756	0.0306465	ATP13A3
ENSCAFG00000045225	5.39536	-1.49283	3.80839	0.00278912	0.0307453
ENSCAFG00000011594	5.00033	-2.18292	3.79325	0.00280279	0.0308673	RLBP1
ENSCAFG00000031036	2.28263	4.64787	3.73717	0.00280602	0.0308741	E2F3
ENSCAFG00000012547	-2.51837	5.4669	-3.73278	0.00282987	0.0311075	PLEKHA1
ENSCAFG00000007127	-10.1767	0.750473	-3.91763	0.00284166	0.0312081	LMO2
ENSCAFG00000001394	4.24183	1.47884	3.76071	0.0028476	0.0312443	ETV7
ENSCAFG00000018418	3.64158	1.69042	3.7413	0.00286622	0.0313931	RHBDL3
ENSCAFG00000011651	-8.43157	1.69522	-3.87359	0.00286647	0.0313931	THTPA
ENSCAFG00000011188	3.27498	4.00052	3.72631	0.00289777	0.0317066	GALNT3
ENSCAFG00000001371	-2.63022	6.57314	-3.71594	0.0029038	0.0317432	SUN2
ENSCAFG00000000065	3.11184	1.97077	3.70802	0.00296382	0.0323695	GDF11
ENSCAFG00000026620	-5.2997	-1.81869	-3.76161	0.0029745	0.0324412
ENSCAFG00000049322	4.2963	-0.459462	3.73206	0.00297588	0.0324412
ENSCAFG00000001802	-6.20981	1.59784	-3.78659	0.00298404	0.0325002	BEND4
ENSCAFG00000001114	2.93928	3.96458	3.69859	0.00299346	0.0325529	ARHGAP18
ENSCAFG00000009448	-5.54377	-1.94314	-3.76441	0.00299439	0.0325529	SLC10A6
ENSCAFG00000031664	4.13832	0.662765	3.71834	0.00301735	0.0327724	KCNT2
ENSCAFG00000011157	-3.4852	2.64348	-3.70203	0.00302023	0.0327737	CASP7
ENSCAFG00000013828	3.10562	5.01739	3.69204	0.00303317	0.0328839	ADORA2A
ENSCAFG00000025083	-9.25882	0.389075	-3.85223	0.00304086	0.032937	FADS1
ENSCAFG00000010370	-5.27035	-2.06739	-3.73919	0.00307024	0.0332249	MS4A7
ENSCAFG00000004481	-1.95912	7.74267	-3.67176	0.00308062	0.0333067	SLC6A6
ENSCAFG00000048800	-7.63532	-0.938981	-3.80247	0.00309021	0.03338
ENSCAFG00000011398	3.6669	-0.0581185	3.68967	0.00309323	0.0333821	CDH24
ENSCAFG00000016449	-8.75381	-0.31155	-3.82588	0.00310873	0.0335187	FCRL1
ENSCAFG00000011383	-9.04668	-0.399881	-3.82633	0.00313718	0.0337946	CMKLR1
ENSCAFG00000009281	3.29128	2.61714	3.67135	0.00314105	0.0338056	F2RL1
ENSCAFG00000011236	5.48575	-1.49307	3.72822	0.00315026	0.0338739	AXIN2
ENSCAFG00000011147	4.13898	0.041812	3.6876	0.00315667	0.033912	ESAM
ENSCAFG00000013005	4.26376	-0.528858	3.68659	0.00317712	0.0340986	EPHB3
ENSCAFG00000012699	-5.12622	-1.98153	-3.71107	0.00317981	0.0340986	HMX2
ENSCAFG00000016878	-2.59998	5.50569	-3.65102	0.00319021	0.0341791	CALCOCO2
ENSCAFG00000002824	2.83811	2.45213	3.65257	0.00319504	0.0342	SH3BGRL2
ENSCAFG00000006291	-6.34565	-1.00152	-3.73581	0.00323506	0.034597	RNF122
ENSCAFG00000009789	2.1965	5.91587	3.63627	0.00324728	0.0346731	YAF2
ENSCAFG00000028705	-2.21372	8.88765	-3.63618	0.00324804	0.0346731	DHDDS
ENSCAFG00000018037	-3.14891	3.99531	-3.6425	0.00326442	0.0348165	B4GALT6
ENSCAFG00000001232	3.22149	2.26018	3.64206	0.00327261	0.0348725	SLC45A4
ENSCAFG00000016651	-4.32244	3.21611	-3.66607	0.00328245	0.0349458	MPDU1
ENSCAFG00000004990	-2.75573	4.58678	-3.62615	0.00331614	0.0352415	SLC35F5
ENSCAFG00000020304	-7.10369	-1.16729	-3.7401	0.00331828	0.0352415	SSX2IP
ENSCAFG00000012254	6.27425	-0.367471	3.7164	0.00331916	0.0352415	LTB4R
ENSCAFG00000049079	-6.38408	-1.34233	-3.7124	0.00335481	0.0355881
ENSCAFG00000011474	-3.07112	5.72858	-3.61778	0.0033786	0.0358083	FCMR
ENSCAFG00000010807	-5.57348	5.22489	-3.67883	0.00340246	0.0360062	PDCD4
ENSCAFG00000001533	3.38984	1.3929	3.61836	0.0034046	0.0360062	TSPAN33
ENSCAFG00000007742	3.1725	2.69359	3.6139	0.0034064	0.0360062	TFDP2
ENSCAFG00000004474	-5.30895	0.891565	-3.66861	0.00341371	0.0360482	CACNB2
ENSCAFG00000031290	4.45813	1.82075	3.64282	0.00341647	0.0360482	C1QA
ENSCAFG00000016053	3.15699	1.13569	3.60548	0.00344746	0.0363354	MNS1
ENSCAFG00000006757	-9.38469	-0.144813	-3.76936	0.00344984	0.0363354	PPFIBP2
ENSCAFG00000020052	-5.43443	0.797142	-3.66217	0.00346602	0.0364734	FRRS1
ENSCAFG00000009326	2.817	4.19426	3.59524	0.00347365	0.0365212	BPHL
ENSCAFG00000003989	3.06799	3.55938	3.59555	0.00349051	0.0366231	PLXNA1
ENSCAFG00000018557	-6.71748	-0.956887	-3.69519	0.00349096	0.0366231	ADAMTS10
ENSCAFG00000016192	-5.68458	-0.019545	-3.66458	0.00349263	0.0366231	SDK1
ENSCAFG00000023837	-3.98087	0.775002	-3.60508	0.00354345	0.037123	PTGFRN
ENSCAFG00000009498	-5.69676	3.5062	-3.65379	0.00355111	0.0371703	ADA
ENSCAFG00000002390	5.07816	0.629007	3.63327	0.00356072	0.037238	FAM178B
ENSCAFG00000009516	-5.45942	1.0406	-3.64074	0.00358234	0.0374114	LY86
ENSCAFG00000015349	2.87985	3.13957	3.57487	0.00358363	0.0374114	FNDC3B
ENSCAFG00000002562	4.0804	-2.32188	3.59672	0.00360162	0.0375661	COL19A1
ENSCAFG00000025152	2.7546	2.35468	3.56535	0.00362578	0.0377821	ZC3HAV1L
ENSCAFG00000003880	3.27949	1.66957	3.57295	0.00362872	0.0377821	PPP1R15A
ENSCAFG00000018465	-3.0199	5.72981	-3.56782	0.00363202	0.0377832	PARP8
ENSCAFG00000006914	-4.56234	0.597509	-3.60211	0.00364541	0.0378892	STK33
ENSCAFG00000008697	3.16748	2.41727	3.56511	0.00365982	0.0380056	RHEBL1
ENSCAFG00000031802	2.90987	2.36159	3.55916	0.00366983	0.0380761	CRPPA
ENSCAFG00000007593	7.33308	1.16273	3.67705	0.00367839	0.0381315	PAM
ENSCAFG00000010498	-6.09086	0.71896	-3.63983	0.00369009	0.0382023	KCNH7
ENSCAFG00000010499	4.26788	1.90758	3.58521	0.00369169	0.0382023	CDON
ENSCAFG00000017715	-3.3339	5.64581	-3.55687	0.00372184	0.0384807	SLC44A2
ENSCAFG00000010118	1.97345	6.67501	3.54018	0.0037348	0.038581	MTRR
ENSCAFG00000006908	5.1268	-1.14771	3.60154	0.00374132	0.0386146	ANKRD55
ENSCAFG00000007359	3.23948	2.80877	3.55092	0.00374463	0.0386151	ZMYM5
ENSCAFG00000009145	-5.12902	-1.79024	-3.5992	0.00375483	0.0386753	CHST14
ENSCAFG00000031631	3.21524	1.98895	3.54824	0.00375701	0.0386753	MARCHF9
ENSCAFG00000000869	-7.91951	0.178102	-3.67522	0.00377315	0.0387884	PRR5
ENSCAFG00000000885	-5.54336	-2.00051	-3.60826	0.00377456	0.0387884	DEPTOR
ENSCAFG00000006421	-9.20111	-0.0301859	-3.70365	0.00378158	0.0388269	GAS6
ENSCAFG00000047196	5.15207	-1.62546	3.58692	0.00382838	0.0392733	NR2F1
ENSCAFG00000004523	4.75002	-1.48334	3.57336	0.00383663	0.0393238	ERICH6B
ENSCAFG00000018372	-2.9177	3.21565	-3.52191	0.00387812	0.0397146	PGRMC1
ENSCAFG00000016641	3.29336	1.88961	3.52621	0.00389024	0.0398043	CD68
ENSCAFG00000004727	5.0811	0.962023	3.56876	0.00392117	0.0400861	IRGC
ENSCAFG00000007036	-5.10509	4.9441	-3.5654	0.00394528	0.0402977	CD22
ENSCAFG00000010877	2.38678	6.15976	3.50256	0.00395799	0.0403841	ABCA5
ENSCAFG00000046028	3.55625	0.558461	3.51971	0.00396056	0.0403841
ENSCAFG00000010453	-4.33221	1.44136	-3.5389	0.00396633	0.040408	TARS3
ENSCAFG00000015843	-5.96155	-0.260866	-3.58717	0.00397006	0.0404113	PLD2
ENSCAFG00000039474	-5.16053	-0.0817503	-3.56036	0.00398528	0.0405313
ENSCAFG00000000297	4.85092	-1.19936	3.54859	0.00399958	0.0405947	AVIL
ENSCAFG00000047048	4.85092	-1.77951	3.54859	0.00399958	0.0405947
ENSCAFG00000010713	3.01367	7.14639	3.50176	0.00400429	0.0405947	CAPRIN2
ENSCAFG00000007077	2.98395	0.98534	3.50114	0.00400524	0.0405947	CSAD
ENSCAFG00000016040	4.48068	-0.976583	3.5311	0.00403868	0.0408986
ENSCAFG00000017658	-2.7533	6.38288	-3.48977	0.00405419	0.0410205	PLK1
ENSCAFG00000014550	3.36673	0.833202	3.49876	0.00406108	0.0410408
ENSCAFG00000006294	-9.51576	0.182346	-3.66201	0.00406492	0.0410408	STARD13
ENSCAFG00000032088	-5.16386	-1.74322	-3.54657	0.00406927	0.0410408
ENSCAFG00000014064	2.49022	5.45472	3.48446	0.00407008	0.0410408	PEX5
ENSCAFG00000005608	-2.41533	7.78937	-3.4797	0.00409539	0.0412352	EDEM1
ENSCAFG00000014195	4.89089	-1.99915	3.53386	0.00409633	0.0412352
ENSCAFG00000002300	-5.21608	-1.80663	-3.5427	0.0041028	0.0412652	KLHL31
ENSCAFG00000009094	-2.71613	6.06859	-3.47797	0.00412305	0.0414337	HPSE
ENSCAFG00000013735	-6.82134	3.22231	-3.58445	0.00413871	0.0415558	ITGB3
ENSCAFG00000008661	-2.12349	7.35174	-3.47014	0.00414439	0.0415656
ENSCAFG00000019233	-6.23461	-0.957568	-3.56632	0.00414672	0.0415656	SRL
ENSCAFG00000048718	-6.73602	0.165895	-3.57777	0.00416552	0.0417187
ENSCAFG00000002416	-6.42185	0.799707	-3.56605	0.00418272	0.0418555	TDRD7
ENSCAFG00000002498	-5.42529	1.86795	-3.53312	0.00420259	0.0420188	HDAC9
ENSCAFG00000014480	-5.12079	-2.23734	-3.51708	0.00424546	0.042383	FSIP2
ENSCAFG00000016180	-4.5018	1.40309	-3.49832	0.00424618	0.042383	KLF3
ENSCAFG00000015813	4.37214	-2.08864	3.49163	0.00426475	0.0425325	PADI2
ENSCAFG00000008877	-3.1312	7.62031	-3.45151	0.00432801	0.0431269	BUB1B
ENSCAFG00000018849	-3.85317	3.96577	-3.46579	0.00433936	0.0432037	SNX29
ENSCAFG00000023033	7.77296	0.444358	3.57792	0.00434313	0.0432048	PCDHA13
ENSCAFG00000028599	3.81928	0.71851	3.45897	0.00437824	0.0435036	DOK4
ENSCAFG00000030413	-5.93476	-1.63055	-3.52109	0.00438052	0.0435036	OR6N2
ENSCAFG00000023441	2.11348	6.64723	3.42998	0.00439873	0.0436066	PHYH
ENSCAFG00000012477	-5.13423	-1.57686	-3.49376	0.00440019	0.0436066	ITGB5
ENSCAFG00000002706	-3.57198	1.50978	-3.44931	0.00440195	0.0436066
ENSCAFG00000004956	2.39842	5.80646	3.42946	0.00441183	0.0436679	PAK1
ENSCAFG00000046287	-4.76269	-2.12237	-3.47906	0.00442266	0.0437153
ENSCAFG00000008855	-5.63116	-0.43492	-3.50538	0.00442402	0.0437153	CPNE2
ENSCAFG00000016284	-11.7789	1.22729	-3.64547	0.0044322	0.0437597	CARD11
ENSCAFG00000019132	-4.52748	-1.28669	-3.46495	0.00447003	0.0440963	RPH3AL
ENSCAFG00000023832	2.58033	3.36969	3.41614	0.00451056	0.0444591
ENSCAFG00000029976	2.91848	1.95434	3.41731	0.00453106	0.044624	DNAJB9
ENSCAFG00000002717	6.10147	-0.801934	3.50241	0.0045403	0.0446777	DNAH11
ENSCAFG00000014678	-9.46963	0.694269	-3.58674	0.00454596	0.0446963	FASLG
ENSCAFG00000009511	-6.42395	0.0946942	-3.50873	0.00456201	0.0448168	HSD17B13
ENSCAFG00000012702	4.22238	-1.35688	3.43853	0.0045899	0.0450534	SLC30A2
ENSCAFG00000017183	-3.54317	1.21934	-3.41727	0.00461412	0.0452274	HOOK2
ENSCAFG00000018589	-2.79613	5.86407	-3.40326	0.00461527	0.0452274	OXCT1
ENSCAFG00000015258	3.72682	0.173331	3.41885	0.00463396	0.0453729	ATP1B1
ENSCAFG00000049186	3.02277	3.13552	3.40168	0.00464971	0.0454895
ENSCAFG00000012666	2.49207	2.87403	3.39113	0.00467646	0.0456839	F11R
ENSCAFG00000009609	-5.9852	-1.26793	-3.47935	0.00467731	0.0456839	TMEM117
ENSCAFG00000017387	2.76337	5.35148	3.39226	0.0046888	0.0457584	PIK3R5
ENSCAFG00000018922	2.66964	2.38592	3.38711	0.00471709	0.0459597	ABHD15
ENSCAFG00000011417	2.67487	3.07809	3.38716	0.0047172	0.0459597
ENSCAFG00000000517	-4.01392	2.65189	-3.41012	0.00474906	0.046232	TNF
ENSCAFG00000007917	-5.54267	-0.157531	-3.45263	0.00477292	0.0464261	DNAH6
ENSCAFG00000003554	1.87445	6.69519	3.37382	0.00477845	0.0464417	ASCC3
ENSCAFG00000013108	-5.39596	-1.32532	-3.44666	0.00478353	0.0464529	AP3B2
ENSCAFG00000016298	-5.02551	1.21946	-3.43321	0.00479846	0.0465597	TMEM102
ENSCAFG00000013353	2.49012	2.90193	3.37271	0.00480691	0.0466033	MGST3
ENSCAFG00000012186	2.07366	4.97853	3.36705	0.00483036	0.0467924	POLR1H
ENSCAFG00000002939	-7.31677	0.943051	-3.48534	0.00490922	0.0475174	SLC4A4
ENSCAFG00000013039	-4.58109	-1.27197	-3.4035	0.00491755	0.0475591	ZNF365
ENSCAFG00000012416	-5.05023	2.15815	-3.41398	0.00494651	0.0478001	CTPS2
ENSCAFG00000017030	3.34096	1.76423	3.36243	0.00497718	0.0480572	RANGRF
ENSCAFG00000014066	-5.09938	-1.57447	-3.40749	0.00500723	0.0483079
ENSCAFG00000005063	-4.57334	1.36255	-3.3898	0.00501924	0.0483627	QRICH2
ENSCAFG00000030691	-5.41343	-1.8679	-3.41513	0.00502294	0.0483627	ARHGAP8
ENSCAFG00000004810	3.98137	-1.40642	3.37178	0.00502577	0.0483627	CXCL17
ENSCAFG00000003923	3.48273	0.313843	3.35867	0.00502926	0.0483627	MFSD4B
ENSCAFG00000017130	4.48342	-1.04056	3.37824	0.00508731	0.0488812	NUPR1
ENSCAFG00000013255	-2.18415	10.5061	-3.32901	0.00511674	0.0490849	MKI67
ENSCAFG00000001037	-5.09817	-1.07673	-3.39325	0.00511681	0.0490849	FER1L6
ENSCAFG00000010459	3.44819	0.945264	3.34473	0.00513013	0.0491361	SLC6A18
ENSCAFG00000004133	-2.45426	6.88941	-3.32895	0.00513046	0.0491361	CCNA2
ENSCAFG00000015047	1.90225	5.70599	3.32553	0.00513686	0.0491576	IFFO1
ENSCAFG00000041191	2.0091	5.9339	3.31917	0.00518796	0.0496065	HMGN4
ENSCAFG00000012497	-4.11626	0.300943	-3.34588	0.00525733	0.0502291	ICA1L
ENSCAFG00000009427	-5.24226	-0.315461	-3.37834	0.00527049	0.0502377	PTPN13
ENSCAFG00000010767	3.89983	-1.71514	3.33816	0.00527097	0.0502377	ESRRG
ENSCAFG00000016290	3.89983	-2.37544	3.33816	0.00527097	0.0502377	DTHD1
ENSCAFG00000010548	-5.01043	-1.42807	-3.36671	0.00530638	0.0505345	DNER
ENSCAFG00000006175	-3.00287	5.7404	-3.30527	0.00537255	0.0511073	CDC25B
ENSCAFG00000031346	-6.52543	1.91686	-3.40365	0.00537934	0.0511073	RHOU
ENSCAFG00000032474	-5.25545	-2.32706	-3.36512	0.0053816	0.0511073
ENSCAFG00000018046	-3.12603	1.93709	-3.3061	0.00538381	0.0511073	TTR
ENSCAFG00000029098	3.00993	1.62362	3.30034	0.00541374	0.0513502	POFUT2
ENSCAFG00000005368	-6.70987	-0.650814	-3.39919	0.00546027	0.0517501	ACKR2
ENSCAFG00000002731	-8.7554	0.821759	-3.44711	0.00549247	0.0520136	RAPGEF5
ENSCAFG00000041174	3.71255	-2.16285	3.30362	0.0055134	0.0521286
ENSCAFG00000004128	-3.4687	3.5366	-3.29763	0.00551343	0.0521286	BBS7
ENSCAFG00000018177	-6.42253	-0.912978	-3.38097	0.00554468	0.0523555	XYLT1
ENSCAFG00000001981	2.22818	5.55272	3.2756	0.00554628	0.0523555	SLC29A1
ENSCAFG00000014040	-5.50618	-0.819001	-3.35098	0.00556549	0.0524949	CDCP1
ENSCAFG00000015212	-4.785	1.42721	-3.32629	0.00558501	0.052637	FCHO1
ENSCAFG00000013879	5.20624	2.1994	3.33442	0.00562774	0.0529976	CCR9
ENSCAFG00000014200	3.24527	1.08185	3.27111	0.00569715	0.0536085	IL12A
ENSCAFG00000007034	-2.4176	6.95394	-3.25436	0.00573777	0.0539478	LYN
ENSCAFG00000007086	3.20881	1.93101	3.25283	0.00585092	0.0549435	LSR
ENSCAFG00000012554	1.90945	8.20978	3.2388	0.00585296	0.0549435	PIP5K1A
ENSCAFG00000029076	2.93623	1.45894	3.24557	0.0058708	0.0550672	CCDC126
ENSCAFG00000045935	-4.54649	-0.50046	-3.28276	0.00590377	0.0553326
ENSCAFG00000006631	-5.06849	-2.15735	-3.29787	0.0059139	0.0553837	EBF4
ENSCAFG00000017339	-3.96869	-0.057572	-3.26086	0.00594754	0.0556547
ENSCAFG00000047798	-6.85473	-1.21385	-3.34424	0.00598007	0.0559148
ENSCAFG00000014597	2.23413	4.16773	3.22204	0.00601367	0.0561846	ITGAV
ENSCAFG00000030878	4.24461	2.47566	3.25917	0.00603645	0.0563529	ZNF35
ENSCAFG00000011101	3.01632	1.15121	3.22784	0.00604362	0.0563753	GPR137B
ENSCAFG00000006448	2.96325	1.74752	3.22367	0.00607354	0.0566098	TEX15
ENSCAFG00000001005	-6.52933	3.26018	-3.32326	0.00608987	0.0567173	TNFRSF13C
ENSCAFG00000028636	3.71847	2.14498	3.23703	0.00610435	0.0568074	IGFBP6
ENSCAFG00000008347	-3.49883	4.33517	-3.22877	0.00612966	0.0569982	NUGGC
ENSCAFG00000014079	-8.93602	-0.211377	-3.3763	0.00616252	0.0572587	CCDC141
ENSCAFG00000002246	-4.55116	1.00799	-3.25341	0.00617777	0.0573367	GLCCI1
ENSCAFG00000029154	-2.8302	3.11761	-3.21004	0.00618061	0.0573367
ENSCAFG00000000308	2.35417	4.64412	3.20307	0.00619614	0.0574357	CTDSP2
ENSCAFG00000030812	1.85289	6.62807	3.19753	0.00622888	0.0576939	MRPL51
ENSCAFG00000020785	2.63915	3.48207	3.19318	0.00631614	0.0584564	U6
ENSCAFG00000009497	2.29368	3.86765	3.18239	0.00638956	0.0590897	ACCS
ENSCAFG00000009242	3.7228	0.543119	3.20529	0.00640972	0.0592298	FILIP1L
ENSCAFG00000033747	-5.36911	-1.94764	-3.25446	0.00641682	0.0592492
ENSCAFG00000001306	4.0804	-1.87258	3.21362	0.00642632	0.0592531	LRGUK
ENSCAFG00000011040	-5.81109	-1.78659	-3.26711	0.00642727	0.0592531	EDARADD
ENSCAFG00000016265	-4.37624	1.579	-3.2171	0.00647968	0.0596898	RELL1
ENSCAFG00000016457	-9.88527	1.53019	-3.36253	0.00648685	0.0597093	FCRL2
ENSCAFG00000017611	-5.68237	0.417396	-3.25424	0.00651678	0.0599381	UACA
ENSCAFG00000012120	-5.27102	1.54294	-3.23892	0.00654193	0.0600877	TRAF5
ENSCAFG00000025281	-7.23192	2.71268	-3.29647	0.0065432	0.0600877	CD1A8
ENSCAFG00000008858	-2.04287	7.63222	-3.16332	0.00656508	0.0602024	BMP2K
ENSCAFG00000001842	-9.18023	0.319364	-3.34055	0.00656587	0.0602024	CRIP3
ENSCAFG00000002856	1.71569	7.37209	3.1581	0.00661113	0.0605704	CYCS
ENSCAFG00000004500	-7.64056	3.09827	-3.29922	0.00662398	0.0605991	SYTL2
ENSCAFG00000024014	4.42842	-1.40967	3.20438	0.0066245	0.0605991
ENSCAFG00000003933	2.58822	3.49252	3.15608	0.00667693	0.0610315	ADCK2
ENSCAFG00000017790	2.68719	3.02595	3.15182	0.00673289	0.0614954	PDE4A
ENSCAFG00000004431	-6.08789	-0.953966	-3.23971	0.00679504	0.0620153
ENSCAFG00000046360	-7.2425	-0.960735	-3.26818	0.00684074	0.0623842
ENSCAFG00000012169	-5.54978	0.332598	-3.21815	0.00684884	0.0624099	SYTL1
ENSCAFG00000007242	-2.5612	7.11129	-3.13673	0.00687368	0.0625746	CKAP2L
ENSCAFG00000014582	-6.84792	0.211478	-3.25399	0.00687749	0.0625746	SERPINI1
ENSCAFG00000015087	-7.22566	3.21637	-3.26014	0.00692218	0.0628969	PLAAT4
ENSCAFG00000042858	3.10458	1.4916	3.14046	0.00692355	0.0628969
ENSCAFG00000003556	-5.70183	-0.414329	-3.21484	0.0069351	0.0629535	SUGCT
ENSCAFG00000019555	1.952	6.48976	3.1258	0.00694765	0.0629934	DNASE1L1
ENSCAFG00000001204	-2.77737	6.71581	-3.13203	0.00695272	0.0629934	KIF20A
ENSCAFG00000008056	4.28522	-1.34474	3.16848	0.00695547	0.0629934	RYR3
ENSCAFG00000011973	4.32721	-0.234467	3.16807	0.0069738	0.0630766	ZNRF3
ENSCAFG00000003001	-3.24292	1.03133	-3.13849	0.00697533	0.0630766	JAZF1
ENSCAFG00000005895	-2.15894	5.32605	-3.12297	0.00698561	0.0631181	STIM1
ENSCAFG00000015034	2.42983	8.46742	3.12436	0.00699059	0.0631181	NOP2
ENSCAFG00000010051	-3.2202	1.23569	-3.13267	0.0070326	0.063449
ENSCAFG00000023501	1.71605	8.44682	3.11421	0.00706749	0.0637151	SETDB1
ENSCAFG00000030215	2.89052	1.57694	3.12067	0.00709391	0.0639046
ENSCAFG00000014553	2.51453	10.6396	3.11174	0.00713551	0.0642305	TPI1
ENSCAFG00000009538	-3.0992	6.39848	-3.11901	0.00715398	0.0643478	NUSAP1
ENSCAFG00000002692	-4.21368	0.635142	-3.1426	0.00721582	0.0648547	STON1
ENSCAFG00000017040	3.05901	2.04966	3.11157	0.00722731	0.0649086	FOS
ENSCAFG00000002689	3.09376	2.63491	3.11084	0.00724302	0.0650003	MBOAT7
ENSCAFG00000046870	-6.72874	0.848227	-3.21483	0.00727335	0.065223
ENSCAFG00000014325	2.65043	3.36697	3.09876	0.00729618	0.0653724	PPM1L
ENSCAFG00000020252	-3.54639	5.9043	-3.11607	0.00730106	0.0653724	NQO1
ENSCAFG00000002016	-7.16689	-0.980052	-3.22382	0.00730849	0.0653894	CLIC5
ENSCAFG00000024646	-2.84909	5.10547	-3.09913	0.00732437	0.065482	ERAP2
ENSCAFG00000015556	2.59604	2.60757	3.09114	0.00737424	0.065878	L3HYPDH
ENSCAFG00000002982	-7.64196	3.95797	-3.22506	0.00743734	0.0663916	MYBPC2
ENSCAFG00000043687	3.57073	0.188659	3.10268	0.00746089	0.0665298
ENSCAFG00000010963	1.78413	6.57671	3.07847	0.00746407	0.0665298	MRPS35
ENSCAFG00000009637	-5.24594	-1.78418	-3.15108	0.0074918	0.0667267	LGI3
ENSCAFG00000029740	5.20239	-1.05652	3.14782	0.0075138	0.0668722	MSRB3
ENSCAFG00000003232	3.05329	0.796407	3.08241	0.00755731	0.067209	KIAA0895
ENSCAFG00000049968	4.40665	1.35888	3.11775	0.00756974	0.0672689
ENSCAFG00000012729	3.515	2.57224	3.08951	0.00759737	0.0674638	CGN
ENSCAFG00000024030	-7.93187	1.91401	-3.20853	0.00771945	0.0684956	CD1C
ENSCAFG00000044056	-4.72827	-2.33504	-3.11491	0.00772516	0.0684956
ENSCAFG00000016807	3.20198	0.586546	3.06519	0.00779763	0.0690864	SCRN2
ENSCAFG00000005564	-2.44157	6.74032	-3.04758	0.00786309	0.0695752	UCP2
ENSCAFG00000010080	2.37171	3.33535	3.04683	0.00786456	0.0695752	MYO1B
ENSCAFG00000013086	-7.2405	-0.861515	-3.17087	0.00796641	0.0704235
ENSCAFG00000010491	1.98568	6.40245	3.0354	0.0079773	0.0704672	LPCAT1
ENSCAFG00000029660	-4.90625	0.157708	-3.09962	0.00798332	0.0704677	CHN1
ENSCAFG00000029558	-4.96844	0.99789	-3.09969	0.00800755	0.0706288	BMF
ENSCAFG00000032312	5.05186	-0.739533	3.09894	0.00805072	0.0709567	ZNF470
ENSCAFG00000004176	1.98459	4.99169	3.0257	0.00809671	0.0713089	PANX1
ENSCAFG00000032693	2.45567	3.45641	3.02696	0.00811771	0.0714407	AIF1
ENSCAFG00000011854	3.69338	-1.78563	3.05019	0.00813486	0.0715384
ENSCAFG00000011740	6.20351	1.0193	3.12558	0.00816963	0.0717908	PECAM1
ENSCAFG00000029644	4.49601	0.214819	3.06717	0.00822823	0.072252	GPR132
ENSCAFG00000016262	3.00715	2.27693	3.02517	0.00824308	0.0723288	CGNL1
ENSCAFG00000000361	3.96869	-0.885574	3.04817	0.0082621	0.0723974	TBC1D30
ENSCAFG00000015146	3.24928	1.14415	3.02875	0.00826314	0.0723974	SYN1
ENSCAFG00000015977	3.40371	2.40285	3.03081	0.00828432	0.0725292	NEDD4
ENSCAFG00000019989	-1.95661	7.89464	-3.00673	0.00833468	0.0728725	PLCG2
ENSCAFG00000015872	3.11592	2.86511	3.02001	0.0083376	0.0728725	TSPAN14
ENSCAFG00000045895	-5.14872	-1.03242	-3.07944	0.00834202	0.0728725
ENSCAFG00000049139	3.89983	-2.18647	3.03908	0.00835337	0.0729178
ENSCAFG00000015143	3.23484	4.36872	3.01684	0.00841273	0.0733818	TAPBPL
ENSCAFG00000003871	-1.97777	7.45816	-2.99777	0.00845102	0.0736615	EPS15
ENSCAFG00000018180	-5.0145	-1.8764	-3.06228	0.00851204	0.0741388	ANKRD29
ENSCAFG00000009400	-5.88581	1.27586	-3.08738	0.00854623	0.0743817	TP53I11
ENSCAFG00000005338	-3.94279	2.80632	-3.02477	0.00855917	0.0744396	BLVRB
ENSCAFG00000030575	4.39406	0.751649	3.03796	0.00856993	0.0744784	ZNF570
ENSCAFG00000019993	-4.65992	-1.47652	-3.04597	0.00857705	0.0744855	S1PR1
ENSCAFG00000008881	-4.16644	-1.14089	-3.02799	0.00860756	0.0746957	PRDM8
ENSCAFG00000014095	3.12392	-0.246	2.99769	0.0086331	0.0748393	DERL3
ENSCAFG00000006897	2.05785	7.13957	2.9839	0.00863677	0.0748393	IL6ST
ENSCAFG00000030132	3.07948	1.57312	2.9946	0.00866187	0.0750019	ELOVL4
ENSCAFG00000015670	2.12665	6.06117	2.98005	0.00869209	0.075062	PTEN
ENSCAFG00000031719	-7.10488	1.87019	-3.11168	0.00869636	0.075062	CD3D
ENSCAFG00000009472	-2.29465	5.54324	-2.98061	0.00869857	0.075062	PTDSS1
ENSCAFG00000016602	-10.7095	0.934142	-3.18913	0.0087012	0.075062	SMOC1
ENSCAFG00000014472	2.39696	2.88752	2.98104	0.00870434	0.075062	GPR137
ENSCAFG00000009983	-6.2637	-1.51911	-3.08704	0.00870689	0.075062	ZNF423
ENSCAFG00000015138	2.74372	4.10655	2.98154	0.0087553	0.0754244	VAMP1
ENSCAFG00000008668	-2.66786	5.34134	-2.97952	0.00876748	0.0754743	SEPTIN11
ENSCAFG00000003348	-5.29036	-2.05537	-3.04671	0.00884699	0.0761034	MBOAT2
ENSCAFG00000018727	-3.29806	3.21097	-2.9839	0.00887463	0.0762857	RAB31
ENSCAFG00000012433	3.46288	2.17832	2.98635	0.00889806	0.0764315	PER2
ENSCAFG00000029674	-5.14517	-2.17822	-3.03791	0.00890476	0.0764336
ENSCAFG00000013746	-4.11723	-0.0583276	-3.00338	0.00892471	0.0765493
ENSCAFG00000009494	4.05844	-0.529612	2.99991	0.00894785	0.0766922	DENND2C
ENSCAFG00000020002	1.9013	5.13525	2.95841	0.00897521	0.0768709	EXTL2
ENSCAFG00000010155	-2.09339	8.53907	-2.95602	0.00901745	0.0771609	NFKB2
ENSCAFG00000005161	-1.90465	6.84374	-2.95504	0.00902211	0.0771609	DARS1
ENSCAFG00000015883	-6.51006	-1.39675	-3.07044	0.00904172	0.0772727	NRG3
ENSCAFG00000010783	1.70308	8.56948	2.94904	0.00910148	0.0777273	TMEM248
ENSCAFG00000012732	2.49097	2.36315	2.95193	0.00911749	0.0778078	KLHDC9
ENSCAFG00000046585	3.89983	-2.22476	2.9826	0.00912457	0.0778121
ENSCAFG00000012018	2.56062	1.5097	2.95151	0.00913504	0.0778453	P4HTM
ENSCAFG00000029298	2.87754	5.07773	2.95529	0.00914991	0.0779159	GGTA1
ENSCAFG00000031225	-3.10456	1.43891	-2.95791	0.0091769	0.0780554	PCP4L1
ENSCAFG00000016654	-5.56228	-0.137259	-3.03208	0.00917949	0.0780554
ENSCAFG00000007408	-4.31535	0.757975	-2.99078	0.00919295	0.0781136	THNSL2
ENSCAFG00000031547	2.20449	3.72538	2.94228	0.00921894	0.0782783	TMED3
ENSCAFG00000016679	-4.73333	-1.17558	-3.00065	0.00924635	0.0784547	MAP3K9
ENSCAFG00000012827	-4.46553	0.829684	-2.99042	0.00926849	0.0785862	TCN2
ENSCAFG00000017115	-2.82864	5.36031	-2.93989	0.00935841	0.0792918	DNASE2
ENSCAFG00000019270	3.75274	0.970733	2.95893	0.00940491	0.0795784	PLXNB3
ENSCAFG00000003757	2.09416	5.2418	2.92845	0.00940885	0.0795784	OSTM1
ENSCAFG00000010769	-2.69169	4.85392	-2.93381	0.00941471	0.0795784	MANBA
ENSCAFG00000009603	1.84059	5.17331	2.92683	0.00942088	0.0795784	SLC35B3
ENSCAFG00000015726	-3.62459	3.49901	-2.95383	0.00942588	0.0795784	KMO
ENSCAFG00000045930	-6.61022	-1.57881	-3.04506	0.00945689	0.0797832
ENSCAFG00000012020	2.25984	6.47102	2.92376	0.0094917	0.0800198	TRIM27
ENSCAFG00000003268	-2.13722	5.71254	-2.91954	0.00954244	0.0803903
ENSCAFG00000000755	-4.78837	3.78878	-2.97908	0.00959449	0.0807577	FNIP1
ENSCAFG00000003439	2.07306	4.08426	2.91534	0.0095997	0.0807577	IL4I1
ENSCAFG00000020216	2.42144	3.48272	2.91699	0.00961238	0.0808068	NR6A1
ENSCAFG00000009934	3.76666	1.78402	2.93818	0.00972223	0.0816723	ATXN1
ENSCAFG00000015410	-5.69012	3.24202	-2.99253	0.00983731	0.0825803	RCSD1
ENSCAFG00000004728	5.34726	-0.930171	2.98075	0.00985037	0.0826313	FRMD4A
ENSCAFG00000002635	-6.55613	1.33428	-3.01345	0.00992045	0.0831602	RDH13
ENSCAFG00000005348	-9.56709	0.933447	-3.08108	0.00998938	0.0836787	EHD3
ENSCAFG00000031923	-3.19622	2.66753	-2.90062	0.0100664	0.084264
ENSCAFG00000002500	2.08926	5.2168	2.88422	0.0100738	0.084267	SLC2A1
ENSCAFG00000015298	6.66925	2.22065	3.00568	0.0100962	0.084394	CD38
ENSCAFG00000016357	1.88956	5.47919	2.88041	0.0101224	0.0845532	DBN1
ENSCAFG00000031827	4.86502	1.00763	2.9379	0.0102831	0.0858354
ENSCAFG00000015473	-4.06663	-0.182607	-2.9041	0.0104084	0.0868202	AIPL1
ENSCAFG00000017353	2.61032	3.28293	2.86266	0.0104944	0.0874757	SH3BGRL
ENSCAFG00000011682	-6.14481	-1.82854	-2.96208	0.0105613	0.0879716	XIRP2
ENSCAFG00000014897	-3.50199	3.73278	-2.87402	0.0106255	0.0884437	CDKN3
ENSCAFG00000015458	3.82106	4.62303	2.88249	0.0106403	0.0885043	CLNK
ENSCAFG00000012259	2.64739	3.2859	2.85	0.0107121	0.0890394	MAN2A2
ENSCAFG00000017262	2.31705	2.85019	2.84395	0.0107478	0.0892278	MYH10
ENSCAFG00000012928	-7.42917	1.97289	-2.98707	0.0107499	0.0892278	LIMD2
ENSCAFG00000024882	-9.69682	0.6056	-3.03459	0.0107998	0.0895789
ENSCAFG00000001233	-1.98257	6.58172	-2.83644	0.0108398	0.0898482	KDM3B
ENSCAFG00000032127	-3.75093	-0.37192	-2.8665	0.0108755	0.0900812	CHST11
ENSCAFG00000028541	2.45587	2.03342	2.83301	0.0109559	0.090683	ZFP30
ENSCAFG00000031492	1.75875	6.69072	2.82652	0.0109987	0.090974	MRPL21
ENSCAFG00000012681	-4.70356	-1.75358	-2.8873	0.0110507	0.0913404	GH1
ENSCAFG00000003314	-2.76929	3.03664	-2.82763	0.0111265	0.0919027	ANXA4
ENSCAFG00000002816	1.98065	3.71017	2.81799	0.0111542	0.0920673	MPP6
ENSCAFG00000002017	3.1512	-0.570405	2.8286	0.0112489	0.0927372	FAM214B
ENSCAFG00000020105	-3.12581	2.69664	-2.82779	0.0112524	0.0927372	AK1
ENSCAFG00000007430	3.90929	0.106937	2.84911	0.0112654	0.0927372	ACTL10
ENSCAFG00000002306	2.19237	3.86293	2.81253	0.0112681	0.0927372	TMEM106B
ENSCAFG00000046132	2.72879	2.25745	2.81846	0.0112746	0.0927372	EEF1AKMT4
ENSCAFG00000012633	1.88002	7.51508	2.80484	0.0113787	0.0935287	PI4KB
ENSCAFG00000001315	-3.27202	1.82142	-2.81966	0.0114619	0.0941469	CTNNA1
ENSCAFG00000030403	-6.69606	-1.54135	-2.92503	0.0115026	0.0944152	LRAT
ENSCAFG00000017676	-6.48006	-1.40278	-2.91591	0.0115563	0.0947907	SETBP1
ENSCAFG00000031894	2.98513	1.54234	2.80326	0.0116355	0.0953266	TENT5A
ENSCAFG00000002742	-2.68681	6.3872	-2.79746	0.0116378	0.0953266	FAM126A
ENSCAFG00000017457	3.37151	-2.35967	2.81211	0.011647	0.0953359
ENSCAFG00000005466	-4.41537	5.19134	-2.84396	0.0116605	0.0953807	KYNU
ENSCAFG00000015918	-4.66789	2.02716	-2.84958	0.0117139	0.0957516	RAB3IL1
ENSCAFG00000000842	2.29511	5.6322	2.78683	0.0117421	0.0959152
ENSCAFG00000032590	-3.03291	3.22415	-2.79757	0.0117593	0.0959892	IL21R
ENSCAFG00000013930	2.0769	5.77522	2.78315	0.0117819	0.0961081	NECAP1
ENSCAFG00000000312	2.17788	5.37844	2.7831	0.0117938	0.0961386	PHACTR2
ENSCAFG00000001532	-3.64057	0.156283	-2.81011	0.0118268	0.0963409	ZDHHC21
ENSCAFG00000010603	-4.2734	5.08782	-2.82624	0.0119043	0.096855	RGS1
ENSCAFG00000012410	2.21961	4.08719	2.77729	0.0119063	0.096855	CRTC3
ENSCAFG00000007705	-2.53606	6.60612	-2.7754	0.0120034	0.0975779
ENSCAFG00000008413	-5.61387	-0.123865	-2.86344	0.0120474	0.0978689	EPB41L1
ENSCAFG00000015430	3.37322	0.667332	2.7881	0.0120974	0.0982073	ABHD8
ENSCAFG00000002305	-4.52056	0.261023	-2.82111	0.0121624	0.0986674	LRRC1
ENSCAFG00000017425	-6.27635	-0.829524	-2.87763	0.0121721	0.0986784	CUEDC1
ENSCAFG00000003290	2.23828	5.23786	2.75852	0.0122622	0.0993404	THAP5
ENSCAFG00000004755	-3.42004	1.00631	-2.77753	0.0123263	0.0997912	ETHE1
ENSCAFG00000028917	1.90661	5.0846	2.7525	0.0123441	0.0998676	SNX10
ENSCAFG00000011968	-4.22967	-0.78499	-2.80118	0.0123608	0.0999344
ENSCAFG00000008857	2.82197	1.66129	2.75769	0.0124319	0.10044	CACNB3
ENSCAFG00000030102	-5.3668	-1.1636	-2.83526	0.0124444	0.100473	TPC3
ENSCAFG00000017937	-11.3048	1.68073	-2.97029	0.0125039	0.100855	CYP1A1
ENSCAFG00000005404	3.72429	-0.0709307	2.7773	0.0125088	0.100855	TEP1
ENSCAFG00000010642	1.76019	6.61398	2.73841	0.0126115	0.101614	CSTB
ENSCAFG00000012407	3.03483	0.0537762	2.75197	0.0126336	0.101723	FZD7
ENSCAFG00000002987	3.59156	1.72672	2.76623	0.0126486	0.101774	TBX18
ENSCAFG00000018713	-4.09953	4.70923	-2.78174	0.0126624	0.101816	UNC119
ENSCAFG00000032469	2.33357	2.45208	2.7354	0.0127293	0.102284	DDIT4
ENSCAFG00000000395	-1.95056	5.4181	-2.73246	0.0127381	0.102285	MAPK9
ENSCAFG00000001646	-3.80941	-0.778746	-2.76262	0.0128587	0.103122	PRUNE2
ENSCAFG00000032273	-6.52263	1.93458	-2.85081	0.0128608	0.103122	FXYD6
ENSCAFG00000004480	-6.00949	0.51444	-2.83504	0.0128684	0.103122	RUBCNL
ENSCAFG00000008430	-7.14985	-0.341217	-2.86613	0.0129064	0.103326	PAG1
ENSCAFG00000029249	1.92859	4.24847	2.72351	0.0129153	0.103326	ABT1
ENSCAFG00000018583	-7.67961	1.1143	-2.87914	0.0129201	0.103326	PDE4B
ENSCAFG00000006454	-2.02778	4.80039	-2.72316	0.0129303	0.103334	ELK3
ENSCAFG00000032438	-3.93879	-0.78593	-2.76292	0.0129386	0.103334	SLBP2
ENSCAFG00000017294	-5.3459	2.17329	-2.79819	0.013196	0.105318	P2RY10
ENSCAFG00000010711	2.03868	5.70572	2.70973	0.0132048	0.105318	ATP6V1A
ENSCAFG00000017786	3.85694	-2.46958	2.74429	0.0132722	0.105784	FHOD3
ENSCAFG00000024171	-4.49843	0.0166978	-2.76212	0.0133522	0.106326	SPINK2
ENSCAFG00000009148	-2.1498	4.66506	-2.70297	0.0133582	0.106326	CCDC32
ENSCAFG00000009017	-5.05055	3.28191	-2.77756	0.0134266	0.106799	PPP1R16B
ENSCAFG00000008511	-2.52938	6.32987	-2.70224	0.0134562	0.106864	HVCN1
ENSCAFG00000012430	4.34354	-1.11558	2.75179	0.0134604	0.106864	BCL9L
ENSCAFG00000013194	2.50536	2.14906	2.70137	0.0134675	0.106864	MAGEF1
ENSCAFG00000008380	3.58923	0.591471	2.72649	0.013471	0.106864	AQP5
ENSCAFG00000004579	-8.47135	0.882128	-2.87101	0.0134908	0.10695	GIMAP4
ENSCAFG00000007308	3.22706	1.57993	2.71446	0.0135055	0.106995	DEPDC7
ENSCAFG00000007010	-4.47045	2.48587	-2.74677	0.0136646	0.108182	RASSF4
ENSCAFG00000011920	6.2848	-0.203861	2.80311	0.0137365	0.108679	CASS4
ENSCAFG00000000250	3.98818	-1.65838	2.72384	0.0138079	0.109171	ARHGEF25
ENSCAFG00000013017	3.66791	-0.617443	2.71246	0.013829	0.109265	CYB561
ENSCAFG00000005419	2.5728	4.88104	2.68318	0.0138782	0.109581	PNP
ENSCAFG00000001965	4.5939	-1.89602	2.7396	0.0139183	0.109824	DNAJB5
ENSCAFG00000014159	5.49091	0.771725	2.76356	0.0140645	0.110903	TBC1D2B
ENSCAFG00000011458	-2.27413	6.88144	-2.66989	0.0140887	0.111003	IRAG2
ENSCAFG00000008292	2.04078	7.17443	2.66789	0.014096	0.111003	HEXB
ENSCAFG00000026915	4.54901	-1.14591	2.72797	0.0141461	0.111324	U6
ENSCAFG00000002576	-8.76349	1.08679	-2.84267	0.0142704	0.112228	HIVEP3
ENSCAFG00000013140	-2.67936	2.71639	-2.66558	0.0143068	0.112403	MAP3K20
ENSCAFG00000012179	2.1255	5.56836	2.65867	0.0143117	0.112403	UNC45A
ENSCAFG00000007789	-2.9401	1.50619	-2.66077	0.0145369	0.114028	ARHGAP10
ENSCAFG00000017051	-3.87046	0.658277	-2.68773	0.0145379	0.114028	SNX22
ENSCAFG00000025133	4.79378	-0.0401197	2.71759	0.0145834	0.114309	FADS6
ENSCAFG00000019379	-3.33021	1.00885	-2.66638	0.0146415	0.114688	ABCA3
ENSCAFG00000018773	3.79188	0.428727	2.67983	0.0146618	0.114771
ENSCAFG00000017525	-2.29015	4.79355	-2.64163	0.0147295	0.115225	TTC7B
ENSCAFG00000029842	3.54158	-1.15986	2.66482	0.0148265	0.115907	MAFF
ENSCAFG00000003013	-4.48604	3.51186	-2.6958	0.0148468	0.115935	SUSD1
ENSCAFG00000015797	-6.14957	-1.23465	-2.75105	0.0148497	0.115935	PADI3
ENSCAFG00000001938	2.37548	5.80697	2.63645	0.0148712	0.116027	VEGFA
ENSCAFG00000003100	3.03163	-0.710525	2.64537	0.0149465	0.116538	MINDY4
ENSCAFG00000009159	1.74779	6.74635	2.62611	0.015025	0.11706	TRIO
ENSCAFG00000017197	-2.71391	4.25722	-2.63474	0.0150334	0.11706	ATP8B2
ENSCAFG00000016525	-4.99523	3.06539	-2.70495	0.0150536	0.117139	ARL5C
ENSCAFG00000037241	2.77503	0.975139	2.63468	0.0150633	0.117139
ENSCAFG00000015901	-1.90421	8.7147	-2.62247	0.0151193	0.117498	FTH1
ENSCAFG00000000160	-2.86723	2.73138	-2.63362	0.0151348	0.11754	NAB2
ENSCAFG00000049586	-4.83961	-1.73072	-2.69527	0.0151589	0.117651
ENSCAFG00000040467	-4.72016	-0.35508	-2.68815	0.0152317	0.118138
ENSCAFG00000011677	2.07141	8.00573	2.61713	0.0152645	0.118212	EPB41
ENSCAFG00000008986	3.52994	0.234288	2.64618	0.0152654	0.118212	RASAL1
ENSCAFG00000018008	-7.58833	0.384109	-2.77389	0.0152712	0.118212	GAREM1
ENSCAFG00000004887	-3.47401	-1.40722	-2.6434	0.0152909	0.11828	ST3GAL3
ENSCAFG00000005693	4.61275	4.09917	2.68162	0.0153	0.11828	MZB1
ENSCAFG00000007689	-7.17814	1.52059	-2.7581	0.0154012	0.118984	VAMP5
ENSCAFG00000012764	3.56629	0.853192	2.63093	0.0156707	0.120987	CLCN2
ENSCAFG00000001137	2.92209	-0.409056	2.61194	0.0156931	0.121007	DNAJB7
ENSCAFG00000018597	-4.83338	-2.29879	-2.67367	0.0156937	0.121007	LAMA1
ENSCAFG00000028017	4.0804	-1.87598	2.64055	0.0158637	0.122239	U2
ENSCAFG00000013230	3.14565	3.18234	2.6102	0.015878	0.122269	MAP3K13
ENSCAFG00000015487	3.51112	0.850318	2.62039	0.0158925	0.122301	NR2F6
ENSCAFG00000011565	-4.47183	3.34588	-2.65141	0.0159384	0.122574	CORO1B
ENSCAFG00000043796	-3.88951	-0.856382	-2.62999	0.0159656	0.122704
ENSCAFG00000001459	2.21507	4.48289	2.5891	0.015976	0.122704	CEP41
ENSCAFG00000016988	2.5034	5.12204	2.59155	0.0160008	0.122815	GBA
ENSCAFG00000018592	1.76623	7.01661	2.58134	0.0161152	0.123613	NF1
ENSCAFG00000033502	4.2669	-0.350898	2.63592	0.0161524	0.123818
ENSCAFG00000018728	-3.8656	0.956342	-2.62116	0.0161727	0.123893	RFX2
ENSCAFG00000016402	3.86363	-1.04062	2.61917	0.0162229	0.124161	SEL1L3
ENSCAFG00000046241	-3.8865	-0.0517656	-2.61973	0.0162287	0.124161
ENSCAFG00000011660	-6.3274	0.356919	-2.70062	0.0162655	0.124362	MYO18B
ENSCAFG00000001220	-2.82596	4.47323	-2.58317	0.0163676	0.124998	CDC25C
ENSCAFG00000011536	1.91501	4.87496	2.57158	0.0163736	0.124998	ZKSCAN8
ENSCAFG00000004034	-3.88375	3.52123	-2.61385	0.0163804	0.124998	EMP3
ENSCAFG00000028156	3.04123	-0.218176	2.58702	0.0164015	0.125079
ENSCAFG00000013741	2.59735	2.87745	2.57476	0.0164689	0.125511	SLC30A4
ENSCAFG00000013314	-2.87446	6.70958	-2.57978	0.016484	0.125546	NCF2
ENSCAFG00000046588	3.32544	-0.392948	2.5894	0.0165476	0.125949	C1orf54
ENSCAFG00000003833	-2.10212	5.24578	-2.56383	0.0165987	0.126257	SDC1
ENSCAFG00000014573	1.86138	5.98155	2.5597	0.0166765	0.126767	P4HA1
ENSCAFG00000013120	2.32541	3.90582	2.5609	0.0167286	0.127045	ZNF512B
ENSCAFG00000032280	1.80756	4.60412	2.55734	0.0167345	0.127045	TMED4
ENSCAFG00000004985	-1.88902	9.31921	-2.55487	0.0168054	0.127501	ACTR3
ENSCAFG00000011015	-3.8186	3.95919	-2.59101	0.0169327	0.128385	SPATS2L
ENSCAFG00000028707	2.5613	2.92626	2.5559	0.0169496	0.12843	ITM2C
ENSCAFG00000029053	-6.44894	-1.54813	-2.67547	0.0170499	0.129108	TRIB2
ENSCAFG00000024663	2.89083	1.84353	2.55766	0.0170824	0.129271	OXLD1
ENSCAFG00000017838	2.67353	2.84772	2.55144	0.0171239	0.129502	CYP46A1
ENSCAFG00000004584	-1.93888	4.44208	-2.54224	0.0171462	0.129588	TSC22D1
ENSCAFG00000029818	-6.2999	-1.2227	-2.66615	0.0171867	0.129811	U2
ENSCAFG00000031387	3.158	0.344348	2.5579	0.0172655	0.130323
ENSCAFG00000039898	-5.17322	-1.91427	-2.62575	0.0172965	0.130474
ENSCAFG00000008723	2.52699	5.75417	2.54007	0.0173624	0.130888	SPI1
ENSCAFG00000002357	-3.4472	2.64157	-2.5586	0.0174878	0.131712	PAX5
ENSCAFG00000003616	-7.33921	1.435	-2.6836	0.0175184	0.131712	FAM131B
ENSCAFG00000009777	-9.63441	0.118561	-2.73364	0.0175281	0.131712	NAV2
ENSCAFG00000014247	-4.87111	3.73191	-2.60663	0.0175402	0.131712	CEACAM28
ENSCAFG00000012155	-2.36946	5.61632	-2.53122	0.0175425	0.131712	LPGAT1
ENSCAFG00000003619	-7.0846	3.18303	-2.67595	0.017545	0.131712	CLCN1
ENSCAFG00000008288	-4.52034	1.49321	-2.59378	0.0175498	0.131712	GPD1
ENSCAFG00000009563	1.76433	6.78727	2.52494	0.017603	0.132028	RIOK1
ENSCAFG00000032617	2.03049	3.74328	2.52487	0.0176322	0.132163	ZSCAN16
ENSCAFG00000020045	4.5323	0.661943	2.5904	0.0176587	0.132278	PKN3
ENSCAFG00000010457	2.76663	3.48193	2.53303	0.0176831	0.132377	RIPOR2
ENSCAFG00000001023	-3.21078	4.21421	-2.54182	0.0177569	0.132846	MEI1
ENSCAFG00000019076	3.77692	-0.0417088	2.55907	0.0177858	0.132939	CTIF
ENSCAFG00000000487	2.33713	6.30337	2.52185	0.0177918	0.132939	DLA88
ENSCAFG00000000192	3.07575	4.60667	2.52733	0.0180613	0.134798	SEMA6A
ENSCAFG00000002255	2.31411	2.87963	2.51194	0.0180635	0.134798	CILK1
ENSCAFG00000042062	-4.36202	-2.16463	-2.56458	0.018233	0.135977
ENSCAFG00000024901	1.9298	4.11391	2.50086	0.0182946	0.136351	ZSCAN12
ENSCAFG00000047343	-3.51898	4.77831	-2.52481	0.0185317	0.137958
ENSCAFG00000047451	5.86659	1.07397	2.60671	0.0185336	0.137958	ZNF382
ENSCAFG00000004784	-4.4005	0.266921	-2.55523	0.0185547	0.138028	CAMK1D
ENSCAFG00000008611	2.24003	4.13918	2.49066	0.0186546	0.138683	SCARB2
ENSCAFG00000001652	-3.30061	0.970474	-2.51329	0.0186662	0.138683	HACD4
ENSCAFG00000002492	-6.7113	-1.44193	-2.62726	0.0186868	0.138749	ANKS6
ENSCAFG00000003894	-3.78577	0.954443	-2.52815	0.0187049	0.138796	MPP7
ENSCAFG00000002165	3.88378	2.90298	2.52947	0.0187696	0.139122	PKHD1
ENSCAFG00000017664	-7.37618	1.31202	-2.64249	0.0187723	0.139122	SLC14A1
ENSCAFG00000000072	-5.24575	0.0929207	-2.57366	0.0189135	0.140081
ENSCAFG00000011210	-2.88065	4.67594	-2.49144	0.0189687	0.140402	UNC93B1
ENSCAFG00000016007	-1.98093	4.49352	-2.47402	0.0190889	0.141203	KRT10
ENSCAFG00000046009	-7.30518	-0.972007	-2.62732	0.0191891	0.141855
ENSCAFG00000007330	-2.42022	3.65015	-2.4745	0.0192036	0.141874	REEP5
ENSCAFG00000011231	-1.86514	6.29588	-2.46322	0.0193999	0.143235	LYST
ENSCAFG00000030756	3.42618	-0.601135	2.49036	0.0194905	0.143814	PRSS54
ENSCAFG00000000131	2.73693	2.57003	2.4682	0.0195767	0.14436	GLS2
ENSCAFG00000010188	-3.00425	1.35725	-2.47014	0.0197236	0.145353	LGR4
ENSCAFG00000023499	4.07337	2.19613	2.50162	0.0198561	0.146149
ENSCAFG00000016905	-4.07883	0.877563	-2.50182	0.0198564	0.146149	TLN2
ENSCAFG00000002330	-5.17911	2.34086	-2.53277	0.0201504	0.14822	IGFBP7
ENSCAFG00000002580	2.33307	1.96293	2.44234	0.0201641	0.14823	ISOC2
ENSCAFG00000013951	3.05629	1.59358	2.45368	0.020296	0.149027	TM7SF2
ENSCAFG00000033113	-4.24695	-2.37401	-2.49415	0.0203094	0.149027
ENSCAFG00000029474	-5.12007	2.37274	-2.52537	0.0203276	0.149027	GADD45A
ENSCAFG00000012078	2.27183	3.63815	2.43643	0.0203283	0.149027	ZNF311
ENSCAFG00000050056	3.68245	-1.38111	2.4728	0.0203356	0.149027
ENSCAFG00000015118	3.39156	-1.39606	2.46128	0.0203864	0.149307
ENSCAFG00000011441	-2.83846	3.27007	-2.44426	0.0204126	0.149406	CFAP94
ENSCAFG00000011719	1.76721	6.66967	2.4298	0.0204358	0.149483	ZBED9
ENSCAFG00000048863	1.85761	4.80547	2.4272	0.0205276	0.150062
ENSCAFG00000004619	4.37214	-1.35981	2.49172	0.0205449	0.150096	HPDL
ENSCAFG00000031851	2.5412	2.50092	2.43246	0.0205875	0.150314	CBX8
ENSCAFG00000007603	2.30472	4.86091	2.42828	0.0206042	0.150343	FLNB
ENSCAFG00000023691	-5.82537	-1.3602	-2.54014	0.0206357	0.15048
ENSCAFG00000007927	-1.72126	6.66325	-2.41555	0.0208948	0.152125	TTC37
ENSCAFG00000000629	2.70678	2.02358	2.42646	0.0208953	0.152125	DENND6B
ENSCAFG00000007649	-6.74852	2.68345	-2.56047	0.0208999	0.152125	MPEG1
ENSCAFG00000014864	-5.47491	1.63997	-2.51771	0.0210068	0.152809	CASP12
ENSCAFG00000018519	-7.65474	1.02272	-2.58055	0.0210333	0.152908	TNFRSF13B
ENSCAFG00000004847	2.51842	1.79886	2.41727	0.0210744	0.153113	PAFAH1B3
ENSCAFG00000014920	-4.25636	-0.449075	-2.46956	0.0211532	0.153591	ECE1
ENSCAFG00000003162	-2.50282	4.91129	-2.41099	0.0212754	0.154373	PELI1
ENSCAFG00000007953	-2.99957	2.874	-2.42223	0.021287	0.154373	NEIL2
ENSCAFG00000010268	2.05274	4.59485	2.40447	0.0213079	0.15443	MRS2
ENSCAFG00000009838	1.64064	7.02106	2.40226	0.0213313	0.154505	SIRT5
ENSCAFG00000019294	-3.0855	1.98629	-2.42008	0.0214454	0.155076	ACAP3
ENSCAFG00000044445	-5.28167	-2.27039	-2.49842	0.0214493	0.155076
ENSCAFG00000013597	1.86275	4.27102	2.39924	0.0214494	0.155076	ST7L
ENSCAFG00000003874	2.46074	4.56766	2.39543	0.0217805	0.157373	NUCB1
ENSCAFG00000017264	-2.17118	5.17588	-2.38959	0.0218474	0.157628
ENSCAFG00000017250	1.81502	7.51909	2.38717	0.0218547	0.157628	DENND4A
ENSCAFG00000001655	3.00976	-1.1025	2.40602	0.0218558	0.157628	MFSD3
ENSCAFG00000011496	-3.65546	0.0480257	-2.42538	0.0219239	0.158023	PIGR
ENSCAFG00000016701	2.25858	1.89645	2.3837	0.0220847	0.159085	IDUA
ENSCAFG00000012537	3.5494	2.26025	2.41577	0.0221313	0.159324	PHLDB1
ENSCAFG00000003151	-3.65325	-0.336325	-2.41609	0.0222536	0.160106	FKBP9
ENSCAFG00000005494	-8.10969	2.63445	-2.55552	0.0223171	0.160417
ENSCAFG00000009736	-4.57207	5.28653	-2.44843	0.0223255	0.160417	DMTN
ENSCAFG00000018584	-2.68871	1.66387	-2.38369	0.0223495	0.160417	FBXO4
ENSCAFG00000011646	-3.63968	0.634092	-2.4129	0.0223509	0.160417	ZFHX2
ENSCAFG00000015177	-7.24967	2.86573	-2.53199	0.0224095	0.16074	SELL
ENSCAFG00000006526	3.4726	-0.391518	2.40398	0.022459	0.160997	LMNTD2
ENSCAFG00000009417	1.90619	4.60884	2.36956	0.0224795	0.161046	CDYL
ENSCAFG00000011778	-4.86221	-0.611329	-2.44318	0.0229208	0.1641
ENSCAFG00000009837	2.09668	3.33966	2.35808	0.0229335	0.1641	PLTP
ENSCAFG00000015800	-1.64273	8.23923	-2.35503	0.0229727	0.164281	MYO5A
ENSCAFG00000005363	2.66307	0.957047	2.36532	0.0229901	0.164306	RIN2
ENSCAFG00000017388	-3.52354	-1.02723	-2.38938	0.0230627	0.164726	SMAD3
ENSCAFG00000013933	-2.89645	5.59652	-2.36756	0.0231229	0.165056	CYBB
ENSCAFG00000008824	-3.04156	2.0809	-2.37094	0.0231528	0.16517	NR1H3
ENSCAFG00000012968	-3.70862	0.754887	-2.39278	0.0231874	0.165317	HELZ2
ENSCAFG00000048755	3.80386	-1.93286	2.39382	0.0232819	0.165809
ENSCAFG00000006375	2.31056	1.56976	2.35084	0.0232844	0.165809	USP44
ENSCAFG00000008234	2.92617	5.88593	2.3611	0.0233939	0.166488	DLA-79
ENSCAFG00000015466	-7.34178	-0.785084	-2.50763	0.0234264	0.166619	TSPAN9
ENSCAFG00000013961	-2.75622	4.22859	-2.35174	0.0235751	0.167576	TP63
ENSCAFG00000004958	-6.78176	-1.21393	-2.4865	0.0236628	0.168098	ATP1A3
ENSCAFG00000046940	2.44438	1.51739	2.33858	0.0238194	0.169022
ENSCAFG00000016718	-6.76026	-1.92484	-2.48187	0.0238214	0.169022	HRH2
ENSCAFG00000049422	3.36184	-1.87067	2.36205	0.0238835	0.169361
ENSCAFG00000000376	-3.80849	-0.322391	-2.37665	0.0239487	0.169722
ENSCAFG00000004225	2.05674	3.79755	2.32758	0.0240486	0.170327	C21H11orf54
ENSCAFG00000023107	2.89859	3.75841	2.34233	0.0240765	0.170389	OAS2
ENSCAFG00000003330	1.85432	4.36564	2.3254	0.0240861	0.170389	TMEM168
ENSCAFG00000009638	-5.56815	-2.06507	-2.4376	0.0241096	0.170453	ABCG2
ENSCAFG00000049883	-4.50496	-2.31235	-2.3983	0.0241434	0.17059
ENSCAFG00000010797	1.60121	6.55377	2.32258	0.0241714	0.170686	SBDS
ENSCAFG00000000824	2.6625	2.43471	2.33298	0.0242023	0.170802	P4HA2
ENSCAFG00000009314	2.21908	3.7576	2.32453	0.0242258	0.170867	NQO2
ENSCAFG00000001620	1.87256	4.75199	2.32021	0.0242863	0.171191	ATP6V1F
ENSCAFG00000001618	-3.01751	4.53834	-2.33984	0.0243077	0.171218	CCND3
ENSCAFG00000004782	1.69991	5.86191	2.31852	0.0243312	0.171218	GAB2
ENSCAFG00000009800	-3.24632	-0.0227271	-2.34606	0.0243517	0.171218
ENSCAFG00000001096	-1.86496	6.0359	-2.31834	0.0243564	0.171218	ASAP1
ENSCAFG00000014175	-4.22543	4.52739	-2.38211	0.0243625	0.171218	ITGA4
ENSCAFG00000004855	-3.45318	3.35859	-2.34817	0.0245535	0.172457	EPB41L5
ENSCAFG00000009184	-2.65714	4.40372	-2.31905	0.0247394	0.17366	NT5DC2
ENSCAFG00000010591	-6.7644	1.55563	-2.45862	0.024765	0.173737	PTPN7
ENSCAFG00000005037	-3.54519	2.0993	-2.34583	0.0247806	0.173743	KLF5
ENSCAFG00000029287	2.5336	3.40293	2.31316	0.0248649	0.174231	GLI4
ENSCAFG00000009702	2.03036	4.64374	2.30557	0.0248881	0.174275
ENSCAFG00000005012	-6.06516	-0.958875	-2.43444	0.0249006	0.174275	TMEM163
ENSCAFG00000010988	2.71689	-0.5771	2.31322	0.0250273	0.175058	CFAP410
ENSCAFG00000012947	2.09296	5.35068	2.30176	0.0250583	0.175171	RCAN3
ENSCAFG00000018457	-3.40898	-1.2677	-2.33227	0.0251293	0.175563	NT5M
ENSCAFG00000010114	-2.13293	6.79475	-2.29827	0.0252115	0.175951	CIT
ENSCAFG00000004630	-3.52784	0.335466	-2.33425	0.0252247	0.175951	FBXL2
ENSCAFG00000005688	2.8633	-0.541368	2.31191	0.0252357	0.175951	PHLDA1
ENSCAFG00000009212	2.07792	4.40409	2.29693	0.0252442	0.175951	GMDS
ENSCAFG00000015712	2.00531	5.91074	2.2952	0.0252897	0.176155	FAS
ENSCAFG00000010995	-2.72925	4.84738	-2.30631	0.0253167	0.176155	LGMN
ENSCAFG00000011466	-2.93077	1.37232	-2.31177	0.0253199	0.176155	IL24
ENSCAFG00000017047	3.43818	-1.43356	2.32811	0.0253419	0.176155	TRIM46
ENSCAFG00000019685	2.82823	-1.07062	2.30816	0.0253479	0.176155	CARD9
ENSCAFG00000005605	-4.50227	-0.24893	-2.3626	0.0256021	0.177816	RELT
ENSCAFG00000011256	2.07448	4.52624	2.28753	0.0256191	0.17783	DNAAF5
ENSCAFG00000006264	-5.14343	-0.843443	-2.38463	0.0256829	0.178168	PCLO
ENSCAFG00000002069	3.21729	-1.64314	2.31166	0.0256996	0.17818	COL1A2
ENSCAFG00000021011	3.1849	-2.00734	2.30856	0.0257826	0.17865	U6
ENSCAFG00000014216	-3.16255	3.32484	-2.30626	0.0258468	0.178942	MAP4K2
ENSCAFG00000042261	-3.52978	0.401085	-2.31912	0.0258549	0.178942
ENSCAFG00000003804	4.28745	0.956732	2.34605	0.0259523	0.179511
ENSCAFG00000006485	-7.86186	-0.750189	-2.45719	0.0260251	0.17988
ENSCAFG00000048614	-4.34872	-1.64727	-2.34647	0.026036	0.17988
ENSCAFG00000025115	-2.4985	4.86302	-2.28188	0.0260997	0.180197
ENSCAFG00000014836	2.16348	3.46977	2.27631	0.0261124	0.180197	TNIP2
ENSCAFG00000003842	1.89379	4.8685	2.27338	0.0261444	0.180313	FIG4
ENSCAFG00000007207	2.13883	3.07816	2.27476	0.0261649	0.180349	LATS2
ENSCAFG00000029911	3.23243	3.58466	2.29919	0.0262438	0.180787	ZNF768
ENSCAFG00000007900	-2.43612	5.37279	-2.27633	0.0262796	0.180929	ELL2
ENSCAFG00000005140	2.56452	1.75937	2.2753	0.0264321	0.181872	IRAK2
ENSCAFG00000019549	2.26278	3.2695	2.26743	0.0265328	0.182459	TELO2
ENSCAFG00000023201	-6.21889	-1.44062	-2.3981	0.0266668	0.183274	TLR9
ENSCAFG00000019329	-5.97335	-1.10623	-2.38534	0.0268913	0.18471	TNFRSF18
ENSCAFG00000008583	-6.83077	0.344264	-2.40976	0.0269498	0.185004	ASIC5
ENSCAFG00000003835	4.10848	-1.60632	2.31539	0.0269818	0.185116	AK9
ENSCAFG00000008018	2.15889	3.00991	2.25312	0.0270818	0.185695
ENSCAFG00000017319	-6.01429	-0.349791	-2.37813	0.0272761	0.186919	ACP5
ENSCAFG00000018720	-2.29113	5.32232	-2.24867	0.0273482	0.187305	ATG4C
ENSCAFG00000005283	2.4707	2.5201	2.25068	0.0273983	0.187539	CLIP4
ENSCAFG00000001221	-3.36458	3.60326	-2.27678	0.0274206	0.187554	PACSIN1
ENSCAFG00000005800	-4.32981	3.46308	-2.31405	0.0274322	0.187554	GPR18
ENSCAFG00000006563	2.21758	3.3564	2.24505	0.0274596	0.187633	EOGT
ENSCAFG00000000497	-6.0539	-2.03515	-2.37481	0.0274852	0.187699
ENSCAFG00000005659	-2.48607	4.76063	-2.24539	0.0276429	0.188563	NMI
ENSCAFG00000005070	3.83084	-0.784762	2.28938	0.0276565	0.188563	ACOD1
ENSCAFG00000007626	1.67752	6.81892	2.23653	0.0276707	0.188563	PIK3R1
ENSCAFG00000004102	2.24933	3.23663	2.24052	0.0276755	0.188563	ZC3HAV1
ENSCAFG00000012767	-2.11876	4.81056	-2.23687	0.0277645	0.189061	RUBCN
ENSCAFG00000020367	3.63605	-0.333133	2.27719	0.0278638	0.189532	PLEKHG4
ENSCAFG00000019406	2.16814	3.88239	2.23512	0.0278658	0.189532	SPPL2B
ENSCAFG00000019764	2.54486	4.81967	2.23867	0.0279952	0.190303	DENND2D
ENSCAFG00000045348	-5.6746	-0.61159	-2.35102	0.028012	0.190308
ENSCAFG00000045952	3.29411	-0.0696292	2.25938	0.0280868	0.190707	NR4A3
ENSCAFG00000008767	-4.14392	0.723916	-2.29146	0.0281296	0.190887	WNT10B
ENSCAFG00000044745	-2.89935	3.08364	-2.24449	0.0281584	0.190973
ENSCAFG00000010292	-1.78205	6.56796	-2.22231	0.0283065	0.191868	DOCK10
ENSCAFG00000004131	-4.63744	-0.862684	-2.30606	0.0283541	0.191985	KDM4D
ENSCAFG00000030083	-3.91256	2.92339	-2.2771	0.0283685	0.191985
ENSCAFG00000003227	-5.16332	-0.689939	-2.32542	0.0283725	0.191985	EEPD1
ENSCAFG00000047821	-4.3163	-1.41433	-2.291	0.0284709	0.192541
ENSCAFG00000041407	3.05651	-0.75222	2.23694	0.028734	0.194209
ENSCAFG00000031092	2.17791	4.13083	2.21503	0.0287672	0.194322
ENSCAFG00000016825	3.51258	1.8907	2.25156	0.0288267	0.194613	SH3PXD2B
ENSCAFG00000016084	-3.02599	0.226727	-2.23321	0.0288597	0.194725
ENSCAFG00000012316	-2.87732	0.362032	-2.22715	0.0289205	0.195024
ENSCAFG00000013786	-7.92247	-1.06593	-2.39487	0.028944	0.195071	CCR2
ENSCAFG00000000884	-2.4953	3.6296	-2.21588	0.0289764	0.195178	WDR27
ENSCAFG00000001403	-6.41605	1.00238	-2.35374	0.0290064	0.195269	PODXL
ENSCAFG00000001228	2.57333	2.36583	2.21619	0.0290433	0.195406	DENND3
ENSCAFG00000045124	3.96725	-1.17623	2.26419	0.0290807	0.195423
ENSCAFG00000010132	1.66297	7.55907	2.20472	0.0290848	0.195423	APLP2
ENSCAFG00000015291	2.60373	0.956603	2.2158	0.0290954	0.195423	ASMTL
ENSCAFG00000004036	-3.63682	0.0513258	-2.25025	0.0291174	0.19546	ODAD1
ENSCAFG00000009583	1.74275	4.97054	2.19936	0.0293387	0.196817
ENSCAFG00000012164	2.11442	2.76287	2.20149	0.0293529	0.196817	NCKIPSD
ENSCAFG00000005941	2.12728	3.42467	2.1972	0.0295582	0.198082	KCNK6
ENSCAFG00000013783	-7.69297	1.17419	-2.37487	0.029657	0.198631	CCR5
ENSCAFG00000014503	-4.95231	-2.08105	-2.29001	0.0297073	0.198855	TBX1
ENSCAFG00000029322	-5.26216	-1.94362	-2.30097	0.0297293	0.19889	SCN2B
ENSCAFG00000015719	1.65964	5.59619	2.18992	0.0297672	0.199031	LBHD1
ENSCAFG00000018623	-2.91257	6.14031	-2.20936	0.0298092	0.199199	EVI2B
ENSCAFG00000013071	-4.40233	1.36641	-2.26274	0.030002	0.200262	CNR2
ENSCAFG00000019881	-2.40682	4.6113	-2.1921	0.030002	0.200262	CYBA
ENSCAFG00000029504	3.76041	0.507507	2.23393	0.0301468	0.201027	ZNF432
ENSCAFG00000009009	-2.48994	1.91634	-2.1906	0.0301558	0.201027	DECR1
ENSCAFG00000046612	4.02322	-0.875394	2.24414	0.0301677	0.201027
ENSCAFG00000016068	2.03358	6.64564	2.18188	0.0302332	0.201351	RFC1
ENSCAFG00000006541	-1.99428	4.68749	-2.18085	0.030266	0.201455	ARL6IP5
ENSCAFG00000023972	2.29652	6.96353	2.18323	0.0303295	0.201765
ENSCAFG00000015771	2.64964	0.883641	2.18944	0.0303981	0.202107	ODAD4
ENSCAFG00000008520	-5.74121	1.33698	-2.30378	0.0304257	0.202177	GPR171
ENSCAFG00000006086	2.73263	2.16796	2.19024	0.0304696	0.202355	PCDHGC3
ENSCAFG00000009371	-3.93696	-0.70356	-2.23329	0.0305345	0.202672	SORBS3
ENSCAFG00000007417	-2.21779	6.15427	-2.17721	0.0305601	0.202728	MAN2A1
ENSCAFG00000020156	-2.86677	2.4829	-2.18697	0.0308271	0.204385	RALGPS1
ENSCAFG00000010925	3.34917	5.6418	2.20343	0.0308564	0.204465	HFE
ENSCAFG00000032627	3.06616	-1.54549	2.19032	0.0309912	0.205133
ENSCAFG00000045855	-4.06884	-2.37313	-2.22912	0.0310185	0.205133
ENSCAFG00000017124	2.41814	2.23151	2.17127	0.031019	0.205133	ZBTB7B
ENSCAFG00000006527	2.53079	0.958956	2.1736	0.0310266	0.205133	MTA3
ENSCAFG00000031409	-3.121	3.21771	-2.19096	0.0310562	0.205214	TMEM176A
ENSCAFG00000031322	2.61876	4.70867	2.17335	0.031147	0.205699	PDXK
ENSCAFG00000004242	-4.69056	-1.6698	-2.25105	0.0311726	0.205753
ENSCAFG00000042548	3.6244	-0.592476	2.20395	0.0313804	0.207009
ENSCAFG00000048603	2.22328	1.51293	2.15994	0.0314074	0.207072
ENSCAFG00000015056	1.73858	5.60601	2.15531	0.0314356	0.207143	MAEA
ENSCAFG00000005109	-1.84905	8.64671	-2.15459	0.0314923	0.2074	CXCR4
ENSCAFG00000009688	1.64364	6.04089	2.15152	0.0316116	0.20807	PAK1IP1
ENSCAFG00000031576	3.29488	-0.703574	2.18571	0.0316499	0.208206	PARD6A
ENSCAFG00000002131	1.83354	7.04721	2.15069	0.0316821	0.208302	ERMP1
ENSCAFG00000012136	-2.43432	6.3682	-2.15645	0.0317721	0.208778	NEK2
ENSCAFG00000013291	-3.75204	-0.476823	-2.2001	0.0318484	0.209067	TCEA3
ENSCAFG00000007664	-2.54476	5.06505	-2.15707	0.031869	0.209067	ZBTB38
ENSCAFG00000044706	-4.39547	-1.38595	-2.22603	0.0318691	0.209067
ENSCAFG00000001589	-6.31608	-1.91219	-2.29357	0.0319201	0.209268	TREML2
ENSCAFG00000001007	3.92172	-0.395876	2.20542	0.0319351	0.209268	FBXO32
ENSCAFG00000009098	-2.51795	4.86082	-2.15431	0.0319759	0.209419	KNSTRN
ENSCAFG00000013692	2.97074	-1.44142	2.16692	0.0320106	0.209499	ADORA3
ENSCAFG00000015320	1.65958	7.69788	2.14328	0.0320235	0.209499	NDUFA9
ENSCAFG00000002834	-3.34665	5.74201	-2.17881	0.0321107	0.209954
ENSCAFG00000013971	-2.30086	5.04568	-2.14431	0.0322551	0.210781	ATP2A3
ENSCAFG00000010189	1.68617	5.6386	2.13835	0.0322745	0.210791	CUEDC2
ENSCAFG00000003397	-6.56474	-0.248172	-2.29356	0.0323206	0.210976	TFEC
ENSCAFG00000013158	1.9043	5.68808	2.13416	0.0325336	0.212229
ENSCAFG00000016799	2.52459	0.913629	2.14329	0.0325485	0.212229	VKORC1
ENSCAFG00000004455	2.24707	4.71287	2.13498	0.0326866	0.21293	POLR1G
ENSCAFG00000014073	2.22268	3.61427	2.13449	0.032692	0.21293	SLC12A9
ENSCAFG00000003979	2.32943	1.39007	2.13431	0.0327953	0.213388	SPRY1
ENSCAFG00000004733	1.87239	3.7523	2.1288	0.0327984	0.213388	DGKH
ENSCAFG00000020200	-5.14574	-0.888777	-2.23614	0.0328946	0.213832	GBP6
ENSCAFG00000002093	1.90783	4.11089	2.12699	0.0329027	0.213832	CASD1
ENSCAFG00000015256	-10.8952	2.59682	-2.37142	0.0329756	0.214187	NIBAN3
ENSCAFG00000029557	2.66438	1.64829	2.13813	0.0330089	0.214286	TRMT61A
ENSCAFG00000045079	3.07483	-0.124716	2.15055	0.0330604	0.214503
ENSCAFG00000016859	-2.17081	7.77339	-2.12237	0.0332819	0.215822	CHD3
ENSCAFG00000041713	4.0223	-1.18856	2.18394	0.0333136	0.215909	CD4
ENSCAFG00000000798	2.69523	-0.0252901	2.13221	0.0333692	0.21615
ENSCAFG00000000026	1.61837	7.07389	2.11445	0.0334979	0.216778	CYB5A
ENSCAFG00000001644	1.6283	6.32057	2.11437	0.0335028	0.216778	FAM71F1
ENSCAFG00000044274	-2.50974	2.27789	-2.12186	0.0336552	0.217646	EPSTI1
ENSCAFG00000029191	-1.61533	9.29985	-2.11069	0.0336949	0.217783	STMN1
ENSCAFG00000003236	1.71234	6.61501	2.10899	0.0337958	0.218316	INPP5B
ENSCAFG00000043319	-3.03111	1.23332	-2.13458	0.0338365	0.21846
ENSCAFG00000015331	-6.39858	0.72779	-2.26099	0.033856	0.218467	DYRK4
ENSCAFG00000001903	2.14532	5.79008	2.1105	0.0338907	0.218571	ATP10D
ENSCAFG00000005434	3.3424	-1.86472	2.14488	0.0339227	0.218658
ENSCAFG00000019268	-2.54953	5.24345	-2.1149	0.034083	0.219572	SLX4
ENSCAFG00000009217	-2.01535	4.14096	-2.10229	0.034249	0.220521	CHMP7
ENSCAFG00000023887	-2.43067	2.45253	-2.10804	0.0342995	0.220689
ENSCAFG00000008143	-2.95561	0.607127	-2.12322	0.0343123	0.220689	MSRA
ENSCAFG00000000185	-1.58617	7.58008	-2.09842	0.0343457	0.220783	STX7
ENSCAFG00000001974	-3.57941	-1.58439	-2.14551	0.0344257	0.221177	KANK1
ENSCAFG00000009605	-2.82899	4.13285	-2.1147	0.0345449	0.221822	PPM1K
ENSCAFG00000015130	1.98183	3.25721	2.09584	0.0345804	0.22193	ABCB6
ENSCAFG00000014645	-3.83434	-1.20787	-2.15294	0.0346092	0.221994	SLC11A1
ENSCAFG00000001916	-6.36508	-0.0514596	-2.24528	0.0347025	0.222472	PIP5K1B
ENSCAFG00000029871	2.58139	1.16351	2.10331	0.0347634	0.222626	ZNF180
ENSCAFG00000000283	-4.84277	2.65473	-2.19157	0.0347642	0.222626	TXLNB
ENSCAFG00000013251	-3.44235	2.10482	-2.13266	0.0348333	0.222849	SNX32
ENSCAFG00000000366	-4.10267	1.28273	-2.16026	0.0348366	0.222849	SASH1
ENSCAFG00000010366	1.7654	5.32181	2.08689	0.0349941	0.223619	ALDH5A1
ENSCAFG00000001141	3.30508	-1.35496	2.12426	0.0349949	0.223619	NDRG1
ENSCAFG00000016283	-7.53623	-0.520313	-2.27196	0.0350159	0.223633	GSDMA
ENSCAFG00000008384	1.87994	3.44543	2.08578	0.0350867	0.22395	SLC38A7
ENSCAFG00000009228	-5.08198	-0.107752	-2.19492	0.0351034	0.22395
ENSCAFG00000005210	2.93537	0.0524086	2.10768	0.0351407	0.224067	IL2RA
ENSCAFG00000010115	-3.03448	-1.10998	-2.10907	0.0352642	0.224734	TMEFF2
ENSCAFG00000023152	-2.54773	3.55477	-2.09221	0.0353313	0.225039
ENSCAFG00000007786	1.82051	3.56299	2.07524	0.035651	0.226849	CHMP2B
ENSCAFG00000012285	1.73792	6.77499	2.07484	0.0356538	0.226849	CERS2
ENSCAFG00000003977	2.1404	4.53268	2.07718	0.035709	0.227078	PIK3CG
ENSCAFG00000000165	-1.86283	5.60545	-2.07098	0.0359029	0.228189	TNFAIP8
ENSCAFG00000014439	1.81953	8.69312	2.06997	0.0359456	0.228337	PHB2
ENSCAFG00000009490	-2.7282	3.40374	-2.08539	0.0360165	0.22864	KLHL8
ENSCAFG00000015859	-6.51088	-1.7286	-2.22729	0.0360318	0.22864	JAKMIP1
ENSCAFG00000048670	-5.65967	-1.90011	-2.19913	0.0360945	0.228914
ENSCAFG00000029183	-1.95421	5.26895	-2.06547	0.0362513	0.229786	EIF1B
ENSCAFG00000019591	2.12815	3.59129	2.06624	0.0363181	0.229992	SLC10A3
ENSCAFG00000012219	3.44872	-0.467201	2.10704	0.036337	0.229992	GAS2L1
ENSCAFG00000018724	-1.82751	8.01651	-2.063	0.0363422	0.229992	SPAG5
ENSCAFG00000018643	2.04163	2.05506	2.06174	0.0365134	0.230952	SLC25A23
ENSCAFG00000004127	-2.22984	5.88844	-2.06391	0.0365421	0.23101	SESN3
ENSCAFG00000001778	2.18726	7.07402	2.06236	0.0365911	0.231196	ANXA1
ENSCAFG00000018000	3.29782	1.31384	2.09529	0.0366653	0.231542
ENSCAFG00000009021	-1.56264	7.21116	-2.05595	0.0366993	0.231632	SEC31A
ENSCAFG00000003405	2.30458	3.0725	2.06197	0.0367342	0.231667	KLF11
ENSCAFG00000019565	2.0103	4.79593	2.05739	0.036744	0.231667	CLCN7
ENSCAFG00000001616	2.47428	4.46188	2.06479	0.0367916	0.231789	KCP
ENSCAFG00000015996	-2.51603	5.66796	-2.06567	0.0368026	0.231789	CCNB3
ENSCAFG00000015342	1.99045	7.21245	2.05558	0.0368366	0.231841	RAD51AP1
ENSCAFG00000011317	2.15722	3.3118	2.05741	0.0368499	0.231841	SELPLG
ENSCAFG00000003658	3.03117	0.474885	2.08023	0.036937	0.232196	KEL
ENSCAFG00000005997	-2.23361	5.38549	-2.057	0.0369457	0.232196	GPCPD1
ENSCAFG00000032179	3.46067	-0.921203	2.09606	0.0370249	0.232517
ENSCAFG00000014800	-1.70678	5.41494	-2.05039	0.037036	0.232517	EID1
ENSCAFG00000017042	2.22583	4.4231	2.05429	0.0370954	0.232766	JDP2
ENSCAFG00000014477	2.78605	0.282182	2.06417	0.0373719	0.234377	C27H12orf57
ENSCAFG00000043786	-2.35409	2.50626	-2.05058	0.0374608	0.23481
ENSCAFG00000011715	-1.60737	7.1232	-2.04206	0.0375072	0.234976	LARP7
ENSCAFG00000030694	2.66905	-0.67056	2.05733	0.0375555	0.235155	TMEM38A
ENSCAFG00000012743	1.65922	5.51381	2.04086	0.0375831	0.235187	OAT
ENSCAFG00000008873	-1.63028	9.81428	-2.04026	0.037615	0.235187
ENSCAFG00000000515	-5.2769	2.68338	-2.16088	0.0376204	0.235187	LTA
ENSCAFG00000013371	2.23694	3.787	2.04491	0.037659	0.2353	ETV6
ENSCAFG00000011155	1.82405	4.89689	2.03987	0.0376783	0.2353	STARD9
ENSCAFG00000012991	-4.52797	-1.19654	-2.1298	0.0377402	0.235489	ARID5B
ENSCAFG00000029822	1.77677	5.72928	2.03845	0.0377483	0.235489	VPS26B
ENSCAFG00000009423	2.82912	-0.46964	2.05872	0.0377885	0.235616	C29H8orf37
ENSCAFG00000032571	-5.91144	-1.76165	-2.1795	0.0378409	0.235668
ENSCAFG00000041486	-3.10502	1.38559	-2.06789	0.0378541	0.235668
ENSCAFG00000013248	2.22821	2.90787	2.04122	0.0378684	0.235668	CREBL2
ENSCAFG00000011401	3.00976	-0.745407	2.06384	0.0378767	0.235668	KIRREL1
ENSCAFG00000012840	-2.67758	2.78056	-2.05178	0.0379053	0.235675	OAZ3
ENSCAFG00000004497	-1.70862	6.2041	-2.03532	0.0379176	0.235675	ERCC3
ENSCAFG00000013060	-3.56451	4.9742	-2.08276	0.0381144	0.236755	PDK1
ENSCAFG00000042086	3.33819	-1.64502	2.07287	0.0381319	0.236755
ENSCAFG00000030622	1.79804	3.89069	2.03174	0.0381514	0.236755	MYCBP
ENSCAFG00000015053	2.20398	2.3585	2.0348	0.0382273	0.237102	SPINDOC
ENSCAFG00000018914	-2.43725	4.07755	-2.03832	0.0383106	0.237493	INTS6L
ENSCAFG00000010582	-6.49097	0.0451021	-2.18817	0.0384476	0.238218	BOC
ENSCAFG00000006055	1.62168	5.85698	2.02583	0.03847	0.238232	ATP2C1
ENSCAFG00000031586	-4.54848	-2.2275	-2.11755	0.0385744	0.238753	LGALSL
ENSCAFG00000008071	-5.4935	0.804687	-2.15064	0.0387803	0.239902	FAM160A1
ENSCAFG00000004244	1.77687	3.2837	2.01908	0.0389067	0.240559	NAPEPLD
ENSCAFG00000015045	2.25503	3.82222	2.02325	0.0389848	0.240915	PINK1
ENSCAFG00000002019	2.30328	1.43665	2.02311	0.0390523	0.241207	RASL11B
ENSCAFG00000026225	-1.98492	2.95678	-2.01637	0.0391641	0.241771	SNORD26
ENSCAFG00000008750	-1.64728	6.19476	-2.01323	0.0392362	0.242089	PRKAG1
ENSCAFG00000041860	-1.72622	5.20372	-2.00938	0.0394866	0.243508
ENSCAFG00000012605	1.63879	5.6422	2.00864	0.0395161	0.243563	ZNF687
ENSCAFG00000002171	-1.99224	6.90349	-2.00845	0.0396569	0.244303	SYK
ENSCAFG00000011197	-4.2336	-0.421577	-2.08663	0.0397298	0.244625	MMP14
ENSCAFG00000014705	1.82567	4.16953	2.00495	0.0397892	0.244863	COPS7A
ENSCAFG00000002270	2.44955	1.73166	2.01198	0.0399602	0.245787	NINJ1
ENSCAFG00000009257	-1.99157	7.48634	-2.00306	0.0399922	0.245856	MED13L
ENSCAFG00000012644	2.11301	4.36227	2.00393	0.0400339	0.245924	NBEAL1
ENSCAFG00000008391	2.39674	1.7101	2.00932	0.0400447	0.245924	HEY1
ENSCAFG00000015413	3.03004	-0.788538	2.02845	0.0401542	0.246468	COMTD1
ENSCAFG00000013092	-2.52857	1.52383	-2.00999	0.0402237	0.246687	BCLAF3
ENSCAFG00000020393	-1.58278	6.18071	-1.99678	0.0402462	0.246687	ACADM
ENSCAFG00000019122	2.30878	4.05241	2.00391	0.0402594	0.246687	NAGPA
ENSCAFG00000006176	1.9886	5.71598	1.99854	0.0402733	0.246687	RAB11FIP1
ENSCAFG00000010680	2.09663	6.89831	1.99766	0.040414	0.247355	DENND5B
ENSCAFG00000001986	2.67731	2.18564	2.01143	0.0404242	0.247355	TMEM151B
ENSCAFG00000008281	1.94979	4.83496	1.99512	0.0404641	0.247364	POLR3G
ENSCAFG00000043897	3.20726	-1.17001	2.03087	0.0404675	0.247364
ENSCAFG00000017099	-3.03879	-0.558842	-2.02253	0.0405628	0.247819	SYCE2
ENSCAFG00000003518	-3.82728	2.12619	-2.05596	0.0405931	0.247875	TLR4
ENSCAFG00000010694	1.56506	6.43724	1.98794	0.0408019	0.24885	NAA50
ENSCAFG00000019339	-5.16563	-0.388134	-2.10808	0.0408262	0.24885	TRPV1
ENSCAFG00000009997	2.38064	0.569861	1.99655	0.0408348	0.24885	ANKRD33B
ENSCAFG00000012051	1.77762	4.9143	1.9874	0.0408762	0.24885	PDIA5
ENSCAFG00000013833	-4.84745	2.9015	-2.09496	0.0408808	0.24885	IL16
ENSCAFG00000013410	1.932	3.03772	1.98758	0.040933	0.24885	RGL1
ENSCAFG00000001651	1.82344	3.43364	1.98675	0.0409336	0.24885	IMPDH1
ENSCAFG00000043059	2.8833	-0.656151	2.01075	0.0409408	0.24885
ENSCAFG00000014193	-3.89087	2.8492	-2.05359	0.040942	0.24885	CERKL
ENSCAFG00000009917	2.48828	3.0138	1.99677	0.041002	0.249087
ENSCAFG00000015599	-2.15732	4.52705	-1.98839	0.0410654	0.249344	SCIMP
ENSCAFG00000041107	2.6951	-0.883202	1.99867	0.0412939	0.250603
ENSCAFG00000016470	3.7341	-0.467853	2.04044	0.0413633	0.250895
ENSCAFG00000041564	-4.65706	-2.25996	-2.079	0.0414515	0.251301
ENSCAFG00000002030	1.80223	5.26977	1.9775	0.0415192	0.251582	UNC13B
ENSCAFG00000029814	-2.05569	5.36474	-1.97887	0.0415833	0.251842	ZNF175
ENSCAFG00000011652	-4.15972	1.36356	-2.05367	0.0417469	0.252703	MTMR11
ENSCAFG00000015720	2.26247	2.61233	1.97827	0.0418517	0.253181	DHX58
ENSCAFG00000017149	-4.87183	-1.08796	-2.0817	0.0418686	0.253181	IGDCC3
ENSCAFG00000019952	-5.92229	0.4075	-2.11869	0.0419501	0.253544	ATP2C2
ENSCAFG00000015689	-1.61889	5.82963	-1.96866	0.0420493	0.254014	OTUD5
ENSCAFG00000000806	-2.39928	0.770341	-1.97397	0.0423474	0.255684	HLA-DQB1
ENSCAFG00000003942	1.68663	6.11811	1.96281	0.0424457	0.256147	REV3L
ENSCAFG00000006917	-1.84252	6.7623	-1.96127	0.0425986	0.25684	MAP3K1
ENSCAFG00000013979	1.90193	7.32718	1.96165	0.0426039	0.25684	BCL2A1
ENSCAFG00000011587	-3.88373	0.998715	-2.02777	0.0427072	0.257331	NGEF
ENSCAFG00000004713	3.55746	3.61749	2.01216	0.042776	0.257613	PLK3
ENSCAFG00000003598	2.13233	1.7504	1.96161	0.0427975	0.257613	LIN28B
ENSCAFG00000013490	1.4865	7.37808	1.95609	0.042867	0.257694	NIBAN1
ENSCAFG00000016161	3.38075	-1.50789	2.00293	0.0428714	0.257694	FAM114A1
ENSCAFG00000010417	1.62062	7.17582	1.95613	0.0428764	0.257694	C35H6orf62
ENSCAFG00000001675	-1.96964	4.51106	-1.9562	0.0430113	0.258373
ENSCAFG00000012215	-1.92801	6.03936	-1.95474	0.0430809	0.25866	AP1S2
ENSCAFG00000008992	-1.79741	5.12476	-1.95284	0.0431417	0.258894	NBN
ENSCAFG00000009120	1.98112	4.95145	1.95296	0.0432373	0.259336	RIOX2
ENSCAFG00000015026	-1.95658	7.92241	-1.94925	0.0434704	0.260587	DLGAP5
ENSCAFG00000011619	-2.10767	4.67061	-1.95095	0.0434898	0.260587	MYH7
ENSCAFG00000000618	-4.76138	-1.02321	-2.05371	0.0435571	0.260846	ZDHHC14
ENSCAFG00000041542	-4.06895	-1.88302	-2.02388	0.0435772	0.260846
ENSCAFG00000024647	-4.99585	2.81052	-2.06116	0.0436968	0.261429	SERPINB5
ENSCAFG00000019633	-4.73086	0.136845	-2.04819	0.0438711	0.262228	NOTCH1
ENSCAFG00000002755	1.68331	3.94083	1.94148	0.0438747	0.262228	MALSU1
ENSCAFG00000008485	-2.85211	0.80305	-1.96514	0.0439688	0.262658	MED12L
ENSCAFG00000012195	-1.57996	7.66024	-1.93892	0.0440316	0.262901	LDHB
ENSCAFG00000004574	-5.67212	-1.93864	-2.08027	0.0441271	0.263337	GIMAP1
ENSCAFG00000005637	-1.5231	7.05887	-1.93603	0.0442245	0.263786	MMADHC
ENSCAFG00000015041	1.6261	7.84245	1.93302	0.0444431	0.264837	DDOST
ENSCAFG00000009420	-2.35084	5.39986	-1.94188	0.044459	0.264837
ENSCAFG00000001550	2.37056	4.15949	1.94225	0.0444678	0.264837	FOXRED2
ENSCAFG00000012189	1.60374	5.10648	1.93225	0.0444925	0.26485	PPP1R11
ENSCAFG00000007500	2.09629	5.42477	1.93547	0.0445418	0.26501	SBF2
ENSCAFG00000014386	-2.3116	1.1337	-1.9381	0.0446563	0.265558	SLC25A42
ENSCAFG00000023822	-7.37269	-0.995331	-2.12295	0.0446972	0.265668	FCRL5
ENSCAFG00000007746	1.74907	4.25218	1.92933	0.0447282	0.265719	PRIMPOL
ENSCAFG00000011124	2.41861	0.674145	1.93914	0.0447769	0.265874
ENSCAFG00000001636	2.27758	0.267776	1.93479	0.0448338	0.266078	PPP1R16A
ENSCAFG00000010684	1.61173	5.2772	1.9264	0.0448993	0.266333	LINS1
ENSCAFG00000039630	-5.80482	-1.47675	-2.07376	0.0449579	0.26643
ENSCAFG00000028524	-4.08951	0.650125	-2.00602	0.0449606	0.26643	IFNLR1
ENSCAFG00000016806	-2.32107	3.68673	-1.93358	0.0449916	0.266474	MEF2D
ENSCAFG00000009745	-1.72854	7.21644	-1.92515	0.045013	0.266474	UBE2C
ENSCAFG00000024784	2.00412	2.36084	1.92502	0.0451815	0.267337	ARL16
[truncated: 9,829 more rows]

## Sheet: BI2536_8h_vs_Ctrl
	logFC	AveExpr	t	P.Value	adj.P.Val	genesName
ENSCAFG00000013907	11.8759	5.79678	27.462	1.74055e-09	2.05872e-05	VGF
ENSCAFG00000011002	12.0888	1.4372	19.6497	2.54394e-08	8.50309e-05	TINAGL1
ENSCAFG00000009001	10.282	2.95658	17.9731	4.94036e-08	8.50309e-05	DOCK5
ENSCAFG00000016011	10.7945	0.145647	17.027	7.68529e-08	8.50309e-05	EPHA2
ENSCAFG00000020062	10.7727	0.811641	16.9809	7.84742e-08	8.50309e-05	DPYD
ENSCAFG00000012075	10.5961	3.06717	16.8297	8.38439e-08	8.50309e-05	HORMAD1
ENSCAFG00000015184	11.5823	1.88054	16.8489	8.51735e-08	8.50309e-05	LTBR
ENSCAFG00000006100	10.65	0.405563	16.7208	8.83862e-08	8.50309e-05	DUSP6
ENSCAFG00000000654	11.0234	1.88716	16.4693	1.00589e-07	8.50309e-05	FZD6
ENSCAFG00000000337	10.4198	1.2884	16.2245	1.11471e-07	8.50309e-05	PPM1H
ENSCAFG00000008853	10.2753	0.735528	15.9086	1.29681e-07	8.50309e-05	TIAM1
ENSCAFG00000013420	11.9974	4.37791	15.9694	1.31383e-07	8.50309e-05	ETV5
ENSCAFG00000010896	9.9117	0.637809	15.8201	1.34186e-07	8.50309e-05	ARRDC4
ENSCAFG00000013329	8.18702	3.34806	15.5949	1.42926e-07	8.50309e-05	LUZP1
ENSCAFG00000010211	10.1762	0.392615	15.6904	1.44215e-07	8.50309e-05	MBOAT1
ENSCAFG00000014751	6.85544	4.11873	15.4778	1.45598e-07	8.50309e-05
ENSCAFG00000002201	10.1672	0.220354	15.6704	1.45634e-07	8.50309e-05	SHC3
ENSCAFG00000018016	10.1672	0.575323	15.6704	1.45634e-07	8.50309e-05	COL4A6
ENSCAFG00000001797	10.102	0.729959	15.5256	1.5641e-07	8.50309e-05	CRY1
ENSCAFG00000020243	10.0527	1.22632	15.4946	1.58683e-07	8.50309e-05	ZFHX3
ENSCAFG00000029666	10.0796	0.291716	15.4758	1.60323e-07	8.50309e-05	HNRNPLL
ENSCAFG00000002342	11.9008	2.34685	15.367	1.77481e-07	8.50309e-05	ETV1
ENSCAFG00000001792	9.9656	0.464227	15.2217	1.82069e-07	8.50309e-05	LIMCH1
ENSCAFG00000013918	6.02465	6.84969	14.9383	1.87639e-07	8.50309e-05	SLC2A3
ENSCAFG00000005510	9.93741	-0.795755	15.158	1.88031e-07	8.50309e-05	EOMES
ENSCAFG00000019945	10.5696	2.20694	15.1787	1.89201e-07	8.50309e-05	ASS1
ENSCAFG00000007846	9.51867	0.585112	14.9401	2.08265e-07	8.50309e-05	GBE1
ENSCAFG00000008643	9.84181	0.464855	14.9422	2.09919e-07	8.50309e-05	SPRED1
ENSCAFG00000002837	9.4954	1.00934	14.8876	2.13971e-07	8.50309e-05	TMEM245
ENSCAFG00000002065	9.28145	2.61159	14.8382	2.18295e-07	8.50309e-05	KIT
ENSCAFG00000029470	9.7435	1.04322	14.7187	2.35658e-07	8.50309e-05
ENSCAFG00000010700	11.7932	2.11069	14.7194	2.48365e-07	8.50309e-05	CCND1
ENSCAFG00000016531	9.6726	0.497947	14.5572	2.56473e-07	8.50309e-05	ADGRA3
ENSCAFG00000041946	-12.3919	6.53375	-14.6468	2.61817e-07	8.50309e-05	IGHM
ENSCAFG00000011857	9.65106	-0.0238604	14.5082	2.63191e-07	8.50309e-05	SLAMF9
ENSCAFG00000013968	9.31349	1.66282	14.4721	2.65838e-07	8.50309e-05	CD163
ENSCAFG00000030416	9.6336	0.321014	14.4683	2.68802e-07	8.50309e-05	RGS16
ENSCAFG00000012710	9.62037	-0.149752	14.4379	2.7318e-07	8.50309e-05	SLCO4A1
ENSCAFG00000010345	10.3706	0.505446	14.4007	2.84535e-07	8.62945e-05	NECTIN3
ENSCAFG00000000058	9.54765	-0.371776	14.2707	2.98682e-07	8.83203e-05	SERPINB8
ENSCAFG00000003479	9.45625	0.415985	14.0607	3.3459e-07	9.36987e-05	CNTNAP2
ENSCAFG00000015172	9.679	1.87393	14.0712	3.34742e-07	9.36987e-05	CD9
ENSCAFG00000011698	8.55935	2.12505	13.9819	3.40636e-07	9.36987e-05	TLR7
ENSCAFG00000015982	10.1762	0.659469	14.0191	3.49335e-07	9.37931e-05	CDC42BPA
ENSCAFG00000007758	9.93673	1.76671	13.9695	3.56839e-07	9.37931e-05	GALNT6
ENSCAFG00000006250	9.348	-0.58535	13.8103	3.8392e-07	9.46697e-05	SPRY4
ENSCAFG00000019860	9.348	-0.20882	13.8103	3.8392e-07	9.46697e-05	PPP1R26
ENSCAFG00000006524	10.086	0.748693	13.8455	3.84185e-07	9.46697e-05	ZNF567
ENSCAFG00000018020	9.93385	0.543182	13.7928	3.9416e-07	9.51455e-05	COL4A5
ENSCAFG00000015885	10.1146	1.52918	13.6637	4.26344e-07	0.000100856	FKBP10
ENSCAFG00000012298	10.7879	2.88779	13.6193	4.45185e-07	0.000102572	FES
ENSCAFG00000020131	11.1274	1.87924	13.6119	4.50943e-07	0.000102572	NIBAN2
ENSCAFG00000016048	9.80217	0.628552	13.4394	4.81027e-07	0.000107351	PLEKHG3
ENSCAFG00000012152	8.71995	-0.294795	13.0915	5.72071e-07	0.000124323	GABBR1
ENSCAFG00000019173	9.03873	-0.58734	13.0897	5.781e-07	0.000124323	ZFR2
ENSCAFG00000011548	10.102	0.763203	13.1059	5.89982e-07	0.000124613	SLC35F3
ENSCAFG00000019898	8.98466	-0.314333	12.9632	6.22514e-07	0.000129177	NTNG2
ENSCAFG00000010053	8.9141	-0.0830112	12.7979	6.8643e-07	0.00013304	ANO5
ENSCAFG00000004627	8.9141	-0.212378	12.7979	6.8643e-07	0.00013304	MAPRE3
ENSCAFG00000029313	8.9141	0.379271	12.7979	6.8643e-07	0.00013304	CLDN1
ENSCAFG00000010654	8.90685	0.105993	12.7809	6.93415e-07	0.00013304	AGPAT3
ENSCAFG00000003973	9.39119	0.166396	12.7652	7.09993e-07	0.00013304	SLC37A3
ENSCAFG00000028669	8.88488	0.339798	12.7294	7.15064e-07	0.00013304	FAM171B
ENSCAFG00000003991	8.85505	0.0247876	12.6595	7.45641e-07	0.00013304	ARHGAP42
ENSCAFG00000010874	7.88995	1.94395	12.6089	7.47074e-07	0.00013304	SULF2
ENSCAFG00000004626	9.20799	0.884698	12.6707	7.48229e-07	0.00013304	NECTIN2
ENSCAFG00000030784	8.8475	-0.335735	12.6418	7.5361e-07	0.00013304	LAD1
ENSCAFG00000014476	8.9407	1.16433	12.5456	8.01859e-07	0.000135123	MEOX1
ENSCAFG00000007357	10.2152	2.50679	12.5858	8.10875e-07	0.000135123	ACVR1B
ENSCAFG00000015049	9.44628	0.827466	12.5425	8.15294e-07	0.000135123	CDA
ENSCAFG00000028509	-12.5636	2.1672	-12.6658	8.17965e-07	0.000135123
ENSCAFG00000002123	8.78561	0.0549023	12.4972	8.22526e-07	0.000135123	PON2
ENSCAFG00000003776	8.76169	0.158228	12.4412	8.51063e-07	0.000135333	NRP1
ENSCAFG00000009720	5.95139	4.9822	12.2931	8.56279e-07	0.000135333	CYFIP1
ENSCAFG00000031330	8.75363	0.0780471	12.4224	8.60933e-07	0.000135333	HOPX
ENSCAFG00000012478	9.27886	0.567046	12.4172	8.77109e-07	0.000135333	PLEKHA5
ENSCAFG00000047849	8.72918	-1.59726	12.3652	8.91652e-07	0.000135333
ENSCAFG00000029067	8.72094	-0.535298	12.3459	9.02277e-07	0.000135333
ENSCAFG00000002053	8.71265	-0.420985	12.3265	9.13101e-07	0.000135333	RFX3
ENSCAFG00000001579	9.46615	0.255525	12.3576	9.15341e-07	0.000135333	GNAQ
ENSCAFG00000010670	8.68748	-0.886187	12.2678	9.46829e-07	0.00013669	ZNF496
ENSCAFG00000005433	8.679	0.0871776	12.248	9.58508e-07	0.00013669	ABCC4
ENSCAFG00000018607	8.67046	0.273706	12.2281	9.70414e-07	0.00013669	DNAJC6
ENSCAFG00000001201	9.66562	1.38156	12.262	9.77609e-07	0.00013669	CDC14B
ENSCAFG00000005465	9.86836	0.509866	12.2634	9.82301e-07	0.00013669	DZIP1
ENSCAFG00000018875	8.65323	0.26526	12.1879	9.94934e-07	0.000136838	HOOK1
ENSCAFG00000007156	5.73109	4.55517	12.0117	1.01743e-06	0.000138214	DENND5A
ENSCAFG00000014956	-5.76516	7.59965	-11.9968	1.02831e-06	0.000138214	IFI30
ENSCAFG00000004613	8.40068	2.90052	12.0578	1.07287e-06	0.000142584	PLXND1
ENSCAFG00000004265	9.08316	0.380652	12.0266	1.11708e-06	0.000146809	THNSL1
ENSCAFG00000004820	10.7658	2.13058	12.0101	1.18267e-06	0.000153721	ITGA9
ENSCAFG00000020166	8.52652	-0.38398	11.8935	1.19745e-06	0.000153951	ANGPTL2
ENSCAFG00000030240	8.46612	2.27087	11.85	1.2296e-06	0.000156384	DUSP4
ENSCAFG00000011549	9.1162	0.489511	11.8578	1.24728e-06	0.000156945	ELOVL6
ENSCAFG00000010536	8.56439	1.82354	11.7433	1.32242e-06	0.000160927	CARMIL1
ENSCAFG00000015682	8.45873	-0.766209	11.7368	1.32386e-06	0.000160927	LIPF
ENSCAFG00000010881	9.1717	0.129404	11.7582	1.33335e-06	0.000160927	IGF1R
ENSCAFG00000015604	9.1717	0.915827	11.7582	1.33335e-06	0.000160927	ILDR2
ENSCAFG00000024903	8.43876	-1.05622	11.6908	1.36381e-06	0.000162941	MAFB
ENSCAFG00000003393	9.48531	0.634018	11.7094	1.38935e-06	0.000164332	MDFIC
ENSCAFG00000006214	8.39798	-0.748307	11.5972	1.44921e-06	0.000168661	ARAP3
ENSCAFG00000023062	10.5538	1.92898	11.6844	1.45447e-06	0.000168661	FYB1
ENSCAFG00000012878	9.90633	2.20743	11.6311	1.48055e-06	0.000168963	FCER1G
ENSCAFG00000004249	8.37714	-0.202852	11.5494	1.49505e-06	0.000168963	ARHGAP21
ENSCAFG00000002413	7.41555	3.13453	11.4999	1.49992e-06	0.000168963	DST
ENSCAFG00000003692	9.94097	0.679478	11.5946	1.51828e-06	0.00016939	STOM
ENSCAFG00000003103	9.87353	1.41794	11.5779	1.53236e-06	0.00016939	RRAGD
ENSCAFG00000007115	8.8475	0.11407	11.5092	1.55763e-06	0.00017059
ENSCAFG00000009680	8.31277	-0.272368	11.4023	1.64688e-06	0.000178709	GCNT2
ENSCAFG00000015518	8.74835	0.470794	11.3523	1.72608e-06	0.000184548	NLGN1
ENSCAFG00000017144	8.27948	-0.500441	11.3264	1.73189e-06	0.000184548	VASH1
ENSCAFG00000006865	8.71995	0.822047	11.2945	1.79363e-06	0.00018942	PAMR1
ENSCAFG00000007539	8.21755	-0.750789	11.2393	1.83436e-06	0.000192007	ADM
ENSCAFG00000004730	9.04285	0.746027	11.256	1.85905e-06	0.000192884	PLAUR
ENSCAFG00000002936	7.90035	-0.771767	11.1639	1.91282e-06	0.000196737	HOXA1
ENSCAFG00000014453	8.18674	-0.410501	11.1167	1.9936e-06	0.000200549	AFAP1
ENSCAFG00000011908	9.27496	0.960616	11.1618	1.99653e-06	0.000200549	SHTN1
ENSCAFG00000029950	9.27105	1.10218	11.1549	2.00581e-06	0.000200549	PKIB
ENSCAFG00000031753	-12.0944	6.36341	-11.254	2.0177e-06	0.000200549	IGKC
ENSCAFG00000002163	8.15037	-1.09973	11.0348	2.10756e-06	0.000206018	ROR2
ENSCAFG00000006799	8.15037	-0.117526	11.0348	2.10756e-06	0.000206018	IFTAP
ENSCAFG00000028833	8.70431	-0.115455	10.9962	2.20182e-06	0.000213469
ENSCAFG00000009247	9.6478	0.982461	10.997	2.26191e-06	0.000217511	WDFY3
ENSCAFG00000008381	8.66187	-0.0400282	10.9077	2.33941e-06	0.000222233	AGA
ENSCAFG00000000831	5.2075	4.21893	10.7435	2.36117e-06	0.000222233	EXT1
ENSCAFG00000005820	8.07475	-0.0843767	10.8653	2.36738e-06	0.000222233	ACSS3
ENSCAFG00000007465	8.47102	1.51835	10.8617	2.40247e-06	0.000223751	RHPN2
ENSCAFG00000007205	8.02205	-0.532154	10.7479	2.56824e-06	0.000234994	CFAP20DC
ENSCAFG00000012092	8.02205	-0.387096	10.7479	2.56824e-06	0.000234994	AGAP1
ENSCAFG00000012259	6.11781	3.2859	10.6362	2.61923e-06	0.000234994	MAN2A2
ENSCAFG00000011755	8.00856	-0.334715	10.718	2.62252e-06	0.000234994	FCER1A
ENSCAFG00000030170	8.00856	-0.414257	10.718	2.62252e-06	0.000234994	ZNF229
ENSCAFG00000048241	7.98121	-0.763771	10.6573	2.73646e-06	0.00024336
ENSCAFG00000008291	7.95333	-0.598785	10.5956	2.8581e-06	0.000252281	CXADR
ENSCAFG00000006254	8.48817	-0.203256	10.5474	3.00836e-06	0.000263153	GALM
ENSCAFG00000011349	-11.3239	1.57784	-10.6487	3.02577e-06	0.000263153	GSTP1
ENSCAFG00000003240	7.91048	-0.291697	10.5009	3.05654e-06	0.000263889	MYT1L
ENSCAFG00000001198	7.88118	-0.829911	10.4364	3.20059e-06	0.000274323	PRXL2C
ENSCAFG00000014327	7.42246	0.193465	10.3687	3.31488e-06	0.000282075	B3GALNT1
ENSCAFG00000012173	7.85128	-0.470669	10.3707	3.35519e-06	0.000283466	UGT8
ENSCAFG00000000810	5.50892	2.66533	10.2228	3.47642e-06	0.000291625	TRPS1
ENSCAFG00000013148	8.20906	-0.107594	10.2544	3.69672e-06	0.000306064	GRIN2B
ENSCAFG00000003966	7.78955	-1.01809	10.2354	3.7003e-06	0.000306064	ANKRD50
ENSCAFG00000014403	8.33455	0.0885781	10.2322	3.77263e-06	0.000307443	SORCS2
ENSCAFG00000047181	7.7737	-0.621623	10.2008	3.79495e-06	0.000307443
ENSCAFG00000030172	7.7737	-0.626328	10.2008	3.79495e-06	0.000307443
ENSCAFG00000017557	8.71995	0.413891	10.2102	3.88014e-06	0.000309061	S100A8
ENSCAFG00000010911	7.75767	-0.93664	10.1658	3.89331e-06	0.000309061	NR2F2
ENSCAFG00000029649	7.75767	-0.0032752	10.1658	3.89331e-06	0.000309061	ZNF551
ENSCAFG00000014358	7.74146	-1.01656	10.1305	3.99559e-06	0.000315065	CASK
ENSCAFG00000000860	7.85088	1.26187	10.1169	4.05053e-06	0.000316618	AFDN
ENSCAFG00000005523	8.54319	-0.0243075	10.1395	4.06881e-06	0.000316618	MBNL2
ENSCAFG00000018816	10.5973	2.05843	10.2056	4.10622e-06	0.00031744	RAI14
ENSCAFG00000011826	8.17472	-0.144276	10.096	4.15621e-06	0.000319218	CERS6
ENSCAFG00000005886	8.2454	-0.381229	10.0509	4.30928e-06	0.000328839	CRIM1
ENSCAFG00000004615	7.38216	-0.55168	9.98977	4.39225e-06	0.000333023	APOC1
ENSCAFG00000011335	8.679	0.484858	10.0258	4.45068e-06	0.000333245	GNB4
ENSCAFG00000005595	6.40514	2.89189	9.93095	4.45154e-06	0.000333245	FARP1
ENSCAFG00000015170	7.65756	-1.07671	9.94813	4.57337e-06	0.000340213	ZNF81
ENSCAFG00000005500	6.83625	1.535	9.848	4.80905e-06	0.000355509	UGGT2
ENSCAFG00000003023	7.62258	-0.145104	9.87246	4.84012e-06	0.000355584	CHN2
ENSCAFG00000003074	6.82538	3.51395	9.82387	4.89734e-06	0.000357567	NOD1
ENSCAFG00000001356	7.60477	-1.07839	9.834	4.98232e-06	0.000361539	PDGFB
ENSCAFG00000029797	7.58674	-0.977742	9.79512	5.13086e-06	0.000369925	SIX1
ENSCAFG00000031525	8.1256	-0.341754	9.80972	5.16043e-06	0.000369925	ZNF630
ENSCAFG00000013151	5.86872	2.81441	9.68452	5.29164e-06	0.000377046	ARHGAP5
ENSCAFG00000010749	8.47685	-0.172833	9.763	5.40854e-06	0.000382507	GPR55
ENSCAFG00000047541	-10.4341	1.31951	-9.82888	5.43852e-06	0.000382507	OTOGL
ENSCAFG00000045213	7.99495	-0.64583	9.73022	5.4653e-06	0.000382507
ENSCAFG00000018359	6.2245	3.51604	9.59163	5.75422e-06	0.000400358	IL13RA1
ENSCAFG00000003018	7.58915	1.207	9.6372	5.80117e-06	0.000401264	MFSD2A
ENSCAFG00000014075	7.49302	-0.860439	9.59399	5.98263e-06	0.000409032	MB21D2
ENSCAFG00000008295	7.49302	-0.792012	9.59399	5.98263e-06	0.000409032	BTG3
ENSCAFG00000009372	8.73706	-0.257571	9.62062	6.09112e-06	0.000414056	DBX2
ENSCAFG00000029897	7.47353	-0.175571	9.55234	6.17814e-06	0.000417571
ENSCAFG00000017303	-7.5741	3.91791	-9.53136	6.30156e-06	0.000423494	CD19
ENSCAFG00000011838	8.35656	0.118449	9.54129	6.40836e-06	0.000428238	ST8SIA1
ENSCAFG00000010948	5.38715	4.64073	9.40178	6.51649e-06	0.000430436	PREX1
ENSCAFG00000010127	-10.9391	1.16271	-9.61065	6.53025e-06	0.000430436	SNRPN
ENSCAFG00000018154	7.59728	-0.762383	9.48337	6.55044e-06	0.000430436	PAK3
ENSCAFG00000011077	7.43373	-1.3438	9.46751	6.59876e-06	0.000431216	ADARB1
ENSCAFG00000013479	6.63139	5.6164	9.42721	6.63957e-06	0.000431499	GABARAPL1
ENSCAFG00000048975	8.70706	1.90427	9.47941	6.80292e-06	0.000438742
ENSCAFG00000003553	7.41341	-0.958048	9.42431	6.8252e-06	0.000438742	CADPS2
ENSCAFG00000012737	6.22658	3.95142	9.3599	6.91603e-06	0.000442177	SNX27
ENSCAFG00000030025	7.69397	1.11802	9.40996	6.96619e-06	0.00044299	FGL2
ENSCAFG00000008689	-4.9786	6.3083	-9.25469	7.24815e-06	0.000456255	PRKCD
ENSCAFG00000007592	8.67922	0.125395	9.39816	7.25194e-06	0.000456255	TSHZ3
ENSCAFG00000001028	7.37189	-1.19866	9.33652	7.31258e-06	0.000457636	RNF217
ENSCAFG00000030603	7.6939	-0.494193	9.31467	7.51963e-06	0.000468117
ENSCAFG00000014794	6.06687	3.28575	9.22353	7.68113e-06	0.000475667	SHC4
ENSCAFG00000030320	7.32914	-1.02312	9.24651	7.85297e-06	0.000483775	SHISA2
ENSCAFG00000017951	7.92491	-0.212858	9.24185	8.03453e-06	0.000492396	DTNA
ENSCAFG00000008652	8.90792	1.02976	9.26868	8.10423e-06	0.000494083	SHROOM3
ENSCAFG00000009809	7.30728	-0.430451	9.2006	8.1456e-06	0.000494083	PHACTR1
ENSCAFG00000002028	6.80043	-0.548541	9.16959	8.21795e-06	0.000494134	VLDLR
ENSCAFG00000016863	10.4526	2.77517	9.30401	8.22999e-06	0.000494134	LMNA
ENSCAFG00000006648	6.98394	-1.17037	9.11985	8.61044e-06	0.000513968	HOXC13
ENSCAFG00000017022	8.09607	-0.196261	9.15825	8.64725e-06	0.000513968	TMEM92
ENSCAFG00000011136	7.26254	-1.02945	9.10692	8.78136e-06	0.000519329	INPP5A
ENSCAFG00000008861	7.70848	-0.280652	9.09452	8.99975e-06	0.000529597	CPE
ENSCAFG00000047466	6.94521	-1.01559	9.03669	9.20899e-06	0.000539228
ENSCAFG00000016604	6.64152	1.79013	9.01309	9.29823e-06	0.000539382	ZSWIM4
ENSCAFG00000000480	-9.59903	2.03722	-9.12437	9.30284e-06	0.000539382	NIPAL2
ENSCAFG00000000019	7.21637	-1.16231	9.01085	9.49141e-06	0.000540319	ZNF516
ENSCAFG00000037037	7.21637	-0.760884	9.01085	9.49141e-06	0.000540319
ENSCAFG00000011176	7.21637	-1.13975	9.01085	9.49141e-06	0.000540319	NR5A2
ENSCAFG00000013274	5.22565	2.7058	8.92889	9.53813e-06	0.000540319	DUSP16
ENSCAFG00000003005	7.72507	-1.21128	9.01952	9.57946e-06	0.000540319	CREB5
ENSCAFG00000009133	8.23386	-0.878938	9.03729	9.59308e-06	0.000540319	GPAT3
ENSCAFG00000045727	7.19272	-1.8863	8.96194	9.87727e-06	0.000553689
ENSCAFG00000015197	8.59127	-0.411317	8.9953	1.00435e-05	0.000560352	TNFRSF1A
ENSCAFG00000030822	7.67473	-0.571439	8.92155	1.03763e-05	0.000570633
ENSCAFG00000007122	7.58674	0.11894	8.91754	1.03817e-05	0.000570633	HCK
ENSCAFG00000014089	8.06176	-0.299102	8.93484	1.03892e-05	0.000570633	GJC1
ENSCAFG00000039462	6.50691	1.42049	8.87111	1.04208e-05	0.000570633
ENSCAFG00000005019	6.45891	-0.121675	8.82298	1.08344e-05	0.000590549	GATA3
ENSCAFG00000032029	7.11934	-1.05004	8.81086	1.11843e-05	0.000606827
ENSCAFG00000008180	5.10612	2.55549	8.71994	1.13333e-05	0.000610402	FCHO2
ENSCAFG00000016077	7.53124	-0.725494	8.80895	1.13534e-05	0.000610402	BMPR1A
ENSCAFG00000015444	7.9501	-0.0965712	8.79693	1.16246e-05	0.000622138	DMXL2
ENSCAFG00000001105	7.09403	-0.613059	8.75897	1.16769e-05	0.000622138	KCNQ3
ENSCAFG00000016291	7.04204	-0.988251	8.65305	1.27591e-05	0.000673728	DLGAP2
ENSCAFG00000029182	7.04204	-2.13934	8.65305	1.27591e-05	0.000673728	U2
ENSCAFG00000014290	7.45376	-0.845477	8.65826	1.28742e-05	0.000674034	ANKH
ENSCAFG00000019187	8.63047	1.51927	8.70144	1.28789e-05	0.000674034	MATK
ENSCAFG00000048561	7.817	0.205823	8.64261	1.32021e-05	0.000687907	SVIP
ENSCAFG00000030412	-3.80639	6.7992	-8.49308	1.33404e-05	0.00068972	BCL2L11
ENSCAFG00000003407	7.01532	-1.09444	8.59905	1.33536e-05	0.00068972	ADD2
ENSCAFG00000018081	8.90916	1.73708	8.66322	1.34205e-05	0.000690164	SPECC1
ENSCAFG00000002392	7.95985	0.10672	8.61162	1.36208e-05	0.000697431	ZSCAN18
ENSCAFG00000016685	-9.94133	0.567225	-8.67377	1.37059e-05	0.000698762	FXR2
ENSCAFG00000000644	3.9816	3.98745	8.45698	1.38135e-05	0.000701228	SYNJ2
ENSCAFG00000001264	6.9881	-1.36577	8.54417	1.39895e-05	0.00070713	TSNARE1
ENSCAFG00000004011	7.47353	-0.30295	8.53466	1.43311e-05	0.000721312	TBXAS1
ENSCAFG00000010971	8.64338	0.315506	8.56679	1.44649e-05	0.000724964	SATB2
ENSCAFG00000009564	7.95333	0.110941	8.53202	1.4588e-05	0.000728047	ATP2B4
ENSCAFG00000009287	6.96035	-1.32115	8.48836	1.4671e-05	0.000729111	ACVR1
ENSCAFG00000012066	7.53124	-0.916826	8.48998	1.49266e-05	0.000738141	ABCC9
ENSCAFG00000019037	7.09441	-0.168231	8.4643	1.50482e-05	0.000738141	SLITRK4
ENSCAFG00000008612	6.6644	-0.609652	8.444	1.51023e-05	0.000738141	PDGFC
ENSCAFG00000018482	6.6644	-0.607149	8.444	1.51023e-05	0.000738141	CERS4
ENSCAFG00000010744	8.20906	0.0566024	8.48753	1.52873e-05	0.000741937	NAV1
ENSCAFG00000009360	5.87741	4.86775	8.39948	1.53054e-05	0.000741937	ANO6
ENSCAFG00000019197	6.88358	-0.842308	8.42941	1.54072e-05	0.000743823	TJP3
ENSCAFG00000031339	6.8662	-1.04226	8.39463	1.58755e-05	0.000763317	TMEM86A
ENSCAFG00000013287	6.90321	-1.15758	8.37387	1.6188e-05	0.000772063	MAPK4
ENSCAFG00000031378	6.90321	-1.39254	8.37387	1.6188e-05	0.000772063
ENSCAFG00000001456	5.66034	1.77263	8.30453	1.65278e-05	0.000785102	GCAT
ENSCAFG00000032289	7.28508	0.333162	8.33394	1.69808e-05	0.000803394	BMP6
ENSCAFG00000015163	6.30926	2.45088	8.28718	1.71391e-05	0.000807656	CFP
ENSCAFG00000029853	8.52402	0.401291	8.35497	1.73432e-05	0.000814031	CDKN1A
ENSCAFG00000013778	7.21314	-0.562132	8.29735	1.74989e-05	0.000818091	PLA2G4A
ENSCAFG00000006716	5.43693	2.82516	8.20071	1.80021e-05	0.000835892	FLT3
ENSCAFG00000003884	6.56571	-0.561315	8.24029	1.8021e-05	0.000835892	TXNRD3
ENSCAFG00000009337	6.26425	1.30286	8.21933	1.81801e-05	0.000838286	TUBB2B
ENSCAFG00000019309	6.91685	0.936471	8.24134	1.82144e-05	0.000838286	MMP25
ENSCAFG00000006704	4.27347	5.42858	8.12702	1.86205e-05	0.000853655	NFKBID
ENSCAFG00000016399	7.30728	-1.95695	8.22062	1.87953e-05	0.000855723	LFNG
ENSCAFG00000000272	7.63428	-0.363551	8.23169	1.88103e-05	0.000855723	ARFGEF3
ENSCAFG00000008483	7.44879	0.52077	8.21668	1.89495e-05	0.000858753	NDRG4
ENSCAFG00000009949	6.51372	-0.486873	8.134	1.97896e-05	0.000891656	CCSER1
ENSCAFG00000002014	8.14863	0.332227	8.18927	1.9865e-05	0.000891656	USP46
ENSCAFG00000000677	6.78165	-0.94386	8.13339	1.99771e-05	0.000891656	LRP12
ENSCAFG00000002957	6.78165	-1.95409	8.13339	1.99771e-05	0.000891656	HOXA7
ENSCAFG00000016486	6.487	-1.18947	8.0798	2.07652e-05	0.000923348	MAGEH1
ENSCAFG00000019729	6.74959	-1.7655	8.07044	2.11253e-05	0.000935845	MIER2
ENSCAFG00000004644	7.817	0.228929	8.07226	2.18448e-05	0.000964105	ENOX1
ENSCAFG00000001998	6.7168	-1.08032	8.00624	2.23728e-05	0.000980094	CDK6
ENSCAFG00000010274	6.7168	-1.35088	8.00624	2.23728e-05	0.000980094	CHI3L1
ENSCAFG00000010953	7.90978	0.508671	8.0414	2.25342e-05	0.000983522	PLCL1
ENSCAFG00000001131	7.37623	4.812	8.01718	2.26401e-05	0.000984486	SLA
ENSCAFG00000006713	5.36665	1.6287	7.94138	2.27228e-05	0.000984486	APLP1
ENSCAFG00000023615	7.26254	0.147659	7.99079	2.31059e-05	0.000997434	MMP12
ENSCAFG00000005331	6.21919	1.84044	7.94741	2.32249e-05	0.000998925	CAMK1
ENSCAFG00000014396	6.68324	-1.77347	7.94054	2.37349e-05	0.00101349	PPY
ENSCAFG00000041698	6.68324	-1.11519	7.94054	2.37349e-05	0.00101349
ENSCAFG00000013204	7.21386	1.48186	7.94901	2.39701e-05	0.00101985	PTPRE
ENSCAFG00000014854	5.98516	2.065	7.89921	2.40929e-05	0.0010214	CNTNAP1
ENSCAFG00000001627	4.86409	2.17483	7.85588	2.42213e-05	0.00102318	KIFC2
ENSCAFG00000006054	8.0583	0.564286	7.96041	2.43837e-05	0.00102637	SLC16A3
ENSCAFG00000049138	-13.2994	2.78551	-8.10253	2.46134e-05	0.00103237
ENSCAFG00000015047	3.02765	5.70599	7.77563	2.51347e-05	0.0010505	IFFO1
ENSCAFG00000012353	5.86808	6.19048	7.84345	2.5272e-05	0.00105252	FURIN
ENSCAFG00000005829	4.36865	4.39215	7.77481	2.57716e-05	0.00106957	IL18BP
ENSCAFG00000047554	9.1099	0.597418	7.90137	2.66033e-05	0.00110022
ENSCAFG00000029248	6.6137	-0.890833	7.80505	2.68451e-05	0.00110133	PPP1R14A
ENSCAFG00000042467	6.34545	-0.710016	7.79504	2.68555e-05	0.00110133
ENSCAFG00000031192	-9.08731	0.180977	-7.88827	2.69094e-05	0.00110133	EFNB3
ENSCAFG00000025195	3.23059	6.17242	7.68857	2.73312e-05	0.00111198	ATN1
ENSCAFG00000010798	7.08352	-0.0705713	7.8016	2.73575e-05	0.00111198	TNNT2
ENSCAFG00000013388	-6.05008	3.41248	-7.74331	2.79124e-05	0.00112959	ACOT9
ENSCAFG00000018019	7.6464	0.188001	7.79444	2.80588e-05	0.00112959	CENPV
ENSCAFG00000009570	7.14422	-0.486135	7.77597	2.80774e-05	0.00112959	DSP
ENSCAFG00000033124	7.04204	-0.793133	7.73139	2.91763e-05	0.00116982
ENSCAFG00000005811	7.32471	1.38211	7.71548	2.98963e-05	0.00119269	FMNL2
ENSCAFG00000010685	3.86764	6.13318	7.60298	2.99483e-05	0.00119269	SINHCAF
ENSCAFG00000015627	7.01532	-1.0823	7.68314	3.05059e-05	0.00120182	SIX4
ENSCAFG00000012724	10.231	3.21141	7.78863	3.05151e-05	0.00120182	EPS8
ENSCAFG00000003406	6.54064	-1.54039	7.6636	3.0584e-05	0.00120182	MET
ENSCAFG00000007976	6.54064	-1.5649	7.6636	3.0584e-05	0.00120182	TEAD1
ENSCAFG00000018418	5.68135	1.69042	7.62101	3.09509e-05	0.00121221	RHBDL3
ENSCAFG00000035602	-9.59597	0.379621	-7.72627	3.17785e-05	0.00123907
ENSCAFG00000014629	6.73422	-0.800045	7.62779	3.18461e-05	0.00123907	HGFAC
ENSCAFG00000013739	6.90321	-0.663309	7.62363	3.21542e-05	0.00124695	TET1
ENSCAFG00000016249	-10.7264	1.13629	-7.73883	3.2405e-05	0.00125257	PGM2
ENSCAFG00000029577	4.91797	3.31114	7.48797	3.4324e-05	0.00132242	RGS12
ENSCAFG00000010381	-10.911	3.89198	-7.67416	3.4612e-05	0.00132919	MS4A1
ENSCAFG00000007575	-9.2503	0.283733	-7.61883	3.48253e-05	0.00133305	DPY19L3
ENSCAFG00000035513	6.46368	-1.69775	7.51499	3.51475e-05	0.00133593
ENSCAFG00000002145	6.46368	-2.14497	7.51499	3.51475e-05	0.00133593	IL1RL2
ENSCAFG00000000060	6.41715	0.958404	7.51065	3.52393e-05	0.00133593	ITGA7
ENSCAFG00000014484	6.82938	5.16311	7.51042	3.574e-05	0.00135058	ETV4
ENSCAFG00000031460	3.0097	6.19004	7.38123	3.65553e-05	0.00137699	ICAM1
ENSCAFG00000019937	5.13052	2.53435	7.41953	3.69015e-05	0.00138562	KIAA0513
ENSCAFG00000007902	4.43503	2.27829	7.39179	3.7164e-05	0.00138863	SLC11A2
ENSCAFG00000002835	6.9526	0.129917	7.46639	3.74443e-05	0.00138863	CTNNAL1
ENSCAFG00000030851	6.81301	-1.36712	7.46092	3.74659e-05	0.00138863	HLF
ENSCAFG00000036856	6.4236	-1.33086	7.43807	3.78033e-05	0.00138863
ENSCAFG00000013743	6.4236	-2.13046	7.43807	3.78033e-05	0.00138863	FOXA1
ENSCAFG00000028971	6.4236	-2.15839	7.43807	3.78033e-05	0.00138863	CCDC85C
ENSCAFG00000013466	6.4236	-2.57345	7.43807	3.78033e-05	0.00138863	LRRC15
ENSCAFG00000041061	-8.60868	-0.00283699	-7.4818	3.89438e-05	0.00142609
ENSCAFG00000008880	-4.45789	5.78407	-7.32014	3.98747e-05	0.00145567	PIK3AP1
ENSCAFG00000013817	6.14467	1.40579	7.35591	4.05653e-05	0.00147238	SRGN
ENSCAFG00000010793	7.70308	1.20829	7.40923	4.05812e-05	0.00147238	SLC12A7
ENSCAFG00000003429	6.71132	-0.395415	7.36911	4.08191e-05	0.00147648	CFTR
ENSCAFG00000042390	4.2536	4.06174	7.26828	4.17359e-05	0.00150504
ENSCAFG00000003613	7.84319	1.13994	7.36756	4.24587e-05	0.00152645	GAB1
ENSCAFG00000010853	4.74499	2.28601	7.2319	4.38311e-05	0.0015646	FBLN5
ENSCAFG00000013005	6.57408	-0.528858	7.28892	4.39509e-05	0.0015646	EPHB3
ENSCAFG00000014361	6.33994	-0.662265	7.27799	4.40753e-05	0.0015646	MREG
ENSCAFG00000013112	6.33994	-1.87488	7.27799	4.40753e-05	0.0015646	METRNL
ENSCAFG00000010519	6.84371	-0.0906703	7.29139	4.42472e-05	0.0015646	DDX25
ENSCAFG00000014541	4.67986	1.91347	7.21703	4.43976e-05	0.0015646	SPSB2
ENSCAFG00000013382	5.65729	5.60029	7.24639	4.44457e-05	0.0015646	PPM1J
ENSCAFG00000017389	4.82853	3.64894	7.20725	4.50209e-05	0.00158014	RAB13
ENSCAFG00000013958	6.29622	-1.76998	7.19454	4.77976e-05	0.00166851	FAH
ENSCAFG00000015196	8.97926	0.860358	7.28314	4.78207e-05	0.00166851	SCNN1A
ENSCAFG00000002479	7.53124	-0.485649	7.22674	4.82693e-05	0.00167428	ZNF667
ENSCAFG00000023874	7.53124	-1.21032	7.22674	4.82693e-05	0.00167428	RGS11
ENSCAFG00000019582	3.02517	5.86726	7.08377	4.90089e-05	0.00169496	ATP6AP1
ENSCAFG00000020081	7.06827	-1.21593	7.17855	4.98547e-05	0.00171576	BCAR1
ENSCAFG00000012122	6.68564	-0.410066	7.16459	4.99005e-05	0.00171576	GPR3
ENSCAFG00000017704	-9.46068	0.26397	-7.2489	5.01874e-05	0.00172038	ARMCX3
ENSCAFG00000006533	6.83994	-1.28483	7.16135	5.03257e-05	0.00172038	MMP17
ENSCAFG00000011650	-3.46144	8.45111	-7.05142	5.09273e-05	0.00173593	INPP5D
ENSCAFG00000038718	4.99488	3.29911	7.0838	5.11688e-05	0.00173915
ENSCAFG00000014103	-9.37769	0.291609	-7.21354	5.18519e-05	0.00175177	SESTD1
ENSCAFG00000016342	6.25113	-2.00584	7.10888	5.19843e-05	0.00175177	PCDH7
ENSCAFG00000030804	6.25113	-1.15592	7.10888	5.19843e-05	0.00175177	RNLS
ENSCAFG00000012038	7.34053	0.147534	7.1287	5.28847e-05	0.00177705	HHAT
ENSCAFG00000007309	6.98394	-1.00794	7.1127	5.30951e-05	0.00177906	PAX8
ENSCAFG00000006013	7.22935	0.443866	7.11009	5.3679e-05	0.00179355	CNTN4
ENSCAFG00000002663	7.95645	0.977678	7.13022	5.38969e-05	0.00179575	CD109
ENSCAFG00000007767	6.1682	4.36686	7.03404	5.58947e-05	0.00185695	CTNND1
ENSCAFG00000031673	-9.75267	0.562361	-7.14654	5.60477e-05	0.00185695
ENSCAFG00000002595	6.41211	0.876164	7.03077	5.65478e-05	0.00185879	TMEM150B
ENSCAFG00000043520	6.20459	-1.22264	7.02087	5.67143e-05	0.00185879
ENSCAFG00000036961	6.20459	-1.66643	7.02087	5.67143e-05	0.00185879
ENSCAFG00000005373	6.64889	-0.775671	7.03486	5.67722e-05	0.00185879	SLC24A3
ENSCAFG00000024087	5.22619	1.29972	6.98589	5.68889e-05	0.00185879	CGAS
ENSCAFG00000012475	3.6779	6.32353	6.9417	5.71194e-05	0.00186062	PEA15
ENSCAFG00000005948	3.98216	4.81488	6.94554	5.72596e-05	0.00186062	SPINT2
ENSCAFG00000011326	-5.76654	5.2014	-6.96874	5.89173e-05	0.00190924	PRKCA
ENSCAFG00000013824	3.23463	5.32546	6.88824	5.9878e-05	0.00193507	PHC1
ENSCAFG00000002152	7.8264	4.49562	7.01776	6.01093e-05	0.00193725	IL1R2
ENSCAFG00000012775	5.38487	2.33066	6.93311	6.03335e-05	0.0019392	CTBP2
ENSCAFG00000009180	6.78478	1.11831	6.96313	6.13461e-05	0.00196539	GPR15
ENSCAFG00000034158	6.1565	-1.60322	6.92989	6.2112e-05	0.00196539
ENSCAFG00000015203	6.1565	-2.19219	6.92989	6.2112e-05	0.00196539	PLEKHG6
ENSCAFG00000036423	6.1565	-1.41308	6.92989	6.2112e-05	0.00196539
ENSCAFG00000010170	5.09093	1.8241	6.89509	6.21423e-05	0.00196539	PSD
ENSCAFG00000030417	7.21637	-1.35123	6.96488	6.21453e-05	0.00196539	STX3
ENSCAFG00000006349	-9.89867	0.777627	-7.04196	6.25337e-05	0.0019724	TESPA1
ENSCAFG00000030745	6.57763	-1.29243	6.91124	6.42294e-05	0.00202013	SRSF12
ENSCAFG00000018540	7.53682	2.3577	6.94035	6.44152e-05	0.00202013	MYO1F
ENSCAFG00000048155	6.64889	-2.30485	6.90862	6.45595e-05	0.00202013
ENSCAFG00000009945	6.69906	0.515385	6.90564	6.4869e-05	0.00202446	ABHD14B
ENSCAFG00000007590	-8.36617	0.827503	-6.95301	6.53451e-05	0.00203395	ZNF507
ENSCAFG00000012085	7.76197	0.705183	6.923	6.60655e-05	0.00205098	ABCC5
ENSCAFG00000007154	6.86447	-0.302119	6.87881	6.70616e-05	0.00207117	KRT18
ENSCAFG00000018897	4.71582	3.41003	6.80997	6.70662e-05	0.00207117	JUN
ENSCAFG00000018809	7.27467	1.05233	6.88961	6.72574e-05	0.00207167	TTC23L
ENSCAFG00000019206	6.10674	-1.3854	6.83628	6.82662e-05	0.00208644	ZYG11A
ENSCAFG00000043033	6.10674	-2.68812	6.83628	6.82662e-05	0.00208644
ENSCAFG00000044154	6.10674	-2.48502	6.83628	6.82662e-05	0.00208644
ENSCAFG00000019810	-10.7545	1.02004	-6.9654	6.92083e-05	0.00210108	VAV2
ENSCAFG00000014172	6.73422	-1.03116	6.84358	6.92309e-05	0.00210108	ZDHHC8
ENSCAFG00000030180	9.25399	2.3663	6.92292	6.9278e-05	0.00210108	IL18
ENSCAFG00000006463	4.58149	2.2234	6.76936	6.96773e-05	0.00210286	GTSF2
ENSCAFG00000015464	-7.51321	-0.774857	-6.86291	6.96924e-05	0.00210286	PIMREG
ENSCAFG00000005970	6.82235	-1.13578	6.80951	7.1933e-05	0.00216494	FGFR1
ENSCAFG00000015381	6.42289	5.99617	6.78298	7.29293e-05	0.00218936	CCND2
ENSCAFG00000008586	6.37489	-0.410187	6.77579	7.3355e-05	0.00219559	ADAMTS1
ENSCAFG00000010496	3.32932	6.62995	6.69105	7.35082e-05	0.00219559	YARS2
ENSCAFG00000011827	-7.05576	-0.179472	-6.79366	7.37152e-05	0.00219623
ENSCAFG00000029537	6.71494	0.504435	6.76402	7.51365e-05	0.00221607	GJB2
ENSCAFG00000000274	6.05521	-0.966296	6.73989	7.5318e-05	0.00221607	HEBP2
ENSCAFG00000000699	6.05521	-1.64484	6.73989	7.5318e-05	0.00221607	PANX2
ENSCAFG00000023403	6.05521	-1.87165	6.73989	7.5318e-05	0.00221607	MPP3
ENSCAFG00000047243	6.05521	-1.14853	6.73989	7.5318e-05	0.00221607
ENSCAFG00000013413	6.23803	0.904741	6.74309	7.55401e-05	0.00221709
ENSCAFG00000029471	6.27342	1.36019	6.72116	7.73847e-05	0.00226561	CLIC2
ENSCAFG00000017040	4.85255	2.04966	6.66864	7.80166e-05	0.00227504	FOS
ENSCAFG00000042027	-8.09684	-0.477415	-6.77188	7.80914e-05	0.00227504
ENSCAFG00000028568	-4.79709	6.17182	-6.64052	8.02231e-05	0.0023314	JCHAIN
ENSCAFG00000014058	-3.23865	8.05165	-6.60268	8.05422e-05	0.00233493	CCDC50
ENSCAFG00000011183	2.83621	7.16053	6.57329	8.26922e-05	0.00238615	TM7SF3
ENSCAFG00000011034	6.54734	0.643323	6.66573	8.28013e-05	0.00238615	CRLF2
ENSCAFG00000012490	3.76998	3.71342	6.58406	8.29142e-05	0.00238615	LYSMD1
ENSCAFG00000011854	6.00177	-1.78563	6.64042	8.34508e-05	0.00238997
ENSCAFG00000043480	6.00177	-1.83876	6.64042	8.34508e-05	0.00238997
ENSCAFG00000031331	4.58264	3.65695	6.58209	8.47946e-05	0.00242259	OCIAD2
ENSCAFG00000017555	6.12492	-0.346698	6.58501	8.88674e-05	0.00253283	GPR68
ENSCAFG00000010942	2.86055	7.6954	6.5019	8.92211e-05	0.0025368	CCDC91
ENSCAFG00000025434	5.6051	2.02925	6.55703	8.99365e-05	0.002551	MANSC4
ENSCAFG00000023966	6.0123	0.341757	6.56114	9.07981e-05	0.00256462	CCDC153
ENSCAFG00000030466	6.43706	-1.10507	6.57445	9.08501e-05	0.00256462
ENSCAFG00000008525	6.05521	-0.722555	6.55405	9.16215e-05	0.00258024	CACNA1D
ENSCAFG00000013650	3.54612	4.94718	6.48361	9.1852e-05	0.00258058	CTTNBP2NL
ENSCAFG00000019989	-3.36331	7.89464	-6.47584	9.2327e-05	0.00258778	PLCG2
ENSCAFG00000020330	5.94628	-2.47102	6.53772	9.28811e-05	0.00259716	ADGRL2
ENSCAFG00000005212	6.57672	1.23234	6.55597	9.31071e-05	0.00259734	FOSL2
ENSCAFG00000000275	5.22822	0.432957	6.49753	9.46442e-05	0.002634	NHSL1
ENSCAFG00000014971	2.86879	6.08418	6.41952	9.74531e-05	0.00270581	ZSWIM8
ENSCAFG00000007934	2.60375	8.69865	6.41032	9.82131e-05	0.00272053	CTSB
ENSCAFG00000005309	3.94788	4.81403	6.42493	9.86409e-05	0.00272599	LBH
ENSCAFG00000013155	3.18156	3.68913	6.40576	9.92694e-05	0.0027291	GALE
ENSCAFG00000002147	7.09403	-0.706166	6.5121	9.93474e-05	0.0027291	IL1R1
ENSCAFG00000009484	3.80582	4.07712	6.41443	9.94454e-05	0.0027291	MFSD6
ENSCAFG00000013434	7.04204	-0.71694	6.50499	9.99274e-05	0.00273598	FAM43A
ENSCAFG00000006496	6.25113	-1.0604	6.47206	0.000100708	0.00274834	MITF
ENSCAFG00000041581	6.64889	-1.69391	6.48374	0.000100844	0.00274834	ZNF697
ENSCAFG00000011709	-7.96558	-0.489161	-6.51905	0.000101574	0.00276187	B3GALT1
ENSCAFG00000002894	-11.5406	1.47576	-6.60791	0.000102484	0.00278024	PALM2AKAP2
ENSCAFG00000012073	5.53373	2.67071	6.43015	0.000102789	0.00278213	LIMK1
ENSCAFG00000013731	5.88856	-1.14207	6.43162	0.000103878	0.00280518	MIPOL1
ENSCAFG00000015434	5.89026	1.10351	6.40881	0.000106478	0.00286884	ANKLE1
ENSCAFG00000000706	6.80082	-0.956632	6.43374	0.000106993	0.00287618	IL17REL
ENSCAFG00000018841	-9.10246	0.153541	-6.49878	0.000107654	0.00288738	MBNL3
ENSCAFG00000014213	-12.1021	1.84994	-6.56533	0.0001087	0.00290884	POU2AF1
ENSCAFG00000017916	6.73391	0.735164	6.39744	0.000111024	0.00296432	SEMA7A
ENSCAFG00000015039	2.78374	5.18875	6.2907	0.000111953	0.00298238	UVSSA
ENSCAFG00000014907	7.94268	-0.475284	6.42448	0.000112385	0.00298718	IQCN
ENSCAFG00000013806	3.07646	9.51537	6.27594	0.000114126	0.00302665	M6PR
ENSCAFG00000006089	6.25113	-1.75806	6.35169	0.000114728	0.00303248	SMOX
ENSCAFG00000012179	3.54597	5.56836	6.27639	0.000114916	0.00303248	UNC45A
ENSCAFG00000000334	-8.18835	-0.360969	-6.40474	0.000115755	0.00303248	ADAMTS2
ENSCAFG00000010677	5.82844	-0.955252	6.32195	0.000116778	0.00303248	EYA2
ENSCAFG00000011795	5.82844	-1.42844	6.32195	0.000116778	0.00303248	SLAMF8
ENSCAFG00000001930	5.82844	-1.75399	6.32195	0.000116778	0.00303248	PGM5
ENSCAFG00000048300	5.82844	-2.53346	6.32195	0.000116778	0.00303248
ENSCAFG00000015086	5.82844	-1.89818	6.32195	0.000116778	0.00303248
ENSCAFG00000000296	5.82844	-1.02272	6.32195	0.000116778	0.00303248	ADGRG6
ENSCAFG00000003219	3.37615	3.97086	6.25783	0.000116921	0.00303248	SPRED2
ENSCAFG00000032525	3.79964	3.79848	6.26338	0.000117166	0.00303248	AHNAK
ENSCAFG00000009649	8.21049	-0.64359	6.37118	0.000120148	0.00310286	PLEKHA6
ENSCAFG00000001474	-7.39116	1.37409	-6.33242	0.000121932	0.00314208
ENSCAFG00000009242	5.65739	0.543119	6.26766	0.00012321	0.0031681	FILIP1L
ENSCAFG00000008336	3.34475	4.85068	6.19847	0.000124739	0.00320047
ENSCAFG00000010241	3.91908	3.11549	6.20462	0.000125323	0.00320849	PXN
ENSCAFG00000016686	-6.67526	-0.537525	-6.26008	0.000128756	0.00328927	ANXA2
ENSCAFG00000003625	8.24425	1.55619	6.30358	0.000129517	0.00330157	FCGRT
ENSCAFG00000012542	-4.98298	3.22393	-6.19541	0.000130464	0.00331551	HEG1
ENSCAFG00000012712	5.17872	-0.139695	6.19461	0.000131413	0.00331551	EXTL1
ENSCAFG00000039142	5.76571	-2.42931	6.20841	0.000132026	0.00331551
ENSCAFG00000010767	5.76571	-1.71514	6.20841	0.000132026	0.00331551	ESRRG
ENSCAFG00000016528	5.76571	-1.0702	6.20841	0.000132026	0.00331551	NTRK1
ENSCAFG00000001178	5.76571	-1.72985	6.20841	0.000132026	0.00331551	COL22A1
ENSCAFG00000049541	5.76571	-1.59419	6.20841	0.000132026	0.00331551
ENSCAFG00000019279	6.1565	-1.19641	6.19176	0.000136342	0.00341663	GNA15
ENSCAFG00000009326	3.91392	4.19426	6.11822	0.000137905	0.00344563	BPHL
ENSCAFG00000007215	-9.27724	1.40681	-6.27312	0.000138383	0.00344563	YTHDF3
ENSCAFG00000031033	6.7213	0.80405	6.19503	0.00013859	0.00344563	EMP1
ENSCAFG00000025515	3.61173	5.22573	6.10738	0.000138664	0.00344563	FOXJ2
ENSCAFG00000008904	7.21256	0.115552	6.19969	0.000140274	0.00347833	SHOX2
ENSCAFG00000013830	-9.30737	1.11825	-6.24749	0.000142488	0.00352582	CAPN1
ENSCAFG00000010476	2.76888	8.59304	6.06414	0.000143764	0.00354997	NOTCH2
ENSCAFG00000001791	5.47345	-1.24233	6.1177	0.000144581	0.0035627	ALDH1A1
ENSCAFG00000019094	-7.31493	4.24428	-6.17177	0.000145216	0.00357093	AFF2
ENSCAFG00000012357	-8.91762	1.22521	-6.21168	0.000146489	0.00359476	RBM44
ENSCAFG00000012473	6.26163	2.25076	6.1212	0.000148047	0.00362547	SEMA6C
ENSCAFG00000032730	6.10674	-1.24138	6.10812	0.000149407	0.00364056
ENSCAFG00000002978	5.70012	-1.50085	6.09063	0.000150202	0.00364056	LPAR1
ENSCAFG00000017223	5.70012	-1.94599	6.09063	0.000150202	0.00364056	ZDHHC15
ENSCAFG00000011756	5.70012	-1.88476	6.09063	0.000150202	0.00364056	PLXNA2
ENSCAFG00000014587	5.70012	-1.76665	6.09063	0.000150202	0.00364056	TNFSF4
ENSCAFG00000048989	7.23003	-0.500293	6.1345	0.000150939	0.00365094
ENSCAFG00000003370	-6.75615	1.6018	-6.11216	0.000152204	0.00367387	ASAP2
ENSCAFG00000005839	6.32909	-0.490693	6.09685	0.000152508	0.00367387	SATB1
ENSCAFG00000016075	6.1565	-1.72249	6.08057	0.000154372	0.0037112	GPR173
ENSCAFG00000011659	6.34545	-0.532125	6.07946	0.000155608	0.00373332	ATP9A
ENSCAFG00000001141	6.3493	-1.35496	6.0727	0.000156818	0.00374959	NDRG1
ENSCAFG00000045469	6.013	1.54476	6.0615	0.00015692	0.00374959
ENSCAFG00000002766	6.25113	-1.02007	6.05463	0.000159484	0.00380317	IGF2BP3
ENSCAFG00000013597	2.99679	4.27102	5.9716	0.000159909	0.00380564	ST7L
ENSCAFG00000003880	4.50424	1.66957	5.99482	0.000160904	0.00382163	PPP1R15A
ENSCAFG00000012044	6.06747	-0.496607	6.03337	0.000162294	0.00384692	ADAMTSL4
ENSCAFG00000042579	6.05521	-1.67466	6.022	0.000164322	0.0038872
ENSCAFG00000031680	7.30961	-0.271671	6.05547	0.000165422	0.00390542
ENSCAFG00000016145	3.73596	4.06979	5.93135	0.000169501	0.00399373	KLHL5
ENSCAFG00000019835	3.49248	2.74607	5.92136	0.000170589	0.00401139	SORT1
ENSCAFG00000002800	5.63141	-1.80126	5.96893	0.000171927	0.00402683
ENSCAFG00000043836	5.63141	-2.19672	5.96893	0.000171927	0.00402683
ENSCAFG00000016635	-5.70441	5.63935	-5.95815	0.000174495	0.00407262	MYO1E
ENSCAFG00000014960	6.02524	0.598582	5.96776	0.00017457	0.00407262	ATP8B4
ENSCAFG00000018654	5.94628	-0.161048	5.95198	0.000177237	0.0041267	PRR32
ENSCAFG00000024769	7.8987	0.829868	5.98631	0.000182586	0.00424289	PLAC8A
ENSCAFG00000030285	4.59639	1.87615	5.87925	0.000184046	0.00426843	CDR2L
ENSCAFG00000035804	7.67473	-2.12811	5.96294	0.00018609	0.00430733
ENSCAFG00000010024	4.19059	2.06674	5.85773	0.000186452	0.00430733	DOK2
ENSCAFG00000020135	6.88428	3.33964	5.92493	0.000189045	0.00435872	FNBP1L
ENSCAFG00000006694	-8.62753	1.16272	-5.96129	0.000192458	0.00442879	STX2
ENSCAFG00000007870	-6.10992	0.830913	-5.87333	0.000195091	0.00448066	DCLK2
ENSCAFG00000001567	5.55926	-1.40241	5.84228	0.000198275	0.0045274	SH3GL2
ENSCAFG00000017828	5.55926	-1.85811	5.84228	0.000198275	0.0045274	FAM199X
ENSCAFG00000007659	5.55926	-2.16814	5.84228	0.000198275	0.0045274	SMAD1
ENSCAFG00000031541	-4.91469	3.96256	-5.79994	0.0002037	0.00464088	PRELID2
ENSCAFG00000009595	-7.8928	1.25399	-5.88625	0.000204724	0.00464088	PKD2
ENSCAFG00000043825	6.19862	0.585849	5.83318	0.000204996	0.00464088
ENSCAFG00000001108	6.00177	-1.55432	5.82658	0.000205109	0.00464088	LRRC6
ENSCAFG00000014586	2.73294	8.73478	5.75129	0.000205206	0.00464088	USP5
ENSCAFG00000017092	5.30012	-1.94042	5.79961	0.000206436	0.00465978	TBX6
ENSCAFG00000043646	3.50906	3.09656	5.7513	0.000207471	0.00466659
ENSCAFG00000005378	3.71517	3.73697	5.75477	0.000207527	0.00466659	HGSNAT
ENSCAFG00000004773	6.87834	0.821259	5.83378	0.000209931	0.00471169	AGAP3
ENSCAFG00000006058	5.18957	-0.580754	5.77136	0.000212511	0.00476058	IRS2
ENSCAFG00000031172	6.86894	0.799816	5.81218	0.000215182	0.00478993	CADM4
ENSCAFG00000017943	-3.62503	7.72347	-5.72188	0.000215194	0.00478993	ANXA6
ENSCAFG00000005077	7.67473	-1.28961	5.83654	0.000215215	0.00478993	HTR5A
ENSCAFG00000016429	6.29622	-1.06464	5.79336	0.000215441	0.00478993	TNFRSF8
ENSCAFG00000030624	5.59293	-1.38173	5.75932	0.000218558	0.0048501	CMTM4
ENSCAFG00000005399	6.57763	-1.09208	5.77726	0.000221763	0.004912	CMTM8
ENSCAFG00000020305	6.12057	-0.0827273	5.73381	0.000229474	0.00504774	CDH1
ENSCAFG00000009344	6.82188	-0.957953	5.75212	0.000230387	0.00504774	SLC22A23
ENSCAFG00000045997	5.48331	-2.11702	5.71066	0.000230452	0.00504774
ENSCAFG00000002618	5.48331	-1.59594	5.71066	0.000230452	0.00504774	TNNI3
ENSCAFG00000031289	5.48331	-2.24592	5.71066	0.000230452	0.00504774	ZNF285
ENSCAFG00000011584	5.48331	-1.82594	5.71066	0.000230452	0.00504774	GRAMD1B
ENSCAFG00000015157	-12.0094	1.84643	-5.8821	0.000231632	0.00506423	TNIK
ENSCAFG00000007774	6.77896	-0.758534	5.73482	0.000234737	0.00512263	CELA1
ENSCAFG00000045199	6.1565	-1.16384	5.71388	0.0002352	0.00512329
ENSCAFG00000023869	6.42564	-0.278123	5.71717	0.000236595	0.0051442	ZNF205
ENSCAFG00000017050	-8.17302	-0.23172	-5.76465	0.000238004	0.00516534	ACSF2
ENSCAFG00000001952	-10.5281	1.36136	-5.81203	0.000241939	0.00524113	SEPTIN10
ENSCAFG00000017458	-6.5379	2.89217	-5.69721	0.000243198	0.00525876	EML5
ENSCAFG00000007963	-11.2478	1.71329	-5.81875	0.000244658	0.00528068	BLK
ENSCAFG00000017552	4.46399	1.03037	5.62193	0.00024729	0.00531968	S100A5
ENSCAFG00000016071	5.48467	-0.820368	5.65046	0.000247364	0.00531968	IGFBP4
ENSCAFG00000029933	-6.29575	-1.42125	-5.67105	0.000248604	0.00533665	CHIC1
ENSCAFG00000028791	5.15073	0.875022	5.63142	0.000250055	0.00535807	PEMT
ENSCAFG00000017599	-3.99161	4.31465	-5.59385	0.000252257	0.00539209	PIAS2
ENSCAFG00000032469	3.49485	2.45208	5.58321	0.000252555	0.00539209	DDIT4
ENSCAFG00000000655	5.17463	2.93737	5.61729	0.000254478	0.00542336	TMEM181
ENSCAFG00000005042	-3.17038	5.75674	-5.56647	0.000256142	0.00544901	RAB3GAP1
ENSCAFG00000014164	6.1693	-0.0871756	5.63044	0.000259627	0.00551323	MDGA2
ENSCAFG00000008101	-10.3657	0.872852	-5.74455	0.000260624	0.00552449	PLOD2
ENSCAFG00000003979	4.01826	1.39007	5.56218	0.000262086	0.0055394	SPRY1
ENSCAFG00000004870	5.67627	-1.33655	5.60605	0.000262503	0.0055394	PCDH17
ENSCAFG00000016832	-3.687	4.83494	-5.55186	0.000263182	0.0055394	CBX1
ENSCAFG00000030247	5.0922	1.6301	5.58598	0.000263354	0.0055394	ZNF304
ENSCAFG00000010704	-4.41341	7.26475	-5.56649	0.00026367	0.0055394	SP140
ENSCAFG00000024151	5.40571	-0.247732	5.58106	0.000267811	0.00560731	INSRR
ENSCAFG00000017992	5.40314	-1.84621	5.57345	0.000270221	0.00560731	MID2
ENSCAFG00000000032	5.40314	-1.54403	5.57345	0.000270221	0.00560731	CBLN2
ENSCAFG00000043868	5.40314	-1.95501	5.57345	0.000270221	0.00560731
ENSCAFG00000048483	5.40314	-2.91542	5.57345	0.000270221	0.00560731
ENSCAFG00000048639	5.40314	-1.02383	5.57345	0.000270221	0.00560731
ENSCAFG00000024867	5.40314	-0.593664	5.57345	0.000270221	0.00560731	TRIM22
ENSCAFG00000004443	5.3471	0.331639	5.56597	0.0002721	0.0056297	FOSB
ENSCAFG00000016394	6.01232	-0.282578	5.58347	0.000272953	0.0056297	PLEK2
ENSCAFG00000031804	6.487	-0.746471	5.5974	0.000273168	0.0056297	ZNF571
ENSCAFG00000011670	6.47762	-0.645923	5.5955	0.000273692	0.0056297	ALPK1
ENSCAFG00000014273	-7.58283	2.40184	-5.62761	0.000274111	0.0056297	RDX
ENSCAFG00000029396	-7.19458	-0.830317	-5.61447	0.000274626	0.0056297	BASP1
ENSCAFG00000006728	6.50849	0.152164	5.59357	0.000274631	0.0056297	KIRREL2
ENSCAFG00000030931	6.82235	-1.07277	5.59332	0.00027787	0.00568625	LIF
ENSCAFG00000045317	5.56045	2.662	5.54007	0.00028278	0.00577671
ENSCAFG00000009320	-11.9081	2.45344	-5.70457	0.000284263	0.00579701	ARHGAP24
ENSCAFG00000018690	-5.27981	1.92081	-5.5224	0.000285952	0.00582141	OCRL
ENSCAFG00000007541	5.62818	-1.1937	5.52757	0.000287745	0.00584784	MRAS
ENSCAFG00000044081	-6.57504	-1.08998	-5.52707	0.00029807	0.00604182
ENSCAFG00000016783	-5.80915	0.0143137	-5.50298	0.000298311	0.00604182	DPF3
ENSCAFG00000017029	4.53465	1.08927	5.45791	0.000301346	0.00609285	DAPK2
ENSCAFG00000005873	-4.04499	6.85038	-5.44438	0.000301934	0.00609432	RFTN1
ENSCAFG00000035298	-7.54502	-0.732758	-5.53957	0.000304083	0.00610639
ENSCAFG00000011117	7.30996	2.5222	5.53203	0.0003043	0.00610639	FABP3
ENSCAFG00000014687	6.21748	-0.489082	5.49838	0.000304496	0.00610639	TMEM59L
ENSCAFG00000002941	3.10461	3.67201	5.42055	0.000304597	0.00610639	ME1
ENSCAFG00000005473	-7.54552	3.2364	-5.53238	0.000306725	0.006135	ARHGAP15
ENSCAFG00000018300	3.10335	2.93962	5.41384	0.000307061	0.006135	PPP1R13B
ENSCAFG00000041031	6.46368	-1.20479	5.48888	0.000310804	0.00619607
ENSCAFG00000033145	6.63943	-0.232401	5.49328	0.000311165	0.00619607
ENSCAFG00000004092	-7.33527	0.577563	-5.50223	0.00031569	0.0062756	MTMR2
ENSCAFG00000046403	5.70012	-2.89701	5.4419	0.000319831	0.00627788
ENSCAFG00000000402	5.31825	-1.50686	5.42993	0.000320051	0.00627788	PPP1R14C
ENSCAFG00000031727	5.31825	-2.49987	5.42993	0.000320051	0.00627788	STC2
ENSCAFG00000019449	5.31825	-2.105	5.42993	0.000320051	0.00627788	SLC9A3R2
ENSCAFG00000034875	5.31825	-2.04097	5.42993	0.000320051	0.00627788
ENSCAFG00000016228	5.31825	-1.6254	5.42993	0.000320051	0.00627788	SERPINE2
ENSCAFG00000034862	5.31825	-1.3155	5.42993	0.000320051	0.00627788
ENSCAFG00000025038	5.31825	-2.27927	5.42993	0.000320051	0.00627788	BTN1A1
ENSCAFG00000029170	-9.07105	3.16521	-5.53032	0.000323546	0.00633228
ENSCAFG00000011466	-7.77914	1.37232	-5.49359	0.000324023	0.00633228	IL24
ENSCAFG00000019534	5.1586	0.105931	5.41405	0.00032443	0.00633228	MIDN
ENSCAFG00000004714	-3.43621	5.6154	-5.3706	0.000325391	0.00634057	FAM107B
ENSCAFG00000016925	3.68576	2.01177	5.36573	0.000329068	0.00640167	FOXO4
ENSCAFG00000029137	7.09426	-0.891692	5.45126	0.000332845	0.00646451	ZNF629
ENSCAFG00000030823	5.81162	-1.45602	5.40396	0.000336259	0.00652012	POMGNT2
ENSCAFG00000018922	3.48821	2.38592	5.3412	0.000337563	0.0065347	ABHD15
ENSCAFG00000028599	5.04976	0.71851	5.37243	0.000339959	0.00655485	DOK4
ENSCAFG00000005363	4.31513	0.957047	5.35164	0.000340419	0.00655485	RIN2
ENSCAFG00000002222	5.05464	1.95966	5.37055	0.000340794	0.00655485	ASNS
ENSCAFG00000016023	4.33558	1.59059	5.3504	0.000341144	0.00655485	COQ8A
ENSCAFG00000014879	6.12923	-0.822925	5.40119	0.000341375	0.00655485	LRRC25
ENSCAFG00000031667	-7.211	-0.0993431	-5.42931	0.000343272	0.00658058	ADH4
ENSCAFG00000015898	5.88163	-0.76989	5.38742	0.000343979	0.00658346	RBM47
ENSCAFG00000003935	-8.58743	-0.161322	-5.45791	0.000347682	0.00663776	AGBL4
ENSCAFG00000046049	3.65004	1.37792	5.31825	0.00034835	0.00663776	UBALD2
ENSCAFG00000020367	6.23889	-0.333133	5.38757	0.000348499	0.00663776	PLEKHG4
ENSCAFG00000043869	-6.01253	-1.44644	-5.37639	0.000350329	0.00666187
ENSCAFG00000014843	4.36618	0.347924	5.32618	0.000351698	0.00667718	FERMT2
ENSCAFG00000006176	3.50307	5.71598	5.3031	0.000353717	0.00670475	RAB11FIP1
ENSCAFG00000009659	5.80825	-0.102431	5.35964	0.000354874	0.00671592	HR
ENSCAFG00000049186	3.99211	3.13552	5.3087	0.000355448	0.00671604
ENSCAFG00000014297	-7.37817	-0.231218	-5.40115	0.000357384	0.00674186	ZC3H12C
ENSCAFG00000008566	-9.59574	0.33031	-5.45661	0.000359422	0.0067695	GUCY1B1
ENSCAFG00000048128	5.67959	-0.174538	5.34257	0.000360646	0.00678175
ENSCAFG00000016817	3.9087	1.82744	5.28706	0.000364184	0.00682232	KDM6B
ENSCAFG00000004985	-2.90301	9.31921	-5.26989	0.000364747	0.00682232	ACTR3
ENSCAFG00000005627	5.28398	-0.299569	5.32069	0.000365149	0.00682232	JAG1
ENSCAFG00000018807	-8.64272	0.536349	-5.41883	0.000365258	0.00682232	IMPA2
ENSCAFG00000018612	7.28599	1.32474	5.37962	0.000365687	0.00682232	CARD6
ENSCAFG00000002113	6.33994	-0.714265	5.34318	0.000369314	0.00687645	INSL6
ENSCAFG00000019431	7.41277	0.911781	5.3743	0.000369752	0.00687645	NSMF
ENSCAFG00000004428	5.22805	-1.83915	5.2795	0.000383334	0.00707899	CYSLTR2
ENSCAFG00000047188	5.22805	-2.04019	5.2795	0.000383334	0.00707899
ENSCAFG00000044087	5.22805	-1.85708	5.2795	0.000383334	0.00707899
ENSCAFG00000029786	5.22805	-1.93521	5.2795	0.000383334	0.00707899	BDKRB2
ENSCAFG00000012082	4.18712	2.34578	5.25096	0.000383635	0.00707899	SEMA4B
ENSCAFG00000020369	4.24859	3.23749	5.23909	0.000389994	0.00718513	SLC9A5
ENSCAFG00000007797	6.68324	-0.717858	5.30584	0.000391617	0.0072038	MARVELD2
ENSCAFG00000016967	4.09478	2.05882	5.21987	0.000397577	0.00730208	PDK2
ENSCAFG00000013904	5.29183	1.2751	5.2495	0.000398698	0.00731132	BCL6
ENSCAFG00000013018	-9.65823	0.459968	-5.37063	0.000399912	0.00732222	RTKN2
ENSCAFG00000000300	3.22072	4.83307	5.1826	0.000408012	0.00745899	HIVEP2
ENSCAFG00000020194	5.63141	-2.04169	5.23739	0.000409786	0.00747986	BARHL2
ENSCAFG00000013121	5.53034	0.208198	5.23284	0.000410564	0.00748251	RNASEL
ENSCAFG00000011146	3.65997	1.75062	5.1756	0.000415261	0.00755521	ABHD4
ENSCAFG00000015796	-8.60232	2.99883	-5.312	0.000415831	0.00755521	TPM4
ENSCAFG00000007681	5.55926	-2.10479	5.22	0.000417603	0.00757578	MFAP3L
ENSCAFG00000009632	5.79452	-0.580208	5.21732	0.000422675	0.00765605	TYRO3
ENSCAFG00000018963	-8.63248	0.106904	-5.2915	0.000426921	0.00770684	ATF7IP2
ENSCAFG00000019817	3.67763	3.28038	5.1528	0.000427363	0.00770684	BRD3
ENSCAFG00000009110	5.48331	-2.1144	5.19902	0.000427434	0.00770684	MT1E
ENSCAFG00000014108	7.46381	1.39283	5.24759	0.000433048	0.00779617	OSBPL1A
ENSCAFG00000013981	-6.84068	4.34774	-5.22212	0.000436932	0.00784941	RALGPS2
ENSCAFG00000023831	-7.42041	-0.618536	-5.23842	0.000437332	0.00784941	GPRIN1
ENSCAFG00000011804	5.48467	0.245585	5.17634	0.000439705	0.00788004	CIART
ENSCAFG00000012407	4.45023	0.0537762	5.14437	0.000441371	0.00789793	FZD7
ENSCAFG00000029972	3.47284	2.66195	5.12024	0.000443014	0.00791536	TRIM62
ENSCAFG00000032617	2.9539	3.74328	5.1059	0.000446995	0.00796475	ZSCAN16
ENSCAFG00000031387	4.86776	0.344348	5.14516	0.000447125	0.00796475
ENSCAFG00000017308	-6.62859	1.14541	-5.18357	0.000454846	0.00809011	STON2
ENSCAFG00000008477	-6.42158	5.33779	-5.16175	0.000463819	0.0081987	BLNK
ENSCAFG00000000297	6.1565	-1.19936	5.15221	0.000464726	0.0081987	AVIL
ENSCAFG00000026864	5.13184	-1.82456	5.12113	0.00046511	0.0081987	U4
ENSCAFG00000030205	5.13184	-2.05281	5.12113	0.00046511	0.0081987	KCTD1
ENSCAFG00000004935	5.13184	-2.21565	5.12113	0.00046511	0.0081987	PCDH20
ENSCAFG00000007085	5.13184	-1.26479	5.12113	0.00046511	0.0081987	SOAT2
ENSCAFG00000000673	6.69646	2.26095	5.16516	0.00046663	0.00821325	PLXNB2
ENSCAFG00000015078	6.01366	0.885818	5.14242	0.000467935	0.00822397	FAM184B
ENSCAFG00000031495	6.20459	-1.33721	5.12798	0.000479949	0.00841984	ZNF461
ENSCAFG00000011417	3.38889	3.07809	5.05398	0.000480503	0.00841984
ENSCAFG00000023057	5.48331	-1.57197	5.10239	0.000482364	0.00843995	MICALL2
ENSCAFG00000001779	5.03588	0.862116	5.08239	0.000486639	0.00850217	ASB15
ENSCAFG00000010528	2.18034	8.5478	5.02315	0.000492808	0.00859725	DNM1L
ENSCAFG00000014900	-3.79025	3.79676	-5.0392	0.000494052	0.00860625	LSM4
ENSCAFG00000005870	-6.2694	5.71287	-5.10536	0.000495023	0.00861049	RASGRP3
ENSCAFG00000016982	-2.39782	7.91572	-5.01353	0.000499284	0.00867185	DOCK2
ENSCAFG00000009596	-6.45699	-0.157493	-5.09945	0.000502277	0.00871105	RUNX1
ENSCAFG00000032401	7.15823	1.08656	5.11711	0.000504242	0.00872858
ENSCAFG00000011145	2.48058	5.2828	5.00527	0.000504764	0.00872858	STK38L
ENSCAFG00000020154	3.45343	2.9364	5.01041	0.000508293	0.00877678	GFI1
ENSCAFG00000016714	-12.2796	2.293	-5.21577	0.000519025	0.00894902	TP53
ENSCAFG00000010872	4.62605	2.75108	5.0057	0.00052858	0.0091005	ADGRB2
ENSCAFG00000000946	5.92542	0.188368	5.03947	0.000531065	0.00912999	A4GALT
ENSCAFG00000000361	5.46564	-0.885574	5.02312	0.000532862	0.00914759	TBC1D30
ENSCAFG00000008465	-8.5464	2.9183	-5.10889	0.000534928	0.00916974	FMNL3
ENSCAFG00000000925	5.48331	-1.71535	5.01077	0.000541654	0.0092716	DCBLD1
ENSCAFG00000012647	5.67627	0.180141	5.00838	0.000547268	0.00935418	CD244
ENSCAFG00000045319	-10.2347	0.758117	-5.13049	0.000548261	0.00935762
ENSCAFG00000009661	-2.66112	6.22753	-4.93647	0.000551499	0.00939932	PIK3C2B
ENSCAFG00000001946	-8.41038	-0.331889	-5.07735	0.000554203	0.00943181	GALT
ENSCAFG00000011474	-5.26507	5.72858	-4.98192	0.000557371	0.00946623	FCMR
ENSCAFG00000003854	4.17668	1.9938	4.95199	0.000557826	0.00946623	WASF1
ENSCAFG00000011665	-9.6054	0.192323	-5.1006	0.000559006	0.00947267	SIPA1L2
ENSCAFG00000006611	5.40314	-2.04474	4.9798	0.000561761	0.00950573	HOXC4
ENSCAFG00000007492	4.69662	1.50261	4.95346	0.000566297	0.00956879	PALLD
ENSCAFG00000043687	4.79506	0.188659	4.94818	0.000572094	0.00962325
ENSCAFG00000023300	5.02874	-2.25766	4.95378	0.000572774	0.00962325
ENSCAFG00000030568	5.02874	-2.05613	4.95378	0.000572774	0.00962325
ENSCAFG00000000975	5.02874	-1.81805	4.95378	0.000572774	0.00962325	NFAM1
ENSCAFG00000009443	-5.95849	-1.44311	-4.96575	0.000584141	0.00980031	IRX5
ENSCAFG00000016208	-5.96223	6.74694	-4.96079	0.000587949	0.00985022	TBC1D1
ENSCAFG00000011331	6.98282	-0.83548	4.98774	0.00059047	0.00987846	ANKRD35
ENSCAFG00000013774	2.74326	4.91771	4.87003	0.000600798	0.0100371	MAP3K14
ENSCAFG00000012976	2.84172	4.28932	4.86515	0.000605251	0.0100972	NARF
ENSCAFG00000031019	-4.80939	2.63763	-4.90191	0.000607365	0.0101182
ENSCAFG00000006699	3.96378	2.6225	4.87716	0.000610073	0.010149	CALCOCO1
ENSCAFG00000007045	6.29429	-0.745479	4.93788	0.000613259	0.0101877	ID1
ENSCAFG00000001636	3.84732	0.267776	4.86901	0.000614504	0.010194	PPP1R16A
ENSCAFG00000029842	5.19531	-1.15986	4.89435	0.000621977	0.0103036	MAFF
ENSCAFG00000032613	5.40314	-1.26535	4.89038	0.000630067	0.010423
ENSCAFG00000019565	3.24642	4.79593	4.83672	0.000631732	0.0104359	CLCN7
ENSCAFG00000002498	-9.3923	1.86795	-4.9894	0.00063997	0.010552	HDAC9
ENSCAFG00000006503	6.39809	0.124985	4.90719	0.000640541	0.010552	RBPMS
ENSCAFG00000031280	5.47345	-0.998752	4.87419	0.000645097	0.0106106	KCNJ8
ENSCAFG00000008269	3.1593	3.92125	4.8183	0.000645894	0.0106106	IL17RB
ENSCAFG00000010132	2.43431	7.55907	4.80819	0.000648795	0.0106435	APLP2
ENSCAFG00000024344	5.1723	0.188165	4.84739	0.000660317	0.0108175	PGB2
ENSCAFG00000013049	-7.38676	-0.505182	-4.90909	0.000663194	0.0108496	EGR2
ENSCAFG00000000185	-2.4669	7.58008	-4.78953	0.000664757	0.0108548	STX7
ENSCAFG00000004652	-3.94109	3.89911	-4.80926	0.0006655	0.0108548	GLB1
ENSCAFG00000012439	-8.8048	0.0838316	-4.94362	0.000666263	0.0108548	CXCR5
ENSCAFG00000030972	-9.52578	0.202888	-4.95572	0.000671037	0.0109159	GYPC
ENSCAFG00000018769	5.16054	0.672521	4.833	0.000672462	0.0109159	CATSPERD
ENSCAFG00000029191	-2.43246	9.29985	-4.77964	0.000673166	0.0109159	STMN1
ENSCAFG00000025297	-5.96051	0.546673	-4.85514	0.000673708	0.0109159
ENSCAFG00000029004	-5.09973	2.40355	-4.82616	0.000676917	0.0109529
ENSCAFG00000013643	5.03094	-1.86753	4.81894	0.00068156	0.011013	WNT2B
ENSCAFG00000000593	-2.24797	9.15369	-4.75617	0.00069327	0.0111869	LMNB1
ENSCAFG00000002079	5.1718	-1.16152	4.80429	0.000698322	0.0112531	KDR
ENSCAFG00000000134	6.56885	-0.0780308	4.84374	0.000700018	0.0112651	RBMS2
ENSCAFG00000047934	5.60032	0.692563	4.81245	0.000702319	0.0112867
ENSCAFG00000012702	5.24026	-1.35688	4.79738	0.000706457	0.0113121	SLC30A2
ENSCAFG00000019812	-3.88325	3.5978	-4.76081	0.000707557	0.0113121
ENSCAFG00000007065	4.95706	5.45011	4.78748	0.000708113	0.0113121	ITGB7
ENSCAFG00000002049	5.63141	-1.7489	4.80645	0.000708678	0.0113121	RUSC2
ENSCAFG00000025390	5.63141	-1.88306	4.80645	0.000708678	0.0113121	SLC22A17
ENSCAFG00000010470	-6.32242	-0.613441	-4.82199	0.000713328	0.0113163	GCA
ENSCAFG00000007986	4.91771	-1.27433	4.77622	0.000717554	0.0113163	ZNF366
ENSCAFG00000016503	4.91771	-1.79172	4.77622	0.000717554	0.0113163	RRAGB
ENSCAFG00000048885	4.91771	-2.26738	4.77622	0.000717554	0.0113163
ENSCAFG00000007915	4.91771	-1.61941	4.77622	0.000717554	0.0113163	PCOLCE2
ENSCAFG00000009905	4.91771	-2.40283	4.77622	0.000717554	0.0113163	MMP9
ENSCAFG00000045246	4.91771	-1.63783	4.77622	0.000717554	0.0113163
ENSCAFG00000043602	4.91771	-1.96827	4.77622	0.000717554	0.0113163
ENSCAFG00000045077	4.91771	-2.239	4.77622	0.000717554	0.0113163
ENSCAFG00000030300	-3.35788	5.2401	-4.73697	0.000720471	0.0113472	CCR7
ENSCAFG00000019621	5.13561	-0.538374	4.75575	0.000743005	0.011684	CCDC78
ENSCAFG00000024183	-4.40731	3.77899	-4.73423	0.00074454	0.011684
ENSCAFG00000029249	2.55864	4.24847	4.70251	0.000744821	0.011684	ABT1
ENSCAFG00000011725	6.50162	0.292935	4.78902	0.000749912	0.0117483	ATRNL1
ENSCAFG00000005395	3.26213	3.15105	4.69976	0.000754866	0.0118086	GDPD5
ENSCAFG00000016917	5.91204	1.86769	4.76559	0.00075576	0.0118086	SYT11
ENSCAFG00000002615	4.58124	0.95385	4.72466	0.000758433	0.0118348	DNAAF3
ENSCAFG00000000374	-8.03267	0.145097	-4.81344	0.000768715	0.0119794	IRAK3
ENSCAFG00000019132	-5.83153	-1.28669	-4.74589	0.000773125	0.0120323	RPH3AL
ENSCAFG00000019617	4.32096	0.988679	4.69775	0.000778786	0.0121045	ABCA7
ENSCAFG00000009805	-7.22197	-0.651008	-4.77625	0.000783761	0.0121658	NAP1L5
ENSCAFG00000019270	5.02953	0.970733	4.71004	0.00078582	0.0121818	PLXNB3
ENSCAFG00000011101	3.79105	1.15121	4.67622	0.000788337	0.0121907	GPR137B
ENSCAFG00000008753	5.61123	3.93444	4.72443	0.000788461	0.0121907	DPYSL2
ENSCAFG00000002421	6.20459	-1.44173	4.72957	0.00080152	0.0123765	ZNF550
ENSCAFG00000031382	5.89528	-0.614559	4.71892	0.000803065	0.0123842	PMEPA1
ENSCAFG00000010473	5.1215	0.119175	4.69053	0.000809085	0.0124607	SH3PXD2A
ENSCAFG00000018037	-4.48632	3.99531	-4.67104	0.000811183	0.0124768	B4GALT6
ENSCAFG00000001149	5.33271	0.000743206	4.68326	0.000823518	0.0126501
ENSCAFG00000004911	-6.86943	0.823075	-4.69987	0.000855361	0.0131222	POU2F2
ENSCAFG00000014577	-5.14713	2.98783	-4.64793	0.000856826	0.0131276	VEGFB
ENSCAFG00000042017	3.15237	3.52706	4.59739	0.000861901	0.0131883
ENSCAFG00000006604	4.90368	-0.592428	4.63435	0.000864418	0.0132097	VSTM4
ENSCAFG00000002865	3.80527	4.07606	4.6013	0.000870643	0.0132877	NFE2L3
ENSCAFG00000011671	-4.3413	2.48219	-4.60581	0.000879974	0.0134053	OTUD7B
ENSCAFG00000028705	-2.56011	8.88765	-4.57512	0.000880618	0.0134053	DHDDS
ENSCAFG00000010901	5.16962	2.35114	4.62468	0.000884451	0.0134464	FAR2
ENSCAFG00000029920	2.80541	3.57107	4.55899	0.000902019	0.0136959	TSC22D3
ENSCAFG00000019368	2.71563	3.84603	4.54823	0.000914009	0.0138601	TEDC2
ENSCAFG00000032253	4.79742	-1.97326	4.58677	0.000917282	0.0138742
ENSCAFG00000031104	4.79742	-1.38712	4.58677	0.000917282	0.0138742	CX3CR1
ENSCAFG00000043504	3.90299	3.3464	4.56106	0.00092106	0.0139055
ENSCAFG00000012722	5.73095	-1.45343	4.61018	0.000921706	0.0139055	NECTIN4
ENSCAFG00000010913	4.14893	0.462629	4.56384	0.00092465	0.0139322	C18H11orf24
ENSCAFG00000009094	-3.83446	6.06859	-4.55185	0.000930587	0.0140038	HPSE
ENSCAFG00000011458	-3.59266	6.88144	-4.54294	0.000935549	0.0140606	IRAG2
ENSCAFG00000009859	-6.10423	-1.41842	-4.6067	0.000939796	0.0141065	GPRIN3
ENSCAFG00000001306	5.13184	-1.87258	4.57566	0.00094284	0.0141342	LRGUK
ENSCAFG00000012780	-10.2175	0.744437	-4.70907	0.000945588	0.0141575	CD3G
ENSCAFG00000047504	8.15505	0.27744	4.65424	0.000952836	0.014248
ENSCAFG00000003737	5.43192	2.05406	4.57237	0.000958141	0.0143092	PARD3
ENSCAFG00000042489	-8.74589	-0.119466	-4.66189	0.000962312	0.0143534
ENSCAFG00000001942	-5.97261	3.82939	-4.5832	0.000964777	0.014372	TEC
ENSCAFG00000013724	-5.75857	-1.72816	-4.56455	0.000980836	0.0145929
ENSCAFG00000013048	-13.0286	2.42212	-4.72942	0.000986517	0.014659	FCRLA
ENSCAFG00000014556	2.04703	7.7432	4.48594	0.000988833	0.0146749	DHX8
ENSCAFG00000029076	3.5888	1.45894	4.50023	0.000990426	0.0146801	CCDC126
ENSCAFG00000005785	3.905	2.1489	4.50546	0.000992198	0.014688
ENSCAFG00000048526	-7.57606	4.15816	-4.60421	0.000997866	0.0147534
ENSCAFG00000011638	-6.15825	-1.49296	-4.56254	0.00099925	0.0147555	SPTA1
ENSCAFG00000008640	-2.08014	10.2694	-4.46969	0.00101065	0.0148998	TUBA1B
ENSCAFG00000001540	3.45761	2.58569	4.48207	0.00101154	0.0148998
ENSCAFG00000012487	-5.94055	-1.15533	-4.53507	0.00102793	0.0151223	MYO3B
ENSCAFG00000017889	-7.87663	1.40933	-4.58743	0.00103183	0.0151608	EVL
ENSCAFG00000006977	3.65006	0.479236	4.46745	0.00103664	0.0152127	ABTB2
ENSCAFG00000016461	2.71202	4.38234	4.44679	0.00104663	0.0153401	FBXL20
ENSCAFG00000017382	3.81065	2.50788	4.46115	0.00105016	0.015373	PIK3R6
ENSCAFG00000018182	5.22805	-2.17238	4.49654	0.00105254	0.0153887	MMP28
ENSCAFG00000015867	-7.63113	-0.794216	-4.56501	0.001054	0.0153911	ONECUT1
ENSCAFG00000018046	-4.50223	1.93709	-4.471	0.00106	0.0154596	TTR
ENSCAFG00000014928	5.6897	-2.2204	4.49877	0.00106879	0.0155685	PDE4C
ENSCAFG00000030751	2.19464	7.57958	4.42445	0.00107433	0.01563	ZCRB1
ENSCAFG00000014991	-5.47169	-1.34827	-4.48752	0.00107578	0.0156318
ENSCAFG00000016120	4.64308	-0.137798	4.46232	0.00107801	0.0156451	SPTB
ENSCAFG00000016655	-6.91452	0.659074	-4.52128	0.00108832	0.0157664	FAM81A
ENSCAFG00000040994	5.43349	-0.463238	4.47734	0.00108904	0.0157664
ENSCAFG00000011398	4.15426	-0.0581185	4.44025	0.0010918	0.0157871	CDH24
ENSCAFG00000002017	4.16908	-0.570405	4.43852	0.0010949	0.0158125	FAM214B
ENSCAFG00000047572	-5.8694	-1.66272	-4.47998	0.00110426	0.0159282
ENSCAFG00000047081	-3.82275	6.79587	-4.42033	0.00111008	0.0159927
ENSCAFG00000010304	-11.121	0.956913	-4.59472	0.00112916	0.0162478	ETS1
ENSCAFG00000032086	4.65329	-0.545905	4.4249	0.00113453	0.0162877	CBX2
ENSCAFG00000011705	5.82844	-2.6347	4.4585	0.00113508	0.0162877	CRTAM
ENSCAFG00000024014	5.47716	-1.40967	4.44748	0.00113606	0.0162877
ENSCAFG00000016410	6.78198	1.5705	4.48114	0.0011433	0.0163716	PLEKHH1
ENSCAFG00000014477	4.39797	0.282182	4.41099	0.00114551	0.0163834	C27H12orf57
ENSCAFG00000000737	-4.56277	3.78679	-4.41338	0.00114859	0.0164077	CDC42SE2
ENSCAFG00000010548	-6.31448	-1.42807	-4.46145	0.00115282	0.01641	DNER
ENSCAFG00000000367	4.14388	0.609995	4.39983	0.00115292	0.01641	ENPP3
ENSCAFG00000014597	2.65471	4.16773	4.37461	0.00115292	0.01641	ITGAV
ENSCAFG00000021011	4.77248	-2.00734	4.41515	0.00115481	0.0164171	U6
ENSCAFG00000009010	-5.89899	-1.41575	-4.44423	0.00116062	0.0164648	ZNF641
ENSCAFG00000019121	4.49157	0.251452	4.40361	0.00116095	0.0164648	ANKRD24
ENSCAFG00000003067	4.13222	-0.456765	4.38433	0.00117702	0.0166729	MTURN
ENSCAFG00000031556	2.39642	4.12593	4.35673	0.00117853	0.0166742	MBD6
ENSCAFG00000005624	6.39739	0.564705	4.44257	0.00118677	0.0167708	DIP2C
ENSCAFG00000001232	3.62925	2.26018	4.36318	0.00119307	0.0168397	SLC45A4
ENSCAFG00000002562	4.66617	-2.32188	4.3835	0.00120089	0.0169097	COL19A1
ENSCAFG00000045545	4.66617	-2.0492	4.3835	0.00120089	0.0169097
ENSCAFG00000003941	-6.75912	-1.36689	-4.44125	0.00120608	0.0169397	SPATA6
ENSCAFG00000007778	2.887	6.18316	4.34293	0.00120717	0.0169397	BIN2
ENSCAFG00000023501	1.99736	8.44682	4.33768	0.00120732	0.0169397	SETDB1
ENSCAFG00000011814	3.72735	1.01347	4.34876	0.00122008	0.017078	RHOD
ENSCAFG00000008302	-2.62795	6.45525	-4.3323	0.00122072	0.017078	MEF2C
ENSCAFG00000012470	5.38252	-1.82262	4.39152	0.00122151	0.017078	CASQ1
ENSCAFG00000003367	5.07364	0.967705	4.37505	0.00123406	0.0172332	TNFSF8
ENSCAFG00000008591	-5.40712	-1.32199	-4.38148	0.00123963	0.0172881	TDO2
ENSCAFG00000008770	4.7383	0.0672226	4.3615	0.00124092	0.0172881	TMEM116
ENSCAFG00000017130	5.31535	-1.04056	4.37215	0.00125096	0.0174075	NUPR1
ENSCAFG00000015056	2.44663	5.60601	4.31221	0.0012525	0.0174084	MAEA
ENSCAFG00000015776	-6.9127	-1.23571	-4.4146	0.00125841	0.0174558	CCDC120
ENSCAFG00000047472	6.20459	-0.388509	4.3938	0.00125886	0.0174558
ENSCAFG00000019923	-6.32493	-0.481953	-4.39382	0.00126496	0.0175198	C5H16orf74
ENSCAFG00000029652	-7.41016	-0.835182	-4.40899	0.00129256	0.0178812
ENSCAFG00000018617	-5.11058	0.743572	-4.33643	0.00130312	0.0180062	RAVER2
ENSCAFG00000043796	-6.41595	-0.856382	-4.36977	0.00131224	0.018111
ENSCAFG00000007359	3.66836	2.80877	4.28909	0.00132167	0.0182199	ZMYM5
ENSCAFG00000016019	-3.31808	7.59196	-4.27818	0.00132962	0.0183082	FADS2
ENSCAFG00000023453	6.50267	-1.64594	4.36079	0.00133319	0.018336	CCL28
ENSCAFG00000012932	3.01749	2.98065	4.26645	0.00134298	0.0184491	RHOBTB1
ENSCAFG00000005608	-2.83163	7.78937	-4.26264	0.00134598	0.018469	EDEM1
ENSCAFG00000004666	3.43254	2.43934	4.26873	0.00135066	0.0185118	PVR
ENSCAFG00000028715	-3.23476	6.17592	-4.26267	0.00135573	0.0185597	HMGB3
ENSCAFG00000012547	-2.95752	5.4669	-4.25449	0.00136378	0.0186463	PLEKHA1
ENSCAFG00000047810	-8.85919	2.94376	-4.40647	0.00136527	0.0186463	PLAC8
ENSCAFG00000012554	2.19259	8.20978	4.24724	0.00136679	0.0186463	PIP5K1A
ENSCAFG00000032326	5.57842	-0.78106	4.30809	0.00138093	0.0188175	S100A2
ENSCAFG00000012809	-5.01069	-0.765314	-4.28304	0.00139714	0.0190166	MPZL3
ENSCAFG00000021107	5.94628	-2.07673	4.3066	0.00140476	0.0190983	U6
ENSCAFG00000009113	5.08062	-0.436604	4.27773	0.00141138	0.0191624
ENSCAFG00000011496	-6.54447	0.0480257	-4.32006	0.00141272	0.0191624	PIGR
ENSCAFG00000012707	2.1255	9.10317	4.21616	0.00142606	0.0193213	PSMB4
ENSCAFG00000016470	5.96255	-0.467853	4.29241	0.00143361	0.0194012
ENSCAFG00000007810	-2.42428	6.96488	-4.20991	0.00144073	0.0194754	ERAP1
ENSCAFG00000012605	2.31118	5.6422	4.20636	0.00144669	0.0195336	ZNF687
ENSCAFG00000007786	2.58098	3.56299	4.20669	0.00144916	0.0195447	CHMP2B
ENSCAFG00000000869	-9.22356	0.178102	-4.36785	0.00145703	0.0196285	PRR5
ENSCAFG00000025220	4.78993	-1.5444	4.23516	0.00148005	0.0199054	ACVRL1
ENSCAFG00000000065	3.39275	1.97077	4.20125	0.00148096	0.0199054	GDF11
ENSCAFG00000009441	-4.47213	3.69454	-4.22285	0.00148739	0.0199692	CD82
ENSCAFG00000018592	2.23572	7.01661	4.18317	0.00149312	0.0200104	NF1
ENSCAFG00000024310	4.69973	-1.25	4.22596	0.00149384	0.0200104	FBXO27
ENSCAFG00000031290	4.95071	1.82075	4.23159	0.00149691	0.0200197	C1QA
ENSCAFG00000049539	3.26649	2.09315	4.18959	0.00150059	0.0200197
ENSCAFG00000010619	2.84143	3.59816	4.1836	0.00150102	0.0200197	BICD1
ENSCAFG00000012242	-8.4273	-0.302061	-4.32695	0.00150179	0.0200197	ZNF831
ENSCAFG00000012836	4.23851	0.669979	4.20922	0.001503	0.0200197	ADAMTS4
ENSCAFG00000009997	3.6519	0.569861	4.19122	0.0015121	0.0201182	ANKRD33B
ENSCAFG00000042958	-5.19431	-1.68981	-4.22988	0.00151526	0.0201376
ENSCAFG00000004151	-5.06556	0.802696	-4.22098	0.0015262	0.0202507	ANXA5
ENSCAFG00000000075	4.24149	1.23255	4.19704	0.00152883	0.0202507	TNFRSF11A
ENSCAFG00000013801	-5.67309	0.00216331	-4.23608	0.00153206	0.0202507	OSBPL6
ENSCAFG00000030335	3.33582	3.02768	4.17539	0.00153289	0.0202507	SERPINB9
ENSCAFG00000030693	-6.09582	1.02759	-4.24772	0.00153391	0.0202507	KIAA0040
ENSCAFG00000047497	5.17037	1.93939	4.22034	0.00153404	0.0202507	PARVB
ENSCAFG00000005258	5.41796	-0.80551	4.22412	0.00154152	0.0203268	TOGARAM2
ENSCAFG00000004723	3.39192	3.5312	4.17074	0.00154492	0.0203489	KCNN4
ENSCAFG00000017622	-2.45537	7.23909	-4.15358	0.00155778	0.0204955	PRKCB
ENSCAFG00000011236	6.00767	-1.49307	4.23301	0.00156006	0.0205027	AXIN2
ENSCAFG00000014046	-7.12996	3.80882	-4.26147	0.00156853	0.0205911	RASAL2
ENSCAFG00000010193	2.6517	6.76492	4.1424	0.00158522	0.0207872	GUSB
ENSCAFG00000014098	4.76453	1.79813	4.18322	0.00158955	0.0208208	C1RL
ENSCAFG00000033183	-4.15689	2.92006	-4.16286	0.00159863	0.0209166
ENSCAFG00000049139	4.79742	-2.18647	4.17583	0.00160815	0.0210179
ENSCAFG00000000430	4.52178	-2.01355	4.16391	0.00161775	0.0210503	ESR1
ENSCAFG00000002412	4.52178	-2.09652	4.16391	0.00161775	0.0210503
ENSCAFG00000003576	4.52178	-1.58525	4.16391	0.00161775	0.0210503	SLC13A1
ENSCAFG00000004236	4.52178	-0.905088	4.16391	0.00161775	0.0210503	ATP6V0A4
ENSCAFG00000049968	5.33828	1.35888	4.18458	0.0016238	0.0211058
ENSCAFG00000005419	3.35215	4.88104	4.13249	0.00162779	0.0211344	PNP
ENSCAFG00000010957	2.2281	5.41859	4.11835	0.00163343	0.0211844	KLHL42
ENSCAFG00000000487	3.15463	6.30337	4.12078	0.00164716	0.0213391	DLA88
ENSCAFG00000016641	3.65793	1.88961	4.12091	0.001668	0.0215854	CD68
ENSCAFG00000012376	5.29759	0.991466	4.15894	0.00168044	0.0217227	VASH2
ENSCAFG00000046241	-5.92752	-0.0517656	-4.17522	0.00168602	0.021771
ENSCAFG00000049475	-7.05224	-0.897091	-4.20658	0.00168873	0.0217822
ENSCAFG00000008159	-6.98307	-0.693051	-4.20096	0.00169748	0.0218709	PLSCR4
ENSCAFG00000011536	2.43012	4.87496	4.09091	0.0016993	0.0218709	ZKSCAN8
ENSCAFG00000004847	3.41048	1.79886	4.09285	0.00172302	0.0221521	PAFAH1B3
ENSCAFG00000010686	4.57544	-0.924796	4.1188	0.00172696	0.0221786	NLRP3
ENSCAFG00000031529	-7.98029	4.18347	-4.21443	0.00172983	0.0221819	CLEC2D
ENSCAFG00000013075	-3.49303	4.51482	-4.09112	0.00173097	0.0221819	SH3KBP1
ENSCAFG00000013458	2.29612	8.16861	4.07223	0.00174257	0.0223064	ATP13A3
ENSCAFG00000018776	-3.49433	4.9331	-4.07903	0.00176065	0.0225094	NTAN1
ENSCAFG00000042774	-6.18894	-1.43707	-4.15059	0.00176459	0.0225094
ENSCAFG00000014690	2.16664	7.0843	4.06276	0.00176461	0.0225094	MLF2
ENSCAFG00000012922	-6.40968	-0.439018	-4.15645	0.00176604	0.0225094	SMTN
ENSCAFG00000015155	4.27262	3.03287	4.09111	0.00177516	0.0226013	TIMP1
ENSCAFG00000019381	-6.75073	-0.055404	-4.16004	0.00178164	0.0226474	PRKCZ
ENSCAFG00000012666	2.78389	2.87403	4.05895	0.00178407	0.0226474	F11R
ENSCAFG00000017318	-5.64398	1.19986	-4.12652	0.00178453	0.0226474	EBF1
ENSCAFG00000030792	-6.40509	-1.16986	-4.14697	0.00178949	0.0226861	CA13
ENSCAFG00000001397	4.74266	0.843932	4.09104	0.00180769	0.0228923
ENSCAFG00000013284	-2.24449	6.65833	-4.03157	0.00184415	0.023329	SMS
ENSCAFG00000023704	-7.46001	-0.715279	-4.15426	0.00184694	0.0233394	SLAMF6
ENSCAFG00000001126	-6.59854	0.417001	-4.12092	0.00187145	0.0236239	KLHL3
ENSCAFG00000003591	3.47379	0.82194	4.02806	0.00189053	0.0238392	C5
ENSCAFG00000009881	2.67155	6.99035	4.0137	0.00189823	0.0239109	ALAS1
ENSCAFG00000049322	4.57721	-0.459462	4.0501	0.00190295	0.023921
ENSCAFG00000011392	-5.49962	-1.56665	-4.0768	0.00190308	0.023921	SSPN
ENSCAFG00000005179	4.76433	-1.76565	4.05137	0.00191376	0.0240296	CAPN5
ENSCAFG00000020303	6.20459	-1.58275	4.09217	0.00191797	0.0240503	CDH3
ENSCAFG00000049971	-4.6806	-0.352333	-4.0469	0.00191947	0.0240503
ENSCAFG00000025502	-3.5741	3.81217	-4.01572	0.00192919	0.024143	GTDC1
ENSCAFG00000018465	-3.66085	5.72981	-4.01689	0.00193095	0.024143	PARP8
ENSCAFG00000045663	5.31825	-2.1949	4.05554	0.00194652	0.0242896
ENSCAFG00000010499	4.64692	1.90758	4.03599	0.00194678	0.0242896	CDON
ENSCAFG00000016010	4.17208	-0.288982	4.01469	0.00197043	0.0245588	FSCN1
ENSCAFG00000011415	-3.1653	4.56664	-3.99232	0.00197329	0.0245686	MCUB
ENSCAFG00000000308	2.67897	4.64412	3.98233	0.00198428	0.0246793	CTDSP2
ENSCAFG00000004583	-7.49731	-0.622413	-4.10395	0.00198643	0.0246801	RAB37
ENSCAFG00000003423	4.79742	-1.15496	4.02462	0.00199053	0.0247051
ENSCAFG00000003022	6.68314	0.280849	4.07388	0.00200779	0.0248933	MYCL
ENSCAFG00000019666	-3.5419	4.00818	-3.98374	0.00201671	0.0249776	PER3
ENSCAFG00000009786	-7.43455	-0.999388	-4.0859	0.00203328	0.0251328	MAB21L3
ENSCAFG00000028460	5.5533	-1.05889	4.03044	0.0020375	0.0251328
ENSCAFG00000004833	7.30404	1.93109	4.0803	0.00203927	0.0251328	B4GALT2
ENSCAFG00000015141	2.29257	4.82792	3.96038	0.00203928	0.0251328	ANKZF1
ENSCAFG00000010292	-2.59797	6.56796	-3.96209	0.00203986	0.0251328	DOCK10
ENSCAFG00000048191	6.50338	-0.152357	4.0545	0.00204892	0.0252182
ENSCAFG00000019665	2.95171	1.38245	3.96181	0.00205148	0.0252234	R3HDM4
ENSCAFG00000009789	2.31005	5.91587	3.94956	0.00207098	0.0254181	YAF2
ENSCAFG00000013896	6.40374	-1.23166	4.04391	0.00207162	0.0254181	MOGAT3
ENSCAFG00000013132	4.03791	-0.365294	3.97225	0.00208295	0.025523	FOSL1
ENSCAFG00000006597	-2.03119	10.0254	-3.94405	0.00208448	0.025523	HMGB1
ENSCAFG00000008877	-3.60201	7.62031	-3.95294	0.00211065	0.0258167	BUB1B
ENSCAFG00000004727	5.52111	0.962023	4.00166	0.00212018	0.0258822	IRGC
ENSCAFG00000046556	-6.71535	-1.22434	-4.03661	0.00212038	0.0258822
ENSCAFG00000014771	2.20111	5.56763	3.9289	0.00213115	0.0259868	ING4
ENSCAFG00000023759	3.98997	-0.000770034	3.94854	0.00215095	0.0262013	MT2A
ENSCAFG00000016798	2.88929	3.43714	3.92448	0.00216072	0.0262933	CREBRF
ENSCAFG00000011940	3.47331	1.89175	3.93253	0.00216484	0.0263162	PARP9
ENSCAFG00000018727	-5.07418	3.21097	-3.97154	0.00217207	0.0263771	RAB31
ENSCAFG00000028694	5.28124	-1.1152	3.97686	0.00217456	0.0263802	ZNF793
ENSCAFG00000004608	1.94202	6.75381	3.91101	0.00218398	0.0264673	CLPTM1
ENSCAFG00000013688	-3.76695	2.92558	-3.92867	0.00219626	0.0265889	USP28
ENSCAFG00000006955	6.1565	-1.04793	3.98984	0.00221548	0.0267942	RGS20
ENSCAFG00000001671	-2.30897	6.37578	-3.89576	0.00223535	0.0270069	MTAP
ENSCAFG00000029218	5.00752	1.03089	3.94785	0.00224089	0.0270462	NCR3LG1
ENSCAFG00000017282	-7.46329	-0.816832	-4.01507	0.0022528	0.0271231	CYSLTR1
ENSCAFG00000010709	4.36132	-2.16979	3.92471	0.00225643	0.0271231	ADAMTS17
ENSCAFG00000038525	4.36132	-2.25024	3.92471	0.00225643	0.0271231
ENSCAFG00000048116	4.36132	-1.78812	3.92471	0.00225643	0.0271231
ENSCAFG00000014675	4.12831	-1.12599	3.90963	0.00228553	0.0274449	LAG3
ENSCAFG00000014472	2.79603	2.88752	3.87982	0.00229917	0.0275808	GPR137
ENSCAFG00000047048	5.22805	-1.77951	3.92519	0.00233699	0.0279887
ENSCAFG00000010051	-4.16168	1.23569	-3.89472	0.00233792	0.0279887
ENSCAFG00000002277	-6.45009	-1.30841	-3.94547	0.00239114	0.0285969	SUSD3
ENSCAFG00000000602	-3.87169	2.06813	-3.86998	0.00239747	0.0286437	RRM2B
ENSCAFG00000012219	5.07852	-0.467201	3.89874	0.00241248	0.0287271	GAS2L1
ENSCAFG00000002731	-10.0595	0.821759	-4.02674	0.00241819	0.0287271	RAPGEF5
ENSCAFG00000013594	-5.99996	-1.42545	-3.92451	0.00241821	0.0287271	ZNF280B
ENSCAFG00000015430	4.15121	0.667332	3.87096	0.00241833	0.0287271	ABHD8
ENSCAFG00000001986	3.93154	2.18564	3.86532	0.00241865	0.0287271	TMEM151B
ENSCAFG00000004133	-2.80325	6.88941	-3.84438	0.00241903	0.0287271	CCNA2
ENSCAFG00000010484	2.92081	3.67423	3.84495	0.00242202	0.0287339	PKP2
ENSCAFG00000006454	-2.70447	4.80039	-3.84131	0.00242607	0.0287531	ELK3
ENSCAFG00000046386	2.11325	5.98204	3.83599	0.00243188	0.028793
ENSCAFG00000005761	-3.14214	4.57617	-3.82923	0.00248877	0.0294321	ARL5A
ENSCAFG00000013035	-8.22739	-0.659536	-3.96512	0.00249083	0.0294321
ENSCAFG00000005404	4.60628	-0.0709307	3.85694	0.00251249	0.0296585	TEP1
ENSCAFG00000017709	-8.12125	-0.584332	-3.94959	0.00253782	0.0299027	CLMN
ENSCAFG00000007906	-6.42898	-1.14441	-3.90367	0.00253824	0.0299027	WWC2
ENSCAFG00000016022	6.22845	1.61765	3.89562	0.00254639	0.0299688	KLB
ENSCAFG00000018589	-3.29104	5.86407	-3.80531	0.00258546	0.0303984	OXCT1
ENSCAFG00000012195	-2.21245	7.66024	-3.78496	0.00261793	0.0307496	LDHB
ENSCAFG00000044274	-4.65204	2.27789	-3.82649	0.00263094	0.0308718	EPSTI1
ENSCAFG00000029171	4.83093	-0.452974	3.82992	0.00263763	0.0309196	SMYD3
ENSCAFG00000024291	3.75558	1.15163	3.79926	0.00264476	0.0309725
ENSCAFG00000004810	4.34717	-1.40642	3.81069	0.00265879	0.0311059	CXCL17
ENSCAFG00000045561	-7.39255	-0.79392	-3.89782	0.00266216	0.0311146
ENSCAFG00000008513	-5.64155	-0.0926408	-3.84621	0.00266783	0.0311501	PRPF40B
ENSCAFG00000041107	3.95989	-0.883202	3.7958	0.00267707	0.031201
ENSCAFG00000009494	4.76205	-0.529612	3.81761	0.00267746	0.031201	DENND2C
ENSCAFG00000029098	3.29969	1.62362	3.77956	0.00268409	0.0312474	POFUT2
ENSCAFG00000001781	3.35207	4.27496	3.77871	0.00269118	0.0312992	WFS1
ENSCAFG00000029740	5.94628	-1.05652	3.8446	0.00270977	0.0314675	MSRB3
ENSCAFG00000020393	-2.24422	6.18071	-3.76085	0.00271097	0.0314675	ACADM
ENSCAFG00000020300	-6.05582	-1.43547	-3.84541	0.00271944	0.0315126	LPAR3
ENSCAFG00000013425	-2.02286	8.39841	-3.75779	0.00272018	0.0315126	EIF2S3
ENSCAFG00000029911	4.4294	3.58466	3.79616	0.00272457	0.0315325	ZNF768
ENSCAFG00000019424	2.95622	3.27501	3.76047	0.00273731	0.031649	PKD1
ENSCAFG00000019489	-6.81396	-1.03806	-3.85633	0.00276349	0.0319204	TP73
ENSCAFG00000010585	3.71914	2.76336	3.76576	0.00277311	0.0320003	TSSK3
ENSCAFG00000006140	3.0623	2.44487	3.74848	0.00279148	0.0321809	RNF24
ENSCAFG00000010262	3.88174	-0.537758	3.76395	0.00279607	0.0321884
ENSCAFG00000001534	-7.68749	0.471175	-3.87104	0.00279992	0.0321884	TLE4
ENSCAFG00000015670	2.41329	6.06117	3.7393	0.00280029	0.0321884	PTEN
ENSCAFG00000016097	2.57652	4.74438	3.73737	0.00281306	0.0323037	SHLD2
ENSCAFG00000005530	2.66275	1.57975	3.73521	0.0028251	0.0324105	ZFP36
ENSCAFG00000007387	-2.12633	6.78815	-3.73068	0.00282996	0.0324348	WDR36
ENSCAFG00000007203	-2.69049	5.86711	-3.73281	0.00283604	0.0324731	GGH
ENSCAFG00000032169	-7.54125	-0.788646	-3.85634	0.00284481	0.032542
ENSCAFG00000031623	-6.84288	2.28166	-3.83594	0.00285059	0.0325766	DDX43
ENSCAFG00000019169	-2.07134	6.39098	-3.72094	0.00286947	0.0327607	MYO1C
ENSCAFG00000042507	4.36132	-1.31562	3.75743	0.00287498	0.032792
ENSCAFG00000002143	2.8727	2.48291	3.72283	0.00288611	0.0328872	DYNC1I1
ENSCAFG00000017526	5.94004	0.210386	3.79923	0.00289505	0.0329573	RNF43
ENSCAFG00000014526	6.07591	0.34755	3.79885	0.00291383	0.0331393	STAG3
ENSCAFG00000010085	-5.70479	-0.649198	-3.78562	0.00292319	0.0331824	ATP10A
ENSCAFG00000003159	3.7663	3.76817	3.73065	0.00292324	0.0331824
ENSCAFG00000018641	-5.89592	1.8406	-3.78432	0.00295344	0.0334931	LGALS9
ENSCAFG00000000963	2.11129	5.24056	3.6966	0.00297299	0.0336825	RGL2
ENSCAFG00000000395	-2.46003	5.4181	-3.69507	0.00298706	0.0337874	MAPK9
ENSCAFG00000041287	6.90321	-1.33642	3.80557	0.00298796	0.0337874
ENSCAFG00000014278	-4.70968	1.92759	-3.72796	0.00304581	0.0344086	ABCA12
ENSCAFG00000007165	-4.67644	-0.079014	-3.7259	0.00305066	0.0344249
ENSCAFG00000001391	4.52178	-1.44083	3.7204	0.00305536	0.0344249	DMC1
ENSCAFG00000001802	-6.7174	1.59784	-3.78505	0.00305598	0.0344249	BEND4
ENSCAFG00000009409	2.59373	4.38777	3.67251	0.00309156	0.0347926	ECI2
ENSCAFG00000010713	3.11948	7.14639	3.67716	0.00310078	0.0348632	CAPRIN2
ENSCAFG00000041860	-2.60671	5.20372	-3.66658	0.00311892	0.0350338
ENSCAFG00000011513	-3.85977	6.26741	-3.68661	0.00312811	0.0351037	ABLIM1
ENSCAFG00000017262	2.68093	2.85019	3.66273	0.00313979	0.0351694	MYH10
ENSCAFG00000001745	6.71198	1.13222	3.76653	0.00313992	0.0351694	CHRNA5
ENSCAFG00000019587	4.01398	1.98594	3.68563	0.00315054	0.0352551	PLXNA3
ENSCAFG00000004163	2.70708	3.60958	3.65871	0.00315951	0.035322	HMCES
ENSCAFG00000014920	-6.29737	-0.449075	-3.74775	0.00317182	0.0354262	ECE1
ENSCAFG00000016192	-6.14063	-0.019545	-3.74086	0.00318261	0.0355131	SDK1
ENSCAFG00000016836	4.81557	-0.0394614	3.69997	0.00318846	0.0355449	TMEM79
ENSCAFG00000013291	-6.27848	-0.476823	-3.74265	0.00319325	0.0355647	TCEA3
ENSCAFG00000016253	2.18867	4.79798	3.64643	0.00319932	0.0355989	DNAJC16
ENSCAFG00000024620	4.22126	-0.827917	3.67592	0.00322188	0.0358162	TMEM253
ENSCAFG00000001519	4.44968	2.21775	3.67766	0.00324391	0.0360272	CSF2RB
ENSCAFG00000028541	2.84781	2.03342	3.63974	0.00325614	0.0361292	ZFP30
ENSCAFG00000010417	2.14599	7.17582	3.63264	0.0032636	0.0361779	C35H6orf62
ENSCAFG00000013230	3.88477	3.18234	3.65695	0.00327042	0.0362037	MAP3K13
ENSCAFG00000018437	3.20232	1.44068	3.64183	0.00327205	0.0362037	RAI1
ENSCAFG00000010887	-2.61002	5.58165	-3.63277	0.00327686	0.0362178	PPA2
ENSCAFG00000023626	4.18074	-1.62776	3.66153	0.00328557	0.0362178	PCARE
ENSCAFG00000002640	4.18074	-1.97711	3.66153	0.00328557	0.0362178	RIMS1
ENSCAFG00000019114	4.18074	-2.13718	3.66153	0.00328557	0.0362178	EBI3
ENSCAFG00000009488	-2.14361	7.82266	-3.62298	0.00330993	0.0364524	MTDH
ENSCAFG00000010988	3.56971	-0.5771	3.6386	0.00332329	0.0365654	CFAP410
ENSCAFG00000016457	-11.9263	1.53019	-3.83608	0.00335109	0.0368371	FCRL2
ENSCAFG00000010284	2.54827	3.8466	3.61455	0.00336271	0.0369305	GPLD1
ENSCAFG00000031933	-5.40661	-1.3745	-3.67475	0.00339764	0.0372484
ENSCAFG00000018638	-7.66226	0.862275	-3.73898	0.00339795	0.0372484	KSR1
ENSCAFG00000014739	-5.6638	-1.63961	-3.68047	0.00340795	0.0373234	GUCY1A2
ENSCAFG00000004253	-2.11731	7.02605	-3.5999	0.00342319	0.0374556	UGGT1
ENSCAFG00000017147	4.23811	1.94853	3.632	0.00343997	0.0376044	ANGEL1
ENSCAFG00000012416	-6.12296	2.15815	-3.68521	0.00345365	0.0377191	CTPS2
ENSCAFG00000006157	2.44735	3.50429	3.58774	0.0034934	0.038118	MAVS
ENSCAFG00000028762	4.68437	0.302367	3.6293	0.0035197	0.0383696	KLRG1
ENSCAFG00000007050	3.44361	1.30272	3.59369	0.00353643	0.0385165	RARG
ENSCAFG00000009329	3.04965	2.80654	3.58378	0.00355001	0.0386288	PDLIM2
ENSCAFG00000004474	-5.51347	0.891565	-3.64682	0.00355869	0.0386877	CACNB2
ENSCAFG00000001487	-6.70499	0.949447	-3.67986	0.00356972	0.0387719	LGALS1
ENSCAFG00000012537	4.56536	2.26025	3.61281	0.00358835	0.0389158	PHLDB1
ENSCAFG00000013663	-5.172	-1.81754	-3.63068	0.00358955	0.0389158	GNAZ
ENSCAFG00000014159	6.61329	0.771725	3.66556	0.00363249	0.0393312	TBC1D2B
ENSCAFG00000001520	-4.5968	-1.15794	-3.60504	0.00363501	0.0393312	NFIB
ENSCAFG00000031728	-5.48784	-1.78857	-3.63129	0.00363784	0.0393312	YAP1
ENSCAFG00000007134	-4.97404	-1.79095	-3.6136	0.00364941	0.0394203	MYBPC1
ENSCAFG00000006162	3.76732	1.07497	3.57615	0.00366916	0.0395823	SMAD9
ENSCAFG00000002270	3.39892	1.73166	3.56685	0.00367444	0.0395823	NINJ1
ENSCAFG00000008992	-2.7987	5.12476	-3.55683	0.00367445	0.0395823	NBN
ENSCAFG00000000366	-8.06969	1.28273	-3.69294	0.00369518	0.0397694	SASH1
ENSCAFG00000014350	-5.55277	2.74043	-3.62023	0.00370923	0.0398844	MEF2B
ENSCAFG00000040467	-6.02421	-0.35508	-3.63044	0.00373122	0.0400843
ENSCAFG00000009055	2.50966	3.45387	3.5403	0.00374856	0.0401995	JMY
ENSCAFG00000017528	4.88001	-1.09905	3.59264	0.00374944	0.0401995	HSF5
ENSCAFG00000011231	-2.38743	6.29588	-3.53847	0.00375364	0.0401995	LYST
ENSCAFG00000003890	2.63782	5.46359	3.54021	0.00375554	0.0401995	DENND11
ENSCAFG00000005175	3.176	2.6758	3.54682	0.00376096	0.0402211	SCEL
ENSCAFG00000007036	-5.90035	4.9441	-3.61958	0.00377143	0.0402875	CD22
ENSCAFG00000012164	2.72852	2.76287	3.53788	0.00377397	0.0402875	NCKIPSD
ENSCAFG00000019357	2.12693	5.14038	3.53257	0.00377923	0.040291	KCTD5
ENSCAFG00000016449	-8.4729	-0.31155	-3.68727	0.00378111	0.040291	FCRL1
ENSCAFG00000011383	-8.76576	-0.399881	-3.69275	0.00378849	0.0403333	CMKLR1
ENSCAFG00000011715	-2.12824	7.1232	-3.53018	0.0037926	0.0403407	LARP7
ENSCAFG00000011994	3.56376	1.58675	3.54764	0.00380051	0.0403885	KREMEN1
ENSCAFG00000002601	4.76205	-0.621323	3.57746	0.00381526	0.0404728	BRSK1
ENSCAFG00000006686	4.87482	-2.11538	3.58083	0.00381528	0.0404728	MFHAS1
ENSCAFG00000002390	5.10022	0.629007	3.58312	0.00384116	0.0407107	FAM178B
ENSCAFG00000003729	-1.89336	8.3086	-3.52037	0.00384462	0.0407109	SMC6
ENSCAFG00000017115	-3.66371	5.36031	-3.54033	0.00385523	0.0407869	DNASE2
ENSCAFG00000016302	7.15151	2.07846	3.63658	0.00387953	0.0410042	VWCE
ENSCAFG00000048800	-7.35441	-0.938981	-3.64149	0.00388271	0.0410042
ENSCAFG00000010711	2.34486	5.70572	3.51298	0.00389595	0.0410715	ATP6V1A
ENSCAFG00000018951	5.03094	-0.594284	3.57154	0.00389603	0.0410715	CDH6
ENSCAFG00000007593	7.3621	1.16273	3.63825	0.00390283	0.0411065	PAM
ENSCAFG00000004128	-3.94188	3.5366	-3.53733	0.00391267	0.0411735	BBS7
ENSCAFG00000015699	2.07747	4.58253	3.48508	0.0040528	0.0425586	STAMBPL1
ENSCAFG00000008007	4.7841	-0.496677	3.53744	0.00405476	0.0425586	LIPI
ENSCAFG00000001228	3.36039	2.36583	3.49962	0.00405508	0.0425586	DENND3
ENSCAFG00000012690	3.61049	4.11792	3.50406	0.00406155	0.0425886
ENSCAFG00000031526	2.45789	4.06501	3.48347	0.00407449	0.0426865	PSMG4
ENSCAFG00000013792	-3.23641	3.67927	-3.49097	0.00409268	0.0428238	STARD5
ENSCAFG00000008649	-2.2428	6.00053	-3.47876	0.00409483	0.0428238	FAM98B
ENSCAFG00000028636	3.95438	2.14498	3.504	0.00411429	0.0429892	IGFBP6
ENSCAFG00000011441	-4.47612	3.27007	-3.51711	0.00412342	0.0430466	CFAP94
ENSCAFG00000006757	-9.10378	-0.144813	-3.64307	0.00412742	0.0430504	PPFIBP2
ENSCAFG00000042575	-4.35171	-2.10315	-3.51025	0.00414355	0.0431806
ENSCAFG00000015712	2.50509	5.91074	3.46916	0.00416421	0.0433478	FAS
ENSCAFG00000008857	3.26198	1.66129	3.47803	0.00417536	0.0433478	CACNB3
ENSCAFG00000007576	-3.16703	4.82174	-3.47577	0.0041783	0.0433478	FAIM
ENSCAFG00000009934	4.24063	1.78402	3.50136	0.00417932	0.0433478	ATXN1
ENSCAFG00000009448	-5.26285	-1.94314	-3.53168	0.00418035	0.0433478	SLC10A6
ENSCAFG00000012719	2.00684	8.2793	3.46376	0.00418159	0.0433478	POGZ
ENSCAFG00000042086	4.65305	-1.64502	3.51056	0.00419694	0.0434688
ENSCAFG00000004022	-2.32889	5.61423	-3.46103	0.00420683	0.0435332	KIAA1109
ENSCAFG00000014681	5.24026	-0.827616	3.52603	0.00421171	0.0435456	MSANTD1
ENSCAFG00000026620	-5.01878	-1.81869	-3.51585	0.00423342	0.0437317
ENSCAFG00000020304	-6.82278	-1.16729	-3.56797	0.00424317	0.0437943	SSX2IP
ENSCAFG00000009472	-2.66252	5.54324	-3.45658	0.0042524	0.0438512	PTDSS1
ENSCAFG00000006291	-6.06473	-1.00152	-3.5395	0.00428539	0.0441529	RNF122
ENSCAFG00000020235	-2.38561	6.74764	-3.4476	0.00429386	0.0442017	STRBP
ENSCAFG00000010807	-5.5682	5.22489	-3.51845	0.00432491	0.0444827	PDCD4
ENSCAFG00000000250	4.69973	-1.65838	3.48641	0.00436147	0.0448197	ARHGEF25
ENSCAFG00000010370	-4.98944	-2.06739	-3.49321	0.00437446	0.044889	MS4A7
ENSCAFG00000013735	-7.47332	3.22231	-3.56523	0.0043758	0.044889	ITGB3
ENSCAFG00000010883	4.8507	-0.195951	3.48809	0.0043804	0.0448972	FMO5
ENSCAFG00000004318	3.69143	0.0283152	3.45426	0.00438816	0.0449378	CST7
ENSCAFG00000049079	-6.10316	-1.34233	-3.51871	0.00442987	0.0453008
ENSCAFG00000000131	3.3388	2.57003	3.43974	0.00443127	0.0453008	GLS2
ENSCAFG00000002706	-3.68699	1.50978	-3.44175	0.00447057	0.0456631
ENSCAFG00000016007	-2.55541	4.49352	-3.42123	0.00447492	0.0456681	KRT10
ENSCAFG00000043834	3.35288	0.422517	3.42786	0.00451278	0.0459996
ENSCAFG00000010176	5.90934	-0.75582	3.50017	0.00451626	0.0459996	FBXL15
ENSCAFG00000003300	-4.34203	2.00444	-3.45228	0.00451907	0.0459996	RNF144A
ENSCAFG00000006421	-8.9202	-0.0301859	-3.57679	0.00453342	0.046106	GAS6
ENSCAFG00000011207	1.92936	5.58391	3.40361	0.00457145	0.0464529	DAG1
ENSCAFG00000012699	-4.84531	-1.98153	-3.45842	0.00458008	0.0465006	HMX2
ENSCAFG00000030107	4.00154	0.255873	3.43085	0.00460045	0.0466329	ATP6V1FNB
ENSCAFG00000005838	-2.88244	5.84797	-3.40653	0.004601	0.0466329	PCCA
ENSCAFG00000032530	-7.44184	-0.268763	-3.52948	0.00461355	0.0466816	RGS18
ENSCAFG00000000100	-2.35083	7.58213	-3.39912	0.00461369	0.0466816	SEC11C
ENSCAFG00000014873	4.42057	-1.08337	3.42998	0.00469008	0.0474139	MXD4
ENSCAFG00000046028	3.5384	0.558461	3.40411	0.0047055	0.0475144
ENSCAFG00000000312	2.43516	5.37844	3.38616	0.00470806	0.0475144	PHACTR2
ENSCAFG00000015599	-3.60095	4.52705	-3.40419	0.00471537	0.0475343	SCIMP
ENSCAFG00000024784	2.68758	2.36084	3.38718	0.00471807	0.0475343	ARL16
ENSCAFG00000048374	3.833	-2.06474	3.40736	0.00473416	0.0476558
ENSCAFG00000005140	3.23886	1.75937	3.38845	0.00477103	0.0479612	IRAK2
ENSCAFG00000020391	4.71166	1.15186	3.42717	0.0047726	0.0479612	CES2
ENSCAFG00000001414	-2.56655	8.30355	-3.37433	0.00480033	0.0481736	SRSF3
ENSCAFG00000012430	5.04456	-1.11558	3.43332	0.00480188	0.0481736	BCL9L
ENSCAFG00000012925	-3.69629	3.14551	-3.39265	0.00481496	0.0481878	PHKA2
ENSCAFG00000014645	-5.87536	-1.20787	-3.45688	0.00481572	0.0481878	SLC11A1
ENSCAFG00000028707	3.02633	2.92626	3.37779	0.00481968	0.0481878	ITM2C
ENSCAFG00000008384	2.38726	3.44543	3.37006	0.00482013	0.0481878	SLC38A7
ENSCAFG00000023355	3.85667	1.51267	3.39556	0.00482367	0.0481878
ENSCAFG00000006294	-9.23485	0.182346	-3.54121	0.00483432	0.0482534	STARD13
ENSCAFG00000020785	2.7593	3.48207	3.37033	0.004845	0.0483193	U6
ENSCAFG00000030878	4.42217	2.47566	3.40642	0.00486071	0.0484351	ZNF35
ENSCAFG00000009498	-5.41585	3.5062	-3.43526	0.0048718	0.0485047	ADA
ENSCAFG00000003871	-2.13268	7.45816	-3.35782	0.00489905	0.0487312	EPS15
ENSCAFG00000030575	4.77956	0.751649	3.41151	0.00490279	0.0487312	ZNF570
ENSCAFG00000048755	4.78138	-1.93286	3.41088	0.00490785	0.0487406
ENSCAFG00000045664	4.50966	-1.26186	3.39917	0.00493394	0.0489586
ENSCAFG00000017042	2.94617	4.4231	3.35578	0.0049719	0.0492667	JDP2
ENSCAFG00000020133	4.18354	1.88905	3.38437	0.00497332	0.0492667	BCAR3
ENSCAFG00000011089	4.42734	-1.79048	3.39068	0.00497933	0.0492679	ARNTL2
ENSCAFG00000008511	-3.21585	6.32987	-3.35926	0.00498178	0.0492679	HVCN1
ENSCAFG00000019687	2.56577	1.8559	3.34791	0.00499415	0.0492806	FAM234A
ENSCAFG00000007169	3.66188	0.594816	3.36747	0.00499506	0.0492806	TTL
ENSCAFG00000042338	-4.71026	-1.13554	-3.39637	0.00500084	0.0492806
ENSCAFG00000005348	-10.8711	0.933447	-3.55007	0.00500337	0.0492806	EHD3
ENSCAFG00000005412	-2.7171	7.40697	-3.34829	0.00500389	0.0492806	FBL
ENSCAFG00000012143	3.9636	0.606878	3.37175	0.00502233	0.0494172	NPEPL1
ENSCAFG00000024646	-3.23861	5.10547	-3.35328	0.00503024	0.0494172	ERAP2
ENSCAFG00000032312	5.43062	-0.739533	3.4147	0.0050303	0.0494172	ZNF470
ENSCAFG00000026952	3.97429	-2.06978	3.36831	0.00505077	0.0495068	U6
ENSCAFG00000011840	3.97429	-2.14634	3.36831	0.00505077	0.0495068	SYT12
ENSCAFG00000026225	-2.9264	2.95678	-3.34485	0.00505197	0.0495068	SNORD26
ENSCAFG00000008697	3.10585	2.41727	3.3453	0.00507168	0.0496234	RHEBL1
ENSCAFG00000048265	3.07102	2.46954	3.34455	0.00507259	0.0496234
ENSCAFG00000003989	2.97252	3.55938	3.34237	0.00507648	0.0496234	PLXNA1
ENSCAFG00000016284	-11.4979	1.22729	-3.55047	0.00508065	0.0496234	CARD11
ENSCAFG00000000942	3.86567	0.661989	3.34997	0.00517008	0.0504552	FAM184A
ENSCAFG00000008430	-8.4539	-0.341217	-3.47388	0.00521671	0.0508655	PAG1
ENSCAFG00000000885	-5.26245	-2.00051	-3.38517	0.00522073	0.0508655	DEPTOR
ENSCAFG00000031851	3.05317	2.50092	3.32212	0.00524454	0.0510166	CBX8
ENSCAFG00000012001	2.98421	3.92041	3.3209	0.00524486	0.0510166	ARL4C
ENSCAFG00000018073	4.66099	-1.11541	3.36028	0.00527136	0.0512322	PSTPIP1
ENSCAFG00000015043	5.32688	-0.0619528	3.3773	0.00530004	0.0514687	MMP13
ENSCAFG00000018583	-9.72062	1.1143	-3.48972	0.00530876	0.0515111	PDE4B
ENSCAFG00000002796	2.1784	6.33978	3.30361	0.00531545	0.0515338	CCDC88A
ENSCAFG00000049665	4.13785	-1.97593	3.33421	0.00535648	0.051889
ENSCAFG00000009145	-4.8481	-1.79024	-3.35433	0.0053664	0.0519426	CHST14
ENSCAFG00000004776	2.43544	3.04336	3.29498	0.00539802	0.0522058	TRANK1
ENSCAFG00000014538	5.81011	0.163798	3.37937	0.00540492	0.0522299	LRRC23
ENSCAFG00000010567	2.17585	5.55768	3.2916	0.00541218	0.0522573	BSDC1
ENSCAFG00000004990	-2.63667	4.58678	-3.2932	0.00542853	0.0523724	SLC35F5
ENSCAFG00000007207	2.61273	3.07816	3.28863	0.00546384	0.0526702	LATS2
ENSCAFG00000012504	4.43907	-1.03267	3.32666	0.00549229	0.0529013	ACTN3
ENSCAFG00000013933	-4.88728	5.59652	-3.33573	0.00553158	0.0532184	CYBB
ENSCAFG00000014551	3.93281	0.183039	3.30702	0.00553421	0.0532184	GAL3ST4
ENSCAFG00000007626	1.98881	6.81892	3.26735	0.00560787	0.0538829	PIK3R1
ENSCAFG00000000732	-1.91659	8.61675	-3.26246	0.00564796	0.0542241	TCP1
ENSCAFG00000039474	-4.87962	-0.0817503	-3.31997	0.00566485	0.0543422
ENSCAFG00000031909	2.89668	1.49956	3.25748	0.00576016	0.0552117	ZNF790
ENSCAFG00000002300	-4.93516	-1.80663	-3.30665	0.00579727	0.0555224	KLHL31
ENSCAFG00000011155	2.29144	4.89689	3.24355	0.00582422	0.0557353	STARD9
ENSCAFG00000029125	4.50042	-1.16001	3.2891	0.00583404	0.0557842	SIRPB2
ENSCAFG00000012677	-6.66873	0.80488	-3.35151	0.00586573	0.0559792	CD79B
ENSCAFG00000013454	2.1954	6.50589	3.23784	0.00586996	0.0559792	MOV10
ENSCAFG00000030413	-5.65385	-1.63055	-3.32065	0.00587243	0.0559792	OR6N2
ENSCAFG00000004713	4.90771	3.61749	3.29732	0.00587337	0.0559792	PLK3
ENSCAFG00000016040	4.33779	-0.976583	3.27197	0.00594435	0.0566101
ENSCAFG00000003056	2.21551	4.47336	3.22621	0.00597497	0.0568559	PLEKHA8
ENSCAFG00000024663	3.35231	1.84353	3.24065	0.00598832	0.0569163	OXLD1
ENSCAFG00000009423	3.73807	-0.46964	3.24981	0.00599093	0.0569163	C29H8orf37
ENSCAFG00000046727	-4.92413	-1.28676	-3.28443	0.00599578	0.0569166
ENSCAFG00000006219	3.96861	0.359893	3.25483	0.00600261	0.0569358	SIGLEC1
ENSCAFG00000014480	-4.83988	-2.23734	-3.27732	0.00603725	0.0571737	FSIP2
ENSCAFG00000009811	3.07038	1.62654	3.2295	0.00603736	0.0571737	IGSF3
ENSCAFG00000016596	2.45027	3.62302	3.22034	0.0060432	0.0571815	DISP3
ENSCAFG00000040530	4.54427	-1.52841	3.26701	0.00604785	0.0571815
ENSCAFG00000015354	1.94665	6.53148	3.21451	0.00607253	0.0573689	C27H12orf4
ENSCAFG00000023152	-4.15195	3.55477	-3.25032	0.00609339	0.0575201
ENSCAFG00000015726	-4.28991	3.49901	-3.24296	0.00620156	0.0584945	KMO
ENSCAFG00000005895	-2.26544	5.32605	-3.20007	0.00621879	0.05858	STIM1
ENSCAFG00000016357	1.99767	5.47919	3.19843	0.00622333	0.05858	DBN1
ENSCAFG00000014535	6.62767	-1.17122	3.31185	0.00622549	0.05858	GPC2
ENSCAFG00000006065	1.92307	6.02411	3.19708	0.00623435	0.0586168	PRNP
ENSCAFG00000044745	-4.5299	3.08364	-3.24574	0.00624495	0.0586465
ENSCAFG00000015045	2.92073	3.82222	3.20439	0.00624743	0.0586465	PINK1
ENSCAFG00000007807	4.69973	-1.31953	3.24495	0.00630356	0.0591177	STOX2
ENSCAFG00000032099	2.73193	2.61428	3.19525	0.00630763	0.0591177
ENSCAFG00000015212	-4.84513	1.42721	-3.24746	0.00632347	0.0592193	FCHO1
ENSCAFG00000020179	4.48182	-0.735438	3.23549	0.00632987	0.0592324	TGFBR3
ENSCAFG00000008944	-4.32944	-0.117691	-3.22982	0.00633985	0.0592747	SFXN5
ENSCAFG00000027465	3.21536	1.9587	3.19982	0.00634442	0.0592747
ENSCAFG00000010498	-5.32452	0.71896	-3.25904	0.00635762	0.0593512	KCNH7
ENSCAFG00000007086	3.22868	1.93101	3.19589	0.00638531	0.0595626	LSR
ENSCAFG00000010547	3.87791	-0.198103	3.2114	0.00639122	0.0595708	COL17A1
ENSCAFG00000015258	3.64028	0.173331	3.20295	0.00641143	0.0597121	ATP1B1
ENSCAFG00000016180	-4.22089	1.40309	-3.21769	0.00642711	0.0598111	KLF3
ENSCAFG00000046287	-4.48178	-2.12237	-3.21932	0.00648979	0.0603469
ENSCAFG00000006526	4.18562	-0.391518	3.20878	0.00650539	0.060411	LMNTD2
ENSCAFG00000009853	2.16713	6.22916	3.16968	0.00650691	0.060411	RANBP9
ENSCAFG00000044291	3.6328	0.282909	3.18722	0.00656615	0.0609133	ZNF579
ENSCAFG00000023467	3.50096	2.47582	3.1782	0.00662371	0.0613848	ACOT6
ENSCAFG00000014447	4.50042	-2.04207	3.20633	0.00662735	0.0613848	CFAP97D1
ENSCAFG00000048946	2.00445	5.23623	3.15449	0.00665243	0.0615688
ENSCAFG00000011655	2.73307	2.97138	3.15456	0.00671114	0.0620636	SSH3
ENSCAFG00000017172	3.76523	0.59341	3.17369	0.00674054	0.0622666	CHRNB2
ENSCAFG00000010233	2.33636	2.96127	3.14697	0.00674597	0.0622666	ZBTB21
ENSCAFG00000005984	2.67256	3.10959	3.15007	0.00674889	0.0622666	POGLUT2
ENSCAFG00000015923	-4.13965	0.421853	-3.18218	0.00676369	0.0623545	RHOH
ENSCAFG00000016039	3.26396	1.64369	3.15844	0.00676983	0.0623626	PSEN2
ENSCAFG00000030215	2.95159	1.57694	3.14799	0.00681431	0.0627235
ENSCAFG00000005143	-2.04347	8.9285	-3.13708	0.00683217	0.062839	MCM6
ENSCAFG00000042261	-5.36435	0.401085	-3.21271	0.00684499	0.0628978
ENSCAFG00000004909	2.22069	3.33357	3.13584	0.00685339	0.0628978	ZNF513
ENSCAFG00000025281	-8.23111	2.71268	-3.29172	0.00685452	0.0628978	CD1A8
ENSCAFG00000009510	4.35943	2.35351	3.17785	0.00687943	0.0630774	EXD1
ENSCAFG00000010491	2.0251	6.40245	3.13032	0.00690219	0.0632371	LPCAT1
ENSCAFG00000012155	-2.96339	5.61632	-3.13845	0.00691669	0.0633209	LPGAT1
ENSCAFG00000030691	-5.13251	-1.8679	-3.19776	0.00692672	0.0633637	ARHGAP8
ENSCAFG00000009574	2.28506	4.90687	3.12738	0.00694655	0.063496	SNRNP48
ENSCAFG00000002576	-10.0675	1.08679	-3.32016	0.00696434	0.0636094	HIVEP3
ENSCAFG00000000797	5.04875	-1.79458	3.1908	0.00697326	0.0636417	BTNL2
ENSCAFG00000015162	-1.90345	8.29852	-3.1175	0.00703484	0.0641543	KTN1
ENSCAFG00000006529	-2.00043	8.01994	-3.1145	0.00706966	0.0644222	TMPO
ENSCAFG00000009994	-3.5993	5.55294	-3.13581	0.00709703	0.0645703	CD40
ENSCAFG00000000736	-2.95012	2.94602	-3.12093	0.0071023	0.0645703	LYRM7
ENSCAFG00000031827	5.17747	1.00763	3.1831	0.0071023	0.0645703
ENSCAFG00000004232	2.93976	1.17066	3.11991	0.00711139	0.0646033	HS6ST1
ENSCAFG00000001489	2.09294	5.05225	3.10522	0.00717395	0.0650263	ZFAND3
ENSCAFG00000004555	-8.09868	1.25435	-3.2591	0.00717695	0.0650263	RARRES2
ENSCAFG00000015087	-8.08225	3.21637	-3.25849	0.00717938	0.0650263	PLAAT4
ENSCAFG00000027099	4.35607	-1.01514	3.15017	0.00717994	0.0650263	U4
ENSCAFG00000010171	5.28734	1.7874	3.17455	0.00723689	0.0654919	PHKG1
ENSCAFG00000046588	3.77141	-0.392948	3.1271	0.00724472	0.0655127	C1orf54
ENSCAFG00000014079	-8.65511	-0.211377	-3.25679	0.00734916	0.0664063	CCDC141
ENSCAFG00000008858	-2.0372	7.63222	-3.0878	0.00736493	0.066498	BMP2K
ENSCAFG00000037241	3.08266	0.975139	3.09868	0.00737719	0.0665579
ENSCAFG00000004655	3.37006	1.01402	3.10214	0.00740956	0.066799	BCL3
ENSCAFG00000005466	-6.33855	5.19134	-3.18945	0.00743616	0.0669877	KYNU
ENSCAFG00000002981	-2.18205	7.04495	-3.07943	0.00746691	0.0672135	REL
ENSCAFG00000032474	-4.97454	-2.32706	-3.14298	0.00748532	0.067328
ENSCAFG00000013017	4.03763	-0.617443	3.1107	0.00751993	0.067588	CYB561
ENSCAFG00000013195	5.44265	-1.72334	3.15335	0.00753832	0.0677018	EFEMP2
ENSCAFG00000032874	4.38939	-1.21491	3.11835	0.0075563	0.0678117
ENSCAFG00000006290	-1.78198	8.82405	-3.06952	0.00756679	0.0678544	CUL4A
ENSCAFG00000015800	-1.85648	8.23923	-3.06909	0.00757308	0.0678594	MYO5A
ENSCAFG00000047798	-6.57381	-1.21385	-3.18378	0.0075834	0.0679004
ENSCAFG00000014040	-5.22527	-0.819001	-3.14208	0.0075902	0.0679099	CDCP1
ENSCAFG00000015351	-5.18197	0.42401	-3.13956	0.00760372	0.0679795	BAIAP2L1
ENSCAFG00000017066	1.90958	6.63405	3.06581	0.00761229	0.0680046	RPL26
ENSCAFG00000018905	-3.4334	0.403091	-3.08537	0.00762193	0.0680394	ZNF449
ENSCAFG00000002357	-4.64022	2.64157	-3.11959	0.0076354	0.0681082	PAX5
ENSCAFG00000017039	1.84253	6.186	3.06306	0.00764286	0.0681234	TAOK2
ENSCAFG00000045671	4.4021	-0.633148	3.1107	0.00765165	0.0681504	RPS28
ENSCAFG00000015053	2.76053	2.3585	3.06737	0.00767396	0.0682976	SPINDOC
ENSCAFG00000005434	4.22903	-1.86472	3.09931	0.00772359	0.0686759
ENSCAFG00000041681	-3.39196	4.47277	-3.0754	0.00772807	0.0686759
ENSCAFG00000012254	5.7287	-0.367471	3.14591	0.00773456	0.068682	LTB4R
ENSCAFG00000003874	2.8542	4.56766	3.06309	0.00774213	0.0686845	NUCB1
ENSCAFG00000001648	3.16637	-0.587482	3.06869	0.00774646	0.0686845	GPT
ENSCAFG00000018372	-2.67378	3.21565	-3.05875	0.00776139	0.0687653	PGRMC1
ENSCAFG00000001023	-4.33867	4.21421	-3.09851	0.00777437	0.0687983	MEI1
ENSCAFG00000042412	3.13191	-0.680399	3.06543	0.00777675	0.0687983	ECHDC2
ENSCAFG00000031346	-5.90348	1.91686	-3.14604	0.00779871	0.068941	RHOU
ENSCAFG00000030432	2.30842	2.51346	3.05077	0.00781122	0.0689983	ZNF74
ENSCAFG00000002784	3.88124	-0.833909	3.0809	0.00782024	0.0689983	FAM221A
ENSCAFG00000001867	3.71765	-1.89018	3.07606	0.00782268	0.0689983	KLF9
ENSCAFG00000001014	3.39923	1.65796	3.0637	0.00787136	0.0693733	SYNGAP1
ENSCAFG00000018719	2.64113	6.30184	3.04858	0.00787832	0.0693733	ALDOC
ENSCAFG00000018303	3.48584	0.743685	3.06493	0.0078828	0.0693733	AFAP1L1
ENSCAFG00000009514	-2.0786	7.62974	-3.04279	0.00789148	0.0693847	YWHAB
ENSCAFG00000001965	5.03094	-1.89602	3.11066	0.00789582	0.0693847	DNAJB5
ENSCAFG00000007582	-3.89784	1.45916	-3.07116	0.00794549	0.0697693	SNX25
ENSCAFG00000000123	-7.58908	1.09754	-3.18088	0.00795466	0.069798	ATP8B1
ENSCAFG00000012120	-5.19656	1.54294	-3.10705	0.00800701	0.0702053	TRAF5
ENSCAFG00000023837	-3.45895	0.775002	-3.05362	0.00801371	0.070212	PTGFRN
ENSCAFG00000001607	4.38939	-1.61053	3.07818	0.00804503	0.0704342	SLC39A4
ENSCAFG00000014717	4.79742	-2.52677	3.08985	0.00806214	0.0705055	PIANP
ENSCAFG00000015783	2.29743	3.27439	3.02983	0.00806509	0.0705055	B3GAT3
ENSCAFG00000014325	2.65939	3.36697	3.02951	0.00811576	0.070896	PPM1L
ENSCAFG00000030132	3.15461	1.57312	3.03703	0.00813142	0.0709804	ELOVL4
ENSCAFG00000017294	-7.87234	2.17329	-3.17238	0.00815222	0.0711095	P2RY10
ENSCAFG00000012991	-6.56899	-1.19654	-3.13423	0.00819624	0.0713555	ARID5B
ENSCAFG00000005221	2.27166	3.3369	3.01912	0.00819655	0.0713555	ANKRD16
ENSCAFG00000010761	2.60652	4.13264	3.02187	0.00820298	0.0713555	TPST1
ENSCAFG00000015410	-7.06632	3.24202	-3.14749	0.00820456	0.0713555	RCSD1
ENSCAFG00000017124	2.92526	2.23151	3.0219	0.00826517	0.0717605	ZBTB7B
ENSCAFG00000015138	2.79573	4.10655	3.01943	0.0082684	0.0717605	VAMP1
ENSCAFG00000019970	3.41567	1.24243	3.03227	0.00826932	0.0717605	OSGIN1
ENSCAFG00000006631	-4.78758	-2.15735	-3.07017	0.0083108	0.0720675	EBF4
ENSCAFG00000006783	2.0799	4.18261	3.00827	0.00832052	0.072099	TMEM127
ENSCAFG00000048730	3.73329	-2.11509	3.03626	0.00832749	0.0721065
ENSCAFG00000013930	2.17384	5.77522	3.00681	0.00834507	0.0722059	NECAP1
ENSCAFG00000008775	-2.22433	5.36978	-3.00542	0.00836675	0.0723406	EIF2AK4
ENSCAFG00000009232	-4.33185	-1.61965	-3.05021	0.00838103	0.0724111	AMIGO2
ENSCAFG00000010156	2.13868	3.69662	3.00222	0.00840171	0.0725368	SUMF2
ENSCAFG00000045225	4.78993	-1.49283	3.06098	0.00843267	0.0727104
ENSCAFG00000001005	-5.97712	3.26018	-3.09854	0.00843411	0.0727104	TNFRSF13C
ENSCAFG00000002645	-5.11745	2.70669	-3.06956	0.00845923	0.0728738	KCNQ5
ENSCAFG00000024030	-9.02947	1.91401	-3.17159	0.00850844	0.0731399	CD1C
ENSCAFG00000005535	4.71864	-2.33654	3.05254	0.00851435	0.0731399	SRGAP3
ENSCAFG00000001007	4.84975	-0.395876	3.05674	0.00851482	0.0731399	FBXO32
ENSCAFG00000046360	-6.96159	-0.960735	-3.12111	0.00851485	0.0731399
ENSCAFG00000011040	-5.53018	-1.78659	-3.07634	0.00854525	0.073316	EDARADD
ENSCAFG00000044706	-5.69952	-1.38595	-3.08095	0.00855498	0.073316
ENSCAFG00000005312	2.08846	5.24002	2.98984	0.00855987	0.073316	PGS1
ENSCAFG00000048640	-7.43477	-0.162032	-3.13027	0.0085618	0.073316
ENSCAFG00000019193	4.07693	1.22468	3.0283	0.00856635	0.073316	APBA3
ENSCAFG00000007308	3.4766	1.57993	3.00918	0.00859215	0.0734837	DEPDC7
ENSCAFG00000007674	2.00171	6.4236	2.98261	0.00865107	0.0739341	RASA2
ENSCAFG00000000629	3.08341	2.02358	2.99242	0.00869233	0.0742331	DENND6B
ENSCAFG00000003833	-2.40963	5.24578	-2.9797	0.008724	0.0744498	SDC1
ENSCAFG00000019764	3.03553	4.81967	2.98782	0.00874106	0.0745417	DENND2D
ENSCAFG00000011651	-5.21206	1.69522	-3.05101	0.00875231	0.0745838	THTPA
ENSCAFG00000001424	2.40574	3.04637	2.97683	0.00876205	0.0746131	PLA2G6
ENSCAFG00000033747	-5.0882	-1.94764	-3.04521	0.00877709	0.0746873
ENSCAFG00000011920	6.75676	-0.203861	3.09418	0.00880579	0.0748504	CASS4
ENSCAFG00000018424	2.43075	2.53184	2.97362	0.00880891	0.0748504	TOM1L2
ENSCAFG00000005613	1.84347	5.76765	2.96909	0.00882735	0.0749532	SLC4A7
ENSCAFG00000041383	2.45659	4.64654	2.97194	0.00883524	0.0749665
ENSCAFG00000013408	-2.02708	6.35865	-2.96779	0.00885181	0.075029
ENSCAFG00000012215	-2.64547	6.03936	-2.97275	0.0088553	0.075029	AP1S2
ENSCAFG00000012410	2.32338	4.08719	2.96809	0.00887108	0.0751089	CRTC3
ENSCAFG00000007406	-4.69579	2.1588	-3.01967	0.00895587	0.0757726	TLR3
ENSCAFG00000045120	3.97278	-2.18177	2.99622	0.00896279	0.0757769
ENSCAFG00000007127	-8.31086	0.750473	-3.12107	0.00898729	0.0759298	LMO2
ENSCAFG00000009340	2.28312	4.96512	2.95561	0.00903888	0.0763111	SPTY2D1
ENSCAFG00000007248	-1.82617	7.01839	-2.95313	0.00904647	0.0763207	GNPTAB
ENSCAFG00000029976	2.74384	1.95434	2.95948	0.00905903	0.0763722	DNAJB9
ENSCAFG00000032734	3.0023	0.233518	2.96286	0.00907646	0.0764647	KCNK13
ENSCAFG00000002016	-6.88597	-0.980052	-3.07697	0.00910121	0.0765739	CLIC5
ENSCAFG00000005377	5.10309	-0.94453	3.02265	0.00910238	0.0765739	GASK1A
ENSCAFG00000016310	-2.94298	5.86434	-2.9552	0.00916848	0.0770639	IKZF3
ENSCAFG00000000886	-2.64403	7.25351	-2.94988	0.00917365	0.0770639	DSE
ENSCAFG00000012916	1.79137	7.46992	2.94237	0.00919685	0.0772039	S100A11
ENSCAFG00000030308	-4.14352	2.5315	-2.98367	0.00921706	0.0773187	CD70
ENSCAFG00000003227	-6.46737	-0.689939	-3.0538	0.00926544	0.0776321	EEPD1
ENSCAFG00000013120	2.53225	3.90582	2.94184	0.00926754	0.0776321	ZNF512B
ENSCAFG00000018590	-3.05887	5.93219	-2.94764	0.00931042	0.0779361	VAV1
ENSCAFG00000031664	3.65739	0.662765	2.96203	0.00931917	0.0779541	KCNT2
ENSCAFG00000003077	2.14556	5.91028	2.93429	0.00932835	0.0779758	GGCT
ENSCAFG00000031923	-3.37828	2.66753	-2.95182	0.00935828	0.0781707
ENSCAFG00000016651	-3.46641	3.21611	-2.95132	0.00939911	0.0784564	MPDU1
ENSCAFG00000002762	2.94641	1.57498	2.93859	0.00940882	0.0784821	EML6
ENSCAFG00000001551	-2.155	7.577	-2.92447	0.00947154	0.0789495	PSIP1
ENSCAFG00000003010	-2.71828	6.66888	-2.92955	0.00948297	0.0789891	UGCG
ENSCAFG00000000178	4.99173	-0.891975	2.9892	0.00954217	0.0794263	LRP1
ENSCAFG00000010188	-3.68857	1.35725	-2.94671	0.00955878	0.0794575	LGR4
ENSCAFG00000016837	-4.43339	1.21168	-2.96979	0.00955936	0.0794575	SKAP1
ENSCAFG00000029822	2.10802	5.72928	2.91521	0.00960417	0.079721	VPS26B
ENSCAFG00000017561	-2.34373	3.56307	-2.91679	0.00960453	0.079721	CCDC88C
ENSCAFG00000009220	-2.49598	5.14581	-2.91609	0.00963788	0.0799417	RAD51
ENSCAFG00000019549	2.61262	3.2695	2.91619	0.00965834	0.0800552	TELO2
ENSCAFG00000003362	-6.92975	0.705614	-3.0399	0.00967214	0.0801135	TNFSF15
ENSCAFG00000011784	2.43049	2.24849	2.91158	0.00969467	0.0802439	ERN1
ENSCAFG00000012560	-3.66997	-1.39593	-2.93548	0.00972039	0.0804005	GAD1
ENSCAFG00000023033	7.11186	0.444358	3.03903	0.00976238	0.0806915	PCDHA13
ENSCAFG00000042548	4.38263	-0.592476	2.95322	0.0097873	0.0808409
ENSCAFG00000019083	2.12177	5.73735	2.9018	0.00980628	0.0809412	SH3GL1
ENSCAFG00000015695	3.57857	-0.762088	2.92603	0.00982557	0.0810438	PRKCH
ENSCAFG00000010718	2.9815	1.00845	2.90609	0.00990734	0.0816613
ENSCAFG00000002982	-6.80465	3.95797	-3.01728	0.00997164	0.0821341	MYBPC2
ENSCAFG00000003287	4.2691	-1.27518	2.9363	0.00999414	0.0822049	GPR141
ENSCAFG00000004523	4.2691	-1.48334	2.9363	0.00999414	0.0822049	ERICH6B
ENSCAFG00000012914	-2.40722	4.97749	-2.88912	0.010034	0.0824229	CLIC4
ENSCAFG00000023735	-4.04895	6.02765	-2.92672	0.0100346	0.0824229
ENSCAFG00000016813	-1.89565	7.14247	-2.88379	0.0100698	0.0826547	ERGIC1
ENSCAFG00000011086	3.91946	-0.299422	2.91577	0.0101445	0.0832098	SLC16A6
ENSCAFG00000018782	-5.57218	-0.502536	-2.96905	0.0101515	0.0832098	PRLR
ENSCAFG00000043487	5.92348	-0.57268	2.97868	0.0101743	0.0833392
ENSCAFG00000005888	3.11341	1.31219	2.89047	0.0101965	0.0834633	DND1
ENSCAFG00000007661	2.48417	2.99138	2.87419	0.0102823	0.0841069	PXYLP1
ENSCAFG00000015701	2.87164	2.2075	2.87837	0.0103099	0.0842744	CYTH3
ENSCAFG00000017658	-2.43641	6.38288	-2.87144	0.0103176	0.0842793	PLK1
ENSCAFG00000047451	6.45695	1.07397	2.98503	0.0103332	0.0843482	ZNF382
ENSCAFG00000011971	3.1527	-0.0174002	2.88102	0.0103628	0.0845322	IRF6
ENSCAFG00000008492	3.73968	0.610449	2.89597	0.0103763	0.0845838	RAD9B
ENSCAFG00000016859	-2.67665	7.77339	-2.86979	0.0103945	0.0846739	CHD3
ENSCAFG00000000116	-3.22848	5.38698	-2.8774	0.0104512	0.0850337	NEDD4L
ENSCAFG00000009427	-4.47593	-0.315461	-2.9147	0.0104531	0.0850337	PTPN13
ENSCAFG00000019136	-4.60953	-1.27913	-2.91587	0.0105071	0.0854144	CD99L2
ENSCAFG00000011401	3.71125	-0.745407	2.88413	0.0105576	0.085766	KIRREL1
ENSCAFG00000020370	2.18945	5.99588	2.85318	0.010579	0.0858359	FHOD1
ENSCAFG00000009839	4.48589	1.19326	2.90649	0.0105957	0.0858359	CD101
ENSCAFG00000017264	-2.56886	5.17588	-2.85562	0.0106005	0.0858359
ENSCAFG00000012316	-3.73391	0.362032	-2.88215	0.0106019	0.0858359
ENSCAFG00000008583	-9.35721	0.344264	-3.03954	0.0106025	0.0858359	ASIC5
ENSCAFG00000005564	-2.38842	6.74032	-2.85258	0.0106158	0.0858849	UCP2
ENSCAFG00000019998	1.90679	4.86253	2.84864	0.010633	0.0858891	SLC30A7
ENSCAFG00000048487	3.60962	0.240073	2.87646	0.0106358	0.0858891
ENSCAFG00000015977	3.35255	2.40285	2.86917	0.0106391	0.0858891	NEDD4
ENSCAFG00000006203	2.30006	3.382	2.84997	0.0106454	0.0858891	FCHSD1
ENSCAFG00000005266	5.7679	-1.26823	2.94277	0.0106917	0.0861942	CIDEC
ENSCAFG00000009692	1.80353	6.24924	2.84423	0.0107022	0.0861942
ENSCAFG00000009184	-3.41371	4.40372	-2.86686	0.0107051	0.0861942	NT5DC2
ENSCAFG00000018092	5.90927	-1.83814	2.94517	0.0107264	0.0862266	TMC5
ENSCAFG00000010254	-2.16795	5.54126	-2.84397	0.0107289	0.0862266	SFXN2
ENSCAFG00000016584	3.48297	0.111811	2.86721	0.0107309	0.0862266	HK3
ENSCAFG00000043448	2.96282	-0.462808	2.85341	0.0107494	0.0862761
ENSCAFG00000011015	-4.78686	3.95919	-2.9073	0.0107517	0.0862761	SPATS2L
ENSCAFG00000000751	6.12766	0.609372	2.94916	0.010773	0.0863884	TNXB
ENSCAFG00000025083	-7.39295	0.389075	-2.98192	0.0108228	0.0867288	FADS1
ENSCAFG00000000568	3.86577	0.607064	2.87169	0.0108468	0.0868623	MAPK8IP2
ENSCAFG00000018773	4.01073	0.428727	2.87571	0.0108559	0.0868767
ENSCAFG00000018271	3.81296	-0.00306123	2.86879	0.0108685	0.0869187
ENSCAFG00000014312	6.18638	-1.00247	2.94329	0.0109058	0.0871576
ENSCAFG00000015326	-6.97313	-0.0793475	-2.96435	0.0109337	0.0872929	SLC38A5
ENSCAFG00000009784	-5.52252	-0.960799	-2.92076	0.0109374	0.0872929	SLC22A15
ENSCAFG00000023272	3.44597	-2.20555	2.85334	0.01095	0.0873182	FSTL3
ENSCAFG00000028017	4.36132	-1.87598	2.88135	0.0109554	0.0873182	U2
ENSCAFG00000044056	-4.44736	-2.33504	-2.88022	0.011025	0.0878141
ENSCAFG00000047343	-4.44618	4.77831	-2.87898	0.0110461	0.0879224
ENSCAFG00000002416	-4.76242	0.799707	-2.88716	0.0110878	0.0881735	TDRD7
ENSCAFG00000001825	-2.66609	2.91363	-2.82788	0.0110925	0.0881735	CEMIP2
ENSCAFG00000025133	5.05024	-0.0401197	2.89602	0.011101	0.0881815	FADS6
ENSCAFG00000013844	3.65242	-1.59154	2.84858	0.0111356	0.0883973	NCAM1
ENSCAFG00000028890	3.86174	-1.26062	2.8536	0.0111592	0.0885254	ZFP37
ENSCAFG00000009983	-5.98279	-1.51911	-2.92229	0.0111674	0.0885306	ZNF423
ENSCAFG00000007010	-5.05627	2.48587	-2.89187	0.0111783	0.0885581	RASSF4
ENSCAFG00000016786	6.78778	0.766424	2.94147	0.0112494	0.089044	DNAH2
ENSCAFG00000000903	3.20707	3.27897	2.82963	0.0112547	0.089044	COL11A2
ENSCAFG00000032071	-1.88607	7.13684	-2.81123	0.0112668	0.0890803	EIF1AX
ENSCAFG00000019247	2.73623	2.42435	2.81825	0.0112806	0.0890823	ABCD1
ENSCAFG00000032142	3.17093	3.6977	2.82719	0.0112822	0.0890823	PDE1B
ENSCAFG00000009202	-2.29517	7.58378	-2.80838	0.011355	0.0895976	KNL1
ENSCAFG00000005637	-1.79706	7.05887	-2.80517	0.0113699	0.0896558	MMADHC
ENSCAFG00000015883	-6.22914	-1.39675	-2.91391	0.0114558	0.0902727	NRG3
ENSCAFG00000012947	2.3336	5.35068	2.80198	0.0114747	0.0903359	RCAN3
ENSCAFG00000030830	3.64521	3.58205	2.82888	0.0114835	0.0903359	AOC2
ENSCAFG00000017353	2.62422	3.28293	2.80485	0.0114867	0.0903359	SH3BGRL
ENSCAFG00000014836	2.43354	3.46977	2.8017	0.0114982	0.0903655	TNIP2
ENSCAFG00000016525	-6.29928	3.06539	-2.91186	0.0115324	0.0905749	ARL5C
ENSCAFG00000008668	-2.63547	5.34134	-2.79967	0.011583	0.0909112	SEPTIN11
ENSCAFG00000016161	4.22726	-1.50789	2.83801	0.0116546	0.0914087	FAM114A1
ENSCAFG00000018914	-3.39465	4.07755	-2.81194	0.0116618	0.0914087	INTS6L
ENSCAFG00000010675	2.12212	4.54271	2.7883	0.0116924	0.091588	ETFBKMT
ENSCAFG00000029948	-3.034	2.26167	-2.79676	0.0117746	0.0921709	IDNK
ENSCAFG00000018180	-4.73359	-1.8764	-2.848	0.0117852	0.0921928	ANKRD29
ENSCAFG00000049485	2.24529	4.01537	2.78234	0.0118167	0.0923607
ENSCAFG00000015440	3.15239	2.28856	2.79697	0.0118223	0.0923607	PPM1F
ENSCAFG00000002487	4.78226	1.0642	2.84669	0.011841	0.0924458	GABBR2
ENSCAFG00000005908	5.55926	-2.51851	2.87166	0.0118557	0.0924993
ENSCAFG00000045930	-6.32931	-1.57881	-2.89259	0.0119127	0.0928829
ENSCAFG00000008347	-3.13111	4.33517	-2.78991	0.0119444	0.0930688	NUGGC
ENSCAFG00000003348	-5.00945	-2.05537	-2.84723	0.0119766	0.0932578	MBOAT2
ENSCAFG00000005088	3.05492	0.0614393	2.78589	0.0119863	0.0932723	CSRNP1
ENSCAFG00000015843	-4.45825	-0.260866	-2.82738	0.0120007	0.0933107	PLD2
ENSCAFG00000019881	-3.09774	4.6113	-2.78579	0.012007	0.0933107	CYBA
ENSCAFG00000008907	5.39353	-0.581691	2.85731	0.0120277	0.0934102	ADCY6
ENSCAFG00000015324	3.97278	-0.785302	2.80808	0.012062	0.0936152	TNFAIP8L3
ENSCAFG00000009516	-4.041	1.0406	-2.80971	0.0120733	0.093641	LY86
ENSCAFG00000014112	-1.88264	7.70236	-2.76586	0.012089	0.0937019	KIF15
ENSCAFG00000029840	6.84885	-0.11936	2.89772	0.0121029	0.0937476
ENSCAFG00000032590	-3.13386	3.22415	-2.7803	0.0121276	0.093878	IL21R
ENSCAFG00000018316	2.76737	1.54827	2.77072	0.0121611	0.0940752	EVI5L
ENSCAFG00000029674	-4.86426	-2.17822	-2.83203	0.0121762	0.094117
ENSCAFG00000015291	2.98866	0.956603	2.77406	0.0121824	0.094117	ASMTL
ENSCAFG00000016103	2.47584	3.35665	2.76375	0.0122086	0.0942581	AP5Z1
ENSCAFG00000006022	5.1211	0.60829	2.83768	0.0122346	0.094397	EFNB2
ENSCAFG00000009064	-2.01148	5.68212	-2.75676	0.0122696	0.094547	COPS4
ENSCAFG00000028570	2.69953	2.32164	2.76383	0.01227	0.094547	DUSP3
ENSCAFG00000007034	-2.20976	6.95394	-2.75553	0.0123152	0.0948334	LYN
ENSCAFG00000014443	1.85109	4.59906	2.75319	0.0123282	0.0948536	TSC22D4
ENSCAFG00000031719	-6.29346	1.87019	-2.86996	0.0123339	0.0948536	CD3D
ENSCAFG00000006185	2.40775	3.20762	2.75417	0.0123768	0.0951018	RELL2
ENSCAFG00000012309	3.44172	-0.349221	2.77528	0.0123822	0.0951018	ANXA9
ENSCAFG00000000376	-4.74997	-0.322391	-2.81359	0.0124641	0.095669
ENSCAFG00000008784	-2.09038	5.50679	-2.74626	0.0124793	0.0957228	WWP1
ENSCAFG00000024882	-9.41591	0.6056	-2.93657	0.0125276	0.096031
ENSCAFG00000020225	-3.44073	4.6919	-2.76583	0.0125681	0.0962556	NEK6
ENSCAFG00000016807	3.05864	0.586546	2.75557	0.0125731	0.0962556	SCRN2
ENSCAFG00000012433	3.35964	2.17832	2.75881	0.0126627	0.0968787	PER2
ENSCAFG00000013314	-3.15819	6.70958	-2.75132	0.0127061	0.0971477	NCF2
ENSCAFG00000017061	5.93536	-1.92588	2.83849	0.0127493	0.0974102	ODF4
ENSCAFG00000009400	-5.31539	1.27586	-2.81816	0.0127569	0.0974102	TP53I11
ENSCAFG00000009845	-1.83002	7.17508	-2.72721	0.0128359	0.0979328	TTF2
ENSCAFG00000028456	2.2631	3.96411	2.7291	0.0128419	0.0979328	CD83
ENSCAFG00000032179	4.14494	-0.921203	2.76625	0.0130112	0.0991601
ENSCAFG00000014175	-7.29747	4.52739	-2.8633	0.0130478	0.0993751	ITGA4
ENSCAFG00000001209	-2.00619	5.63002	-2.71597	0.0130739	0.09951	CDC23
ENSCAFG00000009293	-3.01841	6.02225	-2.7278	0.0131157	0.0997193	IQGAP2
ENSCAFG00000046940	2.68707	1.51739	2.72095	0.0131183	0.0997193
ENSCAFG00000029721	5.10309	-2.03875	2.79314	0.0131309	0.0997508	ZNF132
ENSCAFG00000013269	-3.87473	-1.7141	-2.75039	0.0131559	0.0998764	ID3
ENSCAFG00000013524	2.88687	2.18335	2.72239	0.0131675	0.0999006	CRYGS
ENSCAFG00000048763	3.71906	1.36965	2.74297	0.013207	0.100097
ENSCAFG00000014104	2.69127	1.1466	2.71657	0.0132102	0.100097	PCBD1
ENSCAFG00000002717	5.40314	-0.801934	2.79856	0.0132284	0.10017	DNAH11
ENSCAFG00000010483	2.12259	5.6671	2.70799	0.0132502	0.10021	STN1
ENSCAFG00000028691	4.33853	-0.341044	2.76141	0.0132506	0.10021	BTBD18
ENSCAFG00000016799	2.91322	0.913629	2.71785	0.0132735	0.100319	VKORC1
ENSCAFG00000003409	-2.30928	8.77556	-2.70766	0.0132878	0.100363	RRM2
ENSCAFG00000017532	4.64894	2.98961	2.76834	0.0133297	0.100589	SEPTIN4
ENSCAFG00000012499	1.78592	5.81582	2.70264	0.0133349	0.100589	SCNM1
ENSCAFG00000011550	2.25994	2.74074	2.70454	0.0133433	0.100589	PFKFB2
ENSCAFG00000031036	1.97683	4.64787	2.69685	0.013467	0.101457	E2F3
ENSCAFG00000009262	4.87827	-0.765384	2.76864	0.0134929	0.101534	GOLGA7B
ENSCAFG00000004744	5.73462	0.223088	2.79702	0.0134944	0.101534	BEST4
ENSCAFG00000011682	-5.8639	-1.82854	-2.80035	0.0135113	0.101597	XIRP2
ENSCAFG00000005906	4.66327	1.21253	2.75819	0.0135599	0.101897	PYCR1
ENSCAFG00000010401	4.99173	-1.04139	2.76779	0.0135959	0.102103
ENSCAFG00000032015	2.10443	4.75069	2.68875	0.0136518	0.102458
ENSCAFG00000018466	3.07654	0.536937	2.70275	0.0136742	0.102488	ADAP2
ENSCAFG00000027266	6.20459	-1.77065	2.80307	0.0136835	0.102488	U2
ENSCAFG00000001938	2.41436	5.80697	2.68948	0.0136955	0.102488	VEGFA
ENSCAFG00000014655	2.66873	1.14858	2.69318	0.0136958	0.102488	GNB3
ENSCAFG00000015902	3.15447	2.05669	2.70356	0.0136992	0.102488	P3H4
ENSCAFG00000017017	3.57626	-0.814404	2.71356	0.0137423	0.102746	THBS3
ENSCAFG00000009797	-5.27315	-0.871682	-2.76903	0.0137786	0.102952	STAT4
ENSCAFG00000008143	-3.85913	0.607127	-2.71747	0.0138543	0.10341	MSRA
ENSCAFG00000010783	1.64012	8.56948	2.67775	0.0138585	0.10341	TMEM248
ENSCAFG00000046585	3.73329	-2.22476	2.71286	0.0138661	0.10341
ENSCAFG00000014864	-7.30948	1.63997	-2.82468	0.0138978	0.103581	CASP12
ENSCAFG00000005073	3.36752	-0.198233	2.69925	0.0139203	0.103683	SPHK1
ENSCAFG00000016402	4.00368	-1.04062	2.71602	0.0139934	0.104151	SEL1L3
ENSCAFG00000025115	-3.0085	4.86302	-2.68617	0.0140007	0.104151
ENSCAFG00000003397	-7.86879	-0.248172	-2.83104	0.0140723	0.104618	TFEC
ENSCAFG00000029871	2.98894	1.16351	2.67689	0.0141969	0.105478	ZNF180
ENSCAFG00000016984	2.44365	2.04765	2.66517	0.0142351	0.105696	PER1
ENSCAFG00000013940	6.55724	-1.05294	2.7882	0.0142579	0.105748	CLEC4E
ENSCAFG00000003804	4.7654	0.956732	2.73012	0.0142684	0.105748
ENSCAFG00000030262	2.82521	1.51284	2.67007	0.0142689	0.105748	BAMBI
ENSCAFG00000001655	3.24558	-1.1025	2.67776	0.0143251	0.106096	MFSD3
ENSCAFG00000030403	-6.41514	-1.54135	-2.78077	0.0143339	0.106096	LRAT
ENSCAFG00000020252	-3.13916	5.9043	-2.67395	0.0143472	0.106128	NQO1
ENSCAFG00000017525	-2.38093	4.79355	-2.65829	0.0143722	0.106229	TTC7B
ENSCAFG00000011716	2.31594	3.31777	2.65728	0.0143788	0.106229	UBASH3B
ENSCAFG00000015778	-3.53317	0.655262	-2.68029	0.0144594	0.106741	HSH2D
ENSCAFG00000003420	1.93725	4.94165	2.65085	0.0144661	0.106741	VRK3
ENSCAFG00000022076	4.08801	-0.57743	2.69468	0.0145471	0.107271	SNORD15
ENSCAFG00000019685	3.10915	-1.07062	2.66281	0.0145844	0.10748	CARD9
ENSCAFG00000009417	2.02526	4.60884	2.64468	0.0146149	0.107532	CDYL
ENSCAFG00000004784	-4.96758	0.266921	-2.72225	0.0146151	0.107532	CAMK1D
ENSCAFG00000000388	2.05851	2.96966	2.64451	0.0146228	0.107532	TRIM39
ENSCAFG00000004481	-1.69097	7.74267	-2.64318	0.0146279	0.107532	SLC6A6
ENSCAFG00000005688	3.14421	-0.541368	2.66046	0.0146601	0.107702	PHLDA1
ENSCAFG00000014384	2.02651	4.12667	2.64095	0.0147006	0.107873	TMEM101
ENSCAFG00000006052	2.2999	6.02533	2.64294	0.0147017	0.107873	RASSF2
ENSCAFG00000014678	-7.60375	0.694269	-2.79657	0.0147264	0.107987	FASLG
ENSCAFG00000015349	2.48878	3.13957	2.64352	0.0147408	0.108002	FNDC3B
ENSCAFG00000009017	-5.2656	3.28191	-2.72686	0.0147467	0.108002	PPP1R16B
ENSCAFG00000017219	1.78546	5.60236	2.6354	0.01481	0.108399	SH2B1
ENSCAFG00000019824	2.80161	1.36152	2.64226	0.0148968	0.108914	DPEP1
ENSCAFG00000001916	-7.66913	-0.0514596	-2.79103	0.0148994	0.108914	PIP5K1B
ENSCAFG00000000165	-2.20995	5.60545	-2.6323	0.0149292	0.108914	TNFAIP8
ENSCAFG00000023338	3.96444	-0.352912	2.67425	0.0149308	0.108914	JUND
ENSCAFG00000005215	2.41718	3.59825	2.63433	0.0149325	0.108914	IL17RC
ENSCAFG00000030713	6.06533	-0.302685	2.74492	0.0149356	0.108914	BTBD19
ENSCAFG00000001432	2.15028	4.51135	2.63046	0.0149613	0.109026	C12H6orf89
ENSCAFG00000015459	-1.95294	5.59929	-2.62771	0.0150003	0.109026
ENSCAFG00000025091	2.34811	1.51548	2.63051	0.0150029	0.109026
ENSCAFG00000001673	3.79005	0.0782239	2.66362	0.0150457	0.109026	COMMD5
ENSCAFG00000046936	3.32541	-0.488406	2.64902	0.0150479	0.109026
ENSCAFG00000006936	1.86293	8.00433	2.62521	0.015052	0.109026	RPL27A
ENSCAFG00000016290	3.44378	-2.37544	2.65196	0.0150615	0.109026	DTHD1
ENSCAFG00000020004	3.44378	-2.12562	2.65196	0.0150615	0.109026	VCAM1
ENSCAFG00000043116	3.44378	-1.9192	2.65196	0.0150615	0.109026
ENSCAFG00000011782	3.44378	-2.13447	2.65196	0.0150615	0.109026	GFRA1
ENSCAFG00000011123	3.44378	-2.43367	2.65196	0.0150615	0.109026	LRRC27
ENSCAFG00000030826	3.44378	-2.3291	2.65196	0.0150615	0.109026	GCSAM
ENSCAFG00000018849	-2.99188	3.96577	-2.63852	0.0150862	0.109138	SNX29
ENSCAFG00000030331	3.99099	0.268699	2.66329	0.0152181	0.110024
ENSCAFG00000019003	3.17184	-0.407613	2.63645	0.0152468	0.110164	CARHSP1
ENSCAFG00000015622	-2.16759	5.59202	-2.61766	0.0152674	0.110246	RHNO1
ENSCAFG00000002987	3.55608	1.72672	2.64616	0.0152858	0.110311	TBX18
ENSCAFG00000004694	3.21575	0.206468	2.63478	0.0153167	0.110467	PTCH2
ENSCAFG00000014193	-7.00989	2.8492	-2.75422	0.0153848	0.110891	CERKL
ENSCAFG00000020342	-3.49384	0.515643	-2.63827	0.0154318	0.111161	IFI44
ENSCAFG00000047196	4.35146	-1.62546	2.66439	0.0155007	0.11159	NR2F1
ENSCAFG00000007927	-1.80954	6.66325	-2.60578	0.0155129	0.11161	TTC37
ENSCAFG00000007705	-2.48428	6.60612	-2.61053	0.0155234	0.111618
ENSCAFG00000003518	-6.25909	2.12619	-2.72649	0.0155401	0.11167	TLR4
ENSCAFG00000025324	4.27486	1.23932	2.65941	0.0155581	0.111731	CLEC4D
ENSCAFG00000016473	-2.02739	7.0145	-2.60147	0.0156373	0.112231	NSD1
ENSCAFG00000008661	-1.84144	7.35174	-2.59917	0.0156761	0.112442
ENSCAFG00000013140	-2.71448	2.71639	-2.60631	0.0157227	0.112708	MAP3K20
ENSCAFG00000008413	-5.33296	-0.123865	-2.6891	0.0157378	0.112748	EPB41L1
ENSCAFG00000003875	-2.03708	6.35437	-2.59594	0.0157745	0.112943	PLK4
ENSCAFG00000030835	2.50489	2.3803	2.59937	0.0158056	0.11309	CCDC167
ENSCAFG00000024533	5.99041	0.0109025	2.70751	0.0158142	0.11309	LPO
ENSCAFG00000004375	-2.39477	6.46037	-2.59562	0.0158613	0.113358	NUP210
ENSCAFG00000043193	3.12282	1.03318	2.60635	0.0159598	0.113945
ENSCAFG00000008380	3.55576	0.591471	2.61871	0.0159714	0.113945	AQP5
ENSCAFG00000014550	2.88313	0.833202	2.59981	0.0159745	0.113945
ENSCAFG00000024239	3.34905	3.69815	2.61159	0.01599	0.113945	MLLT11
ENSCAFG00000019542	2.97456	2.31696	2.6013	0.0159916	0.113945	IFT140
ENSCAFG00000006926	5.08876	-2.00589	2.67037	0.0160068	0.113984
ENSCAFG00000009142	2.47	2.40957	2.59016	0.0160233	0.114033	LPIN3
ENSCAFG00000005497	-2.87738	4.25657	-2.59442	0.0161081	0.114568	ZEB2
ENSCAFG00000046870	-5.06932	0.848227	-2.66538	0.0161197	0.114581
ENSCAFG00000000692	2.49913	2.88779	2.58494	0.0161663	0.114844	SELENOO
ENSCAFG00000013039	-3.56321	-1.27197	-2.60961	0.016212	0.115099	ZNF365
ENSCAFG00000043726	3.59831	0.111943	2.60911	0.0162544	0.115331	C9orf153
ENSCAFG00000012675	5.81151	-1.40233	2.68384	0.016286	0.115448	SELENBP1
ENSCAFG00000036912	2.97788	-0.866065	2.58962	0.0162925	0.115448
ENSCAFG00000018339	-5.25675	-1.28257	-2.66497	0.0163002	0.115448	ADRB2
ENSCAFG00000041770	2.96354	-0.0969429	2.58628	0.0163698	0.115872
ENSCAFG00000012676	2.4388	7.18478	2.57421	0.0164191	0.116151	RPS21
ENSCAFG00000004355	4.69973	-2.03537	2.63986	0.0164533	0.116324	LIMS2
ENSCAFG00000012018	2.41884	1.5097	2.56964	0.0165305	0.116735	P4HTM
ENSCAFG00000012633	1.80959	7.51508	2.56495	0.0165362	0.116735	PI4KB
ENSCAFG00000004424	3.61021	-1.10638	2.59852	0.016543	0.116735	TOPAZ1
ENSCAFG00000011657	-4.19597	2.53999	-2.61833	0.016551	0.116735	EAF2
ENSCAFG00000011844	-3.89645	0.37793	-2.60564	0.0166101	0.117083	NRL
ENSCAFG00000017484	-2.38465	6.53085	-2.56555	0.0166255	0.117121	CYFIP2
ENSCAFG00000013961	-3.13157	4.22859	-2.58047	0.0166365	0.117129	TP63
ENSCAFG00000000884	-2.91616	3.6296	-2.5744	0.0166508	0.11716	WDR27
ENSCAFG00000001967	2.92231	1.91911	2.56978	0.0167771	0.117978	C11H9orf131
ENSCAFG00000031808	-3.77633	2.74252	-2.59475	0.0167923	0.118015
ENSCAFG00000010310	2.50091	0.825606	2.55825	0.0168609	0.118427	CNNM2
ENSCAFG00000006974	4.45307	0.993663	2.61546	0.0168762	0.118464	C24H20orf96
ENSCAFG00000017838	2.72051	2.84772	2.55851	0.0169587	0.118972	CYP46A1
ENSCAFG00000010642	1.71556	6.61398	2.54758	0.0169876	0.119105	CSTB
ENSCAFG00000019841	-2.86328	2.70736	-2.56	0.0170017	0.119114	CELSR2
ENSCAFG00000008270	3.07098	1.3124	2.56491	0.0170091	0.119114	SORBS1
ENSCAFG00000047100	2.42211	0.365622	2.54776	0.0171107	0.119755
ENSCAFG00000003179	2.35204	2.83967	2.545	0.0171605	0.120015	TMEM140
ENSCAFG00000005161	-1.79223	6.84374	-2.54096	0.0171682	0.120015	DARS1
ENSCAFG00000002834	-4.71201	5.74201	-2.60934	0.0173028	0.120885
ENSCAFG00000016467	-2.06558	6.35914	-2.53615	0.0173288	0.120918
ENSCAFG00000019681	3.58517	-1.6458	2.56849	0.0173364	0.120918	SLC45A1
ENSCAFG00000008997	2.42014	2.75841	2.53934	0.0173383	0.120918	OTULINL
ENSCAFG00000012290	3.46645	-0.592272	2.56309	0.0173794	0.121134	SFN
ENSCAFG00000007415	-2.0615	6.12883	-2.53337	0.0174038	0.121232	PPWD1
ENSCAFG00000032273	-5.95221	1.93458	-2.64285	0.0175443	0.122076	FXYD6
ENSCAFG00000007417	-2.54463	6.15427	-2.53371	0.0175456	0.122076	MAN2A1
ENSCAFG00000002611	5.20436	-1.14335	2.61714	0.0175725	0.122191	PTPRH
ENSCAFG00000030125	-4.68946	-1.12601	-2.59828	0.0175941	0.122255	ZNF572
ENSCAFG00000009529	-1.78386	6.29445	-2.52501	0.0176023	0.122255	NUDT9
ENSCAFG00000043763	3.87292	0.575084	2.56737	0.0176438	0.122471
ENSCAFG00000046992	1.87427	5.43552	2.52193	0.0176941	0.122748
ENSCAFG00000029519	-4.04494	0.0550762	-2.57062	0.0177243	0.122886	LDLRAP1
ENSCAFG00000016903	3.95585	1.13779	2.56679	0.0177438	0.122949	FGF18
ENSCAFG00000014475	2.99483	-0.60474	2.53568	0.0177615	0.122999	HOMER3
ENSCAFG00000000063	1.95803	4.44096	2.51888	0.0177881	0.123112	RDH5
ENSCAFG00000004041	2.55007	1.66367	2.52459	0.0178023	0.123138	ZSWIM9
ENSCAFG00000008181	-5.60766	-1.79686	-2.62164	0.0178364	0.123302	PLSCR1
ENSCAFG00000016865	5.5927	-0.76243	2.62004	0.0178689	0.123429	PYCARD
ENSCAFG00000006012	6.05521	-2.07152	2.63468	0.0178758	0.123429	STOML3
ENSCAFG00000014493	4.2691	-1.11337	2.57116	0.0179411	0.123808
ENSCAFG00000004579	-7.45348	0.882128	-2.67118	0.0179658	0.123873	GIMAP4
ENSCAFG00000001204	-2.41461	6.71581	-2.51649	0.0179714	0.123873	KIF20A
ENSCAFG00000044070	3.62124	-0.970917	2.54675	0.0179878	0.123913
ENSCAFG00000016555	2.51218	2.12024	2.51644	0.0180148	0.124028	C9H17orf98
ENSCAFG00000001570	-1.72082	8.13938	-2.50961	0.0180289	0.124053	PSAT1
ENSCAFG00000003307	2.89028	0.909044	2.52177	0.0180831	0.124353	DOCK4
ENSCAFG00000008436	4.8268	-1.14479	2.58584	0.018099	0.12439	ERICH6
ENSCAFG00000001884	2.42136	1.93162	2.51092	0.0181325	0.124548	CLDN12
ENSCAFG00000009321	1.68103	6.92696	2.50389	0.0181896	0.124867	RIPK1
ENSCAFG00000025512	2.66077	2.26019	2.51204	0.0182172	0.124985	SERPINB6
ENSCAFG00000019195	3.42344	-0.824167	2.5315	0.0182421	0.125083	C6H16orf71
ENSCAFG00000000287	3.22395	1.74771	2.52434	0.018271	0.125208	CYP27B1
ENSCAFG00000041174	3.20496	-2.16285	2.52307	0.0182916	0.125277
ENSCAFG00000011677	2.02828	8.00573	2.50007	0.0183314	0.125477	EPB41
ENSCAFG00000031999	-1.99741	5.35463	-2.49907	0.0183552	0.125567	SLC30A1
ENSCAFG00000028848	3.06113	-0.365302	2.5154	0.0183961	0.125764	JUNB
ENSCAFG00000019801	2.90642	-0.522911	2.51105	0.0184052	0.125764
ENSCAFG00000032762	-2.57134	3.98463	-2.50283	0.0184353	0.125897
ENSCAFG00000031631	2.69856	1.98895	2.50302	0.0185014	0.126126	MARCHF9
ENSCAFG00000032284	2.33493	1.92972	2.49683	0.0185059	0.126126	HCST
ENSCAFG00000012844	3.21864	3.16721	2.51591	0.0185141	0.126126	IL10RA
ENSCAFG00000001128	5.2653	-0.508968	2.58674	0.0185327	0.126126	TG
ENSCAFG00000004497	-1.92701	6.2041	-2.49245	0.018537	0.126126	ERCC3
ENSCAFG00000009533	1.82746	7.61408	2.4921	0.0185374	0.126126	SSR1
ENSCAFG00000013071	-5.70638	1.36641	-2.60119	0.0185435	0.126126	CNR2
ENSCAFG00000012078	2.32898	3.63815	2.49177	0.0186515	0.126788	ZNF311
ENSCAFG00000014018	-2.11542	6.02095	-2.48917	0.0186652	0.126799	FKBP3
ENSCAFG00000014216	-3.6186	3.32484	-2.52338	0.0186747	0.126799	MAP4K2
ENSCAFG00000005068	2.53206	1.27256	2.49317	0.0186987	0.12689	KCTD12
ENSCAFG00000015797	-5.86866	-1.23465	-2.60098	0.0187109	0.1269	PADI3
ENSCAFG00000014356	4.64701	-0.878972	2.55676	0.0187803	0.127297	CCDC96
ENSCAFG00000009745	-1.97754	7.21644	-2.48354	0.0188052	0.127373	UBE2C
ENSCAFG00000001816	-2.59622	5.93148	-2.49045	0.0188131	0.127373	ATP8A1
ENSCAFG00000001048	-1.79608	7.71364	-2.48134	0.0188502	0.127552	DDX46
ENSCAFG00000010453	-3.11841	1.44136	-2.49853	0.0189466	0.12813	TARS3
ENSCAFG00000007649	-9.5265	2.68345	-2.68309	0.0189781	0.12827	MPEG1
ENSCAFG00000019673	4.2691	-2.24049	2.53623	0.018989	0.128271	TNFRSF9
ENSCAFG00000015491	2.373	2.88654	2.48019	0.0190122	0.128354	WDR13
ENSCAFG00000047167	-3.74338	0.228413	-2.51379	0.019098	0.12886
ENSCAFG00000017261	3.11004	-1.14377	2.4929	0.0191104	0.12887	MEGF11
ENSCAFG00000008401	-4.66689	-0.601411	-2.54569	0.0191454	0.129032	P2RX7
ENSCAFG00000015487	3.46845	0.850318	2.50138	0.0191914	0.129269	NR2F6
ENSCAFG00000031543	3.47155	0.198055	2.50055	0.0192201	0.129388
ENSCAFG00000020039	1.92563	3.47403	2.46875	0.0192393	0.129402	ZER1
ENSCAFG00000002960	3.65242	-1.49023	2.50591	0.019244	0.129402	SYT3
ENSCAFG00000001717	2.25608	4.25364	2.47017	0.019271	0.129446	TOM1
ENSCAFG00000003290	2.13844	5.23786	2.46899	0.0192724	0.129446	THAP5
ENSCAFG00000005075	-1.77924	6.20872	-2.46613	0.0193044	0.129544	R3HDM1
ENSCAFG00000014847	3.56074	-0.682883	2.50067	0.019309	0.129544	SYNPO2L
ENSCAFG00000006914	-3.1819	0.597509	-2.48708	0.0193539	0.129772	STK33
ENSCAFG00000004675	-7.60684	-0.546501	-2.62918	0.0193735	0.12983	TNFSF11
ENSCAFG00000025209	1.85695	4.52193	2.46362	0.0193869	0.129846	ZNF783
ENSCAFG00000009790	1.78127	7.18827	2.46276	0.0194069	0.129847	GXYLT1
ENSCAFG00000008621	4.78509	0.127305	2.5416	0.019409	0.129847	TLL2
ENSCAFG00000005070	4.11175	-0.784762	2.51656	0.0194241	0.129875	ACOD1
ENSCAFG00000005728	-1.77983	6.19633	-2.45726	0.0195747	0.130808	GINS4
ENSCAFG00000015618	-2.78277	1.90354	-2.46886	0.0195885	0.130826	TULP3
ENSCAFG00000007175	2.42567	2.24342	2.45997	0.0196517	0.131174	ZNF772
ENSCAFG00000012059	-1.85972	6.44912	-2.45306	0.0197113	0.131498	CAMK2D
ENSCAFG00000005751	3.22382	0.365188	2.47585	0.0197448	0.131647	SLC4A9
ENSCAFG00000011567	1.57693	6.9571	2.45011	0.0197868	0.131853	USP19
ENSCAFG00000000688	3.03268	1.83585	2.46638	0.0198673	0.132315	HDAC10
ENSCAFG00000016995	2.97348	0.0706534	2.46268	0.019933	0.132677	PGF
ENSCAFG00000042581	2.99936	-0.590997	2.46255	0.0199598	0.132781
ENSCAFG00000016107	5.84923	-1.10887	2.56003	0.0199952	0.132833	NOTCH3
ENSCAFG00000007007	4.69973	-0.387453	2.52027	0.0199975	0.132833	ATP8A2
ENSCAFG00000014247	-4.96634	3.73191	-2.52977	0.0200013	0.132833	CEACAM28
ENSCAFG00000011390	-5.47094	1.89508	-2.54648	0.0200294	0.132945	WSCD2
ENSCAFG00000009777	-9.3535	0.118561	-2.64471	0.0201052	0.133373	NAV2
ENSCAFG00000005950	-1.63851	7.03102	-2.43939	0.020124	0.133423	TPP2
ENSCAFG00000017611	-4.17907	0.417396	-2.49685	0.0201378	0.13344	UACA
ENSCAFG00000019475	1.81331	4.6408	2.43821	0.0201716	0.133589	NDOR1
ENSCAFG00000004480	-5.24315	0.51444	-2.53109	0.0202806	0.134236	RUBCNL
ENSCAFG00000044682	3.68383	1.40383	2.47299	0.0203308	0.13443
ENSCAFG00000016872	6.39087	-0.178764	2.56671	0.0203327	0.13443	TRIM72
ENSCAFG00000002689	2.75027	2.63491	2.44368	0.0203635	0.134558	MBOAT7
ENSCAFG00000002233	5.91941	1.90491	2.55035	0.0203927	0.134676	NPR2
ENSCAFG00000001713	4.18628	-1.09765	2.48887	0.0204102	0.134717	TEK
ENSCAFG00000012764	3.47974	0.853192	2.46022	0.0205186	0.135356	CLCN2
ENSCAFG00000009990	2.18798	2.60319	2.42754	0.0205857	0.135723	HPS6
ENSCAFG00000002015	-1.92308	5.36936	-2.42232	0.020694	0.136291
ENSCAFG00000004824	2.15064	1.86347	2.42382	0.0206949	0.136291	MEGF8
ENSCAFG00000001842	-7.31435	0.319364	-2.57858	0.0208043	0.136935	CRIP3
ENSCAFG00000001505	2.14225	5.52363	2.41625	0.0209403	0.137735	UBE2H
ENSCAFG00000004602	-1.86497	6.43678	-2.41428	0.0209491	0.137735
ENSCAFG00000030926	5.33653	-1.17605	2.51169	0.0210509	0.138328	GIPC2
ENSCAFG00000000283	-7.48242	2.65473	-2.57505	0.0210755	0.138413	TXLNB
ENSCAFG00000029053	-6.16803	-1.54813	-2.53754	0.0210995	0.138493	TRIB2
ENSCAFG00000000140	-2.4753	5.76982	-2.41439	0.0211453	0.138717	TCF4
ENSCAFG00000018557	-4.8516	-0.956887	-2.48928	0.0212322	0.139136	ADAMTS10
ENSCAFG00000001221	-3.82811	3.60326	-2.45139	0.0212326	0.139136	PACSIN1
ENSCAFG00000018597	-4.55246	-2.29879	-2.47774	0.0212517	0.139183	LAMA1
ENSCAFG00000031225	-2.69241	1.43891	-2.41414	0.0212972	0.139404	PCP4L1
ENSCAFG00000016469	1.8959	4.93635	2.40263	0.0213399	0.139564	ETV3
ENSCAFG00000037651	2.71711	0.0453143	2.41328	0.0213453	0.139564
ENSCAFG00000002647	4.40479	-1.63454	2.46743	0.02142	0.139975	DPPA5
ENSCAFG00000018519	-8.59622	1.02272	-2.59014	0.0214522	0.140109	TNFRSF13B
ENSCAFG00000023777	2.84297	-0.251286	2.41204	0.0214909	0.140284	CLDN15
ENSCAFG00000011210	-2.92691	4.67594	-2.41362	0.0215124	0.140294	UNC93B1
ENSCAFG00000042351	5.85406	-2.02847	2.51544	0.0215283	0.140294
ENSCAFG00000005589	2.52541	2.81818	2.40392	0.0215287	0.140294	GAA
ENSCAFG00000002620	3.16815	-0.82545	2.41985	0.02154	0.140294	TNNT1
ENSCAFG00000002922	-1.67606	6.9623	-2.39394	0.0216134	0.140695	GRSF1
ENSCAFG00000043229	-2.00101	4.71034	-2.39206	0.0217159	0.141285	MRPS18C
ENSCAFG00000028524	-5.87899	0.650125	-2.51032	0.0217403	0.141296	IFNLR1
ENSCAFG00000009738	4.64488	1.7264	2.46727	0.0217416	0.141296	SEMA4G
ENSCAFG00000002305	-3.95015	0.261023	-2.44059	0.0217675	0.141387	LRRC1
ENSCAFG00000017669	-2.2556	7.59385	-2.39008	0.0218623	0.141925	BTK
ENSCAFG00000028659	-2.2781	5.83798	-2.3886	0.021923	0.142241
ENSCAFG00000011706	-1.90688	7.64175	-2.38117	0.0220735	0.143139	MNDA
ENSCAFG00000014818	-2.02729	6.14051	-2.3807	0.0221133	0.143319	PPP3CB
ENSCAFG00000003096	3.19667	2.52912	2.40047	0.0222526	0.14411	PM20D2
ENSCAFG00000013255	-1.84485	10.5061	-2.37557	0.0222598	0.14411	MKI67
ENSCAFG00000007653	-2.24411	5.00253	-2.37578	0.0223558	0.144653	ST3GAL5
ENSCAFG00000002306	2.05159	3.86293	2.37223	0.0224159	0.144962	TMEM106B
ENSCAFG00000012189	1.74847	5.10648	2.37049	0.0224282	0.144962	PPP1R11
ENSCAFG00000016762	1.74747	5.09569	2.36903	0.0224796	0.145215	PCGF3
ENSCAFG00000015011	2.20823	3.97955	2.37003	0.0225447	0.145545	TMEM129
ENSCAFG00000038542	3.71129	-0.313	2.4099	0.0225553	0.145545
ENSCAFG00000046637	1.59566	7.12813	2.36603	0.022578	0.145568
ENSCAFG00000007519	-1.92422	6.52608	-2.36651	0.0225905	0.145568	PPIP5K2
ENSCAFG00000005659	-2.70019	4.76063	-2.37657	0.0226133	0.145568	NMI
ENSCAFG00000013476	-2.87435	2.8009	-2.38073	0.0226203	0.145568	PDK3
ENSCAFG00000029570	4.80714	-2.06807	2.44917	0.0226203	0.145568	KANK3
ENSCAFG00000010696	-2.08002	5.3356	-2.36414	0.0227108	0.14607	ADD3
ENSCAFG00000015177	-10.0276	2.86573	-2.582	0.0227431	0.14612	SELL
ENSCAFG00000039898	-4.8923	-1.91427	-2.449	0.0227433	0.14612
ENSCAFG00000002492	-6.43039	-1.44193	-2.49804	0.0228248	0.146564	ANKS6
ENSCAFG00000009449	-1.73596	7.08931	-2.35503	0.0229784	0.147329	UQCRB
ENSCAFG00000007854	-2.3937	5.1479	-2.36039	0.0229809	0.147329	CAST
ENSCAFG00000018713	-3.56063	4.70923	-2.39289	0.0229813	0.147329	UNC119
ENSCAFG00000046009	-7.02427	-0.972007	-2.51026	0.0230017	0.147372
ENSCAFG00000013415	2.03205	2.23976	2.35538	0.0230128	0.147372	MAP3K11
ENSCAFG00000006264	-5.59948	-0.843443	-2.46515	0.0230735	0.14768	PCLO
ENSCAFG00000013746	-3.3509	-0.0583276	-2.38115	0.0231444	0.147983
ENSCAFG00000009736	-5.00312	5.28653	-2.44212	0.0231567	0.147983	DMTN
ENSCAFG00000007689	-6.04923	1.52059	-2.47761	0.0231583	0.147983	VAMP5
ENSCAFG00000015788	3.84758	-1.48814	2.39618	0.0232544	0.148517	B4GALNT3
ENSCAFG00000012517	2.23041	1.77621	2.34838	0.0233369	0.148884	TMOD4
ENSCAFG00000042977	3.99346	-1.7887	2.39951	0.0233371	0.148884
ENSCAFG00000008218	3.9347	-0.0700784	2.39637	0.023372	0.149026	ADGRV1
ENSCAFG00000006532	4.71582	0.530261	2.41931	0.0236291	0.15058	DCHS1
ENSCAFG00000019506	1.76852	5.97049	2.337	0.0236411	0.15058	CIRBP
ENSCAFG00000012729	3.05617	2.57224	2.35733	0.0236801	0.150747	CGN
ENSCAFG00000006951	4.28413	-0.793502	2.39967	0.023758	0.151162	ATP4A
ENSCAFG00000015884	-2.17411	5.35565	-2.33432	0.0238357	0.151574	SCCPDH
ENSCAFG00000018274	2.63304	-0.043573	2.33878	0.0239549	0.152177	MIEF2
ENSCAFG00000012827	-3.55659	0.829684	-2.36711	0.0239562	0.152177	TCN2
ENSCAFG00000014236	-2.37661	3.42853	-2.33322	0.0239789	0.15224	FDX1
ENSCAFG00000023134	2.9516	-0.74233	2.34599	0.0239941	0.152254	TNFRSF12A
ENSCAFG00000003013	-3.98612	3.51186	-2.38191	0.0240069	0.152254	SUSD1
ENSCAFG00000000445	-2.86038	5.31922	-2.34171	0.0240595	0.152506	SYNE1
ENSCAFG00000015378	2.16662	2.62817	2.32747	0.0240913	0.152625	GTPBP3
ENSCAFG00000049540	3.42553	-1.0744	2.3508	0.0244099	0.154561
ENSCAFG00000012732	2.24022	2.36315	2.31712	0.0245205	0.155179	KLHDC9
ENSCAFG00000004597	1.75727	5.80589	2.31099	0.0246254	0.155759	RELB
ENSCAFG00000009084	-1.66812	6.84831	-2.30946	0.0246776	0.155969	PBRM1
ENSCAFG00000006175	-2.32115	5.7404	-2.314	0.0246849	0.155969	CDC25B
ENSCAFG00000011616	-3.04551	1.14107	-2.32902	0.0247674	0.156406	MAP10
ENSCAFG00000018254	3.8819	3.22789	2.35807	0.0247983	0.156518	GREB1L
ENSCAFG00000011147	3.1975	0.041812	2.33247	0.0248253	0.156593	ESAM
ENSCAFG00000009829	4.11917	2.38126	2.36627	0.0248366	0.156593	CD2
ENSCAFG00000020102	-2.93832	1.61278	-2.32327	0.0248671	0.156672	ALG14
ENSCAFG00000007455	-2.64911	4.27501	-2.31541	0.0248757	0.156672	RCN1
ENSCAFG00000002634	1.85933	3.8662	2.30434	0.0248972	0.156724	SOCS5
ENSCAFG00000016602	-7.62123	0.934142	-2.4738	0.0250726	0.157656	SMOC1
ENSCAFG00000016701	2.2539	1.89645	2.3026	0.0250957	0.157656	IDUA
ENSCAFG00000018008	-6.08502	0.384109	-2.43033	0.0250977	0.157656	GAREM1
ENSCAFG00000007004	-7.8998	-0.704752	-2.47987	0.0250987	0.157656	GAPT
ENSCAFG00000019935	-2.73858	3.40391	-2.31147	0.0251191	0.157701	FAM102B
ENSCAFG00000008506	-3.09933	4.34468	-2.3207	0.0251692	0.157869	TCTN1
ENSCAFG00000016710	1.96103	3.80031	2.29786	0.0251725	0.157869	TMEM175
ENSCAFG00000017387	2.24422	5.35148	2.2999	0.0251979	0.157944	PIK3R5
ENSCAFG00000011346	3.6065	5.3636	2.33637	0.0252577	0.158235	ITGA10
ENSCAFG00000019633	-6.56542	0.136845	-2.44071	0.0252733	0.158249	NOTCH1
ENSCAFG00000012872	-8.33316	0.641808	-2.48339	0.0253633	0.158729	CD28
ENSCAFG00000014125	4.65266	-1.22726	2.37297	0.0254072	0.158825	MEIOC
ENSCAFG00000042062	-4.08111	-2.16463	-2.3503	0.0254339	0.158825
ENSCAFG00000000784	1.91979	5.47529	2.2909	0.0254402	0.158825	TTC38
ENSCAFG00000009433	2.53214	4.95003	2.2987	0.0254403	0.158825	BAZ2B
ENSCAFG00000014595	-2.28383	5.75197	-2.29423	0.0254459	0.158825	PYGL
ENSCAFG00000002918	-1.69671	9.03215	-2.28659	0.0255815	0.159588	RUFY3
ENSCAFG00000031126	1.73144	5.70027	2.28399	0.0256892	0.160175	HSPA13
ENSCAFG00000030126	-2.68432	1.08345	-2.29564	0.0257049	0.160188	CRH
ENSCAFG00000005401	-2.58945	3.23845	-2.2922	0.0257545	0.160413	GPD1L
ENSCAFG00000013325	-4.33557	0.167594	-2.35203	0.0257769	0.160468	PHEX
ENSCAFG00000031409	-3.43376	3.21771	-2.31659	0.025813	0.160608	TMEM176A
ENSCAFG00000023691	-5.54446	-1.3602	-2.39227	0.0259601	0.161439
ENSCAFG00000001620	1.87627	4.75199	2.27732	0.02598	0.161477	ATP6V1F
ENSCAFG00000010123	1.79768	6.07282	2.2765	0.0260004	0.161519	PSPH
ENSCAFG00000005800	-4.75516	3.46308	-2.36167	0.0260528	0.16176	GPR18
ENSCAFG00000014594	3.65588	0.0681009	2.31864	0.0260759	0.161819	ABHD12B
ENSCAFG00000013362	4.64904	0.533836	2.35552	0.0261446	0.162085	GPR1
ENSCAFG00000004676	4.47209	-1.81246	2.34869	0.0261463	0.162085
ENSCAFG00000000088	2.18974	4.71411	2.27527	0.0261677	0.162133	SUOX
ENSCAFG00000019620	-2.05175	8.27172	-2.2727	0.0262158	0.162346	DKC1
ENSCAFG00000000447	2.69285	0.639194	2.2822	0.0262697	0.162594	IER3
ENSCAFG00000012928	-4.94663	1.97289	-2.36333	0.0262908	0.16264	LIMD2
ENSCAFG00000032164	-3.39278	-0.0636092	-2.30048	0.0264314	0.163424	ZNF792
ENSCAFG00000023499	3.95374	2.19613	2.3167	0.026656	0.164727
ENSCAFG00000006048	2.19188	1.30887	2.26283	0.0266869	0.164831	CCDC57
ENSCAFG00000017392	1.72173	6.43437	2.25912	0.0267107	0.164893	PRKCSH
ENSCAFG00000008611	2.16301	4.13918	2.25938	0.0268183	0.16547	SCARB2
ENSCAFG00000016844	4.02917	-1.19316	2.31478	0.0268703	0.165705	PAQR6
ENSCAFG00000017664	-6.24727	1.31202	-2.39113	0.0270181	0.16653	SLC14A1
ENSCAFG00000000344	-1.7351	6.21421	-2.25015	0.0270907	0.16689	RUFY1
ENSCAFG00000012859	-3.09524	3.16686	-2.27449	0.0271053	0.166893	FXYD2
ENSCAFG00000020007	1.87109	4.77795	2.24805	0.0272009	0.167265	CDC14A
ENSCAFG00000001417	-2.50249	2.15034	-2.25572	0.0272086	0.167265	KIF27
ENSCAFG00000011565	-3.89006	3.34588	-2.3015	0.0272164	0.167265	CORO1B
ENSCAFG00000033502	3.98455	-0.350898	2.30509	0.0272223	0.167265
ENSCAFG00000028603	3.44597	-0.607256	2.28258	0.0272968	0.16763
ENSCAFG00000019776	4.67003	-0.35948	2.32996	0.02731	0.16763	ADAMTS13
ENSCAFG00000012557	1.79563	6.31586	2.24115	0.0274841	0.168611	NCSTN
ENSCAFG00000003939	1.77576	4.25798	2.2399	0.0275353	0.168837	HBP1
ENSCAFG00000001100	-1.87492	7.23645	-2.23905	0.0275891	0.16908	EFR3A
ENSCAFG00000000824	2.6539	2.43471	2.24872	0.0276651	0.169408	P4HA2
ENSCAFG00000044445	-5.00075	-2.27039	-2.3345	0.0276713	0.169408
ENSCAFG00000010268	2.00905	4.59485	2.23681	0.0277233	0.169639	MRS2
ENSCAFG00000020036	2.85157	0.105863	2.25241	0.0277398	0.169651	ENDOG
ENSCAFG00000009380	2.54978	4.75716	2.24297	0.0278096	0.169922	OSGEPL1
ENSCAFG00000015502	-2.81989	3.05855	-2.24985	0.0278127	0.169922	LYSMD2
ENSCAFG00000015466	-7.06087	-0.785084	-2.39656	0.0278419	0.169985	TSPAN9
ENSCAFG00000023491	2.46321	1.0072	2.24018	0.0278517	0.169985	C17H1orf56
ENSCAFG00000029474	-4.72813	2.37274	-2.31658	0.0280256	0.170948	GADD45A
ENSCAFG00000007386	-1.76357	5.99044	-2.22823	0.0280424	0.170948	COPS5
ENSCAFG00000011745	-2.37703	7.95912	-2.23399	0.0280529	0.170948	SORL1
ENSCAFG00000003835	4.13785	-1.60632	2.29226	0.0280815	0.171034	AK9
ENSCAFG00000010459	2.78992	0.945264	2.2411	0.0281659	0.171429	SLC6A18
ENSCAFG00000006115	-2.10575	5.21094	-2.22736	0.0281775	0.171429	EXOSC8
ENSCAFG00000015227	2.12287	2.45333	2.22705	0.0281991	0.171429	CYB5D2
ENSCAFG00000005954	1.87448	3.85018	2.225	0.0282044	0.171429	SUMF1
ENSCAFG00000017113	3.17719	-1.54022	2.24854	0.028391	0.172407	DCST1
ENSCAFG00000013909	3.44597	-1.70624	2.25817	0.0284008	0.172407	SERPINE1
ENSCAFG00000033113	-3.96604	-2.37401	-2.27837	0.028409	0.172407
ENSCAFG00000000566	2.04931	3.2895	2.22054	0.0284566	0.172607	ARSA
ENSCAFG00000019780	-2.84973	3.13904	-2.23604	0.0284737	0.172623	SLC2A6
ENSCAFG00000017937	-9.43891	1.68073	-2.43246	0.02864	0.173457	CYP1A1
ENSCAFG00000012883	-1.90639	8.60055	-2.21539	0.0286406	0.173457	ARHGDIB
ENSCAFG00000016718	-6.47934	-1.92484	-2.36084	0.0287549	0.17406	HRH2
ENSCAFG00000003710	2.94946	0.00751414	2.23025	0.0288811	0.174735	CRYBG1
ENSCAFG00000041413	-2.28896	5.57742	-2.21287	0.0289374	0.174978
ENSCAFG00000011592	-2.23118	4.81453	-2.2117	0.0289509	0.174978	TTC21B
ENSCAFG00000017474	7.07169	-0.5618	2.37184	0.0290301	0.175367	MPO
ENSCAFG00000006745	-5.75714	1.77756	-2.33061	0.0291173	0.175756	PRAG1
ENSCAFG00000019458	2.63567	1.93999	2.21589	0.0291277	0.175756	FAM166A
ENSCAFG00000013440	2.98904	0.16226	2.22544	0.029165	0.175756	ADAM8
ENSCAFG00000008520	-6.35338	1.33698	-2.34858	0.0291657	0.175756	GPR171
ENSCAFG00000000689	1.95834	4.68243	2.20391	0.029177	0.175756	TUBGCP6
ENSCAFG00000009822	-2.15908	5.39149	-2.20553	0.0291902	0.175756	HTATIP2
ENSCAFG00000004854	1.95341	7.58883	2.2034	0.0291986	0.175756	ATP6V0B
ENSCAFG00000011973	3.56427	-0.234467	2.24501	0.0292313	0.175863	ZNRF3
ENSCAFG00000012392	1.6619	7.56578	2.20045	0.0292802	0.176022	CDC42SE1
ENSCAFG00000031840	3.16321	3.80772	2.22879	0.0292873	0.176022
ENSCAFG00000007975	-2.19352	4.25083	-2.20323	0.0293166	0.176108	TERF1
ENSCAFG00000044767	5.43267	-0.852776	2.312	0.0294839	0.177001
ENSCAFG00000015146	2.76186	1.14415	2.21143	0.0294953	0.177001	SYN1
ENSCAFG00000004447	2.04762	5.57258	2.19604	0.0295738	0.177255	ITM2B
ENSCAFG00000015041	1.71292	7.84245	2.19405	0.0295803	0.177255	DDOST
ENSCAFG00000018546	-1.6791	7.98619	-2.19393	0.0295825	0.177255	NNT
ENSCAFG00000004728	4.60351	-0.930171	2.2787	0.0296055	0.177261	FRMD4A
ENSCAFG00000000413	-1.87832	7.85749	-2.19394	0.0296145	0.177261	MTHFD1L
ENSCAFG00000013207	2.20866	2.95175	2.19655	0.0296362	0.177261	C34H3orf70
ENSCAFG00000005494	-6.67124	2.63445	-2.34824	0.0296435	0.177261
ENSCAFG00000044898	4.89701	-0.686532	2.28869	0.0296696	0.177328
ENSCAFG00000003616	-5.67979	1.435	-2.31529	0.029743	0.177614	FAM131B
ENSCAFG00000014091	2.27473	1.53573	2.19515	0.0297474	0.177614	RBP5
ENSCAFG00000002756	-2.59542	4.68493	-2.20129	0.0297646	0.177622	STAP1
ENSCAFG00000013352	-5.75823	-1.09632	-2.3172	0.0297788	0.177622	BCL2L14
ENSCAFG00000020200	-5.6018	-0.888777	-2.31154	0.0297971	0.177641	GBP6
ENSCAFG00000017339	-2.83978	-0.057572	-2.20558	0.0298819	0.177947
ENSCAFG00000009466	-1.99342	6.38347	-2.18893	0.0298839	0.177947	GOT1
ENSCAFG00000041611	-3.05368	-0.518211	-2.21227	0.0298936	0.177947
ENSCAFG00000000405	-2.92654	3.12296	-2.20551	0.0300157	0.178451	PLEKHG1
ENSCAFG00000010827	4.07587	-1.47612	2.24928	0.0300185	0.178451	TTC23
ENSCAFG00000001532	-2.99709	0.156283	-2.20766	0.0300234	0.178451	ZDHHC21
ENSCAFG00000020105	-2.59336	2.69664	-2.19319	0.0301483	0.179103	AK1
ENSCAFG00000007160	2.50182	4.06821	2.19054	0.0301716	0.179152	ZC3H6
ENSCAFG00000012326	2.73293	0.286737	2.19598	0.0301923	0.179184	MINDY1
ENSCAFG00000012381	2.50321	2.95186	2.1884	0.0302758	0.17959	BNIPL
ENSCAFG00000006485	-7.58095	-0.750189	-2.3566	0.0304386	0.180336
ENSCAFG00000009638	-5.28723	-2.06507	-2.2877	0.0304411	0.180336	ABCG2
ENSCAFG00000013984	3.13814	-1.33239	2.20384	0.0304473	0.180336	CCDC103
ENSCAFG00000009098	-2.65557	4.86082	-2.18627	0.0305596	0.180874	KNSTRN
ENSCAFG00000011858	2.4309	3.61639	2.18048	0.0305822	0.180874	TBCEL
[truncated: 9,829 more rows]

## Sheet: BI2536_12h_vs_Ctrl
	logFC	AveExpr	t	P.Value	adj.P.Val	genesName
ENSCAFG00000013907	9.6072	5.79678	21.8296	1.0321e-08	5.7314e-05	VGF
ENSCAFG00000013968	11.8365	1.66282	19.8602	2.32322e-08	5.7314e-05	CD163
ENSCAFG00000009001	10.9367	2.95658	19.344	2.80253e-08	5.7314e-05	DOCK5
ENSCAFG00000002065	11.3314	2.61159	18.8294	3.507e-08	5.7314e-05	KIT
ENSCAFG00000011002	11.5646	1.4372	18.6712	3.77163e-08	5.7314e-05	TINAGL1
ENSCAFG00000000337	11.5219	1.2884	18.5866	3.90619e-08	5.7314e-05	PPM1H
ENSCAFG00000029470	11.3585	1.04322	18.2613	4.47622e-08	5.7314e-05
ENSCAFG00000011698	10.2783	2.12505	17.6993	5.57928e-08	5.7314e-05	TLR7
ENSCAFG00000001792	11.0334	0.464227	17.607	5.93042e-08	5.7314e-05	LIMCH1
ENSCAFG00000020062	10.9756	0.811641	17.4895	6.24445e-08	5.7314e-05	DPYD
ENSCAFG00000000654	11.5689	1.88716	17.5133	6.269e-08	5.7314e-05	FZD6
ENSCAFG00000002837	10.4372	1.00934	17.0406	7.56623e-08	5.7314e-05	TMEM245
ENSCAFG00000008643	10.6314	0.464855	16.7809	8.58715e-08	5.7314e-05	SPRED1
ENSCAFG00000016531	10.5888	0.497947	16.6923	8.94407e-08	5.7314e-05	ADGRA3
ENSCAFG00000012075	10.4615	3.06717	16.6062	9.28625e-08	5.7314e-05	HORMAD1
ENSCAFG00000041946	-10.2507	6.53375	-16.5384	9.5382e-08	5.7314e-05	IGHM
ENSCAFG00000001797	10.5155	0.729959	16.5384	9.6051e-08	5.7314e-05	CRY1
ENSCAFG00000030416	10.4936	0.321014	16.4923	9.81387e-08	5.7314e-05	RGS16
ENSCAFG00000029313	10.43	0.379271	16.3584	1.04489e-07	5.7314e-05	CLDN1
ENSCAFG00000008853	10.3982	0.735528	16.2914	1.07844e-07	5.7314e-05	TIAM1
ENSCAFG00000015184	11.1665	1.88054	16.1727	1.16534e-07	5.7314e-05	LTBR
ENSCAFG00000018607	10.3005	0.273706	16.083	1.1907e-07	5.7314e-05	DNAJC6
ENSCAFG00000010896	9.96328	0.637809	16.0388	1.20585e-07	5.7314e-05	ARRDC4
ENSCAFG00000019945	11.0254	2.20694	15.9993	1.26433e-07	5.7314e-05	ASS1
ENSCAFG00000029649	10.2396	-0.0032752	15.9531	1.26734e-07	5.7314e-05	ZNF551
ENSCAFG00000014476	10.6523	1.16433	15.8843	1.32563e-07	5.7314e-05	MEOX1
ENSCAFG00000003479	10.1734	0.415985	15.8102	1.35811e-07	5.7314e-05	CNTNAP2
ENSCAFG00000013329	8.19673	3.34806	15.6717	1.37543e-07	5.7314e-05	LUZP1
ENSCAFG00000003776	10.0882	0.158228	15.626	1.48614e-07	5.7314e-05	NRP1
ENSCAFG00000015604	11.1308	0.915827	15.6223	1.52988e-07	5.7314e-05	ILDR2
ENSCAFG00000013420	11.7584	4.37791	15.6222	1.55369e-07	5.7314e-05	ETV5
ENSCAFG00000007758	10.8203	1.76671	15.5278	1.59224e-07	5.7314e-05	GALNT6
ENSCAFG00000018016	10.0202	0.575323	15.4777	1.59905e-07	5.7314e-05	COL4A6
ENSCAFG00000015172	10.3654	1.87393	15.3709	1.70444e-07	5.89926e-05	CD9
ENSCAFG00000006100	9.93993	0.405563	15.302	1.74564e-07	5.89926e-05	DUSP6
ENSCAFG00000007846	9.56788	0.585112	15.1779	1.84206e-07	5.963e-05	GBE1
ENSCAFG00000028669	9.8674	0.339798	15.1429	1.89149e-07	5.963e-05	FAM171B
ENSCAFG00000010211	9.8329	0.392615	15.0666	1.96625e-07	5.963e-05	MBOAT1
ENSCAFG00000029666	9.82335	0.291716	15.0455	1.98753e-07	5.963e-05	HNRNPLL
ENSCAFG00000002201	9.79104	0.220354	14.9741	2.0614e-07	5.963e-05	SHC3
ENSCAFG00000015049	10.6241	0.827466	14.9799	2.10169e-07	5.963e-05	CDA
ENSCAFG00000002342	11.6348	2.34685	14.9923	2.14173e-07	5.963e-05	ETV1
ENSCAFG00000006865	10.5539	0.822047	14.9111	2.17515e-07	5.963e-05	PAMR1
ENSCAFG00000014751	6.5356	4.11873	14.62	2.25665e-07	5.963e-05
ENSCAFG00000005820	9.70694	-0.0843767	14.7883	2.26864e-07	5.963e-05	ACSS3
ENSCAFG00000007122	10.3233	0.11894	14.6863	2.43589e-07	6.05339e-05	HCK
ENSCAFG00000010874	8.78344	1.94395	14.5791	2.47079e-07	6.05339e-05	SULF2
ENSCAFG00000002123	9.62865	0.0549023	14.6127	2.48622e-07	6.05339e-05	PON2
ENSCAFG00000010654	9.62132	0.105993	14.5963	2.50775e-07	6.05339e-05	AGPAT3
ENSCAFG00000018875	9.57272	0.26526	14.4875	2.65575e-07	6.21529e-05	HOOK1
ENSCAFG00000010345	10.359	0.505446	14.4814	2.72238e-07	6.21529e-05	NECTIN3
ENSCAFG00000005433	9.54199	0.0871776	14.4187	2.75434e-07	6.21529e-05	ABCC4
ENSCAFG00000007115	10.1608	0.11407	14.3689	2.87883e-07	6.21529e-05
ENSCAFG00000003991	9.49862	0.0247876	14.3205	2.90234e-07	6.21529e-05	ARHGAP42
ENSCAFG00000011548	10.7488	0.763203	14.3717	2.91953e-07	6.21529e-05	SLC35F3
ENSCAFG00000011549	10.2821	0.489511	14.3347	2.94265e-07	6.21529e-05	ELOVL6
ENSCAFG00000006524	10.2515	0.748693	14.282	3.02642e-07	6.28009e-05	ZNF567
ENSCAFG00000015885	10.3678	1.52918	14.2547	3.08169e-07	6.28451e-05	FKBP10
ENSCAFG00000020243	9.30775	1.22632	14.0235	3.40159e-07	6.81408e-05	ZFHX3
ENSCAFG00000031330	9.35571	0.0780471	13.9973	3.45658e-07	6.81408e-05	HOPX
ENSCAFG00000003023	9.34239	-0.145104	13.9669	3.51452e-07	6.81471e-05	CHN2
ENSCAFG00000015982	10.0829	0.659469	13.9513	3.61938e-07	6.90485e-05	CDC42BPA
ENSCAFG00000001201	10.5979	1.38156	13.8643	3.85348e-07	7.11366e-05	CDC14B
ENSCAFG00000018654	9.8705	-0.161048	13.7924	3.93563e-07	7.11366e-05	PRR32
ENSCAFG00000018020	9.8674	0.543182	13.7864	3.9488e-07	7.11366e-05	COL4A5
ENSCAFG00000009680	9.24556	-0.272368	13.7464	3.96941e-07	7.11366e-05	GCNT2
ENSCAFG00000016048	9.88265	0.628552	13.688	4.17791e-07	7.27091e-05	PLEKHG3
ENSCAFG00000004613	9.25993	2.90052	13.6564	4.1801e-07	7.27091e-05	PLXND1
ENSCAFG00000010700	11.0112	2.11069	13.6117	4.49674e-07	7.61055e-05	CCND1
ENSCAFG00000006799	9.14687	-0.117526	13.5209	4.50405e-07	7.61055e-05	IFTAP
ENSCAFG00000016011	9.10543	0.145647	13.4259	4.75313e-07	7.91832e-05	EPHA2
ENSCAFG00000010053	9.08958	-0.0830112	13.3896	4.85239e-07	7.9714e-05	ANO5
ENSCAFG00000011755	9.07355	-0.334715	13.3529	4.95508e-07	8.02858e-05	FCER1A
ENSCAFG00000032289	9.64682	0.333162	13.3406	5.07327e-07	8.109e-05	BMP6
ENSCAFG00000003103	10.9718	1.41794	13.3472	5.236e-07	8.25752e-05	RRAGD
ENSCAFG00000011908	10.4544	0.960616	13.2514	5.46478e-07	8.50493e-05	SHTN1
ENSCAFG00000014361	8.96187	-0.662265	13.0959	5.74656e-07	8.82334e-05	MREG
ENSCAFG00000015518	9.57316	0.470794	13.1046	5.81857e-07	8.82334e-05	NLGN1
ENSCAFG00000029950	10.346	1.10218	13.076	6.04534e-07	9.05118e-05	PKIB
ENSCAFG00000009809	8.89655	-0.430451	12.9453	6.27605e-07	9.18042e-05	PHACTR1
ENSCAFG00000024344	9.53343	0.188165	12.9731	6.2869e-07	9.18042e-05	PGB2
ENSCAFG00000014327	8.45858	0.193465	12.8904	6.40292e-07	9.23582e-05	B3GALNT1
ENSCAFG00000004626	9.24227	0.884698	12.8324	6.78667e-07	9.40739e-05	NECTIN2
ENSCAFG00000009564	10.2515	0.110941	12.8666	6.83746e-07	9.40739e-05	ATP2B4
ENSCAFG00000005510	8.82175	-0.795755	12.7724	6.95255e-07	9.40739e-05	EOMES
ENSCAFG00000019898	8.82175	-0.314333	12.7724	6.95255e-07	9.40739e-05	NTNG2
ENSCAFG00000023062	11.4251	1.92898	12.8801	6.98994e-07	9.40739e-05	FYB1
ENSCAFG00000004265	9.40866	0.380652	12.7895	6.99907e-07	9.40739e-05	THNSL1
ENSCAFG00000012710	8.80243	-0.149752	12.7276	7.1412e-07	9.46141e-05	SLCO4A1
ENSCAFG00000014403	9.47441	0.0885781	12.7463	7.19924e-07	9.46141e-05	SORCS2
ENSCAFG00000008586	9.35756	-0.410187	12.6914	7.41965e-07	9.58709e-05	ADAMTS1
ENSCAFG00000004820	11.2769	2.13058	12.7624	7.47953e-07	9.58709e-05	ITGA9
ENSCAFG00000031753	-9.817	6.36341	-12.6868	7.53804e-07	9.58709e-05	IGKC
ENSCAFG00000011857	8.73609	-0.0238604	12.5738	7.83285e-07	9.85357e-05	SLAMF9
ENSCAFG00000003240	8.72244	-0.291697	12.5422	7.98398e-07	9.85357e-05	MYT1L
ENSCAFG00000009949	8.39829	-0.486873	12.5126	8.053e-07	9.85357e-05	CCSER1
ENSCAFG00000020131	10.4109	1.87924	12.5999	8.08079e-07	9.85357e-05	NIBAN2
ENSCAFG00000014453	8.70173	-0.410501	12.4943	8.21953e-07	9.90066e-05	AFAP1
ENSCAFG00000012478	9.26272	0.567046	12.5077	8.28682e-07	9.90066e-05	PLEKHA5
ENSCAFG00000012298	10.019	2.88779	12.5148	8.4278e-07	9.96841e-05	FES
ENSCAFG00000030784	8.64501	-0.335735	12.3628	8.90759e-07	0.000102945	LAD1
ENSCAFG00000028833	9.29709	-0.115455	12.387	8.94298e-07	0.000102945
ENSCAFG00000005465	9.89324	0.509866	12.3916	9.06829e-07	0.000102945	DZIP1
ENSCAFG00000004249	8.61579	-0.202852	12.295	9.28728e-07	0.000102945	ARHGAP21
ENSCAFG00000042467	8.29343	-0.710016	12.268	9.35495e-07	0.000102945
ENSCAFG00000020166	8.60096	-0.38398	12.2606	9.48678e-07	0.000102945	ANGPTL2
ENSCAFG00000019860	8.60096	-0.20882	12.2606	9.48678e-07	0.000102945	PPP1R26
ENSCAFG00000012092	8.60096	-0.387096	12.2606	9.48678e-07	0.000102945	AGAP1
ENSCAFG00000029897	8.60096	-0.175571	12.2606	9.48678e-07	0.000102945
ENSCAFG00000017144	8.59348	-0.500441	12.2433	9.58907e-07	0.000103109	VASH1
ENSCAFG00000004730	9.5681	0.746027	12.249	9.83023e-07	0.000104049	PLAUR
ENSCAFG00000003692	10.289	0.679478	12.2769	9.85246e-07	0.000104049	STOM
ENSCAFG00000001105	8.56319	-0.613059	12.1731	1.00161e-06	0.000104841	KCNQ3
ENSCAFG00000008381	9.16716	-0.0400282	12.1223	1.05324e-06	0.000108394	AGA
ENSCAFG00000010536	8.72396	1.82354	12.1009	1.05388e-06	0.000108394	CARMIL1
ENSCAFG00000024867	8.51652	-0.593664	12.0653	1.07152e-06	0.000109258	TRIM22
ENSCAFG00000004627	8.46829	-0.212378	11.9536	1.14969e-06	0.000116023	MAPRE3
ENSCAFG00000005500	7.6907	1.535	11.9063	1.15748e-06	0.000116023	UGGT2
ENSCAFG00000000058	8.37545	-0.371776	11.7394	1.31832e-06	0.000131034	SERPINB8
ENSCAFG00000017557	9.52765	0.413891	11.7684	1.33807e-06	0.000131889	S100A8
ENSCAFG00000009360	7.64017	4.86775	11.6505	1.36648e-06	0.000132923	ANO6
ENSCAFG00000047181	8.34906	-0.621623	11.6786	1.37103e-06	0.000132923
ENSCAFG00000023615	9.05733	0.147659	11.6838	1.39557e-06	0.000134202	MMP12
ENSCAFG00000007205	8.3312	-0.532154	11.6375	1.40803e-06	0.000134307	CFAP20DC
ENSCAFG00000003973	8.7549	0.166396	11.6232	1.43977e-06	0.000136179	SLC37A3
ENSCAFG00000011826	8.81534	-0.144276	11.6145	1.45068e-06	0.000136179	CERS6
ENSCAFG00000008291	8.30397	-0.598785	11.575	1.46649e-06	0.00013658	CXADR
ENSCAFG00000018816	11.8365	2.05843	11.6851	1.50135e-06	0.000137731	RAI14
ENSCAFG00000011335	9.42473	0.484858	11.5856	1.50543e-06	0.000137731	GNB4
ENSCAFG00000009720	5.59847	4.9822	11.4022	1.51378e-06	0.000137731	CYFIP1
ENSCAFG00000001579	8.97918	0.255525	11.526	1.54628e-06	0.000139613	GNAQ
ENSCAFG00000014956	-4.67708	7.59965	-11.3137	1.56713e-06	0.000140425	IFI30
ENSCAFG00000000677	8.24794	-0.94386	11.4466	1.59532e-06	0.000141876	LRP12
ENSCAFG00000012152	7.92353	-0.294795	11.4039	1.62549e-06	0.000141956	GABBR1
ENSCAFG00000011838	9.35143	0.118449	11.4623	1.6313e-06	0.000141956	ST8SIA1
ENSCAFG00000010881	8.93846	0.129404	11.4435	1.63223e-06	0.000141956	IGF1R
ENSCAFG00000017951	8.92065	-0.212858	11.4075	1.67146e-06	0.000144307	DTNA
ENSCAFG00000003393	9.25288	0.634018	11.4028	1.69316e-06	0.000145121	MDFIC
ENSCAFG00000004236	8.16967	-0.905088	11.2679	1.79625e-06	0.000152849	ATP6V0A4
ENSCAFG00000031104	8.15958	-1.38712	11.2449	1.824e-06	0.000154102	CX3CR1
ENSCAFG00000012173	8.14943	-0.470669	11.2219	1.8524e-06	0.000155169	UGT8
ENSCAFG00000012878	9.63618	2.20743	11.2781	1.86287e-06	0.000155169	FCER1G
ENSCAFG00000029537	9.40497	0.504435	11.2581	1.87611e-06	0.000155179	GJB2
ENSCAFG00000030170	8.12889	-0.414257	11.1753	1.91129e-06	0.000156061	ZNF229
ENSCAFG00000028509	-10.0254	2.1672	-11.255	1.91316e-06	0.000156061
ENSCAFG00000017029	6.965	1.08927	11.0672	1.98531e-06	0.000160434	DAPK2
ENSCAFG00000011659	9.17862	-0.532125	11.1597	1.99389e-06	0.000160434	ATP9A
ENSCAFG00000019173	8.08692	-0.58734	11.0803	2.03803e-06	0.000162877	ZFR2
ENSCAFG00000010853	6.17531	2.28601	10.9571	2.09076e-06	0.000163829	FBLN5
ENSCAFG00000030025	8.58732	1.11802	11.0594	2.09968e-06	0.000163829	FGL2
ENSCAFG00000008612	7.75722	-0.609652	11.0182	2.10607e-06	0.000163829	PDGFC
ENSCAFG00000007085	8.06546	-1.26479	11.0319	2.1063e-06	0.000163829	SOAT2
ENSCAFG00000002413	7.12291	3.13453	10.9696	2.13553e-06	0.000163829	DST
ENSCAFG00000037037	8.05462	-0.760884	11.0074	2.14176e-06	0.000163829
ENSCAFG00000014794	6.82661	3.28575	10.9485	2.14689e-06	0.000163829	SHC4
ENSCAFG00000048561	9.0482	0.205823	11.0378	2.16092e-06	0.000163842	SVIP
ENSCAFG00000031525	8.61579	-0.341754	10.9854	2.21255e-06	0.000165852	ZNF630
ENSCAFG00000048639	8.03267	-1.02383	10.9579	2.21547e-06	0.000165852
ENSCAFG00000000274	8.02158	-0.966296	10.9329	2.2538e-06	0.00016766	HEBP2
ENSCAFG00000029067	7.99912	-0.535298	10.8824	2.33355e-06	0.000171436
ENSCAFG00000030172	7.99912	-0.626328	10.8824	2.33355e-06	0.000171436
ENSCAFG00000003018	8.23576	1.207	10.8805	2.35381e-06	0.000171857	MFSD2A
ENSCAFG00000010911	7.98776	-0.93664	10.8569	2.37492e-06	0.000172335	NR2F2
ENSCAFG00000018359	6.7633	3.51604	10.7915	2.39295e-06	0.000172584	IL13RA1
ENSCAFG00000007357	9.03012	2.50679	10.8687	2.431e-06	0.000173325	ACVR1B
ENSCAFG00000009247	9.52661	0.982461	10.8789	2.44872e-06	0.000173325	WDFY3
ENSCAFG00000007156	5.22741	4.55517	10.6803	2.47122e-06	0.000173325	DENND5A
ENSCAFG00000003884	7.65137	-0.561315	10.7746	2.49104e-06	0.000173325	TXNRD3
ENSCAFG00000012647	9.06703	0.180141	10.8331	2.49559e-06	0.000173325	CD244
ENSCAFG00000011349	-11.593	1.57784	-10.9263	2.50143e-06	0.000173325	GSTP1
ENSCAFG00000048241	7.95313	-0.763771	10.7796	2.5058e-06	0.000173325
ENSCAFG00000032029	7.92958	-1.05004	10.727	2.59927e-06	0.00017669
ENSCAFG00000016528	7.92958	-1.0702	10.727	2.59927e-06	0.00017669	NTRK1
ENSCAFG00000029248	7.92958	-0.890833	10.727	2.59927e-06	0.00017669	PPP1R14A
ENSCAFG00000029797	7.91766	-0.977742	10.7005	2.64801e-06	0.000178975	SIX1
ENSCAFG00000030240	7.74576	2.27087	10.6262	2.77763e-06	0.00018667	DUSP4
ENSCAFG00000013148	8.30617	-0.107594	10.6099	2.85992e-06	0.000191114	GRIN2B
ENSCAFG00000013739	8.3312	-0.663309	10.5949	2.89312e-06	0.000192246	TET1
ENSCAFG00000005523	8.71246	-0.0243075	10.5929	2.93111e-06	0.000193683	MBNL2
ENSCAFG00000010519	8.46009	-0.0906703	10.5406	3.02081e-06	0.000198501	DDX25
ENSCAFG00000028603	8.67366	-0.607256	10.5215	3.08282e-06	0.000201457
ENSCAFG00000006254	8.37545	-0.203256	10.489	3.1279e-06	0.000203279	GALM
ENSCAFG00000008295	7.80567	-0.792012	10.452	3.15674e-06	0.000204032	BTG3
ENSCAFG00000011804	8.41437	0.245585	10.4211	3.29045e-06	0.000211519	CIART
ENSCAFG00000018809	9.43903	1.05233	10.4274	3.37674e-06	0.000214986	TTC23L
ENSCAFG00000029471	8.40079	1.36019	10.3836	3.38074e-06	0.000214986	CLIC2
ENSCAFG00000010749	8.74557	-0.172833	10.3869	3.40811e-06	0.000215567	GPR55
ENSCAFG00000003407	7.73948	-1.09444	10.3065	3.50514e-06	0.000219318	ADD2
ENSCAFG00000010948	5.71468	4.64073	10.2177	3.51122e-06	0.000219318	PREX1
ENSCAFG00000001456	6.42612	1.77263	10.243	3.52303e-06	0.000219318	GCAT
ENSCAFG00000010685	4.75284	6.13318	10.1361	3.6311e-06	0.000224862	SINHCAF
ENSCAFG00000005886	8.26686	-0.381229	10.2661	3.67138e-06	0.000226173	CRIM1
ENSCAFG00000010686	7.94598	-0.924796	10.241	3.70313e-06	0.000226946	NLRP3
ENSCAFG00000047849	7.69825	-1.59726	10.2162	3.74288e-06	0.0002282
ENSCAFG00000016291	7.65582	-0.988251	10.1234	4.00583e-06	0.000242979	DLGAP2
ENSCAFG00000002053	7.62682	-0.420985	10.0603	4.19679e-06	0.000253263	RFX3
ENSCAFG00000000032	7.6121	-1.54403	10.0283	4.29744e-06	0.000257296	CBLN2
ENSCAFG00000013817	7.43637	1.40579	10.0179	4.30712e-06	0.000257296	SRGN
ENSCAFG00000003429	8.01948	-0.395415	10.0315	4.34222e-06	0.00025809	CFTR
ENSCAFG00000006013	8.88796	0.443866	10.051	4.39431e-06	0.000258805	CNTN4
ENSCAFG00000005331	7.1699	1.84044	9.97908	4.39802e-06	0.000258805	CAMK1
ENSCAFG00000011034	8.46618	0.643323	10.0175	4.44986e-06	0.000260559	CRLF2
ENSCAFG00000006250	7.5822	-0.58535	9.96334	4.50994e-06	0.000261488	SPRY4
ENSCAFG00000011176	7.5822	-1.13975	9.96334	4.50994e-06	0.000261488	NR5A2
ENSCAFG00000001131	8.90051	4.812	9.99428	4.58866e-06	0.000264754	SLA
ENSCAFG00000010670	7.56701	-0.886187	9.93043	4.62216e-06	0.000265393	ZNF496
ENSCAFG00000004615	7.26435	-0.55168	9.90182	4.67876e-06	0.000266595	APOC1
ENSCAFG00000010942	3.7604	7.6954	9.76825	4.69759e-06	0.000266595	CCDC91
ENSCAFG00000002222	7.45352	1.95966	9.90083	4.71071e-06	0.000266595	ASNS
ENSCAFG00000017303	-7.51199	3.91791	-9.86751	4.84144e-06	0.000269853	CD19
ENSCAFG00000045213	7.98776	-0.64583	9.88424	4.85232e-06	0.000269853
ENSCAFG00000007986	7.53615	-1.27433	9.86365	4.85954e-06	0.000269853	ZNF366
ENSCAFG00000001998	7.53615	-1.08032	9.86365	4.85954e-06	0.000269853	CDK6
ENSCAFG00000006214	7.52047	-0.748307	9.82977	4.98515e-06	0.000275534	ARAP3
ENSCAFG00000013479	6.82556	5.6164	9.77958	5.06745e-06	0.000276398	GABARAPL1
ENSCAFG00000013918	4.26185	6.84969	9.67968	5.0817e-06	0.000276398	SLC2A3
ENSCAFG00000006054	9.21521	0.564286	9.86811	5.09954e-06	0.000276398	SLC16A3
ENSCAFG00000003553	7.50461	-0.958048	9.79556	5.11568e-06	0.000276398	CADPS2
ENSCAFG00000000860	7.6203	1.26187	9.78899	5.16071e-06	0.000276398	AFDN
ENSCAFG00000023966	7.61769	0.341757	9.78393	5.18048e-06	0.000276398	CCDC153
ENSCAFG00000016077	7.9414	-0.725494	9.78996	5.20951e-06	0.000276398	BMPR1A
ENSCAFG00000003576	7.48858	-1.58525	9.76101	5.2514e-06	0.000276398	SLC13A1
ENSCAFG00000015682	7.48858	-0.766209	9.76101	5.2514e-06	0.000276398	LIPF
ENSCAFG00000030320	7.48858	-1.02312	9.76101	5.2514e-06	0.000276398	SHISA2
ENSCAFG00000009570	8.11851	-0.486135	9.7852	5.25783e-06	0.000276398	DSP
ENSCAFG00000010127	-11.2082	1.16271	-9.87085	5.37285e-06	0.000281195	SNRPN
ENSCAFG00000020305	8.39829	-0.0827273	9.75875	5.41329e-06	0.000282063	CDH1
ENSCAFG00000002392	8.52357	0.10672	9.75637	5.44418e-06	0.000282429	ZSCAN18
ENSCAFG00000014075	7.45598	-0.860439	9.69083	5.53966e-06	0.000284883	MB21D2
ENSCAFG00000015170	7.45598	-1.07671	9.69083	5.53966e-06	0.000284883	ZNF81
ENSCAFG00000004011	7.98776	-0.30295	9.70028	5.59273e-06	0.000285947	TBXAS1
ENSCAFG00000005811	8.43346	1.38211	9.70559	5.64742e-06	0.000285947	FMNL2
ENSCAFG00000030412	-4.2229	6.7992	-9.54363	5.6476e-06	0.000285947	BCL2L11
ENSCAFG00000018081	9.71387	1.73708	9.75219	5.65706e-06	0.000285947	SPECC1
ENSCAFG00000003423	8.05462	-1.15496	9.65835	5.79072e-06	0.000290844
ENSCAFG00000031331	5.85096	3.65695	9.55775	5.84047e-06	0.000290844	OCIAD2
ENSCAFG00000008689	-4.75663	6.3083	-9.51594	5.84744e-06	0.000290844	PRKCD
ENSCAFG00000000296	7.42262	-1.02272	9.61919	5.85229e-06	0.000290844	ADGRG6
ENSCAFG00000033124	7.95313	-0.793133	9.6314	5.89525e-06	0.000291753
ENSCAFG00000003074	6.65408	3.51395	9.55905	5.98539e-06	0.000294163	NOD1
ENSCAFG00000005595	6.18125	2.89189	9.53693	5.99909e-06	0.000294163	FARP1
ENSCAFG00000001356	7.40565	-1.07839	9.58281	6.01856e-06	0.000294163	PDGFB
ENSCAFG00000034862	7.38847	-1.3155	9.54605	6.19197e-06	0.000301394
ENSCAFG00000007465	7.66409	1.51835	9.53472	6.30297e-06	0.000305539	RHPN2
ENSCAFG00000024903	7.37109	-1.05622	9.50889	6.37293e-06	0.000307669	MAFB
ENSCAFG00000008652	9.02912	1.02976	9.56797	6.40436e-06	0.00030793	SHROOM3
ENSCAFG00000029577	5.68446	3.31114	9.41356	6.51374e-06	0.000311921	RGS12
ENSCAFG00000047243	7.3535	-1.14853	9.47132	6.56187e-06	0.000312959
ENSCAFG00000001198	7.33568	-0.829911	9.43335	6.75926e-06	0.000321078	PRXL2C
ENSCAFG00000006716	5.89513	2.82516	9.36697	6.80524e-06	0.000321904	FLT3
ENSCAFG00000039462	6.70375	1.42049	9.39101	6.85025e-06	0.000321904
ENSCAFG00000002479	8.78284	-0.485649	9.4721	6.85828e-06	0.000321904	ZNF667
ENSCAFG00000020004	7.31765	-2.12562	9.39496	6.9656e-06	0.000323094	VCAM1
ENSCAFG00000003966	7.31765	-1.01809	9.39496	6.9656e-06	0.000323094	ANKRD50
ENSCAFG00000011136	7.31765	-1.02945	9.39496	6.9656e-06	0.000323094	INPP5A
ENSCAFG00000005948	4.8345	4.81488	9.28691	7.03425e-06	0.000325004	SPINT2
ENSCAFG00000007592	8.61855	0.125395	9.41903	7.11875e-06	0.000327629	TSHZ3
ENSCAFG00000008525	7.42262	-0.722555	9.35397	7.22257e-06	0.000330293	CACNA1D
ENSCAFG00000014854	6.63652	2.065	9.32063	7.23249e-06	0.000330293	CNTNAP1
ENSCAFG00000015444	8.18035	-0.0965712	9.36172	7.35269e-06	0.000334491	DMXL2
ENSCAFG00000043520	7.28089	-1.22264	9.31689	7.40722e-06	0.00033568
ENSCAFG00000000480	-9.86811	2.03722	-9.4099	7.43861e-06	0.000335816	NIPAL2
ENSCAFG00000013287	7.26215	-1.15758	9.27719	7.64372e-06	0.000343764	MAPK4
ENSCAFG00000002835	7.88249	0.129917	9.27664	7.80074e-06	0.000349497	CTNNAL1
ENSCAFG00000019309	7.35533	0.936471	9.20925	8.10101e-06	0.000359763	MMP25
ENSCAFG00000047554	10.0856	0.597418	9.31018	8.1077e-06	0.000359763
ENSCAFG00000041698	7.22394	-1.11519	9.1964	8.15154e-06	0.000359763
ENSCAFG00000030804	7.22394	-1.15592	9.1964	8.15154e-06	0.000359763	RNLS
ENSCAFG00000014089	8.12889	-0.299102	9.21436	8.26899e-06	0.00036359	GJC1
ENSCAFG00000024151	7.27488	-0.247732	9.16652	8.36635e-06	0.000366508	INSRR
ENSCAFG00000013731	7.20444	-1.14207	9.15528	8.42436e-06	0.000367687	MIPOL1
ENSCAFG00000030603	7.52629	-0.494193	9.13999	8.6196e-06	0.000374826
ENSCAFG00000014164	8.28188	-0.0871756	9.1604	8.68247e-06	0.000376177	MDGA2
ENSCAFG00000004644	8.36823	0.228929	9.15455	8.74763e-06	0.000377617	ENOX1
ENSCAFG00000010744	8.52901	0.0566024	9.15245	8.80629e-06	0.000378766	NAV1
ENSCAFG00000030822	7.68425	-0.571439	9.10038	8.94954e-06	0.000383346
ENSCAFG00000002152	9.83699	4.49562	9.1761	8.97758e-06	0.000383346	IL1R2
ENSCAFG00000032253	7.16464	-1.97326	9.07154	9.01203e-06	0.000383433
ENSCAFG00000002079	7.53714	-1.16152	9.07088	9.12624e-06	0.00038649	KDR
ENSCAFG00000005373	7.6701	-0.775671	9.07301	9.14925e-06	0.00038649	SLC24A3
ENSCAFG00000002023	7.14432	-1.54884	9.0289	9.32878e-06	0.000392464	RCAN2
ENSCAFG00000045469	7.74021	1.54476	9.04852	9.35701e-06	0.000392464
ENSCAFG00000019037	7.2931	-0.168231	9.0011	9.59228e-06	0.00040091	SLITRK4
ENSCAFG00000006496	7.53615	-1.0604	8.98006	9.83843e-06	0.000409223	MITF
ENSCAFG00000008861	7.56701	-0.280652	8.97857	9.86038e-06	0.000409223	CPE
ENSCAFG00000018482	6.82517	-0.607149	8.94501	9.89838e-06	0.000409364	CERS4
ENSCAFG00000016010	6.72359	-0.288982	8.90002	1.02434e-05	0.000422157	FSCN1
ENSCAFG00000007154	7.95623	-0.302119	8.90871	1.05831e-05	0.000434643	KRT18
ENSCAFG00000009287	7.06005	-1.32115	8.85338	1.07698e-05	0.000440779	ACVR1
ENSCAFG00000018019	8.20096	0.188001	8.87687	1.09538e-05	0.000446762	CENPV
ENSCAFG00000016685	-10.2104	0.567225	-8.9348	1.10723e-05	0.000450044	FXR2
ENSCAFG00000001567	7.03819	-1.40241	8.80808	1.1181e-05	0.000452907	SH3GL2
ENSCAFG00000011827	-8.90981	-0.179472	-8.87363	1.12262e-05	0.000453185
ENSCAFG00000000019	7.01599	-1.16231	8.76216	1.16157e-05	0.000464634	ZNF516
ENSCAFG00000016228	7.01599	-1.6254	8.76216	1.16157e-05	0.000464634	SERPINE2
ENSCAFG00000002936	6.73383	-0.771767	8.75007	1.16276e-05	0.000464634	HOXA1
ENSCAFG00000031378	6.99345	-1.39254	8.71562	1.20756e-05	0.000480909
ENSCAFG00000002978	6.97055	-1.50085	8.66843	1.25627e-05	0.00049863	LPAR1
ENSCAFG00000010677	6.94728	-0.955252	8.6208	1.30767e-05	0.000517296	EYA2
ENSCAFG00000013778	7.29023	-0.562132	8.59224	1.35536e-05	0.000534374	PLA2G4A
ENSCAFG00000019187	8.52231	1.51927	8.62173	1.37437e-05	0.00054007	MATK
ENSCAFG00000013806	3.81331	9.51537	8.44872	1.38669e-05	0.000543106	M6PR
ENSCAFG00000012038	8.17929	0.147534	8.58449	1.40406e-05	0.000548095	HHAT
ENSCAFG00000048975	8.01081	1.90427	8.55201	1.43637e-05	0.000558861
ENSCAFG00000010798	7.40114	-0.0705713	8.50796	1.46327e-05	0.000567462	TNNT2
ENSCAFG00000013204	7.4915	1.48186	8.50679	1.46908e-05	0.000567853	PTPRE
ENSCAFG00000030180	10.9525	2.3663	8.60778	1.49059e-05	0.000574288	IL18
ENSCAFG00000043825	7.79551	0.585849	8.47874	1.52031e-05	0.000583838
ENSCAFG00000008880	-5.54874	5.78407	-8.38542	1.53357e-05	0.00058657	PIK3AP1
ENSCAFG00000014290	7.26215	-0.845477	8.44614	1.53734e-05	0.00058657	ANKH
ENSCAFG00000011077	6.85026	-1.3438	8.42342	1.54713e-05	0.000588407	ADARB1
ENSCAFG00000015078	8.13111	0.885818	8.44293	1.58555e-05	0.000601087	FAM184B
ENSCAFG00000042507	7.01599	-1.31562	8.38869	1.60377e-05	0.000601438
ENSCAFG00000016486	6.55326	-1.18947	8.36955	1.60632e-05	0.000601438	MAGEH1
ENSCAFG00000047466	6.55326	-1.01559	8.36955	1.60632e-05	0.000601438
ENSCAFG00000047541	-9.11826	1.31951	-8.45795	1.61319e-05	0.000601438	OTOGL
ENSCAFG00000018540	8.70129	2.3577	8.44108	1.61665e-05	0.000601438	MYO1F
ENSCAFG00000036856	6.82495	-1.33086	8.37221	1.61699e-05	0.000601438
ENSCAFG00000030335	5.0257	3.02768	8.29827	1.63027e-05	0.000604477	SERPINB9
ENSCAFG00000030247	6.4677	1.6301	8.34395	1.63839e-05	0.000604885	ZNF304
ENSCAFG00000012066	7.38847	-0.916826	8.3761	1.6416e-05	0.000604885	ABCC9
ENSCAFG00000003005	7.29939	-1.21128	8.35959	1.66082e-05	0.000610066	CREB5
ENSCAFG00000032613	7.37109	-1.26535	8.34349	1.68855e-05	0.000618332
ENSCAFG00000013388	-6.67064	3.41248	-8.30434	1.70823e-05	0.000623608	ACOT9
ENSCAFG00000002663	8.76421	0.977678	8.36675	1.72913e-05	0.000629298	CD109
ENSCAFG00000008180	4.8562	2.55549	8.19863	1.77286e-05	0.000643234	FCHO2
ENSCAFG00000014358	6.74623	-1.01656	8.21439	1.85534e-05	0.000671099	CASK
ENSCAFG00000007870	-9.18636	0.830913	-8.28621	1.88085e-05	0.000678252	DCLK2
ENSCAFG00000013958	6.71901	-1.76998	8.16022	1.94597e-05	0.000697482	FAH
ENSCAFG00000010274	6.71901	-1.35088	8.16022	1.94597e-05	0.000697482	CHI3L1
ENSCAFG00000031192	-9.3564	0.180977	-8.15074	2.13418e-05	0.000759936	EFNB3
ENSCAFG00000002028	6.19738	-0.548541	8.0382	2.13596e-05	0.000759936	VLDLR
ENSCAFG00000000272	7.4708	-0.363551	8.08276	2.13949e-05	0.000759936	ARFGEF3
ENSCAFG00000032730	7.14432	-1.24138	8.0672	2.1467e-05	0.000760213
ENSCAFG00000019279	7.12371	-1.19641	8.0287	2.22172e-05	0.000783314	GNA15
ENSCAFG00000012932	4.29003	2.98065	7.93144	2.22517e-05	0.000783314	RHOBTB1
ENSCAFG00000004428	6.63412	-1.83915	7.99216	2.26004e-05	0.00079088	CYSLTR2
ENSCAFG00000037593	6.63412	-1.86434	7.99216	2.26004e-05	0.00079088
ENSCAFG00000047472	8.87205	-0.388509	8.06613	2.2709e-05	0.000792337
ENSCAFG00000010971	8.22128	0.315506	8.02791	2.30417e-05	0.000800746	SATB2
ENSCAFG00000002014	7.96613	0.332227	8.01538	2.31174e-05	0.000800746	USP46
ENSCAFG00000013274	4.77936	2.7058	7.90214	2.31531e-05	0.000800746	DUSP16
ENSCAFG00000013382	6.0641	5.60029	7.9358	2.33546e-05	0.000804014	PPM1J
ENSCAFG00000010496	3.70896	6.62995	7.86408	2.33836e-05	0.000804014	YARS2
ENSCAFG00000000402	6.60468	-1.50686	7.93435	2.3808e-05	0.000813876	PPP1R14C
ENSCAFG00000002163	6.60468	-1.09973	7.93435	2.3808e-05	0.000813876	ROR2
ENSCAFG00000007767	6.69106	4.36686	7.88018	2.51003e-05	0.000853247	CTNND1
ENSCAFG00000036423	6.57462	-1.41308	7.87561	2.51091e-05	0.000853247
ENSCAFG00000013151	5.04444	2.81441	7.81983	2.51761e-05	0.000853247	ARHGAP5
ENSCAFG00000035602	-9.86505	0.379621	-7.96813	2.55737e-05	0.000864245
ENSCAFG00000001791	6.29662	-1.24233	7.8419	2.56677e-05	0.000864951	ALDH1A1
ENSCAFG00000004870	6.8943	-1.33655	7.84533	2.6101e-05	0.00087606	PCDH17
ENSCAFG00000000831	4.11835	4.21893	7.74864	2.62516e-05	0.00087606	EXT1
ENSCAFG00000000075	6.13567	1.23255	7.80332	2.64641e-05	0.00087606	TNFRSF11A
ENSCAFG00000026864	6.54393	-1.82456	7.81579	2.65158e-05	0.00087606	U4
ENSCAFG00000007976	6.54393	-1.5649	7.81579	2.65158e-05	0.00087606	TEAD1
ENSCAFG00000001028	6.54393	-1.19866	7.81579	2.65158e-05	0.00087606	RNF217
ENSCAFG00000029786	6.54393	-1.93521	7.81579	2.65158e-05	0.00087606	BDKRB2
ENSCAFG00000006648	6.27086	-1.17037	7.78973	2.6922e-05	0.000887001	HOXC13
ENSCAFG00000017022	7.2587	-0.196261	7.80269	2.74896e-05	0.000903186	TMEM92
ENSCAFG00000007575	-9.51939	0.283733	-7.86732	2.77907e-05	0.00091055	DPY19L3
ENSCAFG00000007539	6.4692	-0.750789	7.75853	2.79028e-05	0.000911698	ADM
ENSCAFG00000012712	5.85687	-0.139695	7.71672	2.84372e-05	0.000926598	EXTL1
ENSCAFG00000005019	5.87408	-0.121675	7.71137	2.85965e-05	0.00092923	GATA3
ENSCAFG00000024087	5.47014	1.29972	7.68406	2.89626e-05	0.000938548	CGAS
ENSCAFG00000038718	5.23704	3.29911	7.66599	2.92478e-05	0.000945198
ENSCAFG00000031706	3.8188	7.29811	7.62311	2.93536e-05	0.000946035
ENSCAFG00000011795	6.4805	-1.42844	7.69274	2.96938e-05	0.000954398	SLAMF8
ENSCAFG00000041061	-8.87776	-0.00283699	-7.7464	3.05216e-05	0.000978346
ENSCAFG00000000810	4.50287	2.66533	7.59163	3.07283e-05	0.000982309	TRPS1
ENSCAFG00000005829	4.25426	4.39215	7.56135	3.14284e-05	0.00100198	IL18BP
ENSCAFG00000014879	7.47396	-0.822925	7.58982	3.3845e-05	0.0010753	LRRC25
ENSCAFG00000015381	7.04375	5.99617	7.57277	3.39101e-05	0.0010753	CCND2
ENSCAFG00000018154	6.53173	-0.762383	7.53954	3.4408e-05	0.00108818	PAK3
ENSCAFG00000030851	6.77295	-1.36712	7.52696	3.51098e-05	0.00110741	HLF
ENSCAFG00000009133	7.29939	-0.878938	7.53399	3.54953e-05	0.00111659	GPAT3
ENSCAFG00000013830	-11.1614	1.11825	-7.64182	3.59212e-05	0.00112699	CAPN1
ENSCAFG00000017389	4.87964	3.64894	7.40716	3.70677e-05	0.00115989	RAB13
ENSCAFG00000003367	7.0708	0.967705	7.46958	3.74776e-05	0.0011694	TNFSF8
ENSCAFG00000023626	6.34462	-1.62776	7.43092	3.79649e-05	0.0011694	PCARE
ENSCAFG00000001930	6.34462	-1.75399	7.43092	3.79649e-05	0.0011694	PGM5
ENSCAFG00000019206	6.34462	-1.3854	7.43092	3.79649e-05	0.0011694	ZYG11A
ENSCAFG00000049541	6.34462	-1.59419	7.43092	3.79649e-05	0.0011694
ENSCAFG00000043480	6.34462	-1.83876	7.43092	3.79649e-05	0.0011694
ENSCAFG00000015197	7.59722	-0.411317	7.46584	3.82801e-05	0.00117604	TNFRSF1A
ENSCAFG00000010381	-13.0546	3.89198	-7.5979	3.91549e-05	0.0011998	MS4A1
ENSCAFG00000017704	-9.72977	0.26397	-7.47945	4.03703e-05	0.00123385	ARMCX3
ENSCAFG00000014587	6.30855	-1.76665	7.36196	4.05492e-05	0.001234	TNFSF4
ENSCAFG00000007309	7.0689	-1.00794	7.38743	4.05837e-05	0.001234	PAX8
ENSCAFG00000012737	5.16649	3.95142	7.31028	4.10908e-05	0.00124621	SNX27
ENSCAFG00000014629	6.50987	-0.800045	7.35223	4.12158e-05	0.0012468	HGFAC
ENSCAFG00000014103	-9.64677	0.291609	-7.44523	4.16299e-05	0.00125612	SESTD1
ENSCAFG00000018951	7.74791	-0.594284	7.38161	4.17492e-05	0.00125651	CDH6
ENSCAFG00000045545	6.27155	-2.0492	7.29141	4.33968e-05	0.00130279
ENSCAFG00000014098	6.78799	1.79813	7.30062	4.37644e-05	0.00131049	C1RL
ENSCAFG00000001391	6.71901	-1.44083	7.29104	4.40754e-05	0.00131647	DMC1
ENSCAFG00000049138	-10.1091	2.78551	-7.37144	4.53236e-05	0.00135035
ENSCAFG00000031673	-10.0218	0.562361	-7.36625	4.54427e-05	0.00135049
ENSCAFG00000028568	-5.27964	6.17182	-7.20814	4.56021e-05	0.00135183	JCHAIN
ENSCAFG00000015627	6.69127	-1.0823	7.24184	4.6224e-05	0.00136684	SIX4
ENSCAFG00000031033	7.38574	0.80405	7.24265	4.72843e-05	0.00139471	EMP1
ENSCAFG00000016429	7.1028	-1.06464	7.20069	4.88258e-05	0.0014366	TNFRSF8
ENSCAFG00000013434	7.40565	-0.71694	7.20394	4.91675e-05	0.00144141	FAM43A
ENSCAFG00000031382	7.5586	-0.614559	7.20774	4.9233e-05	0.00144141	PMEPA1
ENSCAFG00000019197	6.14965	-0.842308	7.14542	4.99457e-05	0.00145866	TJP3
ENSCAFG00000007590	-8.63525	0.827503	-7.20701	5.10192e-05	0.00148356	ZNF507
ENSCAFG00000002595	6.39694	0.876164	7.1305	5.11233e-05	0.00148356	TMEM150B
ENSCAFG00000007778	3.97876	6.18316	7.05662	5.11746e-05	0.00148356	BIN2
ENSCAFG00000003219	3.59038	3.97086	7.03323	5.19826e-05	0.00150052	SPRED2
ENSCAFG00000007902	4.25353	2.27829	7.04693	5.20133e-05	0.00150052	SLC11A2
ENSCAFG00000000300	3.88896	4.83307	7.03177	5.23667e-05	0.00150349	HIVEP2
ENSCAFG00000010528	2.6473	8.5478	7.01445	5.23706e-05	0.00150349	DNM1L
ENSCAFG00000015464	-7.78229	-0.774857	-7.14644	5.27254e-05	0.00151001	PIMREG
ENSCAFG00000006503	8.01721	0.124985	7.13398	5.38007e-05	0.00152606	RBPMS
ENSCAFG00000017974	6.15451	-2.27838	7.06904	5.39307e-05	0.00152606	NOL4
ENSCAFG00000010767	6.15451	-1.71514	7.06904	5.39307e-05	0.00152606	ESRRG
ENSCAFG00000011840	6.15451	-2.14634	7.06904	5.39307e-05	0.00152606	SYT12
ENSCAFG00000048116	6.15451	-1.78812	7.06904	5.39307e-05	0.00152606
ENSCAFG00000031172	7.70702	0.799816	7.11015	5.45423e-05	0.00153968	CADM4
ENSCAFG00000045199	6.92363	-1.16384	7.06828	5.54063e-05	0.00156035
ENSCAFG00000016145	4.0939	4.06979	6.95009	5.7143e-05	0.00160543	KLHL5
ENSCAFG00000012775	5.35333	2.33066	6.97855	5.75473e-05	0.00161296	CTBP2
ENSCAFG00000049581	6.11329	-2.12856	6.99136	5.82558e-05	0.00162896
ENSCAFG00000004723	4.638	3.5312	6.91467	6.00922e-05	0.00167635	KCNN4
ENSCAFG00000042027	-8.36593	-0.477415	-7.02864	6.05039e-05	0.00168386
ENSCAFG00000010901	6.64503	2.35114	6.96777	6.0765e-05	0.00168716	FAR2
ENSCAFG00000019431	8.7045	0.911781	7.02804	6.11936e-05	0.00169508	NSMF
ENSCAFG00000017308	-10.0676	1.14541	-7.04768	6.24704e-05	0.00172371	STON2
ENSCAFG00000010793	7.32843	1.20829	6.96274	6.25186e-05	0.00172371	SLC12A7
ENSCAFG00000012085	7.71863	0.705183	6.9733	6.26645e-05	0.00172371	ABCC5
ENSCAFG00000045246	6.07086	-1.63783	6.91124	6.31238e-05	0.00173232
ENSCAFG00000008483	6.59922	0.52077	6.89417	6.54123e-05	0.00179096	NDRG4
ENSCAFG00000010024	4.53107	2.06674	6.81457	6.63986e-05	0.00181323	DOK2
ENSCAFG00000016863	8.18643	2.77517	6.92975	6.6532e-05	0.00181323	LMNA
ENSCAFG00000016461	3.43576	4.38234	6.78384	6.68649e-05	0.00181811	FBXL20
ENSCAFG00000015163	5.50568	2.45088	6.83115	6.72549e-05	0.00182452	CFP
ENSCAFG00000009372	7.02334	-0.257571	6.86672	6.82726e-05	0.00182734	DBX2
ENSCAFG00000024769	8.6312	0.829868	6.91832	6.82811e-05	0.00182734	PLAC8A
ENSCAFG00000025297	-9.03695	0.546673	-6.92849	6.84305e-05	0.00182734
ENSCAFG00000016503	6.02713	-1.79172	6.829	6.85949e-05	0.00182734	RRAGB
ENSCAFG00000000975	6.02713	-1.81805	6.829	6.85949e-05	0.00182734	NFAM1
ENSCAFG00000002618	6.02713	-1.59594	6.829	6.85949e-05	0.00182734	TNNI3
ENSCAFG00000002800	6.02713	-1.80126	6.829	6.85949e-05	0.00182734
ENSCAFG00000043602	6.02713	-1.96827	6.829	6.85949e-05	0.00182734
ENSCAFG00000011041	6.0623	-0.574551	6.81635	6.95819e-05	0.00184947	CSF2RA
ENSCAFG00000016604	5.44349	1.79013	6.78931	7.00865e-05	0.00185871	ZSWIM4
ENSCAFG00000030751	2.78802	7.57958	6.71674	7.11118e-05	0.00188168	ZCRB1
ENSCAFG00000001108	6.51256	-1.55432	6.80443	7.15448e-05	0.00188891	LRRC6
ENSCAFG00000005627	6.06774	-0.299569	6.778	7.24184e-05	0.00190772	JAG1
ENSCAFG00000033145	7.50225	-0.232401	6.819	7.29023e-05	0.0019162
ENSCAFG00000031339	5.94504	-1.04226	6.76517	7.30835e-05	0.0019167	TMEM86A
ENSCAFG00000010160	3.10934	5.45613	6.68667	7.36208e-05	0.00192542	TPMT
ENSCAFG00000009596	-8.31104	-0.157493	-6.83202	7.38742e-05	0.00192542	RUNX1
ENSCAFG00000014484	6.26511	5.16311	6.76499	7.39043e-05	0.00192542	ETV4
ENSCAFG00000006704	3.71577	5.42858	6.68784	7.42618e-05	0.00192653	NFKBID
ENSCAFG00000036961	5.98205	-1.66643	6.7446	7.47614e-05	0.00192653
ENSCAFG00000002412	5.98205	-2.09652	6.7446	7.47614e-05	0.00192653
ENSCAFG00000044087	5.98205	-1.85708	6.7446	7.47614e-05	0.00192653
ENSCAFG00000003406	5.98205	-1.54039	6.7446	7.47614e-05	0.00192653	MET
ENSCAFG00000011326	-4.81323	5.2014	-6.70549	7.49738e-05	0.0019278	PRKCA
ENSCAFG00000008336	3.46716	4.85068	6.6525	7.67059e-05	0.00196496
ENSCAFG00000014960	6.42357	0.598582	6.73364	7.67793e-05	0.00196496	ATP8B4
ENSCAFG00000029387	3.1768	5.22866	6.64363	7.70807e-05	0.00196496	TIGAR
ENSCAFG00000000367	5.2878	0.609995	6.69315	7.70833e-05	0.00196496	ENPP3
ENSCAFG00000014594	6.95626	0.0681009	6.73909	7.7761e-05	0.00197797	ABHD12B
ENSCAFG00000011709	-8.23467	-0.489161	-6.77089	7.85245e-05	0.00199311	B3GALT1
ENSCAFG00000049485	3.60245	4.01537	6.61999	7.95641e-05	0.00201517
ENSCAFG00000017223	5.9355	-1.94599	6.65788	8.17432e-05	0.00206594	ZDHHC15
ENSCAFG00000025434	5.57094	2.02925	6.61283	8.46703e-05	0.00213265	MANSC4
ENSCAFG00000006065	2.79402	6.02411	6.54588	8.50958e-05	0.00213265	PRNP
ENSCAFG00000024310	6.1058	-1.25	6.62529	8.5099e-05	0.00213265	FBXO27
ENSCAFG00000007541	6.21791	-1.1937	6.6289	8.51042e-05	0.00213265	MRAS
ENSCAFG00000009337	5.37333	1.30286	6.59626	8.56042e-05	0.00214065	TUBB2B
ENSCAFG00000003370	-8.16275	1.6018	-6.68304	8.5892e-05	0.00214331	ASAP2
ENSCAFG00000018841	-9.37155	0.153541	-6.71461	8.62973e-05	0.00214456	MBNL3
ENSCAFG00000002894	-11.8097	1.47576	-6.7766	8.63731e-05	0.00214456	PALM2AKAP2
ENSCAFG00000032874	6.87733	-1.21491	6.63531	8.64858e-05	0.00214456
ENSCAFG00000011183	2.81263	7.16053	6.51645	8.78111e-05	0.00217287	TM7SF3
ENSCAFG00000016249	-9.41053	1.13629	-6.69185	8.84891e-05	0.00218507	PGM2
ENSCAFG00000005970	6.616	-1.13578	6.59668	8.9284e-05	0.00220011	FGFR1
ENSCAFG00000017828	5.88741	-1.85811	6.56826	8.97266e-05	0.00220184	FAM199X
ENSCAFG00000048730	5.88741	-2.11509	6.56826	8.97266e-05	0.00220184
ENSCAFG00000020081	6.63412	-1.21593	6.58975	8.99993e-05	0.00220396	BCAR1
ENSCAFG00000000334	-8.45743	-0.360969	-6.6445	9.03144e-05	0.0022071	ADAMTS2
ENSCAFG00000016686	-6.94435	-0.537525	-6.55689	9.42118e-05	0.0022976	ANXA2
ENSCAFG00000007934	2.60911	8.69865	6.42912	9.62516e-05	0.00234252	CTSB
ENSCAFG00000007774	7.26435	-0.758534	6.53944	9.70501e-05	0.0023571	CELA1
ENSCAFG00000032326	7.11307	-0.78106	6.52935	9.75928e-05	0.00236543	S100A2
ENSCAFG00000004714	-4.16433	5.6154	-6.43784	9.77939e-05	0.00236545	FAM107B
ENSCAFG00000001264	5.83766	-1.36577	6.47606	9.88496e-05	0.00238125	TSNARE1
ENSCAFG00000023300	5.83766	-2.25766	6.47606	9.88496e-05	0.00238125
ENSCAFG00000005624	8.08385	0.564705	6.53716	0.000100014	0.00240439	DIP2C
ENSCAFG00000016071	5.89132	-0.820368	6.45948	0.000100814	0.00241871	IGFBP4
ENSCAFG00000002941	3.38164	3.67201	6.39022	0.000101254	0.00242244	ME1
ENSCAFG00000002865	4.66943	4.07606	6.41736	0.000101379	0.00242244	NFE2L3
ENSCAFG00000012724	8.82746	3.21141	6.52474	0.000103806	0.00247545	EPS8
ENSCAFG00000007661	3.81552	2.99138	6.35571	0.000105985	0.00252232	PXYLP1
ENSCAFG00000018905	-7.16192	0.403091	-6.44783	0.000106709	0.00253267	ZNF449
ENSCAFG00000030262	4.6048	1.51284	6.36703	0.000106848	0.00253267	BAMBI
ENSCAFG00000002113	7.01599	-0.714265	6.4328	0.000107909	0.0025527	INSL6
ENSCAFG00000015596	5.78613	-2.26482	6.38113	0.000109328	0.00257596	MAEL
ENSCAFG00000023403	5.78613	-1.87165	6.38113	0.000109328	0.00257596	MPP3
ENSCAFG00000012073	5.45009	2.67071	6.36811	0.000109623	0.00257777	LIMK1
ENSCAFG00000006463	4.34173	2.2234	6.33143	0.00011024	0.00258713	GTSF2
ENSCAFG00000007215	-9.54632	1.40681	-6.47706	0.000111686	0.00261423	YTHDF3
ENSCAFG00000041031	7.01599	-1.20479	6.3998	0.000111836	0.00261423
ENSCAFG00000009945	6.30054	0.515385	6.36835	0.000112861	0.00263298	ABHD14B
ENSCAFG00000004424	6.16797	-1.10638	6.36159	0.000113167	0.00263492	TOPAZ1
ENSCAFG00000012122	6.13773	-0.410066	6.35614	0.000113721	0.00264261	GPR3
ENSCAFG00000010476	2.8301	8.59304	6.26663	0.000114983	0.00266671	NOTCH2
ENSCAFG00000005399	6.89958	-1.09208	6.36612	0.000115537	0.00267432	CMTM8
ENSCAFG00000012357	-9.18671	1.22521	-6.42279	0.000117163	0.00270665	RBM44
ENSCAFG00000000699	5.73269	-1.64484	6.28318	0.000121442	0.00278376	PANX2
ENSCAFG00000030826	5.73269	-2.3291	6.28318	0.000121442	0.00278376	GCSAM
ENSCAFG00000031727	5.73269	-2.49987	6.28318	0.000121442	0.00278376	STC2
ENSCAFG00000043868	5.73269	-1.95501	6.28318	0.000121442	0.00278376
ENSCAFG00000006162	5.20317	1.07497	6.24937	0.000123803	0.00283238	SMAD9
ENSCAFG00000031019	-8.63919	2.63763	-6.33141	0.000127239	0.00290538
ENSCAFG00000011117	7.93219	2.5222	6.29907	0.00012882	0.00293581	FABP3
ENSCAFG00000012809	-6.86474	-0.765314	-6.26298	0.000129204	0.00293888	MPZL3
ENSCAFG00000018612	8.03973	1.32474	6.29671	0.000129621	0.00294271	CARD6
ENSCAFG00000012353	4.86183	6.19048	6.19602	0.000129876	0.00294287	FURIN
ENSCAFG00000011417	3.75581	3.07809	6.16443	0.000130537	0.00294968
ENSCAFG00000008269	3.61169	3.92125	6.16078	0.000130676	0.00294968	IL17RB
ENSCAFG00000005175	4.33385	2.6758	6.16565	0.000132239	0.00297927	SCEL
ENSCAFG00000009905	5.67719	-2.40283	6.18205	0.000135524	0.00303021	MMP9
ENSCAFG00000045997	5.67719	-2.11702	6.18205	0.000135524	0.00303021
ENSCAFG00000017992	5.67719	-1.84621	6.18205	0.000135524	0.00303021	MID2
ENSCAFG00000034875	5.67719	-2.04097	6.18205	0.000135524	0.00303021
ENSCAFG00000004911	-9.46045	0.823075	-6.29218	0.000136257	0.00304085	POU2F2
ENSCAFG00000043646	3.58301	3.09656	6.10536	0.000138899	0.00309397
ENSCAFG00000016783	-6.81521	0.0143137	-6.18785	0.000140164	0.00310478	DPF3
ENSCAFG00000009409	3.44611	4.38777	6.09408	0.000140297	0.00310478	ECI2
ENSCAFG00000017130	6.50361	-1.04056	6.17582	0.000140494	0.00310478	NUPR1
ENSCAFG00000019094	-6.42175	4.24428	-6.17194	0.000140693	0.00310478	AFF2
ENSCAFG00000010484	3.82183	3.67423	6.09834	0.000140697	0.00310478	PKP2
ENSCAFG00000000060	5.59249	0.958404	6.13024	0.000143153	0.0031531	ITGA7
ENSCAFG00000015434	5.64383	1.10351	6.09554	0.000149085	0.00327764	ANKLE1
ENSCAFG00000001306	6.02713	-1.87258	6.10162	0.000150077	0.00329335	LRGUK
ENSCAFG00000034158	5.61948	-1.60322	6.07759	0.00015199	0.00330466
ENSCAFG00000001178	5.61948	-1.72985	6.07759	0.00015199	0.00330466	COL22A1
ENSCAFG00000005628	5.61948	-2.28613	6.07759	0.00015199	0.00330466	P2RY6
ENSCAFG00000043116	5.61948	-1.9192	6.07759	0.00015199	0.00330466
ENSCAFG00000011782	5.61948	-2.13447	6.07759	0.00015199	0.00330466	GFRA1
ENSCAFG00000016635	-5.25076	5.63935	-6.06247	0.000152658	0.00331151	MYO1E
ENSCAFG00000012690	5.15184	4.11792	6.05834	0.000152865	0.00331151
ENSCAFG00000000925	6.07086	-1.71535	6.06421	0.000156762	0.00338973	DCBLD1
ENSCAFG00000000655	5.37218	2.93737	6.03809	0.000157555	0.00340065	TMEM181
ENSCAFG00000007165	-8.11545	-0.079014	-6.11727	0.000158609	0.00341716
ENSCAFG00000010860	2.71835	6.07459	5.97198	0.000159391	0.00342777	ERGIC2
ENSCAFG00000023832	3.54435	3.36969	5.97372	0.000160908	0.00345412
ENSCAFG00000010473	5.90779	0.119175	6.02038	0.000163765	0.00350909	SH3PXD2A
ENSCAFG00000028890	6.02562	-1.26062	6.01726	0.000165033	0.00352985	ZFP37
ENSCAFG00000018897	4.28361	3.41003	5.96435	0.000165509	0.00353365	JUN
ENSCAFG00000010953	6.53513	0.508671	6.01353	0.000168772	0.00359682	PLCL1
ENSCAFG00000020135	6.92888	3.33964	6.02187	0.000169543	0.00360675	FNBP1L
ENSCAFG00000031680	7.21364	-0.271671	6.02878	0.00016992	0.00360829
ENSCAFG00000020007	3.06981	4.77795	5.9115	0.000171348	0.00362085	CDC14A
ENSCAFG00000019596	5.55936	-2.20934	5.96963	0.000171358	0.00362085	CACNA1H
ENSCAFG00000012376	6.58585	0.991466	6.00061	0.000171574	0.00362085	VASH2
ENSCAFG00000003890	3.60311	5.46359	5.91737	0.000171736	0.00362085	DENND11
ENSCAFG00000009839	6.96837	1.19326	6.00412	0.000173233	0.00364592	CD101
ENSCAFG00000013413	5.71369	0.904741	5.96194	0.0001738	0.00365135
ENSCAFG00000048374	5.30934	-2.06474	5.94237	0.000175244	0.00367516
ENSCAFG00000019937	4.39054	2.53435	5.90821	0.000176965	0.00370467	KIAA0513
ENSCAFG00000016253	2.80066	4.79798	5.8704	0.000179028	0.00374123	DNAJC16
ENSCAFG00000029933	-6.56484	-1.42125	-5.95921	0.000179716	0.00374832	CHIC1
ENSCAFG00000031664	5.50378	0.662765	5.92478	0.00018	0.00374832	KCNT2
ENSCAFG00000016655	-9.50554	0.659074	-6.03846	0.000181148	0.00376558	FAM81A
ENSCAFG00000019810	-9.43859	1.02004	-6.02577	0.000183406	0.00380584	VAV2
ENSCAFG00000006349	-8.5828	0.777627	-6.00064	0.000183747	0.00380624	TESPA1
ENSCAFG00000015196	7.79038	0.860358	5.97223	0.000184858	0.00382255	SCNN1A
ENSCAFG00000005309	3.68392	4.81403	5.85071	0.000185649	0.00383222	LBH
ENSCAFG00000017050	-8.4421	-0.23172	-5.9809	0.000187069	0.00385479	ACSF2
ENSCAFG00000017916	6.33713	0.735164	5.90803	0.000189	0.00388782	SEMA7A
ENSCAFG00000045317	5.72979	2.662	5.881	0.000190771	0.00391743
ENSCAFG00000014273	-8.95145	2.40184	-5.97626	0.000191156	0.00391852	RDX
ENSCAFG00000030568	5.49662	-2.05613	5.85787	0.000194317	0.0039559
ENSCAFG00000035513	5.49662	-1.69775	5.85787	0.000194317	0.0039559
ENSCAFG00000013112	5.49662	-1.87488	5.85787	0.000194317	0.0039559	METRNL
ENSCAFG00000011584	5.49662	-1.82594	5.85787	0.000194317	0.0039559	GRAMD1B
ENSCAFG00000005839	6.11153	-0.490693	5.86862	0.000196164	0.00398207	SATB1
ENSCAFG00000009595	-7.42493	1.25399	-5.90886	0.000196276	0.00398207	PKD2
ENSCAFG00000015157	-12.2785	1.84643	-6.02586	0.000197709	0.00400428	TNIK
ENSCAFG00000018300	3.17762	2.93962	5.78	0.000199544	0.00403455	PPP1R13B
ENSCAFG00000003613	6.69024	1.13994	5.86813	0.000200404	0.00404501	GAB1
ENSCAFG00000047497	6.28585	1.93939	5.84785	0.000202185	0.004074	PARVB
ENSCAFG00000003287	6.41896	-1.27518	5.84116	0.000204734	0.00411836	GPR141
ENSCAFG00000007963	-11.5168	1.71329	-5.97154	0.000206532	0.00414746	BLK
ENSCAFG00000029396	-7.46367	-0.830317	-5.85836	0.000208317	0.00417467	BASP1
ENSCAFG00000013458	2.81493	8.16861	5.73783	0.000208592	0.00417467	ATP13A3
ENSCAFG00000010957	2.64817	5.41859	5.73042	0.000210088	0.0041975	KLHL42
ENSCAFG00000007797	6.99345	-0.717858	5.82375	0.000213261	0.00425372	MARVELD2
ENSCAFG00000006089	5.83766	-1.75806	5.78627	0.000213664	0.00425458	SMOX
ENSCAFG00000009180	5.96661	1.11831	5.78773	0.000214292	0.00425991	GPR15
ENSCAFG00000011550	3.31396	2.74074	5.71587	0.000215425	0.00427525	PFKFB2
ENSCAFG00000025220	5.70526	-1.5444	5.76784	0.000217266	0.00430099	ACVRL1
ENSCAFG00000002615	5.09284	0.95385	5.7488	0.00021745	0.00430099	DNAAF3
ENSCAFG00000044081	-6.84413	-1.08998	-5.79385	0.000219621	0.00433668
ENSCAFG00000024995	5.43103	-2.31967	5.74193	0.000221766	0.00435	SLCO4C1
ENSCAFG00000019729	5.43103	-1.7655	5.74193	0.000221766	0.00435	MIER2
ENSCAFG00000045077	5.43103	-2.239	5.74193	0.000221766	0.00435
ENSCAFG00000006212	5.43103	-2.09479	5.74193	0.000221766	0.00435	SEMA3A
ENSCAFG00000017382	4.37542	2.50788	5.70511	0.000223679	0.00438025	PIK3R6
ENSCAFG00000005363	4.41781	0.957047	5.69897	0.00022557	0.00440999	RIN2
ENSCAFG00000010997	3.58474	3.36596	5.65769	0.000231766	0.00452364	CD80
ENSCAFG00000000275	4.75268	0.432957	5.67628	0.000234062	0.00455982	NHSL1
ENSCAFG00000035298	-7.81411	-0.732758	-5.76732	0.00023439	0.00455982
ENSCAFG00000017458	-6.07002	2.89217	-5.70283	0.000237523	0.00461318	EML5
ENSCAFG00000000706	6.24463	-0.956632	5.7022	0.000239212	0.00463805	IL17REL
ENSCAFG00000029125	6.21791	-1.16001	5.70003	0.000239588	0.00463805	SIRPB2
ENSCAFG00000003625	7.67103	1.55619	5.7383	0.000241294	0.00465797	FCGRT
ENSCAFG00000004092	-7.60436	0.577563	-5.73593	0.000241405	0.00465797	MTMR2
ENSCAFG00000016832	-3.54739	4.83494	-5.61911	0.000242331	0.00466823	CBX1
ENSCAFG00000002421	6.87513	-1.44173	5.70837	0.000242976	0.00467304	ZNF550
ENSCAFG00000043869	-6.28162	-1.44644	-5.66501	0.000250254	0.00480519
ENSCAFG00000014213	-10.7862	1.84994	-5.78717	0.000250792	0.00480774	POU2AF1
ENSCAFG00000031495	6.51256	-1.33721	5.66407	0.000252649	0.00482606	ZNF461
ENSCAFG00000016394	5.98424	-0.282578	5.64691	0.000252906	0.00482606	PLEK2
ENSCAFG00000014396	5.36232	-1.77347	5.62213	0.000254683	0.00482606	PPY
ENSCAFG00000031289	5.36232	-2.24592	5.62213	0.000254683	0.00482606	ZNF285
ENSCAFG00000013743	5.36232	-2.13046	5.62213	0.000254683	0.00482606	FOXA1
ENSCAFG00000015086	5.36232	-1.89818	5.62213	0.000254683	0.00482606
ENSCAFG00000012542	-4.04396	3.22393	-5.58639	0.000254841	0.00482606	HEG1
ENSCAFG00000017552	4.38972	1.03037	5.59404	0.000255013	0.00482606	S100A5
ENSCAFG00000049139	5.67719	-2.18647	5.62818	0.000255715	0.00483162
ENSCAFG00000029218	6.16672	1.03089	5.63826	0.000257212	0.00485215	NCR3LG1
ENSCAFG00000001014	4.7751	1.65796	5.56537	0.000267035	0.00502494	SYNGAP1
ENSCAFG00000018592	2.61173	7.01661	5.52544	0.000267221	0.00502494	NF1
ENSCAFG00000014597	2.99498	4.16773	5.52185	0.00026941	0.00505806	ITGAV
ENSCAFG00000029170	-10.4776	3.16521	-5.69978	0.00027557	0.00516552
ENSCAFG00000003935	-8.85651	-0.161322	-5.65148	0.000278074	0.0052042	AGBL4
ENSCAFG00000015778	-8.19457	0.655262	-5.62078	0.000282211	0.00527329	HSH2D
ENSCAFG00000020369	4.32096	3.23749	5.48883	0.000288478	0.0053819	SLC9A5
ENSCAFG00000014577	-7.08607	2.98783	-5.56555	0.000289987	0.00540152	VEGFB
ENSCAFG00000030205	5.29017	-2.05281	5.49747	0.000294734	0.00547032	KCTD1
ENSCAFG00000026952	5.29017	-2.06978	5.49747	0.000294734	0.00547032	U6
ENSCAFG00000008566	-9.86483	0.33031	-5.62742	0.000295068	0.00547032	GUCY1B1
ENSCAFG00000016402	6.11453	-1.04062	5.51805	0.00029626	0.00548167	SEL1L3
ENSCAFG00000012922	-8.26373	-0.439018	-5.58099	0.000296607	0.00548167	SMTN
ENSCAFG00000005473	-6.76016	3.2364	-5.53481	0.000297322	0.00548632	ARHGAP15
ENSCAFG00000014493	6.73383	-1.11337	5.53121	0.000298322	0.00549618
ENSCAFG00000011650	-2.78183	8.45111	-5.42653	0.000301209	0.00553856	INPP5D
ENSCAFG00000028570	3.90203	2.32164	5.4423	0.000301558	0.00553856	DUSP3
ENSCAFG00000015898	5.87359	-0.76989	5.4781	0.000308101	0.00564996	RBM47
ENSCAFG00000048128	5.69559	-0.174538	5.47006	0.000309083	0.00565919
ENSCAFG00000011725	7.01081	0.292935	5.50366	0.000311489	0.00569443	ATRNL1
ENSCAFG00000009344	6.5528	-0.957953	5.48626	0.000312811	0.00570977	SLC22A23
ENSCAFG00000001520	-6.45085	-1.15794	-5.46334	0.000320381	0.00583893	NFIB
ENSCAFG00000001474	-5.15774	1.37409	-5.41935	0.000322341	0.00586562
ENSCAFG00000007492	4.88632	1.50261	5.40273	0.00032584	0.00592017	PALLD
ENSCAFG00000013018	-9.92731	0.459968	-5.53755	0.000329146	0.00597107	RTKN2
ENSCAFG00000003737	5.99945	2.05406	5.42396	0.000330471	0.00598593	PARD3
ENSCAFG00000015796	-8.87141	2.99883	-5.50002	0.000333463	0.00603089	TPM4
ENSCAFG00000019812	-4.33013	3.5978	-5.36193	0.000336336	0.00607357
ENSCAFG00000023831	-7.68949	-0.618536	-5.45797	0.00033723	0.00608042	GPRIN1
ENSCAFG00000019121	5.00964	0.251452	5.37227	0.000339552	0.00611298	ANKRD24
ENSCAFG00000018963	-8.90157	0.106904	-5.47805	0.000342764	0.00613348	ATF7IP2
ENSCAFG00000002960	5.74323	-1.49023	5.38437	0.000343502	0.00613348	SYT3
ENSCAFG00000016342	5.21422	-2.00584	5.3679	0.000343818	0.00613348	PCDH7
ENSCAFG00000009961	5.21422	-2.54167	5.3679	0.000343818	0.00613348	ADAMTS15
ENSCAFG00000044856	5.21422	-2.51697	5.3679	0.000343818	0.00613348
ENSCAFG00000011854	5.21422	-1.78563	5.3679	0.000343818	0.00613348
ENSCAFG00000012560	-6.26099	-1.39593	-5.39815	0.000344321	0.00613348	GAD1
ENSCAFG00000010704	-3.97128	7.26475	-5.31631	0.000351962	0.00626016	SP140
ENSCAFG00000013828	3.94979	5.01739	5.29449	0.000361275	0.00641615	ADORA2A
ENSCAFG00000023057	5.55936	-1.57197	5.33379	0.00036294	0.00643606	MICALL2
ENSCAFG00000000644	2.94083	3.98745	5.26942	0.00036513	0.0064652	SYNJ2
ENSCAFG00000006713	4.13453	1.6287	5.2689	0.000374691	0.00662458	APLP1
ENSCAFG00000012259	3.75612	3.2859	5.25533	0.000377193	0.00665887	MAN2A2
ENSCAFG00000030835	3.63487	2.3803	5.24815	0.00037945	0.00668873	CCDC167
ENSCAFG00000027099	5.92348	-1.01514	5.30284	0.000382095	0.00672533	U4
ENSCAFG00000019764	4.3763	4.81967	5.25711	0.000382909	0.00672963	DENND2D
ENSCAFG00000017561	-3.92346	3.56307	-5.24071	0.000385675	0.00676819	CCDC88C
ENSCAFG00000007045	6.50692	-0.745479	5.31035	0.000386907	0.00677975	ID1
ENSCAFG00000007007	7.34063	-0.387453	5.33397	0.000387497	0.00678005	ATP8A2
ENSCAFG00000013207	3.45894	2.95175	5.22333	0.000389736	0.00680916	C34H3orf70
ENSCAFG00000031280	5.66627	-0.998752	5.26746	0.000395333	0.00689676	KCNJ8
ENSCAFG00000023874	6.15451	-1.21032	5.27976	0.000396523	0.00690733	RGS11
ENSCAFG00000010872	4.69754	2.75108	5.22365	0.0004032	0.00700853	ADGRB2
ENSCAFG00000019449	5.13405	-2.105	5.23284	0.000404703	0.00700853	SLC9A3R2
ENSCAFG00000000430	5.13405	-2.01355	5.23284	0.000404703	0.00700853	ESR1
ENSCAFG00000011756	5.13405	-1.88476	5.23284	0.000404703	0.00700853	PLXNA2
ENSCAFG00000009276	3.66618	8.82207	5.19153	0.000407201	0.00704148	SERPINB1
ENSCAFG00000030745	5.49662	-1.29243	5.23393	0.000409506	0.00707101	SRSF12
ENSCAFG00000012473	5.5898	2.25076	5.23198	0.000411906	0.00710207	SEMA6C
ENSCAFG00000006604	5.21388	-0.592428	5.21588	0.000414486	0.00713615	VSTM4
ENSCAFG00000010085	-7.55884	-0.649198	-5.27744	0.000418733	0.0071988	ATP10A
ENSCAFG00000013981	-5.95222	4.34774	-5.22793	0.00041961	0.00720208	RALGPS2
ENSCAFG00000009443	-6.22758	-1.44311	-5.23523	0.000420142	0.00720208	IRX5
ENSCAFG00000000134	6.83027	-0.0780308	5.24891	0.000422468	0.00723147	RBMS2
ENSCAFG00000031541	-3.90367	3.96256	-5.16105	0.000425409	0.00727129	PRELID2
ENSCAFG00000005283	3.93886	2.5201	5.15954	0.000426609	0.00728128	CLIP4
ENSCAFG00000009321	2.3627	6.92696	5.1361	0.000428229	0.00729841	RIPK1
ENSCAFG00000008465	-8.81549	2.9183	-5.29106	0.000429704	0.007313	FMNL3
ENSCAFG00000047934	5.80751	0.692563	5.20277	0.0004306	0.00731772
ENSCAFG00000014200	4.2307	1.08185	5.14367	0.00043876	0.0074457	IL12A
ENSCAFG00000001946	-8.67946	-0.331889	-5.26172	0.000443653	0.00751795	GALT
ENSCAFG00000000842	3.29223	5.6322	5.11441	0.00044466	0.00752423
ENSCAFG00000031909	3.68617	1.49956	5.11989	0.000445344	0.00752504	ZNF790
ENSCAFG00000004318	4.62473	0.0283152	5.13216	0.000450713	0.00760489	CST7
ENSCAFG00000020133	5.3808	1.88905	5.14849	0.000453533	0.00764158	BCAR3
ENSCAFG00000009326	3.45543	4.19426	5.09604	0.000456445	0.0076797	BPHL
ENSCAFG00000015146	4.42377	1.14415	5.11267	0.000458826	0.00770879	SYN1
ENSCAFG00000011665	-9.87449	0.192323	-5.2601	0.000461314	0.0077396	SIPA1L2
ENSCAFG00000012475	2.97207	6.32353	5.07248	0.000466179	0.00781015	PEA15
ENSCAFG00000009110	5.36232	-2.1144	5.11843	0.000470628	0.00787353	MT1E
ENSCAFG00000020052	-7.74454	0.797142	-5.18352	0.000473774	0.00791498	FRRS1
ENSCAFG00000031804	6.07636	-0.746471	5.12829	0.000477443	0.00796502	ZNF571
ENSCAFG00000041174	4.834	-2.16285	5.0899	0.000478639	0.00797273
ENSCAFG00000025025	3.88135	2.2451	5.06332	0.000480415	0.00797273	TRIM34
ENSCAFG00000000602	-5.39453	2.06813	-5.10225	0.000480868	0.00797273	RRM2B
ENSCAFG00000043920	5.04916	-2.47095	5.09157	0.000481276	0.00797273
ENSCAFG00000011123	5.04916	-2.43367	5.09157	0.000481276	0.00797273	LRRC27
ENSCAFG00000016967	3.96184	2.05882	5.05477	0.000486674	0.00805088	PDK2
ENSCAFG00000002766	5.55936	-1.02007	5.08433	0.000494868	0.00817501	IGF2BP3
ENSCAFG00000012702	5.35819	-1.35688	5.07191	0.000498939	0.00823075	SLC30A2
ENSCAFG00000011670	6.03477	-0.645923	5.08149	0.000505642	0.00832575	ALPK1
ENSCAFG00000004523	5.88584	-1.48334	5.07629	0.000506105	0.00832575	ERICH6B
ENSCAFG00000042338	-6.56431	-1.13554	-5.09356	0.000508082	0.00834666
ENSCAFG00000011146	3.53604	1.75062	5.00424	0.000513199	0.00841903	ABHD4
ENSCAFG00000013049	-7.65585	-0.505182	-5.11592	0.000514174	0.00842334	EGR2
ENSCAFG00000014058	-2.57725	8.05165	-4.98942	0.000515329	0.00843058	CCDC50
ENSCAFG00000009533	2.62612	7.61408	4.98422	0.000518936	0.00847787	SSR1
ENSCAFG00000028705	-2.68891	8.88765	-4.98255	0.000520333	0.00848896	DHDDS
ENSCAFG00000028486	2.32268	5.93964	4.97208	0.000525908	0.0085638	BLOC1S5
ENSCAFG00000013121	5.3313	0.208198	5.02883	0.000526368	0.0085638	RNASEL
ENSCAFG00000003022	7.59734	0.280849	5.08717	0.000532092	0.00864503	MYCL
ENSCAFG00000018922	3.29543	2.38592	4.96503	0.000536653	0.00869983	ABHD15
ENSCAFG00000016192	-7.99468	-0.019545	-5.09006	0.00053764	0.00869983	SDK1
ENSCAFG00000014108	7.23189	1.39283	5.06849	0.000537671	0.00869983	OSBPL1A
ENSCAFG00000016837	-9.56045	1.21168	-5.12423	0.000541815	0.0087549	SKAP1
ENSCAFG00000018617	-6.22767	0.743572	-5.02439	0.000547612	0.00883649	RAVER2
ENSCAFG00000002147	5.98205	-0.706166	5.01445	0.00054941	0.00885344	IL1R1
ENSCAFG00000030972	-9.79486	0.202888	-5.11213	0.000554035	0.00891165	GYPC
ENSCAFG00000007674	2.61249	6.4236	4.93131	0.000554892	0.00891165	RASA2
ENSCAFG00000009281	3.95053	2.61714	4.94993	0.000555613	0.00891165	F2RL1
ENSCAFG00000017943	-3.08042	7.72347	-4.93416	0.000556036	0.00891165	ANXA6
ENSCAFG00000009659	5.48809	-0.102431	4.98474	0.000560014	0.00896326	HR
ENSCAFG00000016262	4.00699	2.27693	4.94344	0.000561132	0.00896901	CGNL1
ENSCAFG00000017599	-3.26848	4.31465	-4.92267	0.000566079	0.00903588	PIAS2
ENSCAFG00000010963	2.23272	6.57671	4.8989	0.000576946	0.00919284	MRPS35
ENSCAFG00000005395	3.30725	3.15105	4.90764	0.000577467	0.00919284	GDPD5
ENSCAFG00000028971	4.95896	-2.15839	4.94349	0.000578901	0.00920328	CCDC85C
ENSCAFG00000012295	2.67531	4.59402	4.87876	0.000593711	0.00942606	SYCP2
ENSCAFG00000013844	5.03103	-1.59154	4.92393	0.000595154	0.00943631	NCAM1
ENSCAFG00000018690	-4.25344	1.92081	-4.88645	0.000608089	0.00962848	OCRL
ENSCAFG00000013947	5.77788	-1.29506	4.92699	0.000609692	0.00964096	SLC6A20
ENSCAFG00000000374	-8.30176	0.145097	-4.99761	0.000611253	0.00965274	IRAK3
ENSCAFG00000001952	-9.2122	1.36136	-5.00936	0.000620329	0.009783	SEPTIN10
ENSCAFG00000017147	5.00792	1.94853	4.88584	0.000624508	0.00983579	ANGEL1
ENSCAFG00000007050	4.04081	1.30272	4.84647	0.000636081	0.0100047	RARG
ENSCAFG00000029853	5.99608	0.401291	4.89748	0.000638662	0.010032	CDKN1A
ENSCAFG00000009320	-10.5922	2.45344	-5.01641	0.000640135	0.0100418	ARHGAP24
ENSCAFG00000013039	-6.15423	-1.27197	-4.89863	0.000641612	0.0100516	ZNF365
ENSCAFG00000014325	3.40575	3.36697	4.81512	0.000651663	0.0101956	PPM1L
ENSCAFG00000001149	5.39204	0.000743206	4.86252	0.000652883	0.0102012
ENSCAFG00000019835	3.0557	2.74607	4.80593	0.00065515	0.0102231	SORT1
ENSCAFG00000016208	-4.77245	6.74694	-4.84093	0.000656215	0.0102262	TBC1D1
ENSCAFG00000019542	4.19422	2.31696	4.82436	0.000657574	0.0102307	IFT140
ENSCAFG00000023272	4.6859	-2.20555	4.8362	0.000658232	0.0102307	FSTL3
ENSCAFG00000048946	2.45745	5.23623	4.79448	0.000660481	0.0102382
ENSCAFG00000008477	-4.79056	5.33779	-4.83595	0.000660892	0.0102382	BLNK
ENSCAFG00000024183	-4.28699	3.77899	-4.82224	0.000661311	0.0102382
ENSCAFG00000031526	2.88426	4.06501	4.79046	0.000666718	0.0103063	PSMG4
ENSCAFG00000011994	4.20993	1.58675	4.81322	0.000667453	0.0103063	KREMEN1
ENSCAFG00000015047	2.27328	5.70599	4.78419	0.000668641	0.0103112	IFFO1
ENSCAFG00000008101	-9.04981	0.872852	-4.93744	0.000676927	0.0104254	PLOD2
ENSCAFG00000001534	-9.54154	0.471175	-4.94425	0.000681359	0.01048	TLE4
ENSCAFG00000017318	-7.49803	1.19986	-4.88263	0.000689116	0.0105645	EBF1
ENSCAFG00000041581	5.49662	-1.69391	4.82389	0.000689184	0.0105645	ZNF697
ENSCAFG00000009859	-6.37332	-1.41842	-4.84956	0.000689532	0.0105645	GPRIN3
ENSCAFG00000012001	3.64956	3.92041	4.77171	0.000693271	0.010608	ARL4C
ENSCAFG00000029972	3.28331	2.66195	4.7619	0.00069642	0.0106424	TRIM62
ENSCAFG00000014172	5.35909	-1.03116	4.8079	0.000699992	0.0106704	ZDHHC8
ENSCAFG00000015670	2.75294	6.06117	4.75158	0.000700054	0.0106704	PTEN
ENSCAFG00000018271	5.1536	-0.00306123	4.80076	0.000701065	0.0106718
ENSCAFG00000032164	-7.1213	-0.0636092	-4.85717	0.000702454	0.0106718	ZNF792
ENSCAFG00000013724	-6.02765	-1.72816	-4.82266	0.000704598	0.0106718
ENSCAFG00000048885	4.86275	-2.26738	4.78761	0.000705557	0.0106718
ENSCAFG00000016290	4.86275	-2.37544	4.78761	0.000705557	0.0106718	DTHD1
ENSCAFG00000002957	4.86275	-1.95409	4.78761	0.000705557	0.0106718	HOXA7
ENSCAFG00000016120	4.78506	-0.137798	4.78028	0.000710339	0.0107304	SPTB
ENSCAFG00000009427	-7.55237	-0.315461	-4.85833	0.000712632	0.0107513	PTPN13
ENSCAFG00000010080	3.00781	3.33535	4.73543	0.000717333	0.0108084	MYO1B
ENSCAFG00000013904	4.92821	1.2751	4.77117	0.000722577	0.0108736	BCL6
ENSCAFG00000010193	2.86152	6.76492	4.71451	0.000735619	0.0110419	GUSB
ENSCAFG00000008753	5.62247	3.93444	4.77705	0.00073617	0.0110419	DPYSL2
ENSCAFG00000011638	-6.42734	-1.49296	-4.80055	0.00073656	0.0110419	SPTA1
ENSCAFG00000010483	2.86131	5.6671	4.7086	0.000741316	0.0110991	STN1
ENSCAFG00000049539	3.43992	2.09315	4.71471	0.000743025	0.0111106
ENSCAFG00000012487	-6.20963	-1.15533	-4.78207	0.00074824	0.0111745	MYO3B
ENSCAFG00000009632	5.40513	-0.580208	4.75306	0.000753317	0.0112325	TYRO3
ENSCAFG00000003056	2.67537	4.47336	4.69393	0.000754028	0.0112325	PLEKHA8
ENSCAFG00000014687	5.61908	-0.489082	4.75649	0.000756165	0.0112426	TMEM59L
ENSCAFG00000013801	-6.67914	0.00216331	-4.78745	0.000756603	0.0112426	OSBPL6
ENSCAFG00000014991	-5.74078	-1.34827	-4.75756	0.000758685	0.0112541
ENSCAFG00000018728	-7.55421	0.956342	-4.8098	0.000759281	0.0112541	RFX2
ENSCAFG00000003086	2.8716	8.94345	4.68868	0.00076097	0.011265	GARS1
ENSCAFG00000042489	-9.01497	-0.119466	-4.82384	0.000783765	0.0115709
ENSCAFG00000003001	-5.1571	1.03133	-4.71515	0.000784319	0.0115709	JAZF1
ENSCAFG00000004666	3.56979	2.43934	4.6755	0.000784571	0.0115709	PVR
ENSCAFG00000005613	2.27456	5.76765	4.65602	0.00079009	0.0116378	SLC4A7
ENSCAFG00000016075	5.21422	-1.72249	4.71002	0.000791344	0.0116418	GPR173
ENSCAFG00000003880	3.82827	1.66957	4.66926	0.000796416	0.0116895	PPP1R15A
ENSCAFG00000000737	-4.73401	3.78679	-4.69147	0.00079656	0.0116895	CDC42SE2
ENSCAFG00000019169	-2.3373	6.39098	-4.64661	0.000800163	0.0117278	MYO1C
ENSCAFG00000047572	-6.13849	-1.66272	-4.72755	0.00080158	0.011734
ENSCAFG00000002796	2.61152	6.33978	4.6234	0.000826613	0.0120855	CCDC88A
ENSCAFG00000015867	-7.90022	-0.794216	-4.75026	0.000831361	0.0121399	ONECUT1
ENSCAFG00000025512	3.68492	2.26019	4.62245	0.000843836	0.012289	SERPINB6
ENSCAFG00000028541	3.19413	2.03342	4.61299	0.000844958	0.012289	ZFP30
ENSCAFG00000009010	-6.16808	-1.41575	-4.68834	0.000845178	0.012289	ZNF641
ENSCAFG00000014900	-3.29749	3.79676	-4.61385	0.000845726	0.012289	LSM4
ENSCAFG00000009441	-4.90868	3.69454	-4.64213	0.0008557	0.0124187	CD82
ENSCAFG00000010548	-6.58356	-1.42807	-4.68734	0.000860147	0.0124679	DNER
ENSCAFG00000007915	4.75965	-1.61941	4.62291	0.00087299	0.0125874	PCOLCE2
ENSCAFG00000047188	4.75965	-2.04019	4.62291	0.00087299	0.0125874
ENSCAFG00000004935	4.75965	-2.21565	4.62291	0.00087299	0.0125874	PCDH20
ENSCAFG00000043836	4.75965	-2.19672	4.62291	0.00087299	0.0125874
ENSCAFG00000011671	-4.15582	2.48219	-4.6066	0.00087371	0.0125874	OTUD7B
ENSCAFG00000011716	3.05173	3.31777	4.57814	0.000882584	0.0126998	UBASH3B
ENSCAFG00000003854	3.93703	1.9938	4.59034	0.00088677	0.0127445	WASF1
ENSCAFG00000016171	3.06354	2.9743	4.57176	0.00089026	0.0127791	TMEM138
ENSCAFG00000002049	5.43103	-1.7489	4.62366	0.00089467	0.0128268	RUSC2
ENSCAFG00000030287	-6.17378	-0.665351	-4.63466	0.000907853	0.0130001
ENSCAFG00000004133	-3.16151	6.88941	-4.55537	0.000911444	0.0130357	CCNA2
ENSCAFG00000003941	-7.02821	-1.36689	-4.64876	0.000921049	0.0131572	SPATA6
ENSCAFG00000020194	5.13405	-2.04169	4.59151	0.000923155	0.0131714	BARHL2
ENSCAFG00000001942	-5.47387	3.82939	-4.60034	0.000924483	0.0131744	TEC
ENSCAFG00000011253	2.46224	6.79444	4.53498	0.00092807	0.0132096	INTS13
ENSCAFG00000020785	3.20432	3.48207	4.52063	0.000955397	0.0135823	U6
ENSCAFG00000010304	-11.3901	0.956913	-4.71688	0.000965725	0.0137126	ETS1
ENSCAFG00000015776	-7.18179	-1.23571	-4.6155	0.000968523	0.0137358	CCDC120
ENSCAFG00000016399	5.04916	-1.95695	4.54925	0.000973688	0.0137926	LFNG
ENSCAFG00000041191	2.34692	5.9339	4.49493	0.000978214	0.0138401	HMGN4
ENSCAFG00000001397	4.99074	0.843932	4.53875	0.0009853	0.0139237
ENSCAFG00000009661	-2.3957	6.22753	-4.48729	0.000988542	0.0139528	PIK3C2B
ENSCAFG00000005378	3.16362	3.73697	4.49166	0.000992333	0.0139889	HGSNAT
ENSCAFG00000001627	3.43806	2.17483	4.49518	0.000993462	0.0139889	KIFC2
ENSCAFG00000007626	2.33627	6.81892	4.4811	0.000996398	0.0140136	PIK3R1
ENSCAFG00000013650	2.79873	4.94718	4.47823	0.00100447	0.0140997	CTTNBP2NL
ENSCAFG00000032401	6.60139	1.08656	4.57135	0.00100491	0.0140997
ENSCAFG00000005895	-2.87733	5.32605	-4.476	0.00100855	0.01413	STIM1
ENSCAFG00000017658	-3.50558	6.38288	-4.48447	0.00100946	0.01413	PLK1
ENSCAFG00000048526	-6.31172	4.15816	-4.55692	0.00101298	0.0141626
ENSCAFG00000029652	-7.67924	-0.835182	-4.59407	0.00101537	0.0141792
ENSCAFG00000008881	-5.73957	-1.14089	-4.53235	0.00102346	0.0142753	PRDM8
ENSCAFG00000000957	3.49417	3.40183	4.47035	0.0010285	0.0143146	SNTB1
ENSCAFG00000013688	-4.26281	2.92558	-4.48642	0.00102957	0.0143146	USP28
ENSCAFG00000001825	-4.10824	2.91363	-4.48239	0.00102991	0.0143146	CEMIP2
ENSCAFG00000007593	8.50861	1.16273	4.60401	0.00103161	0.0143214	PAM
ENSCAFG00000013269	-5.72878	-1.7141	-4.52424	0.00103426	0.0143414	ID3
ENSCAFG00000003446	3.20404	1.39998	4.4565	0.00104109	0.0144031	GPR63
ENSCAFG00000031036	2.50325	4.64787	4.44918	0.00104114	0.0144031	E2F3
ENSCAFG00000042958	-5.4634	-1.68981	-4.50125	0.00105564	0.0145865
ENSCAFG00000016714	-9.74135	2.293	-4.60174	0.0010763	0.0148547	TP53
ENSCAFG00000014040	-7.07932	-0.819001	-4.52082	0.00109591	0.0151078	CDCP1
ENSCAFG00000002640	4.64862	-1.97711	4.44817	0.00109908	0.0151338	RIMS1
ENSCAFG00000004773	5.76497	0.821259	4.47821	0.00110229	0.0151603	AGAP3
ENSCAFG00000029948	-4.99699	2.26167	-4.43557	0.00113291	0.0155633	IDNK
ENSCAFG00000030823	5.09116	-1.45602	4.43538	0.00113737	0.0156065	POMGNT2
ENSCAFG00000017092	4.43064	-1.94042	4.41267	0.00114422	0.0156823	TBX6
ENSCAFG00000019460	-2.20632	8.80825	-4.37654	0.00114613	0.0156862	TUBB4B
ENSCAFG00000000673	5.99809	2.26095	4.45573	0.00114716	0.0156862	PLXNB2
ENSCAFG00000020154	3.15027	2.9364	4.37933	0.00115419	0.0157642	GFI1
ENSCAFG00000040994	5.33334	-0.463238	4.42967	0.00115726	0.0157878
ENSCAFG00000030931	5.85149	-1.07277	4.43987	0.0011653	0.0158792	LIF
ENSCAFG00000002601	5.36117	-0.621323	4.41612	0.00118014	0.0160629	BRSK1
ENSCAFG00000014278	-5.8963	1.92759	-4.42693	0.00118819	0.0161539	ABCA12
ENSCAFG00000014046	-7.61317	3.80882	-4.47461	0.00119059	0.016168	RASAL2
ENSCAFG00000000869	-9.49265	0.178102	-4.51077	0.00120797	0.0163851	PRR5
ENSCAFG00000042390	3.0377	4.06174	4.34327	0.00120958	0.0163883
ENSCAFG00000011458	-3.29208	6.88144	-4.34293	0.00121628	0.0164602	IRAG2
ENSCAFG00000000827	3.67771	3.90812	4.34453	0.00122542	0.0165649	SMC1B
ENSCAFG00000012677	-10.6383	0.80488	-4.51687	0.0012385	0.0167225	CD79B
ENSCAFG00000012916	2.14657	7.46992	4.31634	0.00124339	0.0167695	S100A11
ENSCAFG00000012143	4.5594	0.606878	4.35381	0.00124567	0.0167778	NPEPL1
ENSCAFG00000010913	3.97004	0.462629	4.33823	0.00124685	0.0167778	C18H11orf24
ENSCAFG00000011101	3.56319	1.15121	4.31048	0.00127979	0.0172015	GPR137B
ENSCAFG00000017555	4.6696	-0.346698	4.33077	0.00129096	0.0173272	GPR68
ENSCAFG00000040530	5.33932	-1.52841	4.34929	0.00129207	0.0173272
ENSCAFG00000009202	-3.05523	7.58378	-4.29075	0.00129986	0.017412	KNL1
ENSCAFG00000016410	6.61998	1.5705	4.38105	0.00130262	0.0174291	PLEKHH1
ENSCAFG00000012554	2.19951	8.20978	4.28065	0.00130571	0.0174508	PIP5K1A
ENSCAFG00000012490	2.88126	3.71342	4.2836	0.00130884	0.0174729	LYSMD1
ENSCAFG00000049475	-7.32133	-0.897091	-4.39361	0.00131574	0.0175452
ENSCAFG00000008159	-7.25216	-0.693051	-4.3899	0.00131898	0.0175686	PLSCR4
ENSCAFG00000004887	-5.04715	-1.40722	-4.32425	0.00132182	0.0175866	ST3GAL3
ENSCAFG00000043504	3.71282	3.3464	4.2887	0.00132404	0.0175963
ENSCAFG00000010941	-5.81407	-1.61042	-4.34042	0.00133342	0.0176932	SLC24A4
ENSCAFG00000004810	4.62123	-1.40642	4.30542	0.00133432	0.0176932	CXCL17
ENSCAFG00000008904	5.7145	0.115552	4.33289	0.00134186	0.0177733	SHOX2
ENSCAFG00000011392	-5.76871	-1.56665	-4.3206	0.00136785	0.0180972	SSPN
ENSCAFG00000005870	-3.83938	5.71287	-4.26296	0.00137693	0.018197	RASGRP3
ENSCAFG00000045319	-8.91882	0.758117	-4.39944	0.00138126	0.0182338
ENSCAFG00000005258	5.40718	-0.80551	4.30064	0.0013855	0.0182695	TOGARAM2
ENSCAFG00000004655	3.99406	1.01402	4.26089	0.00138764	0.0182773	BCL3
ENSCAFG00000002762	3.57956	1.57498	4.24443	0.00140197	0.0184455	EML6
ENSCAFG00000017457	4.33443	-2.35967	4.25714	0.00141124	0.0185468
ENSCAFG00000028917	2.3521	5.0846	4.21559	0.00142878	0.0187566	SNX10
ENSCAFG00000047810	-7.05789	2.94376	-4.32528	0.00143131	0.0187689	PLAC8
ENSCAFG00000001126	-6.86763	0.417001	-4.31899	0.00143313	0.0187719	KLHL3
ENSCAFG00000011086	4.88024	-0.299422	4.25735	0.00144026	0.0188445	SLC16A6
ENSCAFG00000004608	2.00322	6.75381	4.20433	0.00144895	0.0189244	CLPTM1
ENSCAFG00000008661	-2.38897	7.35174	-4.20529	0.00144957	0.0189244
ENSCAFG00000023704	-7.72909	-0.715279	-4.3273	0.00146409	0.0190929	SLAMF6
ENSCAFG00000014550	3.75471	0.833202	4.21268	0.00147221	0.0191776
ENSCAFG00000007353	-5.6233	0.17133	-4.25941	0.00148005	0.0192467	SGK3
ENSCAFG00000030417	5.29017	-1.35123	4.24924	0.00148077	0.0192467	STX3
ENSCAFG00000018782	-8.16319	-0.502536	-4.32694	0.00148799	0.0193194	PRLR
ENSCAFG00000005984	3.07779	3.10959	4.18752	0.00149897	0.0194405	POGLUT2
ENSCAFG00000024901	2.48459	4.11391	4.17852	0.00150528	0.019501	ZSCAN12
ENSCAFG00000046028	3.94898	0.558461	4.19876	0.00151004	0.0195226
ENSCAFG00000016679	-6.30647	-1.17558	-4.26506	0.00151025	0.0195226	MAP3K9
ENSCAFG00000030693	-5.71283	1.02759	-4.22994	0.00154779	0.0199861	KIAA0040
ENSCAFG00000004163	2.86198	3.60958	4.1562	0.00155959	0.0200982	HMCES
ENSCAFG00000028017	5.43103	-1.87598	4.21548	0.00156108	0.0200982	U2
ENSCAFG00000006908	5.66305	-1.14771	4.22212	0.00156157	0.0200982	ANKRD55
ENSCAFG00000006454	-2.7858	4.80039	-4.15341	0.00156389	0.0201062	ELK3
ENSCAFG00000004583	-7.76639	-0.622413	-4.27391	0.00157914	0.0202802	RAB37
ENSCAFG00000029004	-3.9903	2.40355	-4.16359	0.00158795	0.0203712
ENSCAFG00000023869	5.24361	-0.278123	4.19533	0.00159332	0.020418	ZNF205
ENSCAFG00000030300	-2.78125	5.2401	-4.13889	0.00159563	0.0204254	CCR7
ENSCAFG00000020393	-2.33039	6.18071	-4.13351	0.0016003	0.0204631	ACADM
ENSCAFG00000009692	2.13396	6.24924	4.12773	0.0016116	0.0205766
ENSCAFG00000009786	-7.70363	-0.999388	-4.25677	0.00161367	0.0205766	MAB21L3
ENSCAFG00000015043	6.03382	-0.0619528	4.20871	0.00161572	0.0205766	MMP13
ENSCAFG00000009829	5.85125	2.38126	4.20313	0.00161614	0.0205766	CD2
ENSCAFG00000013490	2.01472	7.37808	4.11948	0.00162957	0.0207253	NIBAN1
ENSCAFG00000009484	2.88829	4.07712	4.12192	0.00163641	0.0207808	MFSD6
ENSCAFG00000046556	-6.98444	-1.22434	-4.22666	0.00163745	0.0207808
ENSCAFG00000031623	-9.22745	2.28166	-4.27991	0.0016466	0.0208745	DDX43
ENSCAFG00000018037	-3.62251	3.99531	-4.12581	0.0016549	0.0209573	B4GALT6
ENSCAFG00000003439	2.46462	4.08426	4.10619	0.00166397	0.0210497	IL4I1
ENSCAFG00000009688	2.19926	6.04089	4.10311	0.00166821	0.0210808	PAK1IP1
ENSCAFG00000048989	5.62787	-0.500293	4.16806	0.00168195	0.0212317
ENSCAFG00000010188	-5.54262	1.35725	-4.16062	0.00169363	0.0213563	LGR4
ENSCAFG00000001217	4.44642	-1.0671	4.12563	0.00170204	0.0214395	PTK2
ENSCAFG00000030624	4.50339	-1.38173	4.12604	0.00170473	0.0214506	CMTM4
ENSCAFG00000006611	4.75965	-2.04474	4.13051	0.00171109	0.0214927	HOXC4
ENSCAFG00000007065	4.42025	5.45011	4.12089	0.00171171	0.0214927	ITGB7
ENSCAFG00000008997	3.07081	2.75841	4.08594	0.00172638	0.0216539	OTULINL
ENSCAFG00000017889	-5.82379	1.40933	-4.15077	0.00173752	0.0217705	EVL
ENSCAFG00000025515	2.78485	5.22573	4.07679	0.00174008	0.0217795	FOXJ2
ENSCAFG00000006897	2.43452	7.13957	4.0712	0.0017468	0.0218405	IL6ST
ENSCAFG00000008270	3.97035	1.3124	4.09414	0.00174891	0.0218439	SORBS1
ENSCAFG00000001519	4.7205	2.21775	4.11168	0.00175431	0.0218881	CSF2RB
ENSCAFG00000013048	-10.4903	2.42212	-4.24858	0.0017863	0.0222615	FCRLA
ENSCAFG00000016298	-7.12916	1.21946	-4.16816	0.001788	0.0222615	TMEM102
ENSCAFG00000023759	4.01578	-0.000770034	4.07863	0.00179022	0.0222658	MT2A
ENSCAFG00000017282	-7.73238	-0.816832	-4.18223	0.00179368	0.0222854	CYSLTR1
ENSCAFG00000027465	3.62937	1.9587	4.0639	0.00180534	0.0223928
ENSCAFG00000025390	5.04916	-1.88306	4.09996	0.00180741	0.0223928	SLC22A17
ENSCAFG00000013594	-6.26904	-1.42545	-4.13572	0.00180801	0.0223928	ZNF280B
ENSCAFG00000016925	3.09394	2.01177	4.05143	0.0018128	0.0224287	FOXO4
ENSCAFG00000028715	-2.93483	6.17592	-4.04694	0.00181876	0.0224789	HMGB3
ENSCAFG00000002277	-6.71918	-1.30841	-4.14027	0.00182978	0.0225915	SUSD3
ENSCAFG00000009856	6.00408	-0.761234	4.1185	0.0018323	0.022599	SLC6A5
ENSCAFG00000006052	2.93444	6.02533	4.03893	0.00183935	0.0226624	RASSF2
ENSCAFG00000011415	-3.06434	4.56664	-4.03566	0.00185234	0.0227599	MCUB
ENSCAFG00000009649	6.23359	-0.64359	4.11749	0.00185254	0.0227599	PLEKHA6
ENSCAFG00000010709	4.39708	-2.16979	4.06176	0.00185881	0.0227599	ADAMTS17
ENSCAFG00000002562	4.39708	-2.32188	4.06176	0.00185881	0.0227599	COL19A1
ENSCAFG00000007659	4.39708	-2.16814	4.06176	0.00185881	0.0227599	SMAD1
ENSCAFG00000038525	4.39708	-2.25024	4.06176	0.00185881	0.0227599
ENSCAFG00000004443	4.35453	0.331639	4.05799	0.00186576	0.0228213	FOSB
ENSCAFG00000018807	-6.10446	0.536349	-4.10671	0.00187097	0.0228612	IMPA2
ENSCAFG00000019381	-6.28285	-0.055404	-4.11123	0.00187289	0.0228612	PRKCZ
ENSCAFG00000030575	5.26349	0.751649	4.07984	0.0018762	0.0228781	ZNF570
ENSCAFG00000025152	2.9417	2.35468	4.01703	0.00189716	0.0231098	ZC3HAV1L
ENSCAFG00000008770	4.46921	0.0672226	4.04756	0.00190181	0.0231425	TMEM116
ENSCAFG00000001394	4.43857	1.47884	4.04475	0.00190713	0.0231834	ETV7
ENSCAFG00000046386	2.14459	5.98204	4.00452	0.0019147	0.0232322
ENSCAFG00000008401	-7.74333	-0.601411	-4.13623	0.00191506	0.0232322	P2RX7
ENSCAFG00000009784	-7.37657	-0.960799	-4.11815	0.00193774	0.0234832	SLC22A15
ENSCAFG00000012186	2.25961	4.97853	3.99454	0.00194289	0.0235051	POLR1H
ENSCAFG00000007906	-6.69807	-1.14441	-4.09715	0.00194352	0.0235051	WWC2
ENSCAFG00000002306	2.6305	3.86293	3.99567	0.0019461	0.0235122	TMEM106B
ENSCAFG00000014350	-7.00019	2.74043	-4.10205	0.0019536	0.0235788	MEF2B
ENSCAFG00000018418	3.79348	1.69042	4.00851	0.00196208	0.0236386	RHBDL3
ENSCAFG00000000784	2.52291	5.47529	3.98886	0.00196256	0.0236386	TTC38
ENSCAFG00000012439	-7.48893	0.0838316	-4.11014	0.00196839	0.0236847	CXCR5
ENSCAFG00000004584	-2.66136	4.44208	-3.98546	0.0019751	0.0237413	TSC22D1
ENSCAFG00000001533	3.5884	1.3929	3.98986	0.00200197	0.0240399	TSPAN33
ENSCAFG00000007582	-5.42068	1.45916	-4.03707	0.00200701	0.024076	SNX25
ENSCAFG00000028694	5.25316	-1.1152	4.02537	0.0020264	0.0242839	ZNF793
ENSCAFG00000016180	-5.56798	1.40309	-4.03281	0.00203189	0.0243252	KLF3
ENSCAFG00000013035	-8.49648	-0.659536	-4.11275	0.0020343	0.0243293
ENSCAFG00000010675	2.50511	4.54271	3.96056	0.00204224	0.0243996	ETFBKMT
ENSCAFG00000002731	-10.3285	0.821759	-4.14634	0.0020541	0.0245165	RAPGEF5
ENSCAFG00000013597	2.35949	4.27102	3.95445	0.00205741	0.0245221	ST7L
ENSCAFG00000000946	5.08332	0.188368	4.00928	0.00205871	0.0245221	A4GALT
ENSCAFG00000017709	-8.39034	-0.584332	-4.09883	0.0020674	0.0246009	CLMN
ENSCAFG00000001802	-7.63856	1.59784	-4.07711	0.00207499	0.0246663	BEND4
ENSCAFG00000002981	-2.52735	7.04495	-3.94822	0.00207871	0.0246857	REL
ENSCAFG00000001487	-8.19646	0.949447	-4.08464	0.00209528	0.0248576	LGALS1
ENSCAFG00000017250	2.33553	7.51909	3.93442	0.00211626	0.0250813	DENND4A
ENSCAFG00000045561	-7.66164	-0.79392	-4.06189	0.00212244	0.0251159
ENSCAFG00000007681	4.64862	-2.10479	3.97438	0.00212555	0.0251159	MFAP3L
ENSCAFG00000042579	4.64862	-1.67466	3.97438	0.00212555	0.0251159
ENSCAFG00000000026	2.13654	7.07389	3.92605	0.00213914	0.0252512	CYB5A
ENSCAFG00000001371	-2.75352	6.57314	-3.92795	0.00214542	0.0253001	SUN2
ENSCAFG00000017017	4.42647	-0.814404	3.94943	0.00218342	0.0257226	THBS3
ENSCAFG00000030285	3.56852	1.87615	3.92549	0.00219271	0.0257897	CDR2L
ENSCAFG00000018727	-4.74288	3.21097	-3.95509	0.00219347	0.0257897	RAB31
ENSCAFG00000015324	4.83144	-0.785302	3.95651	0.00219701	0.0258056	TNFAIP8L3
ENSCAFG00000018641	-6.165	1.8406	-3.99231	0.00220843	0.025914	LGALS9
ENSCAFG00000004151	-4.41711	0.802696	-3.93797	0.00221876	0.0260094	ANXA5
ENSCAFG00000028456	2.69924	3.96411	3.90175	0.00222516	0.0260586	CD83
ENSCAFG00000003067	3.81206	-0.456765	3.91956	0.00222836	0.0260703	MTURN
ENSCAFG00000020370	2.58379	5.99588	3.89799	0.00223385	0.0261087	FHOD1
ENSCAFG00000004727	5.41614	0.962023	3.95748	0.00224884	0.0262579	IRGC
ENSCAFG00000008877	-3.47397	7.62031	-3.89955	0.00226929	0.0264705	BUB1B
ENSCAFG00000032169	-7.81034	-0.788646	-4.01498	0.00228288	0.0266029
ENSCAFG00000016040	4.77724	-0.976583	3.91827	0.00231587	0.0269608
ENSCAFG00000000395	-2.46191	5.4181	-3.87082	0.0023191	0.0269718	MAPK9
ENSCAFG00000010619	2.68661	3.59816	3.87059	0.00232592	0.0270245	BICD1
ENSCAFG00000018584	-4.34673	1.66387	-3.90164	0.00233117	0.027059	FBXO4
ENSCAFG00000048640	-9.28882	-0.162032	-4.03219	0.00234363	0.0271749
ENSCAFG00000008413	-7.92397	-0.123865	-3.99904	0.00234576	0.0271749	EPB41L1
ENSCAFG00000014541	3.19379	1.91347	3.86676	0.00236107	0.0273256	SPSB2
ENSCAFG00000009797	-7.1272	-0.871682	-3.97046	0.00237098	0.0274135	STAT4
ENSCAFG00000006175	-3.58168	5.7404	-3.86498	0.00239215	0.0276312	CDC25B
ENSCAFG00000007742	3.29516	2.69359	3.85776	0.00239772	0.0276685	TFDP2
ENSCAFG00000031667	-5.15816	-0.0993431	-3.90343	0.00240434	0.0277178	ADH4
ENSCAFG00000018589	-3.16557	5.86407	-3.85222	0.00240923	0.0277472	OXCT1
ENSCAFG00000000312	2.58932	5.37844	3.83683	0.002438	0.0280512	PHACTR2
ENSCAFG00000012914	-2.96159	4.97749	-3.83402	0.00246222	0.0282922	CLIC4
ENSCAFG00000005140	3.42434	1.75937	3.84125	0.00246386	0.0282922	IRAK2
ENSCAFG00000013774	2.37742	4.91771	3.82734	0.00246612	0.0282922	MAP3K14
ENSCAFG00000031933	-5.6757	-1.3745	-3.89914	0.00247394	0.0283544
ENSCAFG00000009603	2.08192	5.17331	3.82277	0.00247804	0.0283663	SLC35B3
ENSCAFG00000041196	1.99707	6.92024	3.82209	0.00247977	0.0283663
ENSCAFG00000032751	3.0183	4.35511	3.82665	0.00249125	0.02847	CLEC2B
ENSCAFG00000029137	5.70526	-0.891692	3.89438	0.00249427	0.0284771	ZNF629
ENSCAFG00000016982	-2.01766	7.91572	-3.81323	0.00251164	0.0286058	DOCK2
ENSCAFG00000045727	4.25269	-1.8863	3.84576	0.00251764	0.0286058
ENSCAFG00000020330	4.25269	-2.47102	3.84576	0.00251764	0.0286058	ADGRL2
ENSCAFG00000015203	4.25269	-2.19219	3.84576	0.00251764	0.0286058	PLEKHG6
ENSCAFG00000025038	4.25269	-2.27927	3.84576	0.00251764	0.0286058	BTN1A1
ENSCAFG00000019582	2.11961	5.86726	3.8105	0.00252242	0.0286108	ATP6AP1
ENSCAFG00000014739	-5.93289	-1.63961	-3.89282	0.00252462	0.0286108	GUCY1A2
ENSCAFG00000003833	-2.86298	5.24578	-3.81513	0.00252533	0.0286108	SDC1
ENSCAFG00000013075	-3.09028	4.51482	-3.81428	0.0025399	0.0287293	SH3KBP1
ENSCAFG00000015298	8.04835	2.22065	3.94699	0.00254065	0.0287293	CD38
ENSCAFG00000030125	-6.54351	-1.12601	-3.90399	0.00254926	0.0287991	ZNF572
ENSCAFG00000031168	-4.25518	0.548972	-3.83337	0.00256343	0.0289135	ZNF454
ENSCAFG00000012780	-8.16468	0.744437	-3.94352	0.00256428	0.0289135	CD3G
ENSCAFG00000007134	-5.24313	-1.79095	-3.85828	0.00257631	0.0290215	MYBPC1
ENSCAFG00000031529	-5.26145	4.18347	-3.85614	0.00258641	0.0291076	CLEC2D
ENSCAFG00000018638	-8.41677	0.862275	-3.9426	0.00259085	0.0291298	KSR1
ENSCAFG00000019817	3.02989	3.28038	3.79116	0.00262253	0.029458	BRD3
ENSCAFG00000011719	2.17986	6.66967	3.77916	0.0026394	0.0296194	ZBED9
ENSCAFG00000015105	2.11203	7.96468	3.77492	0.00265474	0.0297633	BIRC3
ENSCAFG00000031728	-5.75693	-1.78857	-3.84902	0.00267034	0.0299098	YAP1
ENSCAFG00000018724	-2.58399	8.01651	-3.76847	0.00268968	0.030098	SPAG5
ENSCAFG00000000250	4.90271	-1.65838	3.81659	0.00269757	0.0301577	ARHGEF25
ENSCAFG00000023501	1.8641	8.44682	3.76235	0.00270136	0.0301715	SETDB1
ENSCAFG00000002706	-3.95608	1.50978	-3.78642	0.00271343	0.0302778
ENSCAFG00000049968	4.98084	1.35888	3.81281	0.00272156	0.0302805
ENSCAFG00000013879	5.74168	2.1994	3.83508	0.00272336	0.0302805	CCR9
ENSCAFG00000013005	4.34193	-0.528858	3.79372	0.00272466	0.0302805	EPHB3
ENSCAFG00000002165	5.09509	2.90298	3.81509	0.002726	0.0302805	PKHD1
ENSCAFG00000002281	-5.98756	-0.983524	-3.84162	0.00272648	0.0302805	RECK
ENSCAFG00000003010	-3.29831	6.66888	-3.76686	0.0027338	0.0303334	UGCG
ENSCAFG00000014586	2.13027	8.73478	3.75278	0.00274105	0.0303853	USP5
ENSCAFG00000013792	-3.36394	3.67927	-3.76387	0.00275056	0.0304622	STARD5
ENSCAFG00000010118	2.02938	6.67501	3.7481	0.00275856	0.0305222	MTRR
ENSCAFG00000042575	-4.6208	-2.10315	-3.79207	0.00276255	0.0305265
ENSCAFG00000023441	2.21397	6.64723	3.74728	0.00276411	0.0305265	PHYH
ENSCAFG00000009472	-2.74538	5.54324	-3.74177	0.00280184	0.0309143	PTDSS1
ENSCAFG00000031290	4.55973	1.82075	3.7768	0.00281761	0.0310594	C1QA
ENSCAFG00000001141	4.68369	-1.35496	3.77749	0.00282944	0.0311608	NDRG1
ENSCAFG00000001204	-3.26341	6.71581	-3.73917	0.00284327	0.0312839	KIF20A
ENSCAFG00000000178	5.70652	-0.891975	3.79753	0.00287276	0.031579	LRP1
ENSCAFG00000009242	4.08673	0.543119	3.74384	0.00290113	0.0318612	FILIP1L
ENSCAFG00000005608	-2.5226	7.78937	-3.71357	0.0029099	0.0319279	EDEM1
ENSCAFG00000010739	4.46219	3.79932	3.74838	0.00292531	0.0320672	TERT
ENSCAFG00000018046	-3.51756	1.93709	-3.72092	0.00294102	0.0322037	TTR
ENSCAFG00000023355	4.02216	1.51267	3.73231	0.00294321	0.0322037
ENSCAFG00000029076	3.1636	1.45894	3.70403	0.0029848	0.0325861	CCDC126
ENSCAFG00000018466	3.65159	0.536937	3.71356	0.00298553	0.0325861	ADAP2
ENSCAFG00000008640	-1.88781	10.2694	-3.69302	0.00298641	0.0325861	TUBA1B
ENSCAFG00000020290	3.76482	-1.12916	3.7125	0.0030016	0.0327216	DAB2IP
ENSCAFG00000004652	-2.85842	3.89911	-3.69366	0.00301034	0.0327655	GLB1
ENSCAFG00000019666	-3.13116	4.00818	-3.69745	0.00301117	0.0327655	PER3
ENSCAFG00000016917	5.03239	1.86769	3.74463	0.003014	0.0327662	SYT11
ENSCAFG00000032693	2.72854	3.45641	3.68672	0.00303412	0.0329175	AIF1
ENSCAFG00000009805	-5.90609	-0.651008	-3.76613	0.00303488	0.0329175	NAP1L5
ENSCAFG00000009448	-5.53194	-1.94314	-3.75461	0.00303627	0.0329175	SLC10A6
ENSCAFG00000046588	4.12576	-0.392948	3.71185	0.00304471	0.0329787	C1orf54
ENSCAFG00000025083	-9.24699	0.389075	-3.84672	0.00306442	0.0331619	FADS1
ENSCAFG00000011512	-4.96318	-0.532903	-3.72979	0.00307116	0.0332044	FBXO40
ENSCAFG00000012666	2.59922	2.87403	3.67054	0.00310067	0.0334768	F11R
ENSCAFG00000015695	4.06621	-0.762088	3.69757	0.00310201	0.0334768	PRKCH
ENSCAFG00000025195	2.09055	6.17242	3.66531	0.00311105	0.0335438	ATN1
ENSCAFG00000010370	-5.25853	-2.06739	-3.72883	0.0031158	0.0335644	MS4A7
ENSCAFG00000048800	-7.6235	-0.938981	-3.7957	0.00311982	0.0335696
ENSCAFG00000010877	2.44905	6.15976	3.66463	0.00312197	0.0335696	ABCA5
ENSCAFG00000016449	-8.74199	-0.31155	-3.82004	0.00313428	0.0336715	FCRL1
ENSCAFG00000011383	-9.03485	-0.399881	-3.82071	0.00316202	0.0339387	CMKLR1
ENSCAFG00000008513	-5.17367	-0.0926408	-3.71381	0.00317365	0.0340326	PRPF40B
ENSCAFG00000001919	-4.01572	1.56345	-3.67873	0.00318289	0.034076	FAM219A
ENSCAFG00000030878	4.5805	2.47566	3.69416	0.00318346	0.034076	ZNF35
ENSCAFG00000013951	3.85355	1.59358	3.66612	0.0032229	0.0344669	TM7SF2
ENSCAFG00000012699	-5.11439	-1.98153	-3.70043	0.00322845	0.0344951	HMX2
ENSCAFG00000049665	4.33443	-1.97593	3.6728	0.00325166	0.0347117
ENSCAFG00000005212	4.50629	1.23234	3.67345	0.00327192	0.0348965	FOSL2
ENSCAFG00000010769	-3.35216	4.85392	-3.64385	0.00327582	0.0349067	MANBA
ENSCAFG00000005179	4.42653	-1.76565	3.66774	0.00328853	0.0350106	CAPN5
ENSCAFG00000014297	-4.8399	-0.231218	-3.67861	0.0032941	0.0350384	ZC3H12C
ENSCAFG00000012309	4.00087	-0.349221	3.65345	0.00330167	0.0350872	ANXA9
ENSCAFG00000017387	2.87657	5.35148	3.624	0.00333389	0.0353961	PIK3R5
ENSCAFG00000011651	-7.68278	1.69522	-3.75177	0.00333671	0.0353961	THTPA
ENSCAFG00000029740	5.73269	-1.05652	3.69492	0.00334592	0.0354619	MSRB3
ENSCAFG00000020304	-7.09186	-1.16729	-3.73285	0.00335251	0.0355	SSX2IP
ENSCAFG00000030126	-4.00785	1.08345	-3.63827	0.00337727	0.0357302	CRH
ENSCAFG00000049079	-6.37225	-1.34233	-3.70425	0.00339394	0.0358455
ENSCAFG00000006694	-4.37305	1.16272	-3.64429	0.00339686	0.0358455	STX2
ENSCAFG00000005210	4.03765	0.0524086	3.63506	0.00339726	0.0358455	IL2RA
ENSCAFG00000018465	-3.06261	5.72981	-3.61156	0.00340892	0.0359364	PARP8
ENSCAFG00000002246	-5.38734	1.00799	-3.66813	0.00342819	0.0361074	GLCCI1
ENSCAFG00000009789	2.18367	5.91587	3.59323	0.00345799	0.0362952	YAF2
ENSCAFG00000012120	-6.84416	1.54294	-3.70481	0.00345965	0.0362952	TRAF5
ENSCAFG00000036912	3.56862	-0.866065	3.61092	0.00346143	0.0362952
ENSCAFG00000004474	-5.29713	0.891565	-3.65854	0.00346329	0.0362952	CACNB2
ENSCAFG00000032312	5.60583	-0.739533	3.66772	0.0034641	0.0362952	ZNF470
ENSCAFG00000004022	-2.31838	5.61423	-3.59046	0.00347532	0.0362952	KIAA1109
ENSCAFG00000006757	-9.37287	-0.144813	-3.76404	0.00347582	0.0362952	PPFIBP2
ENSCAFG00000046585	4.39708	-2.22476	3.62913	0.00347745	0.0362952
ENSCAFG00000015345	2.85021	2.8263	3.59452	0.00347954	0.0362952	CC2D2A
ENSCAFG00000013255	-2.27746	10.5061	-3.58931	0.00348009	0.0362952	MKI67
ENSCAFG00000019621	4.28898	-0.538374	3.62484	0.00348391	0.0362952	CCDC78
ENSCAFG00000010284	2.50378	3.8466	3.58987	0.00348473	0.0362952	GPLD1
ENSCAFG00000010140	-3.78383	2.16453	-3.61118	0.00348591	0.0362952	BICDL1
ENSCAFG00000014556	1.83615	7.7432	3.586	0.0034906	0.0363121	DHX8
ENSCAFG00000015212	-5.56167	1.42721	-3.65923	0.00350114	0.0363897	FCHO1
ENSCAFG00000019673	5.25781	-2.24049	3.64621	0.00352116	0.0365645	TNFRSF9
ENSCAFG00000018557	-6.70565	-0.956887	-3.68755	0.00352915	0.0365645	ADAMTS10
ENSCAFG00000029182	4.09223	-2.13934	3.61052	0.00353033	0.0365645	U2
ENSCAFG00000019114	4.09223	-2.13718	3.61052	0.00353033	0.0365645	EBI3
ENSCAFG00000006533	4.44065	-1.28483	3.61887	0.00353726	0.0365823	MMP17
ENSCAFG00000016053	3.15008	1.13569	3.58764	0.00353858	0.0365823	MNS1
ENSCAFG00000000065	3.05633	1.97077	3.58555	0.00354132	0.0365823	GDF11
ENSCAFG00000000896	-3.66595	3.47391	-3.59637	0.00354824	0.0366217	DLA-DOA
ENSCAFG00000014212	-3.31486	1.96869	-3.588	0.00355256	0.0366344	TANGO2
ENSCAFG00000049322	4.21028	-0.459462	3.60628	0.0035695	0.0367771
ENSCAFG00000009055	2.48665	3.45387	3.571	0.00358191	0.0368728	JMY
ENSCAFG00000006596	-3.54487	1.66317	-3.58485	0.00359449	0.0369651	ANKS1B
ENSCAFG00000006176	2.70967	5.71598	3.57022	0.00359713	0.0369651	RAB11FIP1
ENSCAFG00000016958	-2.26652	6.5407	-3.56295	0.00361712	0.0371383	KIF22
ENSCAFG00000025113	4.09773	-0.548268	3.58734	0.00365456	0.03747	CLEC12A
ENSCAFG00000014645	-6.14445	-1.20787	-3.64767	0.00365576	0.03747	SLC11A1
ENSCAFG00000005377	5.62619	-0.94453	3.62652	0.00368678	0.0377552	GASK1A
ENSCAFG00000001232	3.1819	2.26018	3.55886	0.00369516	0.0378083	SLC45A4
ENSCAFG00000011147	4.06592	0.041812	3.57809	0.00370042	0.0378294	ESAM
ENSCAFG00000006914	-4.55052	0.597509	-3.59016	0.00370897	0.037884	STK33
ENSCAFG00000007242	-2.81368	7.11129	-3.54794	0.00372399	0.0380046	CKAP2L
ENSCAFG00000030466	4.37507	-1.10507	3.57775	0.00374975	0.0382345
ENSCAFG00000002987	4.17497	1.72672	3.56916	0.00376646	0.0383485	TBX18
ENSCAFG00000004833	6.72206	1.93109	3.64377	0.00377016	0.0383485	B4GALT2
ENSCAFG00000037241	3.28379	0.975139	3.54708	0.00377065	0.0383485
ENSCAFG00000011188	3.17761	4.00052	3.54288	0.00378308	0.0384418	GALNT3
ENSCAFG00000011441	-4.3214	3.27007	-3.56738	0.00379949	0.0385688	CFAP94
ENSCAFG00000004990	-2.69755	4.58678	-3.5325	0.0038021	0.0385688	SLC35F5
ENSCAFG00000006421	-9.18929	-0.0301859	-3.69831	0.00381038	0.0386197	GAS6
ENSCAFG00000001023	-5.21781	4.21421	-3.58937	0.00382578	0.0387109	MEI1
ENSCAFG00000000885	-5.53153	-2.00051	-3.59887	0.00382592	0.0387109	DEPTOR
ENSCAFG00000013930	2.34664	5.77522	3.51845	0.00386466	0.0390694	NECAP1
ENSCAFG00000004128	-3.76926	3.5366	-3.54038	0.00386958	0.0390857	BBS7
ENSCAFG00000010883	4.85724	-0.195951	3.56961	0.00387673	0.0391246	FMO5
ENSCAFG00000010783	1.83705	8.56948	3.51242	0.00388957	0.0392206	TMEM248
ENSCAFG00000005042	-2.10023	5.75674	-3.51039	0.00390443	0.0393369	RAB3GAP1
ENSCAFG00000002487	5.43332	1.0642	3.57965	0.00392014	0.0394273	GABBR2
ENSCAFG00000012416	-5.4745	2.15815	-3.58061	0.00392189	0.0394273	CTPS2
ENSCAFG00000002498	-5.57393	1.86795	-3.58289	0.0039262	0.0394273	HDAC9
ENSCAFG00000006728	4.86089	0.152164	3.56116	0.00392673	0.0394273	KIRREL2
ENSCAFG00000004375	-2.96993	6.46037	-3.50435	0.00398489	0.0399773	NUP210
ENSCAFG00000010114	-2.88398	6.79475	-3.50201	0.00399133	0.0399885	CIT
ENSCAFG00000007359	3.2187	2.80877	3.50726	0.00399276	0.0399885	ZMYM5
ENSCAFG00000015902	3.60769	2.05669	3.51329	0.00400568	0.0400839	P3H4
ENSCAFG00000009498	-5.38328	3.5062	-3.56052	0.00402513	0.0402232	ADA
ENSCAFG00000005865	2.47641	3.38577	3.49163	0.0040264	0.0402232	TMTC4
ENSCAFG00000018769	4.20446	0.672521	3.52336	0.00403771	0.0402802	CATSPERD
ENSCAFG00000029976	2.95669	1.95434	3.49508	0.00403891	0.0402802	DNAJB9
ENSCAFG00000001867	3.97908	-1.89018	3.51551	0.00404808	0.0403376	KLF9
ENSCAFG00000009423	3.86264	-0.46964	3.51113	0.00405619	0.0403844	C29H8orf37
ENSCAFG00000006294	-9.50394	0.182346	-3.65693	0.00409452	0.0407317	STARD13
ENSCAFG00000015034	2.59187	8.46742	3.47722	0.00411959	0.0409466	NOP2
ENSCAFG00000041407	3.98011	-0.75222	3.49496	0.00417456	0.0414582
ENSCAFG00000019233	-6.22279	-0.957568	-3.55826	0.00419519	0.0416281	SRL
ENSCAFG00000028791	3.80263	0.875022	3.47994	0.0042401	0.0420385	PEMT
ENSCAFG00000010807	-4.95594	5.22489	-3.51166	0.00424799	0.0420814	PDCD4
ENSCAFG00000014447	4.6859	-2.04207	3.49745	0.00428685	0.0424309	CFAP97D1
ENSCAFG00000017115	-3.36755	5.36031	-3.4618	0.00429131	0.0424395	DNASE2
ENSCAFG00000013006	-3.28859	3.45127	-3.45911	0.00429825	0.0424418	ITGA6
ENSCAFG00000014573	2.14547	5.98155	3.44557	0.00429872	0.0424418	P4HA1
ENSCAFG00000023033	7.78479	0.444358	3.58416	0.0043043	0.0424576	PCDHA13
ENSCAFG00000014480	-5.10896	-2.23734	-3.50698	0.00430819	0.0424576	FSIP2
ENSCAFG00000008944	-4.59852	-0.117691	-3.49086	0.00431261	0.0424576	SFXN5
ENSCAFG00000007789	-3.79501	1.50619	-3.4681	0.00431468	0.0424576	ARHGAP10
ENSCAFG00000007036	-4.90785	4.9441	-3.4969	0.00433396	0.0426119	CD22
ENSCAFG00000012242	-7.11143	-0.302061	-3.56035	0.00434422	0.0426773	ZNF831
ENSCAFG00000003330	2.22639	4.36564	3.43823	0.00434809	0.0426799	TMEM168
ENSCAFG00000008430	-8.72299	-0.341217	-3.59929	0.00435272	0.0426899	PAG1
ENSCAFG00000031387	3.77682	0.344348	3.45871	0.00437284	0.0428517
ENSCAFG00000003077	2.31018	5.91028	3.43267	0.0043871	0.0429558	GGCT
ENSCAFG00000030413	-5.92294	-1.63055	-3.51265	0.00443442	0.0433832	OR6N2
ENSCAFG00000018776	-2.78442	4.9331	-3.42883	0.00444133	0.043415	NTAN1
ENSCAFG00000003307	3.40006	0.909044	3.43805	0.00445108	0.0434743	DOCK4
ENSCAFG00000016284	-11.767	1.22729	-3.64148	0.00445764	0.0435024	CARD11
ENSCAFG00000012477	-5.1224	-1.57686	-3.48376	0.0044647	0.0435354	ITGB5
ENSCAFG00000010871	-6.14747	-0.738525	-3.51168	0.00448619	0.0437089	LRP5
ENSCAFG00000046287	-4.75086	-2.12237	-3.46813	0.00449384	0.0437474
ENSCAFG00000019841	-3.70556	2.70736	-3.43595	0.00451276	0.0438947	CELSR2
ENSCAFG00000000192	3.7598	4.60667	3.43677	0.00451639	0.0438947	SEMA6A
ENSCAFG00000010790	-4.27813	1.10907	-3.44245	0.0045738	0.0444162	SLC9B1
ENSCAFG00000004481	-1.88416	7.74267	-3.39782	0.00461055	0.0447055	SLC6A6
ENSCAFG00000017786	4.43064	-2.46958	3.4415	0.00461116	0.0447055	FHOD3
ENSCAFG00000016651	-3.94804	3.21611	-3.4246	0.00463389	0.0448891	MPDU1
ENSCAFG00000020367	4.67096	-0.333133	3.44119	0.00466361	0.04514	PLEKHG4
ENSCAFG00000031803	3.78757	-0.251114	3.41456	0.00467482	0.0452116	NIPAL1
ENSCAFG00000000297	4.75965	-1.19936	3.43703	0.00471221	0.045536	AVIL
ENSCAFG00000009609	-5.97338	-1.26793	-3.4711	0.0047338	0.0457073	TMEM117
ENSCAFG00000015618	-3.65225	1.90354	-3.39906	0.00476085	0.0459309	TULP3
ENSCAFG00000005873	-2.45621	6.85038	-3.37595	0.00478164	0.0460644	RFTN1
ENSCAFG00000015813	4.31525	-2.08864	3.414	0.00478247	0.0460644	PADI2
ENSCAFG00000018849	-3.76117	3.96577	-3.39252	0.00482779	0.0464301	SNX29
ENSCAFG00000013735	-6.24764	3.22231	-3.46626	0.00482829	0.0464301	ITGB3
ENSCAFG00000007917	-5.53085	-0.157531	-3.44364	0.00483595	0.046466	DNAH6
ENSCAFG00000013108	-5.38414	-1.32532	-3.43739	0.00484878	0.0465514	AP3B2
ENSCAFG00000049971	-3.7273	-0.352333	-3.37998	0.00491371	0.0471365
ENSCAFG00000009563	2.00915	6.78727	3.35352	0.00492768	0.0472323	RIOK1
ENSCAFG00000010761	2.72398	4.13264	3.34258	0.00504761	0.0483411	TPST1
ENSCAFG00000012254	5.97226	-0.367471	3.42827	0.00505287	0.0483411	LTB4R
ENSCAFG00000032127	-4.47607	-0.37192	-3.38213	0.00505562	0.0483411	CHST11
ENSCAFG00000001745	6.27107	1.13222	3.43624	0.00505986	0.0483425	CHRNA5
ENSCAFG00000030691	-5.4016	-1.8679	-3.40598	0.00509073	0.048582	ARHGAP8
ENSCAFG00000018722	-2.30801	5.4073	-3.33276	0.00509315	0.048582	NDE1
ENSCAFG00000025502	-2.85212	3.81217	-3.33478	0.00512041	0.0487577	GTDC1
ENSCAFG00000013909	4.33443	-1.70624	3.36915	0.00512355	0.0487577	SERPINE1
ENSCAFG00000012925	-3.49004	3.14551	-3.34602	0.00512762	0.0487577	PHKA2
ENSCAFG00000015155	3.73138	3.03287	3.35185	0.00512805	0.0487577	TIMP1
ENSCAFG00000006264	-7.45353	-0.843443	-3.45886	0.00514007	0.0488328	PCLO
ENSCAFG00000001037	-5.08635	-1.07673	-3.38346	0.00519095	0.0492765	FER1L6
ENSCAFG00000007705	-2.92819	6.60612	-3.31602	0.00527636	0.0500471
ENSCAFG00000002717	5.98205	-0.801934	3.38662	0.0053879	0.0510642	DNAH11
ENSCAFG00000032474	-5.24363	-2.32706	-3.35576	0.00545619	0.05167
ENSCAFG00000043182	4.3837	-1.06407	3.32613	0.00548285	0.051881
ENSCAFG00000005077	5.43103	-1.28961	3.35621	0.00550125	0.0520134	HTR5A
ENSCAFG00000010499	4.07065	1.90758	3.30584	0.00557693	0.0526868	CDON
ENSCAFG00000020235	-2.24824	6.74764	-3.26995	0.00559462	0.0528118	STRBP
ENSCAFG00000018177	-6.41071	-0.912978	-3.3736	0.00560495	0.0528671	XYLT1
ENSCAFG00000011536	2.1426	4.87496	3.26422	0.00563874	0.0531083	ZKSCAN8
ENSCAFG00000009113	4.27841	-0.436604	3.30456	0.0056395	0.0531083
ENSCAFG00000018008	-9.16146	0.384109	-3.43622	0.00566135	0.0532716	GAREM1
ENSCAFG00000011677	2.33008	8.00573	3.25731	0.00570667	0.0536554	EPB41
ENSCAFG00000001005	-6.85193	3.26018	-3.37292	0.00572044	0.0537421	TNFRSF13C
ENSCAFG00000009232	-4.60094	-1.61965	-3.29655	0.00579496	0.0543991	AMIGO2
ENSCAFG00000009094	-2.56975	6.06859	-3.24361	0.00584424	0.0548182	HPSE
ENSCAFG00000002599	2.40282	3.65816	3.24101	0.00585358	0.0548622	FAM135A
ENSCAFG00000002143	2.62193	2.48291	3.23082	0.00596375	0.0558505	DYNC1I1
ENSCAFG00000009336	-2.32962	8.21623	-3.22557	0.00598701	0.056024	MYBL2
ENSCAFG00000006631	-5.05666	-2.15735	-3.28829	0.00599845	0.0560867	EBF4
ENSCAFG00000047798	-6.8429	-1.21385	-3.33748	0.00603977	0.0564284
ENSCAFG00000011646	-5.21282	0.634092	-3.28494	0.00607513	0.0566892	ZFHX2
ENSCAFG00000004500	-8.47673	3.09827	-3.37505	0.00607726	0.0566892	SYTL2
ENSCAFG00000049540	4.11338	-1.0744	3.2496	0.00608959	0.0567594
ENSCAFG00000024291	3.3662	1.15163	3.22695	0.00611762	0.0569757
ENSCAFG00000029191	-1.94095	9.29985	-3.20658	0.00614569	0.0571921	STMN1
ENSCAFG00000012547	-2.25251	5.4669	-3.20647	0.00615805	0.0572621	PLEKHA1
ENSCAFG00000016023	3.18169	1.59059	3.21749	0.00616911	0.0572675	COQ8A
ENSCAFG00000028599	3.66804	0.71851	3.22867	0.00617055	0.0572675	DOK4
ENSCAFG00000009838	1.85041	7.02106	3.20346	0.00617315	0.0572675	SIRT5
ENSCAFG00000015843	-5.21276	-0.260866	-3.27111	0.00620631	0.0575299	PLD2
ENSCAFG00000032734	3.09908	0.233518	3.20903	0.00623364	0.057738	KCNK13
ENSCAFG00000008697	2.98626	2.41727	3.20488	0.00625345	0.0578762	RHEBL1
ENSCAFG00000009811	3.0106	1.62654	3.20458	0.00626035	0.0578851	IGSF3
ENSCAFG00000031999	-2.27766	5.35463	-3.19535	0.00626419	0.0578851	SLC30A1
ENSCAFG00000005063	-4.32051	1.36255	-3.23627	0.00627455	0.0579355	QRICH2
ENSCAFG00000029171	4.29532	-0.452974	3.22923	0.00633563	0.0584538	SMYD3
ENSCAFG00000008613	-2.30274	6.23844	-3.1865	0.00635038	0.0585246	TROAP
ENSCAFG00000019770	1.79576	6.32412	3.18422	0.00635502	0.0585246	LRIF1
ENSCAFG00000028636	3.70234	2.14498	3.20991	0.0063592	0.0585246	IGFBP6
ENSCAFG00000043059	3.78821	-0.656151	3.21153	0.00636582	0.0585246
ENSCAFG00000047167	-4.90555	0.228413	-3.24481	0.00636804	0.0585246
ENSCAFG00000020002	1.96476	5.13525	3.17698	0.00642811	0.0590308	EXTL2
ENSCAFG00000014475	3.37286	-0.60474	3.19042	0.00647038	0.0593729	HOMER3
ENSCAFG00000000942	3.70935	0.661989	3.19781	0.00648023	0.0594172	FAM184A
ENSCAFG00000033747	-5.35728	-1.94764	-3.24565	0.00650131	0.0595448
ENSCAFG00000011040	-5.79927	-1.78659	-3.25908	0.00650422	0.0595448	EDARADD
ENSCAFG00000024014	4.44024	-1.40967	3.21544	0.006516	0.0596066
ENSCAFG00000000824	3.15457	2.43471	3.17992	0.00652771	0.0596389	P4HA2
ENSCAFG00000016457	-9.87345	1.53019	-3.35806	0.00652962	0.0596389	FCRL2
ENSCAFG00000009531	-3.49238	2.31442	-3.1866	0.00653672	0.0596577	OIP5
ENSCAFG00000032617	2.26133	3.74328	3.16407	0.00656773	0.0598945	ZSCAN16
ENSCAFG00000044706	-5.9686	-1.38595	-3.25736	0.00657404	0.0599058
ENSCAFG00000032525	2.50353	3.79848	3.16211	0.00660683	0.0601189	AHNAK
ENSCAFG00000001315	-3.6963	1.82142	-3.18459	0.00660956	0.0601189	CTNNA1
ENSCAFG00000001842	-9.1684	0.319364	-3.33572	0.00661267	0.0601189	CRIP3
ENSCAFG00000023152	-3.84592	3.55477	-3.18356	0.00666171	0.0605182
ENSCAFG00000029842	3.94043	-1.15986	3.18279	0.00669696	0.0607917	MAFF
ENSCAFG00000007169	3.48229	0.594816	3.16499	0.00675458	0.0612678	TTL
ENSCAFG00000009538	-3.14117	6.39848	-3.15644	0.00676371	0.0613036	NUSAP1
ENSCAFG00000016039	3.21459	1.64369	3.15646	0.00677927	0.0613975	PSEN2
ENSCAFG00000005259	-2.37582	7.08181	-3.14177	0.00680276	0.0615631	CDC20
ENSCAFG00000012433	3.58295	2.17832	3.1618	0.00681425	0.0615955	PER2
ENSCAFG00000020252	-3.62537	5.9043	-3.16258	0.00681754	0.0615955	NQO1
ENSCAFG00000046786	5.70526	-1.06091	3.22551	0.00682195	0.0615955
ENSCAFG00000010470	-4.26958	-0.613441	-3.17579	0.00687219	0.0620018	GCA
ENSCAFG00000030215	2.90235	1.57694	3.14019	0.00688719	0.0620646
ENSCAFG00000017066	1.91995	6.63405	3.13124	0.00688965	0.0620646	RPL26
ENSCAFG00000046360	-7.23068	-0.960735	-3.26199	0.0069037	0.0621438
ENSCAFG00000003658	3.87201	0.474885	3.15501	0.00696933	0.0626869	KEL
ENSCAFG00000025281	-6.91524	2.71268	-3.24674	0.00697606	0.0626997	CD1A8
ENSCAFG00000001618	-4.43729	4.53834	-3.16722	0.00701985	0.0630454	CCND3
ENSCAFG00000029920	2.26389	3.57107	3.11886	0.00703587	0.0631414	TSC22D3
ENSCAFG00000024030	-10.0355	1.91401	-3.3114	0.00705326	0.0632494	CD1C
ENSCAFG00000020105	-3.47655	2.69664	-3.13289	0.00709485	0.0635742	AK1
ENSCAFG00000011814	3.03617	1.01347	3.12175	0.00711053	0.0636664	RHOD
ENSCAFG00000003871	-2.01756	7.45816	-3.10825	0.00713791	0.0638632	EPS15
ENSCAFG00000020200	-7.45585	-0.888777	-3.24286	0.00717919	0.064184	GBP6
ENSCAFG00000017040	3.05966	2.04966	3.109	0.00725602	0.0648219	FOS
ENSCAFG00000017353	2.72602	3.28293	3.10105	0.00728204	0.0650052	SH3BGRL
ENSCAFG00000003979	2.83638	1.39007	3.09757	0.00733966	0.0654322	SPRY1
ENSCAFG00000017525	-2.59231	4.79355	-3.094	0.00734141	0.0654322	TTC7B
ENSCAFG00000019652	-2.39717	4.84356	-3.09156	0.00734646	0.0654322	ARID3A
ENSCAFG00000002016	-7.15506	-0.980052	-3.21764	0.00737591	0.0656451	CLIC5
ENSCAFG00000011210	-3.69195	4.67594	-3.10941	0.00742065	0.0659936	UNC93B1
ENSCAFG00000020179	4.33303	-0.735438	3.12567	0.00745032	0.0662076	TGFBR3
ENSCAFG00000014800	-2.13758	5.41494	-3.07776	0.00748337	0.0664514	EID1
ENSCAFG00000017030	3.18648	1.76423	3.08942	0.00750783	0.0666186	RANGRF
ENSCAFG00000008509	3.14503	1.47024	3.08749	0.00752005	0.066677	CCDC113
ENSCAFG00000015258	3.51768	0.173331	3.09477	0.00753666	0.0667743	ATP1B1
ENSCAFG00000031346	-5.56252	1.91686	-3.15491	0.0075645	0.0669567	RHOU
ENSCAFG00000010132	1.919	7.55907	3.06936	0.00757136	0.0669567	APLP2
ENSCAFG00000012827	-4.74321	0.829684	-3.12802	0.00757423	0.0669567	TCN2
ENSCAFG00000011231	-2.11303	6.29588	-3.06834	0.00759069	0.0669842	LYST
ENSCAFG00000009637	-5.23411	-1.78418	-3.1423	0.0075909	0.0669842	LGI3
ENSCAFG00000030792	-5.08922	-1.16986	-3.13739	0.00759434	0.0669842	CA13
ENSCAFG00000017715	-2.86304	5.64581	-3.07388	0.00761652	0.0671298	SLC44A2
ENSCAFG00000001596	-3.71894	2.81156	-3.09259	0.00762511	0.0671555	FOXP4
ENSCAFG00000000659	3.55765	-0.903272	3.08631	0.00764814	0.0673075	SYTL3
ENSCAFG00000046037	-4.43068	-0.678067	-3.11142	0.00765375	0.0673075
ENSCAFG00000032086	3.68983	-0.545905	3.08588	0.0076952	0.0676085	CBX2
ENSCAFG00000001114	2.64273	3.96458	3.06357	0.00769941	0.0676085	ARHGAP18
ENSCAFG00000009293	-3.26568	6.02225	-3.07279	0.00772366	0.0677711	IQGAP2
ENSCAFG00000002390	4.61567	0.629007	3.10797	0.00776575	0.0680899	FAM178B
ENSCAFG00000002357	-4.37879	2.64157	-3.09829	0.00779222	0.0682714	PAX5
ENSCAFG00000009791	1.92644	5.95237	3.04724	0.00783213	0.0685703	HIVEP1
ENSCAFG00000044056	-4.71645	-2.33504	-3.10503	0.00784077	0.0685951
ENSCAFG00000012189	1.93133	5.10648	3.04535	0.00785489	0.0686679	PPP1R11
ENSCAFG00000001007	4.83498	-0.395876	3.10134	0.00793336	0.0693026	FBXO32
ENSCAFG00000048300	3.70521	-2.53346	3.06358	0.00797141	0.0695836
ENSCAFG00000042774	-4.87306	-1.43707	-3.09803	0.00798988	0.0696513
ENSCAFG00000008591	-4.09125	-1.32199	-3.07326	0.00799094	0.0696513	TDO2
ENSCAFG00000008857	2.98126	1.66129	3.0429	0.00801448	0.0698051	CACNB3
ENSCAFG00000004956	2.24545	5.80646	3.03276	0.00802461	0.0698419	PAK1
ENSCAFG00000013086	-7.22868	-0.861515	-3.16486	0.00803814	0.0699081
ENSCAFG00000016470	4.80647	-0.467853	3.0913	0.0080475	0.0699382
ENSCAFG00000002093	2.25494	4.11089	3.02965	0.00806369	0.0700274	CASD1
ENSCAFG00000010539	3.94881	1.97741	3.06223	0.00807552	0.0700787
ENSCAFG00000029660	-4.89442	0.157708	-3.09024	0.00809681	0.070212	CHN1
ENSCAFG00000002416	-5.03151	0.799707	-3.09365	0.00810951	0.0702705	TDRD7
ENSCAFG00000010498	-4.70052	0.71896	-3.082	0.00812221	0.0703291	KCNH7
ENSCAFG00000019881	-3.24462	4.6113	-3.03884	0.00813375	0.0703768	CYBA
ENSCAFG00000004555	-6.7828	1.25435	-3.1447	0.00813962	0.0703768	RARRES2
ENSCAFG00000031631	2.94466	1.98895	3.02599	0.00821765	0.0709528	MARCHF9
ENSCAFG00000009745	-2.18083	7.21644	-3.01682	0.00821824	0.0709528	UBE2C
ENSCAFG00000042412	3.06564	-0.680399	3.02456	0.00826579	0.0713112	ECHDC2
ENSCAFG00000010696	-2.3833	5.3356	-3.01058	0.00831596	0.0716918	ADD3
ENSCAFG00000014322	-4.06779	-0.288633	-3.04524	0.00833877	0.0718361	PCOLCE
ENSCAFG00000005564	-2.41951	6.74032	-3.00462	0.00839679	0.0722833	UCP2
ENSCAFG00000033183	-2.84102	2.92006	-3.00885	0.00841411	0.0723797
ENSCAFG00000045895	-5.13689	-1.03242	-3.07066	0.00845298	0.0726612
ENSCAFG00000007127	-7.84298	0.750473	-3.14682	0.00847781	0.0728217	LMO2
ENSCAFG00000031492	1.80277	6.69072	2.99361	0.00850013	0.0729605	MRPL21
ENSCAFG00000018719	2.60159	6.30184	2.99669	0.00852652	0.0731339	ALDOC
ENSCAFG00000015918	-5.20355	2.02716	-3.06505	0.00855694	0.0733416	RAB3IL1
ENSCAFG00000012707	1.79772	9.10317	2.98863	0.00856527	0.0733599	PSMB4
ENSCAFG00000009400	-5.87398	1.27586	-3.07991	0.00864273	0.0739698	TP53I11
ENSCAFG00000019993	-4.6481	-1.47652	-3.03613	0.00870555	0.0744535	S1PR1
ENSCAFG00000012051	2.13625	4.9143	2.9785	0.00871359	0.0744685	PDIA5
ENSCAFG00000010797	1.76614	6.55377	2.97416	0.00875733	0.0747883	SBDS
ENSCAFG00000010417	1.93697	7.17582	2.97394	0.00876464	0.0747967	C35H6orf62
ENSCAFG00000009983	-6.25188	-1.51911	-3.0801	0.00879807	0.0750278	ZNF423
ENSCAFG00000012020	2.27817	6.47102	2.96675	0.00888456	0.0757022	TRIM27
ENSCAFG00000049086	-3.59223	1.37747	-2.99039	0.00888995	0.0757022
ENSCAFG00000013092	-3.55857	1.52383	-2.98318	0.00897774	0.0763018	BCLAF3
ENSCAFG00000015458	3.92088	4.62303	2.99356	0.00897813	0.0763018	CLNK
ENSCAFG00000007746	2.11277	4.25218	2.95853	0.00898388	0.0763018	PRIMPOL
ENSCAFG00000007807	4.43064	-1.31953	3.00894	0.00898617	0.0763018	STOX2
ENSCAFG00000029674	-5.13335	-2.17822	-3.02924	0.00902205	0.0765515
ENSCAFG00000008866	-3.68024	0.386663	-2.97981	0.00907279	0.0769269	PACSIN3
ENSCAFG00000006058	3.42246	-0.580754	2.97068	0.00910313	0.0771288	IRS2
ENSCAFG00000012169	-5.05253	0.332598	-3.01923	0.00912798	0.0771677	SYTL1
ENSCAFG00000015883	-6.49823	-1.39675	-3.06385	0.00913176	0.0771677	NRG3
ENSCAFG00000042977	4.52084	-1.7887	3.00154	0.0091333	0.0771677
ENSCAFG00000005419	2.71655	4.88104	2.95375	0.00913381	0.0771677	PNP
ENSCAFG00000008583	-9.6263	0.344264	-3.13741	0.00915279	0.0772728	ASIC5
ENSCAFG00000015872	3.0812	2.86511	2.95856	0.00916043	0.077277	TSPAN14
ENSCAFG00000000376	-5.01906	-0.322391	-3.01548	0.00916635	0.077277
ENSCAFG00000018005	-4.85773	0.988854	-3.00616	0.00922537	0.0777192	MAN2C1
ENSCAFG00000049055	4.31842	-1.24468	2.98795	0.00923548	0.0777489	DIO1
ENSCAFG00000003409	-2.41089	8.77556	-2.93933	0.00928465	0.0781073	RRM2
ENSCAFG00000032273	-8.09577	1.93458	-3.09415	0.00930451	0.078166	FXYD6
ENSCAFG00000009184	-3.37175	4.40372	-2.95532	0.00930485	0.078166	NT5DC2
ENSCAFG00000013410	2.32081	3.03772	2.93332	0.00935952	0.0785392	RGL1
ENSCAFG00000008143	-4.12821	0.607127	-2.97322	0.00936255	0.0785392	MSRA
ENSCAFG00000001871	1.90353	6.64316	2.92949	0.00938419	0.0786649	GNPDA2
ENSCAFG00000012497	-3.61901	0.300943	-2.95592	0.00939288	0.078682	ICA1L
ENSCAFG00000031225	-3.09274	1.43891	-2.94129	0.00941338	0.0787979	PCP4L1
ENSCAFG00000002982	-6.163	3.95797	-3.02969	0.00949043	0.0793704	MYBPC2
ENSCAFG00000016588	3.97254	-0.494382	2.95944	0.00949519	0.0793704	BRME1
ENSCAFG00000013132	3.33272	-0.365294	2.94022	0.00951209	0.0794091	FOSL1
ENSCAFG00000000487	2.5418	6.30337	2.92504	0.00951325	0.0794091	DLA88
ENSCAFG00000005068	2.71655	1.27256	2.92562	0.00954048	0.0795796	KCTD12
ENSCAFG00000045930	-6.59839	-1.57881	-3.03864	0.00954877	0.0795796
ENSCAFG00000019685	3.24531	-1.07062	2.93527	0.00955385	0.0795796	CARD9
ENSCAFG00000009173	1.95061	5.4708	2.91637	0.00957788	0.0797236	EXOC2
ENSCAFG00000012667	-3.90033	-0.881539	-2.94685	0.0096513	0.0802782	CYBRD1
ENSCAFG00000002018	1.91919	5.09952	2.9099	0.0096727	0.0803996	VPS50
ENSCAFG00000009220	-2.4025	5.14581	-2.90586	0.00977651	0.0811582	RAD51
ENSCAFG00000016858	-4.33418	0.00271677	-2.95212	0.00977992	0.0811582	DNAL1
ENSCAFG00000046870	-5.86892	0.848227	-3.00151	0.00978454	0.0811582
ENSCAFG00000048191	5.31675	-0.152357	2.98293	0.0098008	0.0812244
ENSCAFG00000000123	-6.2732	1.09754	-3.01237	0.00980701	0.0812244	ATP8B1
ENSCAFG00000009881	2.21247	6.99035	2.90186	0.00981348	0.0812244	ALAS1
ENSCAFG00000010145	-1.98198	5.7092	-2.89975	0.00982823	0.0812244	RAB35
ENSCAFG00000019989	-1.92138	7.89464	-2.89938	0.00983109	0.0812244	PLCG2
ENSCAFG00000015349	2.57432	3.13957	2.90376	0.00983835	0.0812244	FNDC3B
ENSCAFG00000041860	-2.11658	5.20372	-2.89917	0.00984573	0.0812244
ENSCAFG00000003804	4.94922	0.956732	2.96794	0.00984747	0.0812244
ENSCAFG00000024725	3.89458	-0.887826	2.9327	0.00986574	0.0812903	TXK
ENSCAFG00000017051	-4.30609	0.658277	-2.94543	0.00986973	0.0812903	SNX22
ENSCAFG00000013371	2.69567	3.787	2.90289	0.00987794	0.0812903	ETV6
ENSCAFG00000019489	-5.49809	-1.03806	-2.98352	0.00988295	0.0812903	TP73
ENSCAFG00000019132	-3.77868	-1.28669	-2.9235	0.00995462	0.0818229	RPH3AL
ENSCAFG00000003923	3.20296	0.313843	2.90251	0.0100391	0.0824599	MFSD4B
ENSCAFG00000005348	-9.55526	0.933447	-3.07683	0.0100535	0.0825207	EHD3
ENSCAFG00000012836	3.35691	0.669979	2.90214	0.0101052	0.0828879	ADAMTS4
ENSCAFG00000001403	-7.98919	1.00238	-3.03741	0.0101425	0.0831363	PODXL
ENSCAFG00000001986	3.27662	2.18564	2.8922	0.0102309	0.0838027	TMEM151B
ENSCAFG00000045225	4.60573	-1.49283	2.93155	0.0102468	0.0838051
ENSCAFG00000000419	-2.96108	1.98535	-2.88375	0.0102517	0.0838051	AKAP12
ENSCAFG00000008007	4.19705	-0.496677	2.91783	0.0102524	0.0838051	LIPI
ENSCAFG00000014553	2.39678	10.6396	2.87287	0.0102883	0.0840398	TPI1
ENSCAFG00000012136	-3.1052	6.3682	-2.87713	0.0104083	0.084962	NEK2
ENSCAFG00000033502	4.54419	-0.350898	2.91787	0.0104378	0.0851438
ENSCAFG00000035151	-4.52757	-0.936417	-2.91648	0.0104519	0.0852
ENSCAFG00000006955	5.04916	-1.04793	2.93144	0.0104904	0.0854382	RGS20
ENSCAFG00000015387	4.78483	0.532676	2.92238	0.0104956	0.0854382	ADCY10
ENSCAFG00000012732	2.45014	2.36315	2.85461	0.0105932	0.0861734	KLHDC9
ENSCAFG00000001096	-2.10056	6.0359	-2.8506	0.010613	0.0862749	ASAP1
ENSCAFG00000004160	2.71636	0.52856	2.85437	0.0106574	0.0865765	TNIP3
ENSCAFG00000000131	2.96489	2.57003	2.85791	0.0106747	0.0866581	GLS2
ENSCAFG00000044291	3.36372	0.282909	2.86147	0.0107735	0.0874	ZNF579
ENSCAFG00000003300	-3.36719	2.00444	-2.85228	0.0109316	0.0886215	RNF144A
ENSCAFG00000029871	3.0442	1.16351	2.8369	0.0110605	0.0896053	ZNF180
ENSCAFG00000003151	-4.37839	-0.336325	-2.87267	0.0111176	0.0900061	FKBP9
ENSCAFG00000014897	-3.46242	3.73278	-2.83965	0.0111965	0.0905833	CDKN3
ENSCAFG00000012681	-4.69174	-1.75358	-2.87808	0.0112073	0.0906082	GH1
ENSCAFG00000010925	3.98079	5.6418	2.84921	0.0113043	0.091274	HFE
ENSCAFG00000030756	3.70594	-0.601135	2.84061	0.0113051	0.091274	PRSS54
ENSCAFG00000011940	2.83902	1.89175	2.81624	0.0113487	0.0915639	PARP9
ENSCAFG00000043687	3.37854	0.188659	2.82302	0.011452	0.0923342
ENSCAFG00000031827	4.79485	1.00763	2.86631	0.0114831	0.0925222
ENSCAFG00000007786	2.07688	3.56299	2.79794	0.0115142	0.0927094	CHMP2B
ENSCAFG00000000618	-6.33452	-1.02321	-2.91264	0.0115373	0.0928324	ZDHHC14
ENSCAFG00000016161	4.17498	-1.50789	2.84098	0.0115679	0.0930152	FAM114A1
ENSCAFG00000017294	-5.70847	2.17329	-2.88993	0.0116014	0.0932199	P2RY10
ENSCAFG00000030403	-6.68423	-1.54135	-2.91895	0.0116091	0.0932199	LRAT
ENSCAFG00000011565	-5.14227	3.34588	-2.86984	0.0116326	0.0933446	CORO1B
ENSCAFG00000017676	-6.46823	-1.40278	-2.90961	0.0116674	0.0935604	SETBP1
ENSCAFG00000000361	3.79104	-0.885574	2.82157	0.0116991	0.0937354	TBC1D30
ENSCAFG00000004034	-4.3466	3.52123	-2.83927	0.011705	0.0937354	EMP3
ENSCAFG00000016437	-3.46314	0.650546	-2.80985	0.0117354	0.0939148	MXD3
ENSCAFG00000016806	-3.16964	3.68673	-2.79606	0.0118469	0.0947381	MEF2D
ENSCAFG00000020300	-4.73995	-1.43547	-2.84456	0.0118543	0.0947381	LPAR3
ENSCAFG00000009314	2.43288	3.7576	2.78125	0.0118703	0.0948017	NQO2
ENSCAFG00000005466	-4.39132	5.19134	-2.82967	0.011914	0.0950872	KYNU
ENSCAFG00000025085	3.83101	-0.630012	2.80901	0.0119579	0.0953731	XKR9
ENSCAFG00000003757	2.03919	5.2418	2.76925	0.0120359	0.0959133	OSTM1
ENSCAFG00000015923	-3.4912	0.421853	-2.79433	0.0120419	0.0959133	RHOH
ENSCAFG00000013853	-5.52942	1.03024	-2.86025	0.0120564	0.0959647	A2ML1
ENSCAFG00000013325	-5.34162	0.167594	-2.85348	0.0120689	0.0959993	PHEX
ENSCAFG00000006086	3.11671	2.16796	2.77997	0.012126	0.0963333	PCDHGC3
ENSCAFG00000031719	-5.87067	1.87019	-2.86749	0.0121272	0.0963333	CD3D
ENSCAFG00000019379	-3.47885	1.00885	-2.78603	0.012194	0.0967862	ABCA3
ENSCAFG00000014690	1.79426	7.0843	2.75977	0.0122006	0.0967862	MLF2
ENSCAFG00000009082	-3.13272	1.89881	-2.77592	0.012211	0.0968042	PLCG1
ENSCAFG00000009417	2.04417	4.60884	2.75693	0.0122692	0.0972002	CDYL
ENSCAFG00000014523	1.87483	6.56974	2.75461	0.012302	0.0973952	ENO2
ENSCAFG00000042313	-2.32418	5.25184	-2.75672	0.012311	0.097401	CENPT
ENSCAFG00000007417	-2.63812	6.15427	-2.75946	0.0123349	0.097494	MAN2A1
ENSCAFG00000005338	-3.57587	2.80632	-2.78139	0.0123392	0.097494	BLVRB
ENSCAFG00000017264	-2.40515	5.17588	-2.75448	0.0123704	0.097675
ENSCAFG00000023251	2.95365	-0.988164	2.76238	0.012393	0.0977882	NMS
ENSCAFG00000011973	4.01061	-0.234467	2.79169	0.012405	0.0978174	ZNRF3
ENSCAFG00000004966	-1.97808	5.28425	-2.74772	0.0124408	0.0979888	MYD88
ENSCAFG00000009098	-3.19049	4.86082	-2.76539	0.0124433	0.0979888	KNSTRN
ENSCAFG00000023212	-2.53077	4.36148	-2.75151	0.0124582	0.0980413	ABCA2
ENSCAFG00000000160	-2.99076	2.73138	-2.75663	0.0125216	0.0984745	NAB2
ENSCAFG00000030102	-5.35498	-1.1636	-2.82758	0.0125913	0.0989568	TPC3
ENSCAFG00000003977	2.47364	4.53268	2.73911	0.0126871	0.0996324	PIK3CG
ENSCAFG00000013284	-1.76857	6.65833	-2.73423	0.0126941	0.0996324	SMS
ENSCAFG00000016525	-5.45874	3.06539	-2.82113	0.0127929	0.100341	ARL5C
ENSCAFG00000015354	1.79924	6.53148	2.72613	0.0128562	0.10077	C27H12orf4
ENSCAFG00000024784	2.36742	2.36084	2.72877	0.0128686	0.100771	ARL16
ENSCAFG00000003835	4.60573	-1.60632	2.78855	0.0128732	0.100771	AK9
ENSCAFG00000000782	-2.21884	6.54688	-2.72556	0.0129057	0.100958	GTSE1
ENSCAFG00000030465	-3.43831	0.284063	-2.74658	0.0129557	0.101282	FTH1
ENSCAFG00000044154	3.4642	-2.48502	2.73735	0.0131623	0.10283
ENSCAFG00000005906	4.61905	1.21253	2.77476	0.0131711	0.10283	PYCR1
ENSCAFG00000031802	2.52026	2.36159	2.71266	0.0132357	0.103266	CRPPA
ENSCAFG00000015087	-5.05855	3.21637	-2.78556	0.0132602	0.10339	PLAAT4
ENSCAFG00000030770	2.24381	4.72289	2.70399	0.0133519	0.104036
ENSCAFG00000008230	5.3868	0.521188	2.79072	0.0133854	0.104228	LIMA1
ENSCAFG00000012119	3.95816	0.0771158	2.74056	0.0134223	0.104447	MYLK
ENSCAFG00000032530	-6.12596	-0.268763	-2.80851	0.0135108	0.105007	RGS18
ENSCAFG00000041486	-4.14764	1.38559	-2.74273	0.0135121	0.105007
ENSCAFG00000019372	-1.88114	6.10233	-2.6912	0.0135794	0.105382	CCNF
ENSCAFG00000004579	-8.45953	0.882128	-2.86647	0.0135846	0.105382	GIMAP4
ENSCAFG00000029592	-4.06794	-1.19343	-2.73659	0.013587	0.105382	LHFPL4
ENSCAFG00000011920	6.29662	-0.203861	2.80938	0.0136053	0.105455	CASS4
ENSCAFG00000009790	1.84541	7.18827	2.68565	0.0136953	0.106083	GXYLT1
ENSCAFG00000032590	-2.93428	3.22415	-2.69642	0.0137392	0.106333	IL21R
ENSCAFG00000002499	2.69288	0.864505	2.69128	0.0137456	0.106333	DYNC2LI1
ENSCAFG00000012082	2.81158	2.34578	2.69143	0.0137911	0.106615	SEMA4B
ENSCAFG00000028524	-6.88504	0.650125	-2.81527	0.0138522	0.107018	IFNLR1
ENSCAFG00000011594	4.08877	-2.18292	2.72277	0.0139066	0.107368	RLBP1
ENSCAFG00000000593	-1.68511	9.15369	-2.66758	0.014081	0.108595	LMNB1
ENSCAFG00000008384	2.1006	3.44543	2.66872	0.0140852	0.108595	SLC38A7
ENSCAFG00000008181	-5.87674	-1.79686	-2.77475	0.0140931	0.108595	PLSCR1
ENSCAFG00000002620	3.32437	-0.82545	2.68925	0.0141154	0.108668	TNNT1
ENSCAFG00000011740	5.75754	1.0193	2.76936	0.0141297	0.108668	PECAM1
ENSCAFG00000013273	-2.28162	4.22092	-2.66808	0.0141302	0.108668	E2F2
ENSCAFG00000036047	2.95922	-0.346593	2.67682	0.014183	0.109004
ENSCAFG00000005037	-4.20474	2.0993	-2.71299	0.0142164	0.109189	KLF5
ENSCAFG00000020216	2.31185	3.48272	2.65878	0.014344	0.110098	NR6A1
ENSCAFG00000014678	-7.13587	0.694269	-2.79747	0.014418	0.110594	FASLG
ENSCAFG00000016641	2.81804	1.88961	2.6609	0.0144732	0.110945	CD68
ENSCAFG00000016357	1.82173	5.47919	2.64903	0.0144996	0.111076	DBN1
ENSCAFG00000019776	5.08815	-0.35948	2.73069	0.0145131	0.111107	ADAMTS13
ENSCAFG00000007175	2.47958	2.24342	2.64817	0.0146306	0.111935	ZNF772
ENSCAFG00000015033	3.76213	1.80027	2.67913	0.0146555	0.112052	SH2D5
ENSCAFG00000004784	-4.75125	0.266921	-2.71011	0.0147258	0.112517	CAMK1D
ENSCAFG00000017024	-2.57145	2.27931	-2.64499	0.0147354	0.112518	ZC2HC1C
ENSCAFG00000001221	-4.09719	3.60326	-2.68464	0.0147911	0.11282	PACSIN1
ENSCAFG00000047048	4.09223	-1.77951	2.68434	0.014794	0.11282
ENSCAFG00000029298	2.69222	5.07773	2.64306	0.0148284	0.113009	GGTA1
ENSCAFG00000019357	1.84098	5.14038	2.63304	0.0148675	0.113234	KCTD5
ENSCAFG00000008380	3.53921	0.591471	2.65946	0.014952	0.113805	AQP5
ENSCAFG00000002017	3.03326	-0.570405	2.64429	0.0149731	0.113892	FAM214B
ENSCAFG00000010123	1.90311	6.07282	2.62821	0.0149844	0.113904	PSPH
ENSCAFG00000015797	-6.13774	-1.23465	-2.74473	0.0149944	0.113907	PADI3
ENSCAFG00000012928	-6.03884	1.97289	-2.73696	0.0151101	0.114713	LIMD2
ENSCAFG00000016905	-4.42958	0.877563	-2.68006	0.0151802	0.115111	TLN2
ENSCAFG00000013954	-2.0941	5.41814	-2.62073	0.0151821	0.115111	KIF18B
ENSCAFG00000014681	4.37507	-0.827616	2.67693	0.0152102	0.115251	MSANTD1
ENSCAFG00000012195	-1.79395	7.66024	-2.61693	0.015244	0.115431	LDHB
ENSCAFG00000003290	2.1806	5.23786	2.61834	0.0152535	0.115431	THAP5
ENSCAFG00000002645	-4.04259	2.70669	-2.66196	0.0152941	0.115664	KCNQ5
ENSCAFG00000002305	-4.21923	0.261023	-2.6632	0.0154148	0.116503	LRRC1
ENSCAFG00000006219	3.45394	0.359893	2.63622	0.015452	0.116709	SIGLEC1
ENSCAFG00000001505	2.21132	5.52363	2.60973	0.0154669	0.116747	UBE2H
ENSCAFG00000001228	2.81431	2.36583	2.61829	0.0154777	0.116754	DENND3
ENSCAFG00000020343	-5.7633	-1.27873	-2.7116	0.0155256	0.11704	IFI44L
ENSCAFG00000018063	1.75791	6.47469	2.60226	0.0155959	0.117496	ACSL4
ENSCAFG00000002500	1.98785	5.2168	2.59983	0.0156726	0.117998	SLC2A1
ENSCAFG00000002576	-8.0147	1.08679	-2.76694	0.0157083	0.118192	HIVEP3
ENSCAFG00000008347	-2.81875	4.33517	-2.60578	0.0157889	0.118723	NUGGC
ENSCAFG00000004480	-5.51223	0.51444	-2.6916	0.0158273	0.118933	RUBCNL
ENSCAFG00000017838	2.70324	2.84772	2.6015	0.015837	0.118933	CYP46A1
ENSCAFG00000000517	-3.02719	2.65189	-2.608	0.0158553	0.118995	TNF
ENSCAFG00000018597	-4.82155	-2.29879	-2.66542	0.0158946	0.119172	LAMA1
ENSCAFG00000010292	-1.92591	6.56796	-2.59019	0.0159045	0.119172	DOCK10
ENSCAFG00000024936	-3.7687	-0.129317	-2.62812	0.0159091	0.119172	MTUS2
ENSCAFG00000010491	1.84487	6.40245	2.5886	0.0159376	0.11931	LPCAT1
ENSCAFG00000017262	2.21466	2.85019	2.5893	0.0159708	0.119483	MYH10
ENSCAFG00000032422	1.93924	4.14861	2.58716	0.0159814	0.119487	RARRES1
[truncated: 10,246 more rows]

## Sheet: MZ1_4h_vs_Ctrl
	logFC	AveExpr	t	P.Value	adj.P.Val	genesName
[truncated: 11,828 more rows]

## Sheet: MZ1_8h_vs_Ctrl
	logFC	AveExpr	t	P.Value	adj.P.Val	genesName
[truncated: 11,828 more rows]

[truncated: 4 more sheets: MZ1_12h_vs_Ctrl, Combo_4h_vs_Ctrl, Combo_8h_vs_Ctrl, Combo_12h_vs_Ctrl]
