# Supplementary material for: Thinking Outside the Box: Indirect Myc Modulation in Canine B-Cell Lymphoma
Source: Animals (Basel). 2024 May 15;14(10):1466. doi: 10.3390/ani14101466 (PMC11117341; doi:10.3390/ani14101466)
Supplement: Supplementary file 1 [file animals-14-01466-s001.zip › Table S3.xlsx]

## Sheet: Foglio1
Differential expression analysis in KLR-1201.

## Sheet: BI2536_4h_vs_Ctrl
	logFC	AveExpr	t	P.Value	adj.P.Val	genesName
ENSCAFG00000013907	9.90837	5.79678	23.3703	6.03356e-09	5.51358e-05	VGF
ENSCAFG00000013968	12.2916	1.66282	20.6575	1.71586e-08	5.51358e-05	CD163
ENSCAFG00000020062	11.7479	0.811641	18.99	3.31135e-08	5.51358e-05	DPYD
ENSCAFG00000009001	9.92842	2.95658	18.7952	3.43081e-08	5.51358e-05	DOCK5
ENSCAFG00000000337	11.6264	1.2884	18.7484	3.65547e-08	5.51358e-05	PPM1H
ENSCAFG00000002065	12.0033	2.61159	18.7612	3.6683e-08	5.51358e-05	KIT
ENSCAFG00000001792	11.5482	0.464227	18.5918	3.89997e-08	5.51358e-05	LIMCH1
ENSCAFG00000002837	11.1949	1.00934	18.4155	4.17026e-08	5.51358e-05	TMEM245
ENSCAFG00000029470	11.4609	1.04322	18.4168	4.19532e-08	5.51358e-05
ENSCAFG00000011002	11.3046	1.4372	18.1013	4.79361e-08	5.66988e-05	TINAGL1
ENSCAFG00000015172	11.881	1.87393	17.5451	6.22571e-08	6.26812e-05	CD9
ENSCAFG00000007846	10.561	0.585112	17.0538	7.54421e-08	6.26812e-05	GBE1
ENSCAFG00000016531	10.7455	0.497947	16.9469	7.96735e-08	6.26812e-05	ADGRA3
ENSCAFG00000018607	10.6364	0.273706	16.7164	8.85354e-08	6.26812e-05	DNAJC6
ENSCAFG00000003479	10.5851	0.415985	16.6075	9.31103e-08	6.26812e-05	CNTNAP2
ENSCAFG00000018016	10.5365	0.575323	16.5032	9.77385e-08	6.26812e-05	COL4A6
ENSCAFG00000010874	10.8837	1.94395	16.4412	1.01594e-07	6.26812e-05	SULF2
ENSCAFG00000000654	10.923	1.88716	16.2961	1.09076e-07	6.26812e-05	FZD6
ENSCAFG00000001797	10.4169	0.729959	16.2466	1.10268e-07	6.26812e-05	CRY1
ENSCAFG00000010896	10.1813	0.637809	16.2054	1.11795e-07	6.26812e-05	ARRDC4
ENSCAFG00000012075	9.17774	3.06717	16.0848	1.1532e-07	6.26812e-05	HORMAD1
ENSCAFG00000006865	11.3281	0.822047	16.1288	1.1954e-07	6.26812e-05	PAMR1
ENSCAFG00000014751	6.98027	4.11873	15.7856	1.2516e-07	6.26812e-05
ENSCAFG00000015518	11.2562	0.470794	15.999	1.27185e-07	6.26812e-05	NLGN1
ENSCAFG00000008853	10.2321	0.735528	15.8441	1.33745e-07	6.28467e-05	TIAM1
ENSCAFG00000013420	11.6358	4.37791	15.8508	1.38148e-07	6.28467e-05	ETV5
ENSCAFG00000010211	10.0738	0.392615	15.4953	1.58712e-07	6.82075e-05	MBOAT1
ENSCAFG00000005820	10.0582	-0.0843767	15.4607	1.61465e-07	6.82075e-05	ACSS3
ENSCAFG00000011698	9.17609	2.12505	15.3385	1.67681e-07	6.83908e-05	TLR7
ENSCAFG00000041946	-10.467	6.53375	-15.2572	1.81187e-07	6.95145e-05	IGHM
ENSCAFG00000019945	10.6049	2.20694	15.1592	1.91304e-07	6.95145e-05	ASS1
ENSCAFG00000028669	9.86757	0.339798	15.0356	2.0003e-07	6.95145e-05	FAM171B
ENSCAFG00000015184	10.5814	1.88054	14.9782	2.10121e-07	6.95145e-05	LTBR
ENSCAFG00000015604	10.7293	0.915827	14.9851	2.10169e-07	6.95145e-05	ILDR2
ENSCAFG00000008643	9.81663	0.464855	14.9207	2.12157e-07	6.95145e-05	SPRED1
ENSCAFG00000003776	9.81292	0.158228	14.9124	2.13071e-07	6.95145e-05	NRP1
ENSCAFG00000007758	10.7347	1.76671	14.906	2.19127e-07	6.95145e-05	GALNT6
ENSCAFG00000014476	10.2054	1.16433	14.8431	2.23394e-07	6.95145e-05	MEOX1
ENSCAFG00000006100	9.73275	0.405563	14.7315	2.3399e-07	6.95145e-05	DUSP6
ENSCAFG00000002201	9.72882	0.220354	14.7225	2.35085e-07	6.95145e-05	SHC3
ENSCAFG00000031330	9.66853	0.0780471	14.5853	2.52597e-07	7.28711e-05	HOPX
ENSCAFG00000014327	9.46618	0.193465	14.4445	2.71021e-07	7.40946e-05	B3GALNT1
ENSCAFG00000001201	11.0343	1.38156	14.4634	2.79781e-07	7.40946e-05	CDC14B
ENSCAFG00000003991	9.5709	0.0247876	14.3632	2.84115e-07	7.40946e-05	ARHGAP42
ENSCAFG00000015049	10.246	0.827466	14.375	2.87584e-07	7.40946e-05	CDA
ENSCAFG00000013329	7.33525	3.34806	14.1814	2.93674e-07	7.40946e-05	LUZP1
ENSCAFG00000005433	9.53082	0.0871776	14.2712	2.98456e-07	7.40946e-05	ABCC4
ENSCAFG00000010654	9.51721	0.105993	14.24	3.03506e-07	7.40946e-05	AGPAT3
ENSCAFG00000002123	9.50806	0.0549023	14.219	3.06953e-07	7.40946e-05	PON2
ENSCAFG00000011755	9.44716	-0.334715	14.0795	3.31035e-07	7.83096e-05	FCER1A
ENSCAFG00000006799	9.3985	-0.117526	13.9679	3.51813e-07	7.99093e-05	IFTAP
ENSCAFG00000015982	10.0393	0.659469	13.9875	3.54254e-07	7.99093e-05	CDC42BPA
ENSCAFG00000003240	9.37354	-0.291697	13.9102	3.63134e-07	7.99093e-05	MYT1L
ENSCAFG00000004626	10.0519	0.884698	13.8761	3.77253e-07	7.99093e-05	NECTIN2
ENSCAFG00000002342	10.7179	2.34685	13.9059	3.776e-07	7.99093e-05	ETV1
ENSCAFG00000001105	9.32749	-0.613059	13.8039	3.85089e-07	7.99093e-05	KCNQ3
ENSCAFG00000003023	9.32749	-0.145104	13.8039	3.85089e-07	7.99093e-05	CHN2
ENSCAFG00000018020	9.67709	0.543182	13.7338	4.04709e-07	8.25328e-05	COL4A5
ENSCAFG00000042467	9.09684	-0.710016	13.6687	4.13119e-07	8.28199e-05
ENSCAFG00000010853	8.65002	2.28601	13.4982	4.49723e-07	8.86555e-05	FBLN5
ENSCAFG00000002053	9.19129	-0.420985	13.489	4.59372e-07	8.90729e-05	RFX3
ENSCAFG00000008612	8.96937	-0.609652	13.3623	4.91292e-07	9.36345e-05	PDGFC
ENSCAFG00000010345	9.71763	0.505446	13.3732	4.9873e-07	9.36345e-05	NECTIN3
ENSCAFG00000004613	8.92858	2.90052	13.2143	5.35215e-07	9.89144e-05	PLXND1
ENSCAFG00000015682	9.02813	-0.766209	13.1094	5.71173e-07	0.000103936	LIPF
ENSCAFG00000019898	8.97602	-0.314333	12.9876	6.13321e-07	0.000107516	NTNG2
ENSCAFG00000012092	8.97602	-0.387096	12.9876	6.13321e-07	0.000107516	AGAP1
ENSCAFG00000011549	9.52045	0.489511	12.9898	6.22198e-07	0.000107516	ELOVL6
ENSCAFG00000017557	10.3848	0.413891	12.9961	6.34752e-07	0.000107516	S100A8
ENSCAFG00000010053	8.94924	-0.0830112	12.925	6.36296e-07	0.000107516	ANO5
ENSCAFG00000012478	9.64369	0.567046	12.9116	6.54368e-07	0.000107658	PLEKHA5
ENSCAFG00000018875	8.90811	0.26526	12.8291	6.73435e-07	0.000107658	HOOK1
ENSCAFG00000005465	10.3157	0.509866	12.8755	6.81259e-07	0.000107658	DZIP1
ENSCAFG00000011857	8.8871	-0.0238604	12.7801	6.93329e-07	0.000107658	SLAMF9
ENSCAFG00000029950	10.1538	1.10218	12.8345	6.95315e-07	0.000107658	PKIB
ENSCAFG00000011908	10.2171	0.960616	12.8121	7.0603e-07	0.000107658	SHTN1
ENSCAFG00000014453	8.86578	-0.410501	12.7302	7.14308e-07	0.000107658	AFAP1
ENSCAFG00000014403	9.39535	0.0885781	12.745	7.18841e-07	0.000107658	SORCS2
ENSCAFG00000024344	9.48534	0.188165	12.7114	7.35648e-07	0.000107658	PGB2
ENSCAFG00000007205	8.84414	-0.532154	12.6795	7.36314e-07	0.000107658	CFAP20DC
ENSCAFG00000028509	-12.7097	2.1672	-12.8267	7.43885e-07	0.000107658
ENSCAFG00000030784	8.82953	-0.335735	12.6454	7.51588e-07	0.000107658	LAD1
ENSCAFG00000010700	10.3924	2.11069	12.7087	7.55465e-07	0.000107658	CCND1
ENSCAFG00000029649	8.79986	-0.0032752	12.576	7.83687e-07	0.000110351	ZNF551
ENSCAFG00000020243	8.27425	1.22632	12.5191	7.99055e-07	0.000111191	ZFHX3
ENSCAFG00000003103	10.4379	1.41794	12.5471	8.35446e-07	0.000112551	RRAGD
ENSCAFG00000004627	8.74642	-0.212378	12.4513	8.45341e-07	0.000112551	MAPRE3
ENSCAFG00000011548	9.47014	0.763203	12.441	8.68926e-07	0.000112551	SLC35F3
ENSCAFG00000009949	8.56429	-0.486873	12.389	8.74133e-07	0.000112551	CCSER1
ENSCAFG00000037037	8.7229	-0.760884	12.3965	8.74141e-07	0.000112551
ENSCAFG00000001579	9.34638	0.255525	12.4207	8.76871e-07	0.000112551	GNAQ
ENSCAFG00000019860	8.71497	-0.20882	12.3781	8.84097e-07	0.000112551	PPP1R26
ENSCAFG00000010536	9.3441	1.82354	12.4059	8.84953e-07	0.000112551	CARMIL1
ENSCAFG00000012152	8.53758	-0.294795	12.3251	9.09118e-07	0.000113869	GABBR1
ENSCAFG00000007122	9.07729	0.11894	12.3411	9.14568e-07	0.000113869	HCK
ENSCAFG00000032289	9.03818	0.333162	12.2613	9.60609e-07	0.000118355	BMP6
ENSCAFG00000011826	9.0249	-0.144276	12.234	9.76953e-07	0.000118604	CERS6
ENSCAFG00000002145	8.6416	-2.14497	12.2069	9.82682e-07	0.000118604	IL1RL2
ENSCAFG00000016011	8.62478	0.145647	12.1677	1.00694e-06	0.000120304	EPHA2
ENSCAFG00000029897	8.61629	-0.175571	12.1479	1.01942e-06	0.000120577
ENSCAFG00000012298	10.3708	2.88779	12.1723	1.05507e-06	0.000123558	FES
ENSCAFG00000018654	8.95195	-0.161048	12.0842	1.0724e-06	0.000123674	PRR32
ENSCAFG00000023062	10.8863	1.92898	12.1612	1.07697e-06	0.000123674	FYB1
ENSCAFG00000030170	8.51949	-0.414257	11.9232	1.17436e-06	0.000133561	ZNF229
ENSCAFG00000003884	8.35581	-0.561315	11.8932	1.19154e-06	0.000134224	TXNRD3
ENSCAFG00000009720	5.61469	4.9822	11.7397	1.20998e-06	0.000135016	CYFIP1
ENSCAFG00000029067	8.46381	-0.535298	11.7944	1.27495e-06	0.00013963
ENSCAFG00000005510	8.46381	-0.795755	11.7944	1.27495e-06	0.00013963	EOMES
ENSCAFG00000047181	8.45432	-0.621623	11.7725	1.29301e-06	0.00014031
ENSCAFG00000010881	9.0115	0.129404	11.7645	1.32164e-06	0.000142113	IGF1R
ENSCAFG00000014361	8.41572	-0.662265	11.6835	1.3694e-06	0.000144618	MREG
ENSCAFG00000019173	8.41572	-0.58734	11.6835	1.3694e-06	0.000144618	ZFR2
ENSCAFG00000009360	8.24861	4.86775	11.6446	1.3979e-06	0.000145403	ANO6
ENSCAFG00000013148	9.04087	-0.107594	11.6768	1.40141e-06	0.000145403	GRIN2B
ENSCAFG00000039462	9.26955	1.42049	11.6582	1.42817e-06	0.000146658
ENSCAFG00000001456	7.98687	1.77263	11.5895	1.43831e-06	0.000146658	GCAT
ENSCAFG00000048561	9.42934	0.205823	11.6348	1.4572e-06	0.000147315	SVIP
ENSCAFG00000002413	7.2293	3.13453	11.4754	1.51577e-06	0.000151937	DST
ENSCAFG00000009564	9.35752	0.110941	11.5138	1.5762e-06	0.00015513	ATP2B4
ENSCAFG00000030172	8.31444	-0.626328	11.4513	1.59357e-06	0.00015513
ENSCAFG00000004820	9.97525	2.13058	11.5219	1.59526e-06	0.00015513	ITGA9
ENSCAFG00000005500	7.30002	1.535	11.3983	1.60009e-06	0.00015513	UGGT2
ENSCAFG00000007156	5.62044	4.55517	11.296	1.62769e-06	0.000156523	DENND5A
ENSCAFG00000003553	8.28261	-0.958048	11.3787	1.67187e-06	0.000158538	CADPS2
ENSCAFG00000029666	8.27184	0.291716	11.3541	1.69929e-06	0.000158538	HNRNPLL
ENSCAFG00000031753	-10.5084	6.36341	-11.4432	1.70611e-06	0.000158538	IGKC
ENSCAFG00000020131	9.69468	1.87924	11.407	1.70983e-06	0.000158538	NIBAN2
ENSCAFG00000018359	7.16392	3.51604	11.2874	1.71753e-06	0.000158538	IL13RA1
ENSCAFG00000007357	9.33467	2.50679	11.3752	1.72907e-06	0.000158538	ACVR1B
ENSCAFG00000015885	7.93047	1.52918	11.291	1.75511e-06	0.000159688	FKBP10
ENSCAFG00000017951	8.77294	-0.212858	11.2916	1.80014e-06	0.000161521	DTNA
ENSCAFG00000000860	9.41302	1.26187	11.3135	1.807e-06	0.000161521	AFDN
ENSCAFG00000017144	8.22796	-0.500441	11.2543	1.81622e-06	0.000161521	VASH1
ENSCAFG00000004265	8.81477	0.380652	11.2072	1.90928e-06	0.000166399	THNSL1
ENSCAFG00000043520	8.19414	-1.22264	11.1776	1.91214e-06	0.000166399
ENSCAFG00000019037	8.75418	-0.168231	11.2015	1.91328e-06	0.000166399	SLITRK4
ENSCAFG00000003692	9.48847	0.679478	11.1983	1.95907e-06	0.000169137	STOM
ENSCAFG00000018816	10.6287	2.05843	11.2023	2.0158e-06	0.000172774	RAI14
ENSCAFG00000012878	9.76989	2.20743	11.1233	2.07933e-06	0.000176539	FCER1G
ENSCAFG00000016291	8.13596	-0.988251	11.0465	2.08957e-06	0.000176539	DLGAP2
ENSCAFG00000024867	8.12404	-0.593664	11.0197	2.12808e-06	0.000177961	TRIM22
ENSCAFG00000006254	8.54391	-0.203256	11.0325	2.13649e-06	0.000177961	GALM
ENSCAFG00000010948	6.54134	4.64073	10.8802	2.23204e-06	0.000184619	PREX1
ENSCAFG00000009247	9.74487	0.982461	10.9909	2.2778e-06	0.000187096	WDFY3
ENSCAFG00000029313	8.05035	0.379271	10.8544	2.38374e-06	0.000194448	CLDN1
ENSCAFG00000010749	9.21396	-0.172833	10.8792	2.42621e-06	0.000194809	GPR55
ENSCAFG00000011838	9.20833	0.118449	10.8686	2.44389e-06	0.000194809	ST8SIA1
ENSCAFG00000008381	8.4477	-0.0400282	10.8356	2.44544e-06	0.000194809	AGA
ENSCAFG00000045213	8.3446	-0.64583	10.8261	2.45406e-06	0.000194809
ENSCAFG00000011659	9.17981	-0.532125	10.8153	2.53553e-06	0.000199935	ATP9A
ENSCAFG00000014794	6.52516	3.28575	10.672	2.58576e-06	0.000202546	SHC4
ENSCAFG00000029471	9.60055	1.36019	10.759	2.67099e-06	0.000206497	CLIC2
ENSCAFG00000009680	7.9727	-0.272368	10.6816	2.68858e-06	0.000206497	GCNT2
ENSCAFG00000000296	7.9727	-1.02272	10.6816	2.68858e-06	0.000206497	ADGRG6
ENSCAFG00000002028	7.98593	-0.548541	10.6651	2.7217e-06	0.000207692	VLDLR
ENSCAFG00000030412	-5.60818	6.7992	-10.474	2.89921e-06	0.000219819	BCL2L11
ENSCAFG00000003393	8.83003	0.634018	10.547	3.04055e-06	0.00022882	MDFIC
ENSCAFG00000004236	7.89063	-0.905088	10.5	3.0566e-06	0.00022882	ATP6V0A4
ENSCAFG00000004249	7.87648	-0.202852	10.4688	3.12533e-06	0.000232493	ARHGAP21
ENSCAFG00000012259	6.91076	3.2859	10.4109	3.16188e-06	0.000233742	MAN2A2
ENSCAFG00000007085	7.8622	-1.26479	10.4373	3.19643e-06	0.000234829	SOAT2
ENSCAFG00000031289	7.84777	-2.24592	10.4056	3.26997e-06	0.000234979	ZNF285
ENSCAFG00000030804	7.84777	-1.15592	10.4056	3.26997e-06	0.000234979	RNLS
ENSCAFG00000029248	7.84777	-0.890833	10.4056	3.26997e-06	0.000234979	PPP1R14A
ENSCAFG00000014956	-4.43879	7.59965	-10.2633	3.27794e-06	0.000234979	IFI30
ENSCAFG00000003973	8.2103	0.166396	10.3976	3.32658e-06	0.000237029	SLC37A3
ENSCAFG00000005019	8.19414	-0.121675	10.3792	3.37018e-06	0.000238698	GATA3
ENSCAFG00000016048	8.4059	0.628552	10.363	3.43277e-06	0.000241683	PLEKHG3
ENSCAFG00000000274	7.8036	-0.966296	10.3087	3.50659e-06	0.00024542	HEBP2
ENSCAFG00000014164	9.18466	-0.0871756	10.3498	3.548e-06	0.000246628	MDGA2
ENSCAFG00000005886	8.18665	-0.381229	10.3023	3.56556e-06	0.000246628	CRIM1
ENSCAFG00000000058	7.77339	-0.371776	10.2425	3.67902e-06	0.000250089	SERPINB8
ENSCAFG00000010677	7.77339	-0.955252	10.2425	3.67902e-06	0.000250089	EYA2
ENSCAFG00000012710	7.77339	-0.149752	10.2425	3.67902e-06	0.000250089	SLCO4A1
ENSCAFG00000018482	7.629	-0.607149	10.227	3.7047e-06	0.000250395	CERS4
ENSCAFG00000014854	7.48533	2.065	10.2131	3.72625e-06	0.000250421	CNTNAP1
ENSCAFG00000006524	7.36488	0.748693	10.1987	3.75178e-06	0.000250712	ZNF567
ENSCAFG00000006013	8.88183	0.443866	10.248	3.79121e-06	0.000251924	CNTN4
ENSCAFG00000020166	7.74253	-0.38398	10.1751	3.86457e-06	0.000255364	ANGPTL2
ENSCAFG00000030240	8.06622	2.27087	10.1738	3.90787e-06	0.000256791	DUSP4
ENSCAFG00000023615	8.2103	0.147659	10.1646	3.95246e-06	0.000258286	MMP12
ENSCAFG00000012712	8.12404	-0.139695	10.1358	4.02775e-06	0.00026176	EXTL1
ENSCAFG00000006716	6.24229	2.82516	10.0435	4.06627e-06	0.000262819	FLT3
ENSCAFG00000032029	7.69496	-1.05004	10.0715	4.1705e-06	0.000265963
ENSCAFG00000013466	7.69496	-2.57345	10.0715	4.1705e-06	0.000265963	LRRC15
ENSCAFG00000005373	8.07943	-0.775671	10.0838	4.18238e-06	0.000265963	SLC24A3
ENSCAFG00000002023	7.67875	-1.54884	10.0362	4.28065e-06	0.000270757	RCAN2
ENSCAFG00000015444	8.7772	-0.0965712	10.0608	4.3474e-06	0.000272682	DMXL2
ENSCAFG00000007465	8.61448	1.51835	10.0513	4.35719e-06	0.000272682	RHPN2
ENSCAFG00000034158	7.66236	-1.60322	10.0006	4.39529e-06	0.000273618
ENSCAFG00000031331	5.627	3.65695	9.9023	4.4408e-06	0.000275004	OCIAD2
ENSCAFG00000041698	7.64578	-1.11519	9.96464	4.5146e-06	0.000278045
ENSCAFG00000020305	8.74642	-0.0827273	10.0031	4.53692e-06	0.000278045	CDH1
ENSCAFG00000002222	6.83995	1.95966	9.91648	4.56402e-06	0.000278264	ASNS
ENSCAFG00000013817	7.24896	1.40579	9.89512	4.70044e-06	0.000285112	SRGN
ENSCAFG00000005595	5.99805	2.89189	9.83257	4.73824e-06	0.000285938	FARP1
ENSCAFG00000005948	4.98485	4.81488	9.76702	4.83605e-06	0.000290026	SPINT2
ENSCAFG00000011034	8.66823	0.643323	9.90375	4.88193e-06	0.000290026	CRLF2
ENSCAFG00000003407	7.59485	-1.09444	9.85443	4.90318e-06	0.000290026	ADD2
ENSCAFG00000014629	7.85775	-0.800045	9.86506	4.90405e-06	0.000290026	HGFAC
ENSCAFG00000030416	7.57747	0.321014	9.81691	5.0439e-06	0.000296812	RGS16
ENSCAFG00000009372	8.85525	-0.257571	9.85236	5.10673e-06	0.000299022	DBX2
ENSCAFG00000047243	7.55988	-1.14853	9.77898	5.19074e-06	0.000302444
ENSCAFG00000001567	7.52403	-1.40241	9.70187	5.50426e-06	0.00031657	SH3GL2
ENSCAFG00000010767	7.52403	-1.71514	9.70187	5.50426e-06	0.00031657	ESRRG
ENSCAFG00000028833	7.89715	-0.115455	9.71496	5.51348e-06	0.00031657
ENSCAFG00000010274	7.50577	-1.35088	9.66267	5.6717e-06	0.000322524	CHI3L1
ENSCAFG00000011854	7.50577	-1.78563	9.66267	5.6717e-06	0.000322524
ENSCAFG00000010127	-11.1106	1.16271	-9.77914	5.7519e-06	0.000325053	SNRPN
ENSCAFG00000010798	8.13526	-0.0705713	9.66026	5.79671e-06	0.000325053	TNNT2
ENSCAFG00000003576	7.48727	-1.58525	9.62303	5.84682e-06	0.000325053	SLC13A1
ENSCAFG00000014358	7.48727	-1.01656	9.62303	5.84682e-06	0.000325053	CASK
ENSCAFG00000029577	5.55288	3.31114	9.5433	5.85359e-06	0.000325053	RGS12
ENSCAFG00000002152	10.6102	4.49562	9.71777	5.95463e-06	0.000329119	IL1R2
ENSCAFG00000023626	7.46854	-1.62776	9.58294	6.03012e-06	0.000331741	PCARE
ENSCAFG00000003429	8.02493	-0.395415	9.59582	6.0758e-06	0.000332706	CFTR
ENSCAFG00000036856	7.44955	-1.33086	9.54238	6.22211e-06	0.00033784
ENSCAFG00000010942	3.62017	7.6954	9.40575	6.22668e-06	0.00033784	CCDC91
ENSCAFG00000017303	-9.56191	3.91791	-9.58216	6.4325e-06	0.000345478	CD19
ENSCAFG00000005331	6.88649	1.84044	9.47435	6.44818e-06	0.000345478	CAMK1
ENSCAFG00000001131	10.201	4.812	9.60046	6.45508e-06	0.000345478	SLA
ENSCAFG00000011335	8.00951	0.484858	9.50406	6.52876e-06	0.000347848	GNB4
ENSCAFG00000001998	7.41082	-1.08032	9.45981	6.63439e-06	0.00035032	CDK6
ENSCAFG00000015170	7.41082	-1.07671	9.45981	6.63439e-06	0.00035032	ZNF81
ENSCAFG00000012066	7.84773	-0.916826	9.44294	6.81858e-06	0.000358445	ABCC9
ENSCAFG00000034862	7.39106	-1.3155	9.41778	6.85592e-06	0.000358813
ENSCAFG00000008689	-5.66018	6.3083	-9.21896	7.61218e-06	0.000396638	PRKCD
ENSCAFG00000016528	7.28796	-1.0702	9.20006	8.14413e-06	0.000422495	NTRK1
ENSCAFG00000001930	7.26643	-1.75399	9.15489	8.44394e-06	0.000436135	PGM5
ENSCAFG00000002835	8.03597	0.129917	9.15922	8.62408e-06	0.000443049	CTNNAL1
ENSCAFG00000011176	7.24457	-1.13975	9.10913	8.76035e-06	0.000443049	NR5A2
ENSCAFG00000013731	7.24457	-1.14207	9.10913	8.76035e-06	0.000443049	MIPOL1
ENSCAFG00000048241	7.24457	-0.763771	9.10913	8.76035e-06	0.000443049
ENSCAFG00000018809	7.87583	1.05233	9.13321	8.76509e-06	0.000443049	TTC23L
ENSCAFG00000024151	7.55934	-0.247732	9.09809	8.93054e-06	0.000449491	INSRR
ENSCAFG00000008291	7.22237	-0.598785	9.06275	9.09459e-06	0.000455808	CXADR
ENSCAFG00000000480	-9.60991	2.03722	-9.13573	9.21943e-06	0.000460116	NIPAL2
ENSCAFG00000017022	8.261	-0.196261	9.06483	9.38526e-06	0.000466424	TMEM92
ENSCAFG00000014075	7.19983	-0.860439	9.01574	9.448e-06	0.000467262	MB21D2
ENSCAFG00000003219	4.46681	3.97086	8.91136	9.48114e-06	0.000467262	SPRED2
ENSCAFG00000000831	4.75191	4.21893	8.86435	9.9339e-06	0.000487544	EXT1
ENSCAFG00000013479	6.60483	5.6164	8.8866	1.03191e-05	0.000504358	GABARAPL1
ENSCAFG00000003018	7.83479	1.207	8.91684	1.04708e-05	0.000509666	MFSD2A
ENSCAFG00000011136	7.13001	-1.02945	8.8712	1.0634e-05	0.000513386	INPP5A
ENSCAFG00000012173	7.13001	-0.470669	8.8712	1.0634e-05	0.000513386	UGT8
ENSCAFG00000002147	8.07774	-0.706166	8.86269	1.10421e-05	0.00052832	IL1R1
ENSCAFG00000001028	7.10596	-1.19866	8.82173	1.10774e-05	0.00052832	RNF217
ENSCAFG00000049541	7.10596	-1.59419	8.82173	1.10774e-05	0.00052832
ENSCAFG00000011349	-9.6169	1.57784	-8.88608	1.1343e-05	0.000538814	GSTP1
ENSCAFG00000048975	9.02541	1.90427	8.85215	1.14706e-05	0.000541178
ENSCAFG00000013918	3.97976	6.84969	8.67115	1.14843e-05	0.000541178	SLC2A3
ENSCAFG00000006250	7.08151	-0.58535	8.77153	1.15485e-05	0.000542045	SPRY4
ENSCAFG00000000402	7.05664	-1.50686	8.72057	1.20496e-05	0.000563331	PPP1R14C
ENSCAFG00000000272	8.0629	-0.363551	8.74279	1.22145e-05	0.000568793	ARFGEF3
ENSCAFG00000007592	8.26403	0.125395	8.72099	1.25224e-05	0.000580845	TSHZ3
ENSCAFG00000030603	7.19342	-0.494193	8.66781	1.26614e-05	0.000584998
ENSCAFG00000016685	-9.99785	0.567225	-8.72833	1.31023e-05	0.000598063	FXR2
ENSCAFG00000007115	7.26026	0.11407	8.62704	1.31407e-05	0.000598063
ENSCAFG00000012038	8.22852	0.147534	8.66226	1.31524e-05	0.000598063	HHAT
ENSCAFG00000002163	7.00556	-1.09973	8.6163	1.31525e-05	0.000598063	ROR2
ENSCAFG00000007590	-10.239	0.827503	-8.72769	1.3197e-05	0.000598063	ZNF507
ENSCAFG00000045469	6.79262	1.54476	8.56127	1.36957e-05	0.000618294
ENSCAFG00000019187	8.35464	1.51927	8.58591	1.4101e-05	0.000634169	MATK
ENSCAFG00000005811	6.23961	1.38211	8.49831	1.42046e-05	0.000636409	FMNL2
ENSCAFG00000019309	6.80052	0.936471	8.50786	1.43486e-05	0.00064036	MMP25
ENSCAFG00000048483	6.95261	-2.91542	8.50941	1.44011e-05	0.00064036
ENSCAFG00000016402	8.66647	-1.04062	8.56648	1.4479e-05	0.000641415	SEL1L3
ENSCAFG00000008652	7.4038	1.02976	8.51323	1.45672e-05	0.000642912	SHROOM3
ENSCAFG00000018019	7.82473	0.188001	8.49931	1.4947e-05	0.00065383	CENPV
ENSCAFG00000010744	8.05235	0.0566024	8.50683	1.4958e-05	0.00065383	NAV1
ENSCAFG00000013778	7.44955	-0.562132	8.48026	1.50136e-05	0.00065383	PLA2G4A
ENSCAFG00000016228	6.92539	-1.6254	8.45469	1.50909e-05	0.00065383	SERPINE2
ENSCAFG00000048639	6.92539	-1.02383	8.45469	1.50909e-05	0.00065383
ENSCAFG00000013806	3.76341	9.51537	8.32649	1.54211e-05	0.000665698	M6PR
ENSCAFG00000001791	6.781	-1.24233	8.4129	1.55791e-05	0.000670072	ALDH1A1
ENSCAFG00000004644	7.73114	0.228929	8.44105	1.56795e-05	0.000671948	ENOX1
ENSCAFG00000002392	7.61275	0.10672	8.42313	1.58668e-05	0.000677516	ZSCAN18
ENSCAFG00000004615	6.32005	-0.55168	8.3685	1.59554e-05	0.000678852	APOC1
ENSCAFG00000014098	8.95402	1.79813	8.44264	1.62691e-05	0.000689715	C1RL
ENSCAFG00000010971	8.41235	0.315506	8.40597	1.65236e-05	0.000694798	SATB2
ENSCAFG00000018154	7.01374	-0.762383	8.3535	1.65415e-05	0.000694798	PAK3
ENSCAFG00000006214	6.86936	-0.748307	8.34248	1.66239e-05	0.000694798	ARAP3
ENSCAFG00000011077	6.86936	-1.3438	8.34248	1.66239e-05	0.000694798	ADARB1
ENSCAFG00000031706	4.00183	7.29811	8.23371	1.68217e-05	0.00070059
ENSCAFG00000006054	8.29204	0.564286	8.36059	1.71327e-05	0.000711037	SLC16A3
ENSCAFG00000017029	5.70469	1.08927	8.23171	1.76578e-05	0.000730269	DAPK2
ENSCAFG00000004011	7.00625	-0.30295	8.26851	1.78313e-05	0.000732789	TBXAS1
ENSCAFG00000007154	7.51645	-0.302119	8.28664	1.78427e-05	0.000732789	KRT18
ENSCAFG00000047466	6.68688	-1.01559	8.22259	1.83817e-05	0.000745027
ENSCAFG00000013287	6.81106	-1.15758	8.22652	1.83926e-05	0.000745027	MAPK4
ENSCAFG00000031104	6.81106	-1.38712	8.22652	1.83926e-05	0.000745027	CX3CR1
ENSCAFG00000043033	6.81106	-2.68812	8.22652	1.83926e-05	0.000745027
ENSCAFG00000013739	7.04915	-0.663309	8.21951	1.86546e-05	0.000750916	TET1
ENSCAFG00000047554	9.04902	0.597418	8.28734	1.87125e-05	0.000750916
ENSCAFG00000023966	6.07871	0.341757	8.17937	1.87284e-05	0.000750916	CCDC153
ENSCAFG00000008525	6.34193	-0.722555	8.17606	1.8947e-05	0.000757112	CACNA1D
ENSCAFG00000003966	6.781	-1.01809	8.16718	1.9378e-05	0.000769227	ANKRD50
ENSCAFG00000043825	7.91446	0.585849	8.20846	1.93802e-05	0.000769227
ENSCAFG00000016503	6.75031	-1.79172	8.10675	2.04424e-05	0.00080814	RRAGB
ENSCAFG00000010381	-14.2113	3.89198	-8.32725	2.04973e-05	0.00080814	MS4A1
ENSCAFG00000030335	5.08498	3.02768	8.01655	2.10333e-05	0.000826078	SERPINB9
ENSCAFG00000011827	-8.27224	-0.179472	-8.12707	2.10919e-05	0.000826078
ENSCAFG00000007778	4.73698	6.18316	7.977	2.15907e-05	0.000837425	BIN2
ENSCAFG00000010670	6.71894	-0.886187	8.04518	2.15941e-05	0.000837425	ZNF496
ENSCAFG00000001198	6.71894	-0.829911	8.04518	2.15941e-05	0.000837425	PRXL2C
ENSCAFG00000017389	5.19727	3.64894	7.98089	2.1802e-05	0.000842725	RAB13
ENSCAFG00000016486	6.58619	-1.18947	8.02035	2.19908e-05	0.000847255	MAGEH1
ENSCAFG00000018081	7.95232	1.73708	8.05388	2.23102e-05	0.00085677	SPECC1
ENSCAFG00000013204	6.62537	1.48186	7.99392	2.25575e-05	0.000863464	PTPRE
ENSCAFG00000012647	7.27452	0.180141	8.00372	2.28433e-05	0.000871584	CD244
ENSCAFG00000004730	7.39019	0.746027	7.98676	2.32894e-05	0.000885745	PLAUR
ENSCAFG00000002936	6.551	-0.771767	7.95007	2.34247e-05	0.000888035	HOXA1
ENSCAFG00000030025	7.25087	1.11802	7.96115	2.37332e-05	0.000894642	FGL2
ENSCAFG00000005523	7.34816	-0.0243075	7.96388	2.37502e-05	0.000894642	MBNL2
ENSCAFG00000016145	4.52082	4.06979	7.85403	2.40363e-05	0.000900105	KLHL5
ENSCAFG00000000019	6.65409	-1.16231	7.91842	2.41996e-05	0.000900105	ZNF516
ENSCAFG00000007976	6.65409	-1.5649	7.91842	2.41996e-05	0.000900105	TEAD1
ENSCAFG00000009809	6.65409	-0.430451	7.91842	2.41996e-05	0.000900105	PHACTR1
ENSCAFG00000013388	-6.61167	3.41248	-7.87724	2.51022e-05	0.00093075	ACOT9
ENSCAFG00000010519	6.40768	-0.0906703	7.84954	2.55805e-05	0.00094552	DDX25
ENSCAFG00000000075	6.54973	1.23255	7.81444	2.65545e-05	0.000978463	TNFRSF11A
ENSCAFG00000006648	6.47793	-1.17037	7.80483	2.67292e-05	0.000981843	HOXC13
ENSCAFG00000008180	4.89996	2.55549	7.7312	2.72322e-05	0.000993517	FCHO2
ENSCAFG00000047849	6.58619	-1.59726	7.7861	2.7299e-05	0.000993517
ENSCAFG00000008295	6.58619	-0.792012	7.7861	2.7299e-05	0.000993517	BTG3
ENSCAFG00000008336	3.76506	4.85068	7.69561	2.73852e-05	0.000993596
ENSCAFG00000002941	4.00035	3.67201	7.69582	2.75116e-05	0.000995129	ME1
ENSCAFG00000010685	3.92208	6.13318	7.66803	2.81936e-05	0.00101669	SINHCAF
ENSCAFG00000033124	6.8825	-0.793133	7.75566	2.83674e-05	0.00101985
ENSCAFG00000031033	8.30759	0.80405	7.79464	2.86587e-05	0.00102689	EMP1
ENSCAFG00000015381	7.74268	5.99617	7.77227	2.8737e-05	0.00102689	CCND2
ENSCAFG00000031192	-9.01186	0.180977	-7.80877	2.89079e-05	0.00102939	EFNB3
ENSCAFG00000031378	6.551	-1.39254	7.71786	2.90679e-05	0.00102939
ENSCAFG00000029182	6.551	-2.13934	7.71786	2.90679e-05	0.00102939	U2
ENSCAFG00000029537	7.59572	0.504435	7.65697	3.18797e-05	0.00112559	GJB2
ENSCAFG00000007575	-9.35009	0.283733	-7.7119	3.19805e-05	0.00112579	DPY19L3
ENSCAFG00000012475	4.10766	6.32353	7.53611	3.20835e-05	0.00112606	PEA15
ENSCAFG00000030320	6.47793	-1.02312	7.57687	3.31415e-05	0.00115976	SHISA2
ENSCAFG00000016262	6.21094	2.27693	7.54967	3.37111e-05	0.00117621	CGNL1
ENSCAFG00000047541	-7.3977	1.31951	-7.57488	3.42443e-05	0.00118963	OTOGL
ENSCAFG00000032874	7.52203	-1.21491	7.57759	3.42969e-05	0.00118963
ENSCAFG00000018540	7.67378	2.3577	7.57953	3.44053e-05	0.0011899	MYO1F
ENSCAFG00000019197	6.62054	-0.842308	7.5294	3.48482e-05	0.00119931	TJP3
ENSCAFG00000010901	6.7354	2.35114	7.53248	3.48801e-05	0.00119931	FAR2
ENSCAFG00000001391	6.75964	-1.44083	7.52946	3.50097e-05	0.00120028	DMC1
ENSCAFG00000017223	6.43997	-1.94599	7.50365	3.55045e-05	0.00121022	ZDHHC15
ENSCAFG00000013958	6.43997	-1.76998	7.50365	3.55045e-05	0.00121022	FAH
ENSCAFG00000005829	4.08197	4.39215	7.4214	3.58025e-05	0.00121687	IL18BP
ENSCAFG00000031525	6.73811	-0.341754	7.49014	3.63323e-05	0.00123134	ZNF630
ENSCAFG00000006463	4.68707	2.2234	7.40487	3.69464e-05	0.00124858	GTSF2
ENSCAFG00000008880	-5.0016	5.78407	-7.40967	3.71108e-05	0.00125056	PIK3AP1
ENSCAFG00000024310	6.62534	-1.25	7.45901	3.72982e-05	0.0012533	FBXO27
ENSCAFG00000006704	4.03157	5.42858	7.37104	3.75509e-05	0.00125822	NFKBID
ENSCAFG00000009570	6.63832	-0.486135	7.4425	3.79151e-05	0.00126684	DSP
ENSCAFG00000035513	6.40097	-1.69775	7.42874	3.81173e-05	0.00127
ENSCAFG00000033145	7.92599	-0.232401	7.47851	3.82245e-05	0.00127
ENSCAFG00000030751	2.92837	7.57958	7.3095	3.91668e-05	0.00129766	ZCRB1
ENSCAFG00000012353	6.24938	6.19048	7.36403	4.03867e-05	0.00133434	FURIN
ENSCAFG00000041061	-8.57016	-0.00283699	-7.43736	4.06062e-05	0.00133786
ENSCAFG00000048116	6.36089	-1.78812	7.35207	4.1015e-05	0.00134757
ENSCAFG00000014484	6.58949	5.16311	7.3442	4.16524e-05	0.00136472	ETV4
ENSCAFG00000016249	-10.3273	1.13629	-7.41327	4.37754e-05	0.00143032	PGM2
ENSCAFG00000030180	8.32485	2.3663	7.34661	4.40185e-05	0.0014343	IL18
ENSCAFG00000010476	3.09202	8.59304	7.13562	4.65727e-05	0.00151336	NOTCH2
ENSCAFG00000003074	4.83492	3.51395	7.16635	4.68943e-05	0.00151796	NOD1
ENSCAFG00000007309	7.19983	-1.00794	7.24305	4.69711e-05	0.00151796	PAX8
ENSCAFG00000048300	6.27724	-2.53346	7.19253	4.78623e-05	0.00153836
ENSCAFG00000049581	6.27724	-2.12856	7.19253	4.78623e-05	0.00153836
ENSCAFG00000019937	5.23448	2.53435	7.14607	4.84355e-05	0.00155256	KIAA0513
ENSCAFG00000013830	-10.7151	1.11825	-7.30321	4.92682e-05	0.00157498	CAPN1
ENSCAFG00000005175	5.12796	2.6758	7.11568	4.9763e-05	0.00158352	SCEL
ENSCAFG00000006065	2.94696	6.02411	7.06533	4.98815e-05	0.00158352	PRNP
ENSCAFG00000013382	5.35735	5.60029	7.1194	4.99369e-05	0.00158352	PPM1J
ENSCAFG00000012690	6.24965	4.11792	7.12837	5.09765e-05	0.00161217
ENSCAFG00000014290	6.31438	-0.845477	7.11979	5.15295e-05	0.00162531	ANKH
ENSCAFG00000014103	-9.38488	0.291609	-7.21606	5.17333e-05	0.0016274	SESTD1
ENSCAFG00000017974	6.23352	-2.27838	7.10935	5.19287e-05	0.00162921	NOL4
ENSCAFG00000001108	6.60169	-1.55432	7.11309	5.23872e-05	0.00163925	LRRC6
ENSCAFG00000012932	4.00366	2.98065	7.02461	5.28795e-05	0.00165029	RHOBTB1
ENSCAFG00000004870	6.68688	-1.33655	7.09394	5.35594e-05	0.00166711	PCDH17
ENSCAFG00000008861	5.77001	-0.280652	7.05942	5.37559e-05	0.00166786	CPE
ENSCAFG00000003067	6.37367	-0.456765	7.07764	5.38657e-05	0.00166786	MTURN
ENSCAFG00000012737	5.39178	3.95142	7.04008	5.4139e-05	0.00167195	SNX27
ENSCAFG00000016863	7.76775	2.77517	7.11136	5.45858e-05	0.00168136	LMNA
ENSCAFG00000005283	5.3076	2.5201	7.02505	5.48187e-05	0.00168414	CLIP4
ENSCAFG00000012357	-10.1469	1.22521	-7.16818	5.54648e-05	0.00169958	RBM44
ENSCAFG00000028603	6.82238	-0.607256	7.05029	5.62267e-05	0.00171847
ENSCAFG00000002079	6.65409	-1.16152	7.03706	5.66563e-05	0.00172714	KDR
ENSCAFG00000006503	8.11057	0.124985	7.08067	5.69338e-05	0.00173114	RBPMS
ENSCAFG00000017704	-9.28439	0.26397	-7.08836	5.86077e-05	0.00177747	ARMCX3
ENSCAFG00000011183	2.92536	7.16053	6.89628	5.91722e-05	0.00179	TM7SF3
ENSCAFG00000007902	4.72379	2.27829	6.92216	5.97812e-05	0.00180317	SLC11A2
ENSCAFG00000003005	6.45101	-1.21128	6.97511	5.99127e-05	0.00180317	CREB5
ENSCAFG00000001356	6.14188	-1.07839	6.93628	6.16767e-05	0.00183756	PDGFB
ENSCAFG00000000677	6.14188	-0.94386	6.93628	6.16767e-05	0.00183756	LRP12
ENSCAFG00000034875	6.14188	-2.04097	6.93628	6.16767e-05	0.00183756
ENSCAFG00000037593	6.14188	-1.86434	6.93628	6.16767e-05	0.00183756
ENSCAFG00000007661	4.19429	2.99138	6.85652	6.30294e-05	0.00187314	PXYLP1
ENSCAFG00000014597	3.5359	4.16773	6.83127	6.3782e-05	0.00188625	ITGAV
ENSCAFG00000000060	5.77431	0.958404	6.89123	6.37893e-05	0.00188625	ITGA7
ENSCAFG00000049539	4.56228	2.09315	6.84783	6.4217e-05	0.00189416
ENSCAFG00000013274	4.35655	2.7058	6.81068	6.63509e-05	0.00195224	DUSP16
ENSCAFG00000024769	8.72103	0.829868	6.94502	6.66267e-05	0.00195549	PLAC8A
ENSCAFG00000044154	6.09379	-2.48502	6.84561	6.75818e-05	0.00196402
ENSCAFG00000011795	6.09379	-1.42844	6.84561	6.75818e-05	0.00196402	SLAMF8
ENSCAFG00000002562	6.09379	-2.32188	6.84561	6.75818e-05	0.00196402	COL19A1
ENSCAFG00000036423	6.09379	-1.41308	6.84561	6.75818e-05	0.00196402
ENSCAFG00000025434	5.11608	2.02925	6.80708	6.80883e-05	0.00197389	MANSC4
ENSCAFG00000003367	7.71942	0.967705	6.87378	6.9394e-05	0.00200683	TNFSF8
ENSCAFG00000010528	2.58445	8.5478	6.73156	6.99225e-05	0.00201718	DNM1L
ENSCAFG00000001974	6.42455	-1.58439	6.77567	7.34905e-05	0.00211301	KANK1
ENSCAFG00000014594	7.13842	0.0681009	6.79787	7.36016e-05	0.00211301	ABHD12B
ENSCAFG00000000430	6.04404	-2.01355	6.75234	7.4318e-05	0.00211815	ESR1
ENSCAFG00000043116	6.04404	-1.9192	6.75234	7.4318e-05	0.00211815
ENSCAFG00000043480	6.04404	-1.83876	6.75234	7.4318e-05	0.00211815
ENSCAFG00000016077	6.25268	-0.725494	6.75593	7.45723e-05	0.00212029	BMPR1A
ENSCAFG00000006349	-9.65901	0.777627	-6.84394	7.60583e-05	0.00215572	TESPA1
ENSCAFG00000007934	2.66304	8.69865	6.64688	7.64222e-05	0.00215572	CTSB
ENSCAFG00000012122	6.51618	-0.410066	6.74027	7.6494e-05	0.00215572	GPR3
ENSCAFG00000032730	6.31218	-1.24138	6.73285	7.65474e-05	0.00215572
ENSCAFG00000003591	4.52561	0.82194	6.65825	7.81236e-05	0.00219488	C5
ENSCAFG00000000300	3.91482	4.83307	6.64053	7.83677e-05	0.00219652	HIVEP2
ENSCAFG00000017552	5.14543	1.03037	6.66433	7.90872e-05	0.00221145	S100A5
ENSCAFG00000007986	5.99251	-1.27433	6.65628	8.20409e-05	0.00227789	ZNF366
ENSCAFG00000001264	5.99251	-1.36577	6.65628	8.20409e-05	0.00227789	TSNARE1
ENSCAFG00000019206	5.99251	-1.3854	6.65628	8.20409e-05	0.00227789	ZYG11A
ENSCAFG00000000842	4.0364	5.6322	6.59126	8.27767e-05	0.00229281
ENSCAFG00000007539	6.14188	-0.750789	6.65052	8.2966e-05	0.00229281	ADM
ENSCAFG00000005309	4.43266	4.81403	6.57534	8.50444e-05	0.00234477	LBH
ENSCAFG00000049138	-11.28	2.78551	-6.77125	8.57279e-05	0.00235812
ENSCAFG00000009409	3.70145	4.38777	6.54407	8.63811e-05	0.00237057	ECI2
ENSCAFG00000010473	6.62995	0.119175	6.62471	8.67133e-05	0.00237418	SH3PXD2A
ENSCAFG00000048128	6.1921	-0.174538	6.57851	8.96919e-05	0.00245006
ENSCAFG00000002479	6.8376	-0.485649	6.59309	9.03169e-05	0.00246145	ZNF667
ENSCAFG00000044087	5.93907	-1.85708	6.55717	9.09526e-05	0.00246417
ENSCAFG00000026952	5.93907	-2.06978	6.55717	9.09526e-05	0.00246417	U6
ENSCAFG00000011670	7.11451	-0.645923	6.59458	9.1042e-05	0.00246417	ALPK1
ENSCAFG00000012724	7.38934	3.21141	6.59819	9.15533e-05	0.00247236	EPS8
ENSCAFG00000016604	5.56703	1.79013	6.53661	9.17974e-05	0.0024733	ZSWIM4
ENSCAFG00000017130	6.85502	-1.04056	6.56275	9.3336e-05	0.00250904	NUPR1
ENSCAFG00000018841	-9.26344	0.153541	-6.63102	9.39433e-05	0.00251907	MBNL3
ENSCAFG00000004424	6.33441	-1.10638	6.53776	9.4135e-05	0.00251907	TOPAZ1
ENSCAFG00000015464	-7.25471	-0.774857	-6.56312	9.45963e-05	0.0025257	PIMREG
ENSCAFG00000006604	6.25758	-0.592428	6.52369	9.53061e-05	0.00253892	VSTM4
ENSCAFG00000045199	6.29255	-1.16384	6.52074	9.57235e-05	0.00254431
ENSCAFG00000000810	3.95316	2.66533	6.44926	9.61064e-05	0.00254876	TRPS1
ENSCAFG00000002615	5.85962	0.95385	6.4898	9.74755e-05	0.00257928	DNAAF3
ENSCAFG00000014960	6.64905	0.598582	6.49991	9.91087e-05	0.00261655	ATP8B4
ENSCAFG00000003370	-8.00941	1.6018	-6.5413	9.93264e-05	0.00261655	ASAP2
ENSCAFG00000004318	6.20979	0.0283152	6.47266	0.000100499	0.00264155	CST7
ENSCAFG00000039142	5.88357	-2.42931	6.45484	0.000101292	0.00265063
ENSCAFG00000048885	5.88357	-2.26738	6.45484	0.000101292	0.00265063
ENSCAFG00000003423	6.22199	-1.15496	6.45966	0.000101958	0.00266217
ENSCAFG00000009344	7.61203	-0.957953	6.49657	0.000102826	0.00267891	SLC22A23
ENSCAFG00000018897	4.53212	3.41003	6.39742	0.000103172	0.00268202	JUN
ENSCAFG00000023832	3.58037	3.36969	6.37046	0.000103804	0.00268812
ENSCAFG00000012702	6.42429	-1.35688	6.44906	0.000103861	0.00268812	SLC30A2
ENSCAFG00000009596	-7.96638	-0.157493	-6.49475	0.00010426	0.00269255	RUNX1
ENSCAFG00000011709	-7.92264	-0.489161	-6.46478	0.000107522	0.00277075	B3GALT1
ENSCAFG00000007215	-9.56388	1.40681	-6.49348	0.000109785	0.00282291	YTHDF3
ENSCAFG00000015163	4.74469	2.45088	6.34131	0.000110335	0.0028309	CFP
ENSCAFG00000010793	6.93261	1.20829	6.39305	0.000112332	0.00287105	SLC12A7
ENSCAFG00000019810	-10.0905	1.02004	-6.47885	0.000113239	0.00287105	VAV2
ENSCAFG00000000032	5.82586	-1.54403	6.34912	0.000113357	0.00287105	CBLN2
ENSCAFG00000002978	5.82586	-1.50085	6.34912	0.000113357	0.00287105	LPAR1
ENSCAFG00000036961	5.82586	-1.66643	6.34912	0.000113357	0.00287105
ENSCAFG00000045246	5.82586	-1.63783	6.34912	0.000113357	0.00287105
ENSCAFG00000010686	6.09222	-0.924796	6.35134	0.000114136	0.00288461	NLRP3
ENSCAFG00000018617	-8.19161	0.743572	-6.41549	0.000114426	0.00288577	RAVER2
ENSCAFG00000002663	6.9132	0.977678	6.35639	0.000116826	0.00294003	CD109
ENSCAFG00000032326	6.98407	-0.78106	6.35404	0.000117416	0.00294861	S100A2
ENSCAFG00000003737	6.8009	2.05406	6.33646	0.000118926	0.00297788	PARD3
ENSCAFG00000017555	6.75031	-0.346698	6.33362	0.000119085	0.00297788	GPR68
ENSCAFG00000004810	6.18843	-1.40642	6.30978	0.00011984	0.00299044	CXCL17
ENSCAFG00000018592	2.81836	7.01661	6.20669	0.000122785	0.00305749	NF1
ENSCAFG00000007774	6.86978	-0.758534	6.29386	0.00012491	0.00310387	CELA1
ENSCAFG00000010284	3.52055	3.8466	6.19319	0.000125854	0.00312077	GPLD1
ENSCAFG00000010709	5.76574	-2.16979	6.23985	0.000127518	0.00314882	ADAMTS17
ENSCAFG00000011782	5.76574	-2.13447	6.23985	0.000127518	0.00314882	GFRA1
ENSCAFG00000046403	6.02268	-2.89701	6.23949	0.000128718	0.00316522
ENSCAFG00000019279	6.02268	-1.19641	6.23949	0.000128718	0.00316522	GNA15
ENSCAFG00000008586	6.18843	-0.410187	6.24218	0.000129086	0.0031677	ADAMTS1
ENSCAFG00000012073	5.68389	2.67071	6.2223	0.000129646	0.00317484	LIMK1
ENSCAFG00000005395	4.49636	3.15105	6.16504	0.000132936	0.00323998	GDPD5
ENSCAFG00000038718	4.79734	3.29911	6.17225	0.000133074	0.00323998
ENSCAFG00000010160	2.9825	5.45613	6.13508	0.000133127	0.00323998	TPMT
ENSCAFG00000032613	6.05787	-1.26535	6.18571	0.000136783	0.00332212
ENSCAFG00000019764	5.49711	4.81967	6.16067	0.000137927	0.00333845	DENND2D
ENSCAFG00000005613	2.73683	5.76765	6.10042	0.00013802	0.00333845	SLC4A7
ENSCAFG00000030624	6.09379	-1.38173	6.14954	0.000142582	0.00344176	CMTM4
ENSCAFG00000015086	5.703	-1.89818	6.12672	0.000144268	0.00346126
ENSCAFG00000045727	5.703	-1.8863	6.12672	0.000144268	0.00346126
ENSCAFG00000009287	5.703	-1.32115	6.12672	0.000144268	0.00346126	ACVR1
ENSCAFG00000001014	5.03907	1.65796	6.10313	0.000144836	0.00346785	SYNGAP1
ENSCAFG00000042027	-7.50591	-0.477415	-6.165	0.000147285	0.00351937
ENSCAFG00000002595	5.50272	0.876164	6.05392	0.000155463	0.00370728	TMEM150B
ENSCAFG00000007050	5.61986	1.30272	6.02864	0.00016061	0.00381855	RARG
ENSCAFG00000018271	6.33257	-0.00306123	6.05006	0.000160774	0.00381855
ENSCAFG00000031526	3.28511	4.06501	5.9655	0.000161666	0.00383204	PSMG4
ENSCAFG00000012775	5.01519	2.33066	6.00001	0.000162531	0.00384482	CTBP2
ENSCAFG00000011326	-4.34492	5.2014	-5.97917	0.00016303	0.00384675	PRKCA
ENSCAFG00000049485	3.4615	4.01537	5.95951	0.000163263	0.00384675
ENSCAFG00000002800	5.63741	-1.80126	6.00937	0.000164249	0.00384699
ENSCAFG00000014396	5.63741	-1.77347	6.00937	0.000164249	0.00384699	PPY
ENSCAFG00000025038	5.63741	-2.27927	6.00937	0.000164249	0.00384699	BTN1A1
ENSCAFG00000024087	4.59958	1.29972	5.97493	0.000165039	0.00385788	CGAS
ENSCAFG00000003613	7.25108	1.13994	6.05075	0.000165966	0.00387188	GAB1
ENSCAFG00000028568	-4.2634	6.17182	-5.95341	0.000167485	0.00389964	JCHAIN
ENSCAFG00000009791	2.85696	5.95237	5.92679	0.000167978	0.00390221	HIVEP1
ENSCAFG00000007541	6.04404	-1.1937	6.00077	0.000168256	0.00390221	MRAS
ENSCAFG00000003890	3.70142	5.46359	5.93202	0.000169244	0.00391746	DENND11
ENSCAFG00000030745	5.87265	-1.29243	5.98821	0.000169636	0.00391885	SRSF12
ENSCAFG00000002894	-10.7845	1.47576	-6.1262	0.000170112	0.00392218	PALM2AKAP2
ENSCAFG00000010024	4.57664	2.06674	5.94074	0.000171459	0.00394557	DOK2
ENSCAFG00000048989	7.15218	-0.500293	6.00443	0.000174301	0.00400316
ENSCAFG00000015197	6.41491	-0.411317	5.94301	0.000182089	0.00417089	TNFRSF1A
ENSCAFG00000009337	6.03948	1.30286	5.93019	0.000182309	0.00417089	TUBB2B
ENSCAFG00000017050	-8.45003	-0.23172	-5.99874	0.000183352	0.00418666	ACSF2
ENSCAFG00000032253	5.5687	-1.97326	5.88811	0.000188148	0.00426324
ENSCAFG00000048730	5.5687	-2.11509	5.88811	0.000188148	0.00426324
ENSCAFG00000000699	5.5687	-1.64484	5.88811	0.000188148	0.00426324	PANX2
ENSCAFG00000019596	5.5687	-2.20934	5.88811	0.000188148	0.00426324	CACNA1H
ENSCAFG00000008483	5.66535	0.52077	5.87795	0.000191005	0.0043197	NDRG4
ENSCAFG00000005627	5.1352	-0.299569	5.84976	0.000193722	0.00435874	JAG1
ENSCAFG00000016461	3.16447	4.38234	5.80533	0.000193759	0.00435874	FBXL20
ENSCAFG00000016655	-9.4151	0.659074	-5.97656	0.000193836	0.00435874	FAM81A
ENSCAFG00000030822	5.6623	-0.571439	5.85998	0.000194975	0.00437602
ENSCAFG00000019835	3.49348	2.74607	5.79254	0.000197739	0.00442966	SORT1
ENSCAFG00000014325	3.84293	3.36697	5.7802	0.000202091	0.00451858	PPM1L
ENSCAFG00000005970	6.19062	-1.13578	5.83682	0.000204076	0.00454719	FGFR1
ENSCAFG00000002014	6.5309	0.332227	5.84631	0.000204341	0.00454719	USP46
ENSCAFG00000004714	-4.18931	5.6154	-5.7775	0.000204524	0.00454719	FAM107B
ENSCAFG00000009945	5.3976	0.515385	5.80775	0.000205188	0.0045534	ABHD14B
ENSCAFG00000030835	3.99704	2.3803	5.75784	0.000208184	0.00461098	CCDC167
ENSCAFG00000031673	-8.20221	0.562361	-5.87884	0.000208644	0.00461098
ENSCAFG00000009326	3.56867	4.19426	5.74619	0.000208952	0.00461098	BPHL
ENSCAFG00000009839	6.2497	1.19326	5.80751	0.000211574	0.00466014	CD101
ENSCAFG00000016783	-6.46417	0.0143137	-5.80562	0.000213689	0.00469798	DPF3
ENSCAFG00000019094	-5.87465	4.24428	-5.77843	0.000215909	0.00473797	AFF2
ENSCAFG00000010911	5.49655	-0.93664	5.76193	0.000217155	0.0047565	NR2F2
ENSCAFG00000031172	5.79547	0.799816	5.76334	0.000219112	0.0047905	CADM4
ENSCAFG00000020007	3.16935	4.77795	5.69714	0.000219672	0.00479388	CDC14A
ENSCAFG00000012666	3.61618	2.87403	5.67638	0.000226895	0.00494238	F11R
ENSCAFG00000020290	5.70519	-1.12916	5.7146	0.000231204	0.00502699	DAB2IP
ENSCAFG00000035602	-6.94711	0.379621	-5.74414	0.000233597	0.0050697
ENSCAFG00000014273	-9.81521	2.40184	-5.82007	0.000234906	0.00508552	RDX
ENSCAFG00000013151	4.09307	2.81441	5.65555	0.000235186	0.00508552	ARHGAP5
ENSCAFG00000014687	6.43063	-0.489082	5.7125	0.000237938	0.00513564	TMEM59L
ENSCAFG00000007767	4.55245	4.36686	5.65527	0.000238405	0.00513634	CTNND1
ENSCAFG00000047497	5.93992	1.93939	5.68387	0.000241734	0.00519438	PARVB
ENSCAFG00000000644	3.30226	3.98745	5.61645	0.000241977	0.00519438	SYNJ2
ENSCAFG00000015196	7.05137	0.860358	5.71477	0.000242687	0.00520018	SCNN1A
ENSCAFG00000000957	4.2096	3.40183	5.62444	0.000244738	0.00523365	SNTB1
ENSCAFG00000044081	-6.74483	-1.08998	-5.69685	0.000245134	0.00523365
ENSCAFG00000013413	4.87498	0.904741	5.63141	0.000247744	0.00527986
ENSCAFG00000016967	4.72886	2.05882	5.62006	0.000249897	0.00531616	PDK2
ENSCAFG00000014907	6.97834	-0.475284	5.68451	0.000250825	0.00532631	IQCN
ENSCAFG00000043868	5.4206	-1.95501	5.63078	0.000252609	0.00533545
ENSCAFG00000007659	5.4206	-2.16814	5.63078	0.000252609	0.00533545	SMAD1
ENSCAFG00000001178	5.4206	-1.72985	5.63078	0.000252609	0.00533545	COL22A1
ENSCAFG00000046386	2.58078	5.98204	5.56977	0.000253481	0.00534433
ENSCAFG00000017458	-6.1757	2.89217	-5.64644	0.000254817	0.00536294	EML5
ENSCAFG00000003625	7.21193	1.55619	5.67336	0.000256278	0.00538411	FCGRT
ENSCAFG00000018690	-5.34955	1.92081	-5.61093	0.000257967	0.00541	OCRL
ENSCAFG00000023759	5.56706	-0.000770034	5.6072	0.000261118	0.0054579	MT2A
ENSCAFG00000018951	6.55611	-0.594284	5.63734	0.000261174	0.0054579	CDH6
ENSCAFG00000008101	-10.3609	0.872852	-5.74082	0.000261732	0.0054599	PLOD2
ENSCAFG00000010860	2.64909	6.07459	5.53601	0.000263962	0.00549673	ERGIC2
ENSCAFG00000025512	4.11353	2.26019	5.53964	0.000269892	0.00561034	SERPINB6
ENSCAFG00000010496	2.96356	6.62995	5.5099	0.00027316	0.00566831	YARS2
ENSCAFG00000010193	3.18866	6.76492	5.48802	0.000281278	0.00582655	GUSB
ENSCAFG00000048155	5.52954	-2.30485	5.53966	0.000282607	0.00584384
ENSCAFG00000015157	-11.6628	1.84643	-5.69519	0.000285724	0.00589798	TNIK
ENSCAFG00000017457	5.25554	-2.35967	5.51207	0.000289263	0.00596063
ENSCAFG00000029396	-7.14867	-0.830317	-5.56413	0.000291132	0.00598532	BASP1
ENSCAFG00000013643	5.30425	-1.86753	5.50716	0.000291473	0.00598532	WNT2B
ENSCAFG00000009692	2.49429	6.24924	5.45003	0.000292154	0.0059889
ENSCAFG00000016832	-3.58781	4.83494	-5.45721	0.000294031	0.00601695	CBX1
ENSCAFG00000019449	5.34043	-2.105	5.49408	0.000296464	0.00603542	SLC9A3R2
ENSCAFG00000002412	5.34043	-2.09652	5.49408	0.000296464	0.00603542
ENSCAFG00000002640	5.34043	-1.97711	5.49408	0.000296464	0.00603542	RIMS1
ENSCAFG00000005378	3.68508	3.73697	5.42894	0.00030485	0.00619547	HGSNAT
ENSCAFG00000012143	6.1476	0.606878	5.48392	0.000309048	0.00626785	NPEPL1
ENSCAFG00000003307	4.56993	0.909044	5.43676	0.000309471	0.00626785	DOCK4
ENSCAFG00000043504	3.98218	3.3464	5.41262	0.000313194	0.00633241
ENSCAFG00000011725	6.71443	0.292935	5.47452	0.000319161	0.00644204	ATRNL1
ENSCAFG00000009595	-6.9652	1.25399	-5.47711	0.000321091	0.00646995	PKD2
ENSCAFG00000017382	4.8635	2.50788	5.38749	0.000331667	0.0066584	PIK3R6
ENSCAFG00000011705	6.25254	-2.6347	5.42779	0.000332032	0.0066584	CRTAM
ENSCAFG00000019460	-2.51603	8.80825	-5.34338	0.000332301	0.0066584	TUBB4B
ENSCAFG00000006052	3.80822	6.02533	5.3591	0.000332695	0.0066584	RASSF2
ENSCAFG00000042579	5.51572	-1.67466	5.4012	0.000333757	0.00666837
ENSCAFG00000011417	3.28895	3.07809	5.34583	0.000334399	0.00666994
ENSCAFG00000015146	4.71451	1.14415	5.35935	0.000341514	0.00679682	SYN1
ENSCAFG00000031664	4.70715	0.662765	5.3582	0.00034191	0.00679682	KCNT2
ENSCAFG00000023501	2.21378	8.44682	5.30804	0.000346386	0.00687425	SETDB1
ENSCAFG00000005473	-6.69182	3.2364	-5.39449	0.000351414	0.00691698	ARHGAP15
ENSCAFG00000015596	5.25554	-2.26482	5.35108	0.000351463	0.00691698	MAEL
ENSCAFG00000017828	5.25554	-1.85811	5.35108	0.000351463	0.00691698	FAM199X
ENSCAFG00000024995	5.25554	-2.31967	5.35108	0.000351463	0.00691698	SLCO4C1
ENSCAFG00000024903	5.25554	-1.05622	5.35108	0.000351463	0.00691698	MAFB
ENSCAFG00000000312	3.21129	5.37844	5.2969	0.000354464	0.0069545	PHACTR2
ENSCAFG00000005839	5.6522	-0.490693	5.3557	0.000354546	0.0069545	SATB1
ENSCAFG00000031680	6.90199	-0.271671	5.39063	0.000355808	0.00696771
ENSCAFG00000001627	3.92796	2.17483	5.29923	0.000358975	0.00701812	KIFC2
ENSCAFG00000020369	3.91986	3.23749	5.29507	0.00036073	0.00704079	SLC9A5
ENSCAFG00000019431	6.09451	0.911781	5.34096	0.000366952	0.00715042	NSMF
ENSCAFG00000029170	-10.0549	3.16521	-5.4451	0.000369421	0.00717775
ENSCAFG00000047934	6.59879	0.692563	5.35036	0.000369617	0.00717775
ENSCAFG00000035298	-7.36279	-0.732758	-5.37191	0.000370175	0.00717775
ENSCAFG00000005363	4.7489	0.957047	5.29164	0.000371424	0.00719018	RIN2
ENSCAFG00000007870	-5.05871	0.830913	-5.28631	0.000377856	0.00730275	DCLK2
ENSCAFG00000024183	-5.10388	3.77899	-5.28357	0.000379736	0.00732204
ENSCAFG00000013018	-9.73	0.459968	-5.41394	0.000380092	0.00732204	RTKN2
ENSCAFG00000017561	-4.49273	3.56307	-5.2623	0.000381859	0.00734412	CCDC88C
ENSCAFG00000029933	-5.98159	-1.42125	-5.30362	0.000382558	0.00734562	CHIC1
ENSCAFG00000021107	6.40673	-2.07673	5.30935	0.000385942	0.00739858	U6
ENSCAFG00000019812	-4.14717	3.5978	-5.2397	0.000388547	0.00743142
ENSCAFG00000005624	7.08254	0.564705	5.32244	0.00038937	0.00743142	DIP2C
ENSCAFG00000012542	-3.8147	3.22393	-5.23034	0.00038954	0.00743142	HEG1
ENSCAFG00000001519	6.85967	2.21775	5.31153	0.000391423	0.00745029	CSF2RB
ENSCAFG00000000706	5.90472	-0.956632	5.28194	0.000391789	0.00745029	IL17REL
ENSCAFG00000006496	5.22059	-1.0604	5.23709	0.000403829	0.00766692	MITF
ENSCAFG00000017247	5.53407	-0.967223	5.24281	0.000405585	0.00768792	SLC24A1
ENSCAFG00000001474	-5.68437	1.37409	-5.24183	0.00040834	0.00772776
ENSCAFG00000014523	2.62157	6.56974	5.17284	0.000409857	0.00774408	ENO2
ENSCAFG00000005399	5.93357	-1.09208	5.23745	0.000414391	0.00781725	CMTM8
ENSCAFG00000030770	3.6706	4.72289	5.17616	0.000415074	0.00781767
ENSCAFG00000010080	3.17149	3.33535	5.15728	0.000420673	0.0078861	MYO1B
ENSCAFG00000030568	5.16534	-2.05613	5.2012	0.000421374	0.0078861
ENSCAFG00000047188	5.16534	-2.04019	5.2012	0.000421374	0.0078861
ENSCAFG00000019114	5.16534	-2.13718	5.2012	0.000421374	0.0078861	EBI3
ENSCAFG00000048374	5.06913	-2.06474	5.19515	0.0004231	0.00790467
ENSCAFG00000008513	-7.34637	-0.0926408	-5.26177	0.000423703	0.00790467	PRPF40B
ENSCAFG00000018418	4.52401	1.69042	5.17564	0.000425511	0.00792589	RHBDL3
ENSCAFG00000002766	5.35179	-1.02007	5.19075	0.000429774	0.00798603	IGF2BP3
ENSCAFG00000004608	2.23225	6.75381	5.13122	0.000430593	0.00798603	CLPTM1
ENSCAFG00000003086	3.0506	8.94345	5.13668	0.000430765	0.00798603	GARS1
ENSCAFG00000013458	2.61403	8.16861	5.12832	0.000433101	0.00801677	ATP13A3
ENSCAFG00000004151	-6.93726	0.802696	-5.2285	0.000435029	0.00803989	ANXA5
ENSCAFG00000016635	-4.68313	5.63935	-5.14965	0.000441831	0.00815285	MYO1E
ENSCAFG00000005210	5.76252	0.0524086	5.17821	0.000443239	0.00816609	IL2RA
ENSCAFG00000014213	-9.91986	1.84994	-5.27177	0.000455275	0.00837278	POU2AF1
ENSCAFG00000019542	4.81046	2.31696	5.12757	0.000456171	0.00837278	IFT140
ENSCAFG00000031804	5.84398	-0.746471	5.15692	0.000456581	0.00837278	ZNF571
ENSCAFG00000008997	3.63594	2.75841	5.08845	0.000462649	0.00847091	OTULINL
ENSCAFG00000045319	-10.4799	0.758117	-5.27037	0.000463367	0.00847096
ENSCAFG00000025195	2.58316	6.17242	5.0653	0.000468433	0.00855035	ATN1
ENSCAFG00000010483	3.11686	5.6671	5.06157	0.000473614	0.00863159	STN1
ENSCAFG00000012473	5.60712	2.25076	5.10906	0.000480548	0.0087445	SEMA6C
ENSCAFG00000002981	-3.04199	7.04495	-5.03838	0.000487056	0.0088493	REL
ENSCAFG00000031541	-3.97845	3.96256	-5.05198	0.000488611	0.00886394	PRELID2
ENSCAFG00000013844	5.17468	-1.59154	5.07373	0.000494451	0.00895616	NCAM1
ENSCAFG00000000655	4.4154	2.93737	5.04854	0.000497222	0.0089804	TMEM181
ENSCAFG00000011550	3.08277	2.74074	5.02232	0.000497308	0.0089804	PFKFB2
ENSCAFG00000031382	6.09538	-0.614559	5.09066	0.000500973	0.00903279	PMEPA1
ENSCAFG00000017262	3.38208	2.85019	5.00817	0.000508984	0.00916325	MYH10
ENSCAFG00000007915	5.06913	-1.61941	5.04341	0.0005118	0.00917207	PCOLCE2
ENSCAFG00000017992	5.06913	-1.84621	5.04341	0.0005118	0.00917207	MID2
ENSCAFG00000043602	5.06913	-1.96827	5.04341	0.0005118	0.00917207
ENSCAFG00000006713	3.96511	1.6287	5.01061	0.000514617	0.00920861	APLP1
ENSCAFG00000045317	4.82797	2.662	5.02898	0.000516783	0.00923339
ENSCAFG00000016192	-8.02034	-0.019545	-5.11137	0.00052381	0.00933693	SDK1
ENSCAFG00000002960	5.50326	-1.49023	5.03721	0.000524156	0.00933693	SYT3
ENSCAFG00000017308	-7.08399	1.14541	-5.0818	0.000525805	0.00935222	STON2
ENSCAFG00000011146	3.85243	1.75062	4.98924	0.000527122	0.00936155	ABHD4
ENSCAFG00000025220	5.4206	-1.5444	5.00405	0.000545023	0.00966496	ACVRL1
ENSCAFG00000040530	5.94961	-1.52841	5.01858	0.000545859	0.00966531
ENSCAFG00000015078	4.8894	0.885818	4.98306	0.000549014	0.00970664	FAM184B
ENSCAFG00000011650	-2.64156	8.45111	-4.93419	0.000553003	0.00976257	INPP5D
ENSCAFG00000002143	3.44609	2.48291	4.9351	0.000559172	0.00985675	DYNC1I1
ENSCAFG00000014577	-5.66519	2.98783	-4.98845	0.000561116	0.00987631	VEGFB
ENSCAFG00000014089	5.31824	-0.299102	4.97468	0.000563653	0.00990622	GJC1
ENSCAFG00000011716	3.49675	3.31777	4.92827	0.000564685	0.00990964	UBASH3B
ENSCAFG00000031280	5.45954	-0.998752	4.97181	0.000568727	0.00996579	KCNJ8
ENSCAFG00000012179	3.19615	5.56836	4.91628	0.000569955	0.00997252	UNC45A
ENSCAFG00000028705	-2.67266	8.88765	-4.90603	0.000573363	0.0100057	DHDDS
ENSCAFG00000000297	5.59851	-1.19936	4.96932	0.000573544	0.0100057	AVIL
ENSCAFG00000014879	5.87265	-0.822925	4.97517	0.000575247	0.0100206	LRRC25
ENSCAFG00000025025	4.21265	2.2451	4.92726	0.00057636	0.0100228	TRIM34
ENSCAFG00000043869	-5.66263	-1.44644	-4.96624	0.000577211	0.0100228
ENSCAFG00000021011	5.23742	-2.00734	4.95279	0.000577915	0.0100228	U6
ENSCAFG00000015796	-8.2054	2.99883	-5.03193	0.000583092	0.0100978	TPM4
ENSCAFG00000013981	-7.39188	4.34774	-5.0023	0.000588395	0.0101587	RALGPS2
ENSCAFG00000016208	-5.09618	6.74694	-4.93409	0.000588844	0.0101587	TBC1D1
ENSCAFG00000006533	5.56547	-1.28483	4.94733	0.000589187	0.0101587	MMP17
ENSCAFG00000009321	2.31648	6.92696	4.87781	0.000592915	0.0102081	RIPK1
ENSCAFG00000008566	-8.95714	0.33031	-5.0306	0.000598844	0.0102952	GUCY1B1
ENSCAFG00000013650	3.11896	4.94718	4.87338	0.000601304	0.0103225	CTTNBP2NL
ENSCAFG00000002165	6.84641	2.90298	4.96601	0.00060405	0.0103547	PKHD1
ENSCAFG00000001952	-9.23842	1.36136	-5.02795	0.000606251	0.0103625	SEPTIN10
ENSCAFG00000004597	2.53944	5.80589	4.8615	0.000606263	0.0103625	RELB
ENSCAFG00000008143	-7.37474	0.607127	-4.97716	0.000607263	0.0103647	MSRA
ENSCAFG00000011117	5.216	2.5222	4.90864	0.000611107	0.0104152	FABP3
ENSCAFG00000009276	3.48648	8.82207	4.86447	0.000612599	0.0104256	SERPINB1
ENSCAFG00000011086	5.70327	-0.299422	4.9148	0.000617564	0.0104822	SLC16A6
ENSCAFG00000003935	-7.96692	-0.161322	-4.98041	0.000617697	0.0104822	AGBL4
ENSCAFG00000006162	4.63393	1.07497	4.87943	0.000621366	0.0105294	SMAD9
ENSCAFG00000026864	4.96603	-1.82456	4.87668	0.000630966	0.0106093	U4
ENSCAFG00000019729	4.96603	-1.7655	4.87668	0.000630966	0.0106093	MIER2
ENSCAFG00000016290	4.96603	-2.37544	4.87668	0.000630966	0.0106093	DTHD1
ENSCAFG00000044856	4.96603	-2.51697	4.87668	0.000630966	0.0106093
ENSCAFG00000002957	4.96603	-1.95409	4.87668	0.000630966	0.0106093	HOXA7
ENSCAFG00000011253	2.60504	6.79444	4.82927	0.000632233	0.0106093	INTS13
ENSCAFG00000031019	-4.81425	2.63763	-4.87073	0.000632362	0.0106093
ENSCAFG00000007065	5.41345	5.45011	4.87437	0.000643477	0.0107805	ITGB7
ENSCAFG00000001306	5.17468	-1.87258	4.8592	0.000650359	0.0108804	LRGUK
ENSCAFG00000017092	4.855	-1.94042	4.84117	0.000657948	0.0109918	TBX6
ENSCAFG00000031339	5.06913	-1.04226	4.83563	0.000667895	0.0111385	TMEM86A
ENSCAFG00000029387	2.71257	5.22866	4.7867	0.00066861	0.0111385	TIGAR
ENSCAFG00000041407	5.44057	-0.75222	4.84338	0.000670519	0.0111406
ENSCAFG00000000275	4.57975	0.432957	4.81897	0.000670621	0.0111406	NHSL1
ENSCAFG00000014172	5.36791	-1.03116	4.83577	0.000675298	0.0112026	ZDHHC8
ENSCAFG00000012809	-5.49987	-0.765314	-4.8262	0.0006872	0.011384	MPZL3
ENSCAFG00000023831	-6.997	-0.618536	-4.86448	0.000692578	0.0114571	GPRIN1
ENSCAFG00000030466	5.36791	-1.10507	4.81386	0.00069481	0.011478
ENSCAFG00000019381	-7.78289	-0.055404	-4.87333	0.000704695	0.011625	PRKCZ
ENSCAFG00000028791	4.86098	0.875022	4.7858	0.000707182	0.0116498	PEMT
ENSCAFG00000009533	2.55862	7.61408	4.74112	0.000708292	0.0116519	SSR1
ENSCAFG00000012916	2.24974	7.46992	4.73792	0.000709889	0.0116619	S100A11
ENSCAFG00000000367	4.01438	0.609995	4.75374	0.000716817	0.0117594	ENPP3
ENSCAFG00000016071	4.93587	-0.820368	4.77306	0.000721006	0.0117833	IGFBP4
ENSCAFG00000023874	5.61521	-1.21032	4.79261	0.000721144	0.0117833	RGS11
ENSCAFG00000004655	5.35634	1.01402	4.78486	0.000721267	0.0117833	BCL3
ENSCAFG00000010877	2.91467	6.15976	4.7288	0.000722563	0.0117882	ABCA5
ENSCAFG00000014108	6.68988	1.39283	4.8202	0.000725187	0.0118048	OSBPL1A
ENSCAFG00000042958	-5.72234	-1.68981	-4.79109	0.000725574	0.0118048
ENSCAFG00000000673	6.82737	2.26095	4.8192	0.000729947	0.0118596	PLXNB2
ENSCAFG00000000946	6.75964	0.188368	4.81561	0.000731492	0.0118684	A4GALT
ENSCAFG00000012922	-7.33542	-0.439018	-4.82662	0.000736829	0.0119386	SMTN
ENSCAFG00000009443	-5.79422	-1.44311	-4.77938	0.00073883	0.0119547	IRX5
ENSCAFG00000012085	5.13648	0.705183	4.75865	0.000740218	0.0119608	ABCC5
ENSCAFG00000012517	3.34067	1.77621	4.71477	0.000741383	0.0119633	TMOD4
ENSCAFG00000010675	2.78357	4.54271	4.70481	0.000744269	0.0119873	ETFBKMT
ENSCAFG00000015434	4.9838	1.10351	4.74948	0.000744902	0.0119873	ANKLE1
ENSCAFG00000015898	5.58692	-0.76989	4.76462	0.000747211	0.0120082	RBM47
ENSCAFG00000014212	-4.70715	1.96869	-4.72985	0.000756654	0.0121434	TANGO2
ENSCAFG00000028890	5.31981	-1.26062	4.74299	0.000760844	0.0121941	ZFP37
ENSCAFG00000049322	5.0695	-0.459462	4.73422	0.000762381	0.0122022
ENSCAFG00000005865	2.93916	3.38577	4.68444	0.000765917	0.0122423	TMTC4
ENSCAFG00000030247	4.10361	1.6301	4.68978	0.000781527	0.0124685	ZNF304
ENSCAFG00000047472	5.88696	-0.388509	4.73868	0.000782179	0.0124685
ENSCAFG00000002618	4.855	-1.59594	4.69977	0.000791375	0.012527	TNNI3
ENSCAFG00000016342	4.855	-2.00584	4.69977	0.000791375	0.012527	PCDH7
ENSCAFG00000029797	4.855	-0.977742	4.69977	0.000791375	0.012527	SIX1
ENSCAFG00000043836	4.855	-2.19672	4.69977	0.000791375	0.012527
ENSCAFG00000003406	4.855	-1.54039	4.69977	0.000791375	0.012527	MET
ENSCAFG00000042338	-6.19074	-1.13554	-4.73803	0.000792208	0.012527
ENSCAFG00000013828	3.93692	5.01739	4.66729	0.000800961	0.0126486	ADORA2A
ENSCAFG00000011671	-4.55727	2.48219	-4.68115	0.00080241	0.0126545	OTUD7B
ENSCAFG00000025297	-5.8301	0.546673	-4.71475	0.00080543	0.0126852
ENSCAFG00000008302	-2.81523	6.45525	-4.63898	0.000811648	0.0127662	MEF2C
ENSCAFG00000014586	2.39301	8.73478	4.62965	0.000818455	0.0128562	USP5
ENSCAFG00000001397	4.87077	0.843932	4.67002	0.000823534	0.0129188
ENSCAFG00000016075	5.10909	-1.72249	4.67216	0.000828569	0.0129806	GPR173
ENSCAFG00000042086	5.52954	-1.64502	4.67592	0.000837926	0.0131098
ENSCAFG00000014475	5.04038	-0.60474	4.65832	0.000841687	0.0131512	HOMER3
ENSCAFG00000013597	2.65167	4.27102	4.60093	0.000851803	0.013282	ST7L
ENSCAFG00000010484	3.60536	3.67423	4.61262	0.000853127	0.013282	PKP2
ENSCAFG00000012376	5.82025	0.991466	4.67069	0.000853423	0.013282	VASH2
ENSCAFG00000001942	-7.14757	3.82939	-4.69382	0.000871417	0.0135442	TEC
ENSCAFG00000012560	-5.56653	-1.39593	-4.64594	0.000873169	0.0135536	GAD1
ENSCAFG00000000334	-6.2579	-0.360969	-4.66512	0.000874694	0.0135595	ADAMTS2
ENSCAFG00000016809	-2.45007	9.17834	-4.57837	0.000876089	0.0135633	RBM25
ENSCAFG00000011665	-9.01902	0.192323	-4.73761	0.000878025	0.0135755	SIPA1L2
ENSCAFG00000001946	-7.90346	-0.331889	-4.70641	0.000881089	0.0136051	GALT
ENSCAFG00000002113	5.40091	-0.714265	4.63223	0.000883493	0.0136244	INSL6
ENSCAFG00000001802	-9.79297	1.59784	-4.74202	0.000894078	0.0137697	BEND4
ENSCAFG00000006454	-3.37689	4.80039	-4.56991	0.000897942	0.0138113	ELK3
ENSCAFG00000005179	5.23742	-1.76565	4.60792	0.000906777	0.013929	CAPN5
ENSCAFG00000024291	3.87225	1.15163	4.56168	0.00091947	0.014098
ENSCAFG00000008465	-7.58375	2.9183	-4.66507	0.000920163	0.014098	FMNL3
ENSCAFG00000016588	5.77702	-0.494382	4.60905	0.00092478	0.0141505	BRME1
ENSCAFG00000029171	5.38667	-0.452974	4.59569	0.000927062	0.014167	SMYD3
ENSCAFG00000023441	2.46906	6.64723	4.51938	0.000947585	0.014462	PHYH
ENSCAFG00000009811	3.96418	1.62654	4.53377	0.000956987	0.0145867	IGSF3
ENSCAFG00000007674	2.51609	6.4236	4.5101	0.000959736	0.0146097	RASA2
ENSCAFG00000013005	5.41075	-0.528858	4.56229	0.00097036	0.0147525	EPHB3
ENSCAFG00000008159	-7.55946	-0.693051	-4.6233	0.000972066	0.0147594	PLSCR4
ENSCAFG00000023057	4.96823	-1.57197	4.54332	0.000978436	0.0148212	MICALL2
ENSCAFG00000008007	5.81264	-0.496677	4.56782	0.000978639	0.0148212	LIPI
ENSCAFG00000010872	4.20391	2.75108	4.51737	0.000985697	0.014909	ADGRB2
ENSCAFG00000004133	-3.17358	6.88941	-4.49407	0.000989329	0.0149448	CCNA2
ENSCAFG00000030972	-9.01858	0.202888	-4.64621	0.000991466	0.014958	GYPC
ENSCAFG00000015349	3.51702	3.13957	4.49566	0.000994703	0.0149877	FNDC3B
ENSCAFG00000029076	3.92687	1.45894	4.49741	0.00100362	0.0150838	CCDC126
ENSCAFG00000008477	-5.78319	5.33779	-4.54818	0.00100363	0.0150838	BLNK
ENSCAFG00000000975	4.73471	-1.81805	4.51103	0.00101288	0.0151459	NFAM1
ENSCAFG00000005628	4.73471	-2.28613	4.51103	0.00101288	0.0151459	P2RY6
ENSCAFG00000045545	4.73471	-2.0492	4.51103	0.00101288	0.0151459
ENSCAFG00000006212	4.73471	-2.09479	4.51103	0.00101288	0.0151459	SEMA3A
ENSCAFG00000001149	5.18048	0.000743206	4.52183	0.00101538	0.015164
ENSCAFG00000005042	-2.51125	5.75674	-4.4653	0.00101893	0.0151979	RAB3GAP1
ENSCAFG00000011101	4.04322	1.15121	4.48483	0.0010244	0.0152603	GPR137B
ENSCAFG00000009320	-8.75149	2.45344	-4.61261	0.0010281	0.0152961	ARHGAP24
ENSCAFG00000013490	2.09978	7.37808	4.4517	0.00103538	0.0153849	NIBAN1
ENSCAFG00000049971	-5.07839	-0.352333	-4.49942	0.00104236	0.0154694
ENSCAFG00000000737	-4.70822	3.78679	-4.48581	0.00104686	0.0155166	CDC42SE2
ENSCAFG00000023355	3.80627	1.51267	4.44695	0.00107034	0.0158405
ENSCAFG00000002706	-4.80794	1.50978	-4.47142	0.00107139	0.0158405
ENSCAFG00000012051	2.70463	4.9143	4.42497	0.00107772	0.0159142	PDIA5
ENSCAFG00000007742	3.62563	2.69359	4.43396	0.00108381	0.0159841	TFDP2
ENSCAFG00000012780	-9.96711	0.744437	-4.57712	0.00112005	0.016498	CD3G
ENSCAFG00000029972	3.62702	2.66195	4.4062	0.00112531	0.0165549	TRIM62
ENSCAFG00000009632	5.63741	-0.580208	4.45727	0.00112827	0.0165778	TYRO3
ENSCAFG00000018612	6.8176	1.32474	4.48475	0.00113928	0.0167188	CARD6
ENSCAFG00000041031	5.42511	-1.20479	4.43253	0.00115699	0.0169577
ENSCAFG00000002762	3.53547	1.57498	4.38208	0.00115994	0.0169799	EML6
ENSCAFG00000041191	2.31275	5.9339	4.36529	0.00116432	0.017023	HMGN4
ENSCAFG00000016010	3.7763	-0.288982	4.38055	0.00117004	0.0170855	FSCN1
ENSCAFG00000008640	-2.04935	10.2694	-4.35297	0.00118268	0.0172487	TUBA1B
ENSCAFG00000017916	4.9312	0.735164	4.39019	0.00120207	0.0175099	SEMA7A
ENSCAFG00000007248	-2.24907	7.01839	-4.33786	0.00120806	0.0175674	GNPTAB
ENSCAFG00000014573	2.44007	5.98155	4.33816	0.00120899	0.0175674	P4HA1
ENSCAFG00000000784	2.70649	5.47529	4.33864	0.0012113	0.0175756	TTC38
ENSCAFG00000009010	-5.87429	-1.41575	-4.41068	0.00121378	0.0175756	ZNF641
ENSCAFG00000019666	-4.19615	4.00818	-4.36321	0.001214	0.0175756	PER3
ENSCAFG00000029842	4.97494	-1.15986	4.3743	0.00123056	0.0177848	MAFF
ENSCAFG00000015813	5.34043	-2.08864	4.38435	0.00123146	0.0177848	PADI2
ENSCAFG00000041196	2.13798	6.92024	4.31906	0.00123877	0.0178686
ENSCAFG00000017250	2.50222	7.51909	4.31941	0.00124084	0.0178766	DENND4A
ENSCAFG00000031495	5.38389	-1.33721	4.378	0.0012444	0.017906	ZNF461
ENSCAFG00000016357	2.35612	5.47919	4.31121	0.00125342	0.018014	DBN1
ENSCAFG00000019121	4.36874	0.251452	4.33422	0.00127072	0.0182404	ANKRD24
ENSCAFG00000017889	-6.35542	1.40933	-4.38369	0.00128424	0.0183723	EVL
ENSCAFG00000017147	4.71652	1.94853	4.33574	0.00128446	0.0183723	ANGEL1
ENSCAFG00000009805	-6.76366	-0.651008	-4.39534	0.00128457	0.0183723	NAP1L5
ENSCAFG00000029871	3.97347	1.16351	4.31528	0.00128678	0.0183817	ZNF180
ENSCAFG00000049665	4.96603	-1.97593	4.33388	0.00130025	0.0185517
ENSCAFG00000018769	4.50082	0.672521	4.31933	0.00130317	0.018571	CATSPERD
ENSCAFG00000000026	2.23568	7.07389	4.28064	0.00130595	0.0185882	CYB5A
ENSCAFG00000042489	-8.35992	-0.119466	-4.41528	0.00132626	0.0187628
ENSCAFG00000030205	4.60346	-2.05281	4.30853	0.00132774	0.0187628	KCTD1
ENSCAFG00000013112	4.60346	-1.87488	4.30853	0.00132774	0.0187628	METRNL
ENSCAFG00000045997	4.60346	-2.11702	4.30853	0.00132774	0.0187628
ENSCAFG00000020330	4.60346	-2.47102	4.30853	0.00132774	0.0187628	ADGRL2
ENSCAFG00000014587	4.60346	-1.76665	4.30853	0.00132774	0.0187628	TNFSF4
ENSCAFG00000013947	5.31824	-1.29506	4.32187	0.00134064	0.0189201	SLC6A20
ENSCAFG00000000487	3.26272	6.30337	4.26969	0.00134355	0.0189201	DLA88
ENSCAFG00000002796	2.52692	6.33978	4.2613	0.00134366	0.0189201	CCDC88A
ENSCAFG00000011041	5.10825	-0.574551	4.3113	0.00134888	0.018971	CSF2RA
ENSCAFG00000017318	-6.81976	1.19986	-4.35551	0.00135998	0.0191043	EBF1
ENSCAFG00000015902	4.67254	2.05669	4.28869	0.0013681	0.0191956	P3H4
ENSCAFG00000016429	5.05188	-1.06464	4.29263	0.00138099	0.0193364	TNFRSF8
ENSCAFG00000048526	-6.21262	4.15816	-4.32657	0.00138141	0.0193364
ENSCAFG00000016470	5.82837	-0.467853	4.31334	0.00138503	0.0193595
ENSCAFG00000014058	-2.3473	8.05165	-4.2375	0.00138633	0.0193595	CCDC50
ENSCAFG00000012487	-5.71217	-1.15533	-4.30287	0.00139857	0.0195074	MYO3B
ENSCAFG00000015670	2.54833	6.06117	4.22903	0.00140482	0.0195518	PTEN
ENSCAFG00000028486	2.14993	5.93964	4.22701	0.00140506	0.0195518	BLOC1S5
ENSCAFG00000009110	4.72722	-2.1144	4.26685	0.00141299	0.019639	MT1E
ENSCAFG00000009173	2.38849	5.4708	4.21855	0.00142333	0.0197596	EXOC2
ENSCAFG00000009427	-6.86698	-0.315461	-4.32174	0.00142762	0.0197736	PTPN13
ENSCAFG00000004911	-6.84412	0.823075	-4.32106	0.00142768	0.0197736	POU2F2
ENSCAFG00000007963	-7.72981	1.71329	-4.34095	0.0014367	0.0198751	BLK
ENSCAFG00000002601	5.46519	-0.621323	4.27509	0.0014388	0.0198801	BRSK1
ENSCAFG00000042412	4.18115	-0.680399	4.23843	0.00144041	0.0198801	ECHDC2
ENSCAFG00000032734	4.35397	0.233518	4.2375	0.00145114	0.019983	KCNK13
ENSCAFG00000011594	5.63741	-2.18292	4.27397	0.00145125	0.019983	RLBP1
ENSCAFG00000043646	2.7561	3.09656	4.20597	0.00145359	0.019992
ENSCAFG00000011994	3.58274	1.58675	4.21716	0.0014559	0.0200005	KREMEN1
ENSCAFG00000043796	-6.33469	-0.856382	-4.2876	0.00146531	0.0201063
ENSCAFG00000015345	3.16	2.8263	4.19987	0.00147598	0.0202199	CC2D2A
ENSCAFG00000002487	6.38637	1.0642	4.28339	0.001477	0.0202199	GABBR2
ENSCAFG00000015324	4.73045	-0.785302	4.22771	0.00149199	0.0204015	TNFAIP8L3
ENSCAFG00000012732	2.90363	2.36315	4.18459	0.00150042	0.020493	KLHDC9
ENSCAFG00000019685	4.43991	-1.07062	4.21479	0.00150234	0.0204956	CARD9
ENSCAFG00000041174	4.45907	-2.16285	4.21282	0.00150753	0.0205427
ENSCAFG00000010233	2.78169	2.96127	4.17658	0.00151438	0.0205923	ZBTB21
ENSCAFG00000047810	-7.37482	2.94376	-4.2933	0.00151465	0.0205923	PLAC8
ENSCAFG00000010085	-6.36421	-0.649198	-4.25846	0.0015278	0.0207472	ATP10A
ENSCAFG00000000602	-4.28714	2.06813	-4.19553	0.00153455	0.0208149	RRM2B
ENSCAFG00000016714	-10.4168	2.293	-4.35366	0.0015398	0.0208622	TP53
ENSCAFG00000009133	4.99176	-0.878938	4.20859	0.00154817	0.0209517	GPAT3
ENSCAFG00000008661	-2.45423	7.35174	-4.1516	0.00156205	0.0211153
ENSCAFG00000029125	5.01737	-1.16001	4.19751	0.00157392	0.0212515	SIRPB2
ENSCAFG00000016702	2.23964	5.95377	4.13719	0.00159131	0.0214618	PCNX1
ENSCAFG00000017040	3.63147	2.04966	4.14956	0.00160136	0.0215728	FOS
ENSCAFG00000018638	-9.74447	0.862275	-4.30376	0.00161842	0.0217777	KSR1
ENSCAFG00000020179	5.58692	-0.735438	4.19181	0.00162407	0.021829	TGFBR3
ENSCAFG00000017599	-2.93354	4.31465	-4.1232	0.00163472	0.0219471	PIAS2
ENSCAFG00000008753	4.56016	3.93444	4.14794	0.00165677	0.0222179	DPYSL2
ENSCAFG00000031999	-2.83107	5.35463	-4.10235	0.00168018	0.0225064	SLC30A1
ENSCAFG00000010704	-3.31351	7.26475	-4.10072	0.00170005	0.0227468	SP140
ENSCAFG00000049968	4.65439	1.35888	4.12319	0.00172162	0.0230094
ENSCAFG00000007007	5.65009	-0.387453	4.14353	0.00174265	0.0232642	ATP8A2
ENSCAFG00000005077	5.37366	-1.28961	4.12845	0.00175966	0.0234647	HTR5A
ENSCAFG00000023300	4.45907	-2.25766	4.08977	0.00179097	0.0238285
ENSCAFG00000011756	4.45907	-1.88476	4.08977	0.00179097	0.0238285	PLXNA2
ENSCAFG00000008770	4.47033	0.0672226	4.086	0.0018013	0.0239146	TMEM116
ENSCAFG00000012490	3.03148	3.71342	4.05501	0.00180148	0.0239146	LYSMD1
ENSCAFG00000017943	-2.67431	7.72347	-4.04596	0.00181417	0.0240451	ANXA6
ENSCAFG00000020370	2.76016	5.99588	4.0463	0.00181538	0.0240451	FHOD1
ENSCAFG00000007807	4.98159	-1.31953	4.08602	0.00183826	0.0243209	STOX2
ENSCAFG00000001114	3.22769	3.96458	4.03474	0.00186126	0.0245978	ARHGAP18
ENSCAFG00000016686	-4.24442	-0.537525	-4.0554	0.00186494	0.0246188	ANXA2
ENSCAFG00000012433	5.03868	2.17832	4.0758	0.00186944	0.0246508	PER2
ENSCAFG00000030126	-4.70942	1.08345	-4.06254	0.00187954	0.0247563	CRH
ENSCAFG00000046585	4.63702	-2.22476	4.05776	0.00188686	0.0248105
ENSCAFG00000013879	6.9408	2.1994	4.1241	0.00188892	0.0248105	CCR9
ENSCAFG00000001023	-6.67117	4.21421	-4.11607	0.00188994	0.0248105	MEI1
ENSCAFG00000029652	-7.02835	-0.835182	-4.12533	0.00189217	0.0248122
ENSCAFG00000030693	-6.63657	1.02759	-4.11233	0.00189732	0.0248521	KIAA0040
ENSCAFG00000002865	3.243	4.07606	4.02057	0.00189948	0.0248529	NFE2L3
ENSCAFG00000014690	2.16855	7.0843	4.00411	0.00191599	0.0250363	MLF2
ENSCAFG00000001394	5.55679	1.47884	4.0731	0.00191773	0.0250363	ETV7
ENSCAFG00000010304	-10.2414	0.956913	-4.18669	0.00193525	0.0252372	ETS1
ENSCAFG00000003056	2.55953	4.47336	3.99191	0.00195487	0.025465	PLEKHA8
ENSCAFG00000016394	4.28392	-0.282578	4.01938	0.00196543	0.0255219	PLEK2
ENSCAFG00000009867	2.44034	5.47786	3.98724	0.00196554	0.0255219	BBX
ENSCAFG00000009180	5.24996	1.11831	4.04662	0.00196571	0.0255219	GPR15
ENSCAFG00000007593	6.50458	1.16273	4.08091	0.0019733	0.0255923	PAM
ENSCAFG00000013801	-5.85225	0.00216331	-4.05951	0.00197968	0.025647	OSBPL6
ENSCAFG00000000250	4.9874	-1.65838	4.02829	0.00199569	0.025826	ARHGEF25
ENSCAFG00000001825	-3.96962	2.91363	-3.99967	0.00199851	0.0258343	CEMIP2
ENSCAFG00000012186	2.26516	4.97853	3.97362	0.00200114	0.0258356	POLR1H
ENSCAFG00000002017	4.72257	-0.570405	4.01811	0.00200298	0.0258356	FAM214B
ENSCAFG00000004990	-3.19537	4.58678	-3.98072	0.0020073	0.0258632	SLC35F5
ENSCAFG00000014556	1.92219	7.7432	3.95731	0.00204519	0.0263227	DHX8
ENSCAFG00000024784	3.07178	2.36084	3.96404	0.0020498	0.0263533	ARL16
ENSCAFG00000049139	4.54081	-2.18647	3.9954	0.00205384	0.0263766
ENSCAFG00000017017	4.30666	-0.814404	3.98751	0.00205833	0.0264056	THBS3
ENSCAFG00000004584	-2.86517	4.44208	-3.95217	0.00207655	0.0266104	TSC22D1
ENSCAFG00000011804	4.15359	0.245585	3.96628	0.00210951	0.0270007	CIART
ENSCAFG00000003989	3.89891	3.55938	3.95929	0.00211157	0.0270007	PLXNA1
ENSCAFG00000014928	4.98694	-2.2204	3.98378	0.00212654	0.0271628	PDE4C
ENSCAFG00000012914	-2.98228	4.97749	-3.93578	0.0021299	0.0271763	CLIC4
ENSCAFG00000000869	-8.71082	0.178102	-4.082	0.00214116	0.0272906	PRR5
ENSCAFG00000042575	-4.76172	-2.10315	-3.96308	0.00217017	0.0276306
ENSCAFG00000003833	-3.1741	5.24578	-3.92005	0.00218692	0.0278139	SDC1
ENSCAFG00000013305	3.32808	1.50227	3.92083	0.00219269	0.027843	DNAJC12
ENSCAFG00000009092	3.35612	1.27845	3.92095	0.00219392	0.027843	PAIP2B
ENSCAFG00000014900	-2.88953	3.79676	-3.91231	0.00219847	0.0278709	LSM4
ENSCAFG00000017113	4.79472	-1.54022	3.94845	0.00221917	0.0280859	DCST1
ENSCAFG00000018300	2.71319	2.93962	3.90346	0.00222019	0.0280859	PPP1R13B
ENSCAFG00000012295	2.34854	4.59402	3.89291	0.00224506	0.0283703	SYCP2
ENSCAFG00000003409	-2.94548	8.77556	-3.89712	0.00224889	0.0283884	RRM2
ENSCAFG00000025390	4.79472	-1.88306	3.93815	0.00225225	0.0283933	SLC22A17
ENSCAFG00000004887	-4.69583	-1.40722	-3.93475	0.00225408	0.0283933	ST3GAL3
ENSCAFG00000032693	2.75699	3.45641	3.88723	0.00227361	0.0286088	AIF1
ENSCAFG00000041581	4.72257	-1.69391	3.92816	0.00227801	0.0286337	ZNF697
ENSCAFG00000019817	3.38462	3.28038	3.89279	0.00228569	0.0286997	BRD3
ENSCAFG00000031933	-5.72355	-1.3745	-3.95139	0.00229874	0.028833
ENSCAFG00000012297	2.5247	5.36172	3.87056	0.00232145	0.029087	ZDHHC18
ENSCAFG00000032617	2.4747	3.74328	3.86638	0.00233415	0.029157	ZSCAN16
ENSCAFG00000015155	4.54952	3.03287	3.90592	0.00233556	0.029157	TIMP1
ENSCAFG00000017786	4.96603	-2.46958	3.91782	0.00233578	0.029157	FHOD3
ENSCAFG00000013371	3.66251	3.787	3.883	0.0023369	0.029157	ETV6
ENSCAFG00000047572	-5.31491	-1.66272	-3.92485	0.00234686	0.0292504
ENSCAFG00000014046	-7.06662	3.80882	-3.97455	0.00235134	0.0292649	RASAL2
ENSCAFG00000000192	4.78872	4.60667	3.90703	0.00235481	0.0292649	SEMA6A
ENSCAFG00000029218	4.36777	1.03089	3.89501	0.00235544	0.0292649	NCR3LG1
ENSCAFG00000010953	4.11715	0.508671	3.88546	0.00236535	0.0293572	PLCL1
ENSCAFG00000030125	-6.58473	-1.12601	-3.93922	0.00242645	0.030084	ZNF572
ENSCAFG00000043182	4.97258	-1.06407	3.88509	0.0024495	0.0303379
ENSCAFG00000029004	-3.79503	2.40355	-3.84993	0.00246131	0.0304523
ENSCAFG00000019864	3.48951	3.46977	3.84036	0.00247161	0.0305034	GBGT1
ENSCAFG00000012504	4.75135	-1.03267	3.87117	0.00247614	0.0305034	ACTN3
ENSCAFG00000018046	-3.74046	1.93709	-3.84298	0.00248157	0.0305034	TTR
ENSCAFG00000012242	-7.82653	-0.302061	-3.95423	0.00249364	0.0305034	ZNF831
ENSCAFG00000013121	4.67568	0.208198	3.86351	0.00249585	0.0305034	RNASEL
ENSCAFG00000023403	4.29861	-1.87165	3.85149	0.00250131	0.0305034	MPP3
ENSCAFG00000028971	4.29861	-2.15839	3.85149	0.00250131	0.0305034	CCDC85C
ENSCAFG00000004428	4.29861	-1.83915	3.85149	0.00250131	0.0305034	CYSLTR2
ENSCAFG00000011584	4.29861	-1.82594	3.85149	0.00250131	0.0305034	GRAMD1B
ENSCAFG00000020004	4.29861	-2.12562	3.85149	0.00250131	0.0305034	VCAM1
ENSCAFG00000004935	4.29861	-2.21565	3.85149	0.00250131	0.0305034	PCDH20
ENSCAFG00000011840	4.29861	-2.14634	3.85149	0.00250131	0.0305034	SYT12
ENSCAFG00000015203	4.29861	-2.19219	3.85149	0.00250131	0.0305034	PLEKHG6
ENSCAFG00000013688	-3.94678	2.92558	-3.84232	0.00250155	0.0305034	USP28
ENSCAFG00000031667	-5.45779	-0.0993431	-3.88312	0.00250831	0.0305544	ADH4
ENSCAFG00000030851	4.43771	-1.36712	3.84833	0.00252665	0.0307461	HLF
ENSCAFG00000035804	5.30681	-2.12811	3.87231	0.00253133	0.0307714
ENSCAFG00000011638	-5.43376	-1.49296	-3.87469	0.00253652	0.0307911	SPTA1
ENSCAFG00000013434	4.70807	-0.71694	3.85284	0.00253816	0.0307911	FAM43A
ENSCAFG00000006448	3.47624	1.74752	3.81456	0.00256427	0.031076	TEX15
ENSCAFG00000016410	6.07718	1.5705	3.88562	0.00256703	0.0310776	PLEKHH1
ENSCAFG00000011147	4.05548	0.041812	3.82625	0.0025705	0.0310878	ESAM
ENSCAFG00000049475	-6.63783	-0.897091	-3.89815	0.00258112	0.0311808
ENSCAFG00000015105	2.1277	7.96468	3.79388	0.00258346	0.0311808	BIRC3
ENSCAFG00000028917	2.27526	5.0846	3.79104	0.00259613	0.031279	SNX10
ENSCAFG00000012722	5.16653	-1.45343	3.85053	0.00259689	0.031279	NECTIN4
ENSCAFG00000010170	3.28568	1.8241	3.79787	0.00261301	0.0314412	PSD
ENSCAFG00000019652	-2.8404	4.84356	-3.78783	0.00262555	0.0315599	ARID3A
ENSCAFG00000046028	4.04206	0.558461	3.79709	0.00268015	0.0321835
ENSCAFG00000029137	5.21185	-0.891692	3.82904	0.00268469	0.0322053	ZNF629
ENSCAFG00000030300	-2.8744	5.2401	-3.7634	0.00272148	0.0326136	CCR7
ENSCAFG00000020154	3.3444	2.9364	3.76674	0.00273767	0.0327454	GFI1
ENSCAFG00000004092	-4.34344	0.577563	-3.7904	0.00273801	0.0327454	MTMR2
ENSCAFG00000002069	4.72722	-1.64314	3.79069	0.00278054	0.0332073	COL1A2
ENSCAFG00000009120	3.03226	4.95145	3.75031	0.00278225	0.0332073	RIOX2
ENSCAFG00000013039	-5.05896	-1.27197	-3.79865	0.00278785	0.03324	ZNF365
ENSCAFG00000010123	2.2711	6.07282	3.74092	0.00279061	0.03324	PSPH
ENSCAFG00000032627	4.51206	-1.54549	3.7802	0.00279811	0.0332959
ENSCAFG00000016982	-1.99994	7.91572	-3.73557	0.00280869	0.0333552	DOCK2
ENSCAFG00000009202	-2.80935	7.58378	-3.74039	0.00281039	0.0333552	KNL1
ENSCAFG00000016837	-6.64088	1.21168	-3.83932	0.00281285	0.0333552	SKAP1
ENSCAFG00000013269	-5.00159	-1.7141	-3.79046	0.00281438	0.0333552	ID3
ENSCAFG00000011677	2.51933	8.00573	3.73086	0.00283778	0.0335968	EPB41
ENSCAFG00000010145	-2.40618	5.7092	-3.72942	0.00284045	0.0335968	RAB35
ENSCAFG00000049079	-6.52455	-1.34233	-3.82817	0.00284526	0.0336201
ENSCAFG00000008269	2.57375	3.92125	3.72366	0.00286939	0.0338714	IL17RB
ENSCAFG00000013792	-3.49409	3.67927	-3.73309	0.00288729	0.0340488	STARD5
ENSCAFG00000017387	3.20075	5.35148	3.72553	0.00289551	0.0341117	PIK3R5
ENSCAFG00000018722	-2.73743	5.4073	-3.71629	0.00290689	0.0342116	NDE1
ENSCAFG00000007165	-5.44219	-0.079014	-3.78084	0.00290994	0.0342135
ENSCAFG00000004128	-4.38576	3.5366	-3.74309	0.00293883	0.0345188	BBS7
ENSCAFG00000025152	3.29668	2.35468	3.71459	0.00294935	0.034608	ZC3HAV1L
ENSCAFG00000014278	-4.529	1.92759	-3.7412	0.00296445	0.0347326	ABCA12
ENSCAFG00000032164	-5.74185	-0.0636092	-3.77687	0.00296584	0.0347326	ZNF792
ENSCAFG00000028715	-2.88164	6.17592	-3.70242	0.0029735	0.0347878	HMGB3
ENSCAFG00000001228	3.88739	2.36583	3.72061	0.00297914	0.0347916	DENND3
ENSCAFG00000027099	4.82693	-1.01514	3.74633	0.0029797	0.0347916	U4
ENSCAFG00000010963	1.94612	6.57671	3.69249	0.00298909	0.0348668	MRPS35
ENSCAFG00000014297	-5.46381	-0.231218	-3.76014	0.0030026	0.0349899	ZC3H12C
ENSCAFG00000009314	2.97236	3.7576	3.69461	0.00301291	0.0350755	NQO2
ENSCAFG00000025083	-9.245	0.389075	-3.85324	0.003035	0.0352686	FADS1
ENSCAFG00000010491	2.24846	6.40245	3.6828	0.00303546	0.0352686	LPCAT1
ENSCAFG00000004583	-7.04746	-0.622413	-3.79726	0.00304259	0.0353167	RAB37
ENSCAFG00000018807	-6.35847	0.536349	-3.77463	0.00305652	0.0354437	IMPA2
ENSCAFG00000013594	-5.80684	-1.42545	-3.7546	0.00307342	0.0356047	ZNF280B
ENSCAFG00000046556	-6.36702	-1.22434	-3.76991	0.00307898	0.0356342
ENSCAFG00000003287	4.86344	-1.27518	3.7229	0.00308898	0.035715	GPR141
ENSCAFG00000044429	3.29012	4.0665	3.67725	0.00311399	0.0359361
ENSCAFG00000045561	-7.2227	-0.79392	-3.78627	0.00311418	0.0359361
ENSCAFG00000014493	5.07567	-1.11337	3.72057	0.00312855	0.0360668
ENSCAFG00000010051	-3.9023	1.23569	-3.68542	0.00313842	0.0361454
ENSCAFG00000016039	3.73905	1.64369	3.67747	0.0031568	0.0363217	PSEN2
ENSCAFG00000018589	-2.97477	5.86407	-3.65899	0.00317378	0.0364667	OXCT1
ENSCAFG00000020367	4.33293	-0.333133	3.68883	0.00317557	0.0364667	PLEKHG4
ENSCAFG00000008509	3.88947	1.47024	3.67268	0.00319616	0.0366675	CCDC113
ENSCAFG00000012547	-2.57655	5.4669	-3.6461	0.00321221	0.0368159	PLEKHA1
ENSCAFG00000006176	2.88388	5.71598	3.6422	0.00324669	0.037175	RAB11FIP1
ENSCAFG00000009232	-5.09454	-1.61965	-3.69466	0.00325326	0.0372143	AMIGO2
ENSCAFG00000000134	5.57758	-0.0780308	3.7058	0.00326972	0.0373664	RBMS2
ENSCAFG00000019169	-2.08737	6.39098	-3.62931	0.00327865	0.0374323	MYO1C
ENSCAFG00000031290	4.24926	1.82075	3.6604	0.00330016	0.0376415	C1QA
ENSCAFG00000009934	4.64736	1.78402	3.66645	0.0033259	0.0378769	ATXN1
ENSCAFG00000031346	-8.98363	1.91686	-3.78505	0.0033272	0.0378769	RHOU
ENSCAFG00000015043	5.44089	-0.0619528	3.68733	0.00333994	0.0379854	MMP13
ENSCAFG00000005419	2.95443	4.88104	3.60826	0.00341717	0.0387807	PNP
ENSCAFG00000015776	-6.00364	-1.23571	-3.68813	0.00342064	0.0387807	CCDC120
ENSCAFG00000032751	3.08543	4.35511	3.6089	0.00342412	0.0387807	CLEC2B
ENSCAFG00000001533	3.53861	1.3929	3.61727	0.00342584	0.0387807	TSPAN33
ENSCAFG00000010132	2.08804	7.55907	3.59919	0.00342626	0.0387807	APLP2
ENSCAFG00000005906	5.97445	1.21253	3.68481	0.00343313	0.0388213	PYCR1
ENSCAFG00000000376	-5.9474	-0.322391	-3.68094	0.00344882	0.0389615
ENSCAFG00000000361	4.67778	-0.885574	3.63872	0.00346987	0.039137	TBC1D30
ENSCAFG00000003874	3.29396	4.56766	3.60302	0.00347268	0.039137	NUCB1
ENSCAFG00000012699	-5.05436	-1.98153	-3.64908	0.00347429	0.039137	HMX2
ENSCAFG00000001520	-4.62955	-1.15794	-3.63349	0.00348958	0.0392719	NFIB
ENSCAFG00000006694	-4.97151	1.16272	-3.64261	0.00349491	0.0392945	STX2
ENSCAFG00000013824	2.20355	5.32546	3.58245	0.00351349	0.0394384	PHC1
ENSCAFG00000012677	-9.04838	0.80488	-3.74955	0.00351438	0.0394384	CD79B
ENSCAFG00000002390	5.15529	0.629007	3.64143	0.00352996	0.0395757	FAM178B
ENSCAFG00000042774	-5.61631	-1.43707	-3.65376	0.00353843	0.0396332
ENSCAFG00000004773	5.2379	0.821259	3.64057	0.00354762	0.0396985	AGAP3
ENSCAFG00000007797	4.72195	-0.717858	3.62208	0.00356352	0.0398261	MARVELD2
ENSCAFG00000030823	4.54081	-1.45602	3.61635	0.00356576	0.0398261	POMGNT2
ENSCAFG00000007242	-2.90843	7.11129	-3.57555	0.00358215	0.0399714	CKAP2L
ENSCAFG00000009829	5.29722	2.38126	3.6328	0.00359852	0.040085	CD2
ENSCAFG00000002731	-9.44231	0.821759	-3.74203	0.00359911	0.040085	RAPGEF5
ENSCAFG00000010499	3.95697	1.90758	3.58797	0.00363107	0.040403	CDON
ENSCAFG00000003268	-2.67552	5.71254	-3.55927	0.00365364	0.0406158
ENSCAFG00000015867	-6.39255	-0.794216	-3.65269	0.00366802	0.0407374	ONECUT1
ENSCAFG00000017353	2.85276	3.28293	3.55765	0.0036738	0.0407633	SH3BGRL
ENSCAFG00000001779	3.92601	0.862116	3.57707	0.0036859	0.0408477	ASB15
ENSCAFG00000045120	4.54081	-2.18177	3.59307	0.00369135	0.0408477
ENSCAFG00000016799	3.52804	0.913629	3.56643	0.00369177	0.0408477	VKORC1
ENSCAFG00000031543	4.83384	0.198055	3.59639	0.00372084	0.0411309
ENSCAFG00000013049	-5.71777	-0.505182	-3.61551	0.00376345	0.0415631	EGR2
ENSCAFG00000008795	2.35711	3.9434	3.53524	0.0037705	0.0416021	FKBP11
ENSCAFG00000032401	4.4875	1.08656	3.56975	0.00381308	0.042019
ENSCAFG00000016171	2.71211	2.9743	3.5303	0.00381539	0.042019	TMEM138
ENSCAFG00000019406	3.01041	3.88239	3.53267	0.00382472	0.0420825	SPPL2B
ENSCAFG00000013048	-9.261	2.42212	-3.69583	0.00383336	0.0421385	FCRLA
ENSCAFG00000020393	-2.11231	6.18071	-3.52034	0.00384773	0.0422572	ACADM
ENSCAFG00000031909	3.15405	1.49956	3.52996	0.00385377	0.0422843	ZNF790
ENSCAFG00000010941	-5.00727	-1.61042	-3.57485	0.00387259	0.0424513	SLC24A4
ENSCAFG00000004956	2.45233	5.80646	3.50819	0.0039279	0.0430178	PAK1
ENSCAFG00000015039	2.05588	5.18875	3.49654	0.0039843	0.0435771	UVSSA
ENSCAFG00000012189	2.12044	5.10648	3.4964	0.00398634	0.0435771	PPP1R11
ENSCAFG00000003010	-3.4724	6.66888	-3.51172	0.00399685	0.0436516	UGCG
ENSCAFG00000028694	4.69189	-1.1152	3.54098	0.00401663	0.0438272	ZNF793
ENSCAFG00000001487	-7.39362	0.949447	-3.61768	0.00403032	0.0439361	LGALS1
ENSCAFG00000042017	2.90847	3.52706	3.48742	0.00408077	0.0444451
ENSCAFG00000002393	4.55385	-0.508687	3.523	0.00410112	0.0446256	SEMA4C
ENSCAFG00000020785	2.73373	3.48207	3.47716	0.00412932	0.0448912	U6
ENSCAFG00000013984	4.2664	-1.33239	3.50399	0.00416742	0.0452638	CCDC103
ENSCAFG00000015023	3.47508	0.546659	3.48208	0.00417773	0.0453341
ENSCAFG00000003941	-5.67296	-1.36689	-3.542	0.00419407	0.0454697	SPATA6
ENSCAFG00000024030	-11.0091	1.91401	-3.66637	0.00421407	0.0456447	CD1C
ENSCAFG00000004443	4.10248	0.331639	3.49112	0.00421954	0.0456621	FOSB
ENSCAFG00000012707	1.92054	9.10317	3.45632	0.00422687	0.0456997	PSMB4
ENSCAFG00000026225	-2.96242	2.95678	-3.46196	0.0042433	0.0458354	SNORD26
ENSCAFG00000002421	4.89089	-1.44173	3.50878	0.00425378	0.0459067	ZNF550
ENSCAFG00000032747	5.32479	-0.985661	3.51995	0.00426702	0.0460076	FN3K
ENSCAFG00000028570	3.19051	2.32164	3.45943	0.00428406	0.0460617	DUSP3
ENSCAFG00000016298	-5.37664	1.21946	-3.51874	0.00428509	0.0460617	TMEM102
ENSCAFG00000011188	3.0899	4.00052	3.45746	0.00428511	0.0460617	GALNT3
ENSCAFG00000011415	-2.72594	4.56664	-3.45175	0.00428761	0.0460617	MCUB
ENSCAFG00000009856	5.15903	-0.761234	3.50303	0.00434398	0.0466249	SLC6A5
ENSCAFG00000040994	5.05188	-0.463238	3.4989	0.00434959	0.0466428
ENSCAFG00000020135	3.79873	3.33964	3.4602	0.0043667	0.0467838	FNBP1L
ENSCAFG00000005212	4.96067	1.23234	3.48909	0.00439598	0.0470549	FOSL2
ENSCAFG00000023251	3.67095	-0.988164	3.44687	0.00443373	0.0474161	NMS
ENSCAFG00000002599	2.47261	3.65816	3.42077	0.00447309	0.0477937	FAM135A
ENSCAFG00000017838	3.18008	2.84772	3.4293	0.00447999	0.0478243	CYP46A1
ENSCAFG00000040103	4.41571	-1.56263	3.45783	0.00449595	0.0479514
ENSCAFG00000018963	-5.72055	0.106904	-3.49543	0.00450966	0.0480543	ATF7IP2
ENSCAFG00000011727	3.27432	4.62262	3.42525	0.00451954	0.0480949	MILR1
ENSCAFG00000000659	4.19425	-0.903272	3.44767	0.00452161	0.0480949	SYTL3
ENSCAFG00000000395	-2.35815	5.4181	-3.40905	0.00454617	0.0483127	MAPK9
ENSCAFG00000018037	-3.12492	3.99531	-3.41607	0.00456267	0.0484446	B4GALT6
ENSCAFG00000033502	5.27776	-0.350898	3.47124	0.00458306	0.0486174
ENSCAFG00000014550	3.35207	0.833202	3.41422	0.0046059	0.0488159
ENSCAFG00000020847	4.36313	-0.585062	3.43913	0.00461392	0.0488572	U6
ENSCAFG00000007127	-9.38934	0.750473	-3.57287	0.00463062	0.0489623	LMO2
ENSCAFG00000018727	-4.4638	3.21097	-3.43948	0.00463213	0.0489623	RAB31
ENSCAFG00000003854	3.59952	1.9938	3.40738	0.00469256	0.0495568	WASF1
ENSCAFG00000031529	-5.69936	4.18347	-3.46642	0.00470799	0.0496754	CLEC2D
ENSCAFG00000017282	-6.68183	-0.816832	-3.48879	0.00475546	0.0501316	CYSLTR1
ENSCAFG00000032590	-4.57142	3.22415	-3.42138	0.00478391	0.0503865	IL21R
ENSCAFG00000009472	-2.85085	5.54324	-3.37761	0.00480136	0.0505253	PTDSS1
ENSCAFG00000010619	2.80175	3.59816	3.37229	0.0048348	0.050832	BICD1
ENSCAFG00000010268	2.48847	4.59485	3.36789	0.00484159	0.0508581	MRS2
ENSCAFG00000017001	-3.6419	1.52719	-3.38532	0.00485859	0.0509915
ENSCAFG00000031802	2.80463	2.36159	3.36784	0.00486747	0.0509994	CRPPA
ENSCAFG00000023107	3.97293	3.75841	3.39263	0.00486797	0.0509994	OAS2
ENSCAFG00000000925	4.20639	-1.71535	3.39823	0.00487477	0.0510255	DCBLD1
ENSCAFG00000008881	-4.62279	-1.14089	-3.40562	0.00491117	0.051361	PRDM8
ENSCAFG00000048946	2.08771	5.23623	3.34945	0.00495956	0.0518213
ENSCAFG00000002300	-5.06507	-1.80663	-3.41108	0.00497187	0.0518773	KLHL31
ENSCAFG00000016861	-5.35586	0.0917602	-3.41982	0.00497369	0.0518773	PNMA1
ENSCAFG00000011231	-2.22043	6.29588	-3.33562	0.00506761	0.0528103	LYST
ENSCAFG00000016807	3.66102	0.586546	3.35433	0.00509511	0.0530502	SCRN2
ENSCAFG00000009784	-6.37269	-0.960799	-3.43222	0.00511422	0.0531877	SLC22A15
ENSCAFG00000009786	-6.48141	-0.999388	-3.43498	0.00511731	0.0531877	MAB21L3
ENSCAFG00000000886	-3.05702	7.25351	-3.33396	0.00515223	0.0534957	DSE
ENSCAFG00000025515	2.63125	5.22573	3.32736	0.00515599	0.0534957	FOXJ2
ENSCAFG00000015458	4.22676	4.62303	3.35329	0.00522351	0.0541113	CLNK
ENSCAFG00000001534	-6.96642	0.471175	-3.43513	0.00522447	0.0541113	TLE4
ENSCAFG00000003022	5.84262	0.280849	3.40189	0.00522942	0.0541152	MYCL
ENSCAFG00000030792	-5.48613	-1.16986	-3.38788	0.00525438	0.0543259	CA13
ENSCAFG00000029853	4.17101	0.401291	3.34078	0.00531087	0.0548619	CDKN1A
ENSCAFG00000020133	4.43705	1.88905	3.34543	0.00533664	0.05508	BCAR3
ENSCAFG00000000374	-5.97617	0.145097	-3.38301	0.00541635	0.0558056	IRAK3
ENSCAFG00000017115	-3.42032	5.36031	-3.30816	0.00541697	0.0558056	DNASE2
ENSCAFG00000032525	2.72969	3.79848	3.29501	0.00542291	0.0558056	AHNAK
ENSCAFG00000009094	-2.76343	6.06859	-3.29431	0.00543225	0.0558056	HPSE
ENSCAFG00000003004	1.79846	7.90281	3.28782	0.00543493	0.0558056	PPT1
ENSCAFG00000029298	3.55782	5.07773	3.30916	0.00543524	0.0558056	GGTA1
ENSCAFG00000000160	-3.65629	2.73138	-3.30718	0.00547169	0.0561311	NAB2
ENSCAFG00000019489	-6.14161	-1.03806	-3.38011	0.00548203	0.0561884	TP73
ENSCAFG00000001204	-2.98888	6.71581	-3.29062	0.0054909	0.0562306	KIF20A
ENSCAFG00000042977	4.44756	-1.7887	3.32633	0.00549718	0.0562463
ENSCAFG00000009423	3.61024	-0.46964	3.30238	0.00550215	0.0562485	C29H8orf37
ENSCAFG00000008877	-3.24643	7.62031	-3.29252	0.00551539	0.0563351	BUB1B
ENSCAFG00000007492	3.21607	1.50261	3.28915	0.00553842	0.0565215	PALLD
ENSCAFG00000017709	-7.19486	-0.584332	-3.40008	0.00556611	0.0567551	CLMN
ENSCAFG00000030826	3.91159	-2.3291	3.2973	0.00561184	0.0570248	GCSAM
ENSCAFG00000009961	3.91159	-2.54167	3.2973	0.00561184	0.0570248	ADAMTS15
ENSCAFG00000038525	3.91159	-2.25024	3.2973	0.00561184	0.0570248
ENSCAFG00000011123	3.91159	-2.43367	3.2973	0.00561184	0.0570248	LRRC27
ENSCAFG00000030691	-5.30961	-1.8679	-3.33863	0.00561921	0.0570506	ARHGAP8
ENSCAFG00000018719	2.6692	6.30184	3.26994	0.00562569	0.0570674	ALDOC
ENSCAFG00000015354	1.96281	6.53148	3.26366	0.00563854	0.0571488	C27H12orf4
ENSCAFG00000017658	-2.82787	6.38288	-3.2697	0.00564573	0.0571727	PLK1
ENSCAFG00000000593	-1.84566	9.15369	-3.26185	0.00565209	0.0571882	LMNB1
ENSCAFG00000032422	2.14084	4.14861	3.25939	0.00567994	0.0574208	RARRES1
ENSCAFG00000046870	-7.58639	0.848227	-3.39636	0.00568734	0.0574465
ENSCAFG00000017339	-3.98664	-0.057572	-3.28841	0.00570661	0.0575764
ENSCAFG00000014739	-5.2559	-1.63961	-3.32654	0.00570993	0.0575764	GUCY1A2
ENSCAFG00000043448	3.33185	-0.462808	3.27068	0.00571687	0.0575972
ENSCAFG00000006089	4.07514	-1.75806	3.2852	0.00575664	0.0579486	SMOX
ENSCAFG00000009661	-2.04925	6.22753	-3.24824	0.00577328	0.0580666	PIK3C2B
ENSCAFG00000031036	2.06852	4.64787	3.2466	0.00578817	0.058119	E2F3
ENSCAFG00000018922	2.60927	2.38592	3.2504	0.00578831	0.058119	ABHD15
ENSCAFG00000020391	4.70578	1.15186	3.29345	0.00585162	0.0587048	CES2
ENSCAFG00000020216	2.53819	3.48272	3.22814	0.00597977	0.0599396	NR6A1
ENSCAFG00000008857	3.14234	1.66129	3.23548	0.00599525	0.0600438	CACNB3
ENSCAFG00000010739	4.19371	3.79932	3.25908	0.00602333	0.0602741	TERT
ENSCAFG00000007975	-2.96453	4.25083	-3.22851	0.00602923	0.0602821	TERF1
ENSCAFG00000012767	-2.94707	4.81056	-3.22329	0.00607446	0.0606831	RUBCN
ENSCAFG00000016457	-10.7486	1.53019	-3.41671	0.00611376	0.0609797	FCRL2
ENSCAFG00000009441	-3.60662	3.69454	-3.23306	0.00611447	0.0609797	CD82
ENSCAFG00000049422	4.32668	-1.87067	3.24776	0.00616644	0.0614462
ENSCAFG00000013035	-7.15008	-0.659536	-3.33108	0.00617999	0.0615294
ENSCAFG00000009838	1.84987	7.02106	3.20175	0.00618917	0.0615689	SIRT5
ENSCAFG00000000755	-4.6634	3.78878	-3.25185	0.00622594	0.0618827	FNIP1
ENSCAFG00000015618	-3.57746	1.90354	-3.21539	0.006275	0.0622725	TULP3
ENSCAFG00000031387	3.41438	0.344348	3.21136	0.00627569	0.0622725
ENSCAFG00000009797	-6.1325	-0.871682	-3.29108	0.00628673	0.0623298	STAT4
ENSCAFG00000005037	-6.56437	2.0993	-3.29911	0.00633187	0.0627248	KLF5
ENSCAFG00000005449	-2.67559	4.28897	-3.19113	0.00634024	0.0627551	TGFBR2
ENSCAFG00000007746	2.27462	4.25218	3.18426	0.0063703	0.063	PRIMPOL
ENSCAFG00000031851	3.33563	2.50092	3.19626	0.00640456	0.0632858	CBX8
ENSCAFG00000009113	4.47496	-0.436604	3.2269	0.00641225	0.0633089
ENSCAFG00000048640	-7.89303	-0.162032	-3.32149	0.00646194	0.0637463
ENSCAFG00000010142	2.41847	5.70102	3.17432	0.00647754	0.0637699	SLC39A10
ENSCAFG00000005895	-2.25961	5.32605	-3.17304	0.00647878	0.0637699	STIM1
ENSCAFG00000007582	-4.20165	1.45916	-3.21174	0.0064805	0.0637699	SNX25
ENSCAFG00000000824	3.09402	2.43471	3.18252	0.00648997	0.06381	P4HA2
ENSCAFG00000004723	3.19495	3.5312	3.18316	0.00650376	0.0638844	KCNN4
ENSCAFG00000000629	3.60709	2.02358	3.19232	0.00650835	0.0638844	DENND6B
ENSCAFG00000010769	-3.16141	4.85392	-3.18002	0.00652812	0.0640254	MANBA
ENSCAFG00000031728	-5.02898	-1.78857	-3.23057	0.00654926	0.0641795	YAP1
ENSCAFG00000046287	-4.48117	-2.12237	-3.21125	0.00657103	0.0643395
ENSCAFG00000018800	-3.44737	2.61682	-3.18122	0.00657989	0.064373	TRAF4
ENSCAFG00000013075	-2.7079	4.51482	-3.16388	0.00661293	0.0646428	SH3KBP1
ENSCAFG00000014056	-5.6731	0.43547	-3.24199	0.00663894	0.0648115	MID1IP1
ENSCAFG00000004163	2.43831	3.60958	3.15809	0.00664115	0.0648115	HMCES
ENSCAFG00000030413	-5.54376	-1.63055	-3.23196	0.00670131	0.0652965	OR6N2
ENSCAFG00000039915	-3.12694	3.91452	-3.16215	0.00670189	0.0652965
ENSCAFG00000016040	3.95685	-0.976583	3.18193	0.00671077	0.0653292
ENSCAFG00000023837	-3.84378	0.775002	-3.17555	0.00674376	0.0655964	PTGFRN
ENSCAFG00000003778	2.48041	1.97789	3.14197	0.00681024	0.0661886	AFG1L
ENSCAFG00000043477	4.4981	-1.62838	3.18569	0.00684169	0.0664396
ENSCAFG00000005221	2.45619	3.3369	3.13806	0.0068486	0.0664522	ANKRD16
ENSCAFG00000002277	-5.48165	-1.30841	-3.19942	0.00702827	0.0681396	SUSD3
ENSCAFG00000009603	1.92231	5.17331	3.11588	0.00705269	0.0683204	SLC35B3
ENSCAFG00000014064	2.48722	5.45472	3.11471	0.00710017	0.0687241	PEX5
ENSCAFG00000041860	-2.28221	5.20372	-3.11118	0.00712008	0.0688604
ENSCAFG00000013663	-4.67316	-1.81754	-3.16452	0.00713079	0.0689076	GNAZ
ENSCAFG00000046360	-7.15858	-0.960735	-3.23289	0.00720294	0.0694693
ENSCAFG00000004523	4.39137	-1.48334	3.14906	0.00720456	0.0694693	ERICH6B
ENSCAFG00000008011	3.96666	0.300576	3.13607	0.00720653	0.0694693	FAM83C
ENSCAFG00000014447	4.43771	-2.04207	3.14889	0.00722265	0.0695231	CFAP97D1
ENSCAFG00000019555	1.98257	6.48976	3.1003	0.00722387	0.0695231	DNASE1L1
ENSCAFG00000008904	4.58852	0.115552	3.1474	0.00729286	0.07013	SHOX2
ENSCAFG00000007653	-2.75415	5.00253	-3.09667	0.00733559	0.0704836	ST3GAL5
ENSCAFG00000008380	4.03868	0.591471	3.1194	0.00741945	0.07123	AQP5
ENSCAFG00000014468	3.0377	2.51473	3.09345	0.00742661	0.07123	ZCWPW1
ENSCAFG00000012554	1.8668	8.20978	3.08109	0.00743566	0.07123	PIP5K1A
ENSCAFG00000014412	2.20497	6.13854	3.08215	0.00743736	0.07123	LPCAT3
ENSCAFG00000002824	2.78294	2.45213	3.08218	0.00750529	0.0718225	SH3BGRL2
ENSCAFG00000013896	5.24245	-1.23166	3.14901	0.00751473	0.0718547	MOGAT3
ENSCAFG00000048800	-6.61808	-0.938981	-3.18731	0.00755659	0.0721966
ENSCAFG00000016253	2.00205	4.79798	3.06962	0.00757091	0.072275	DNAJC16
ENSCAFG00000025113	4.29315	-0.548268	3.11311	0.00758275	0.0723297	CLEC12A
ENSCAFG00000008270	3.17732	1.3124	3.08208	0.00759094	0.0723494	SORBS1
ENSCAFG00000006917	-2.5198	6.7623	-3.06822	0.00762757	0.07264	MAP3K1
ENSCAFG00000019582	1.90524	5.86726	3.06299	0.00764511	0.0727309	ATP6AP1
ENSCAFG00000014717	4.54986	-2.52677	3.11526	0.00765278	0.0727309	PIANP
ENSCAFG00000015627	3.93075	-1.0823	3.09604	0.00765556	0.0727309	SIX4
ENSCAFG00000009145	-4.59308	-1.79024	-3.1144	0.00767955	0.0729003	CHST14
ENSCAFG00000009881	2.33562	6.99035	3.06145	0.00768694	0.0729118	ALAS1
ENSCAFG00000020002	1.95963	5.13525	3.05765	0.00770933	0.0730657	EXTL2
ENSCAFG00000011458	-2.75435	6.88144	-3.06318	0.00772238	0.0731307	IRAG2
ENSCAFG00000008858	-2.04497	7.63222	-3.05259	0.00777246	0.0735461	BMP2K
ENSCAFG00000016023	3.20344	1.59059	3.06523	0.00779759	0.0737249	COQ8A
ENSCAFG00000030931	4.59238	-1.07277	3.10322	0.00781453	0.0738261	LIF
ENSCAFG00000006879	2.52943	2.77418	3.04809	0.00786799	0.0742718	MARCHF8
ENSCAFG00000009649	4.54185	-0.64359	3.09458	0.00790078	0.0745219	PLEKHA6
ENSCAFG00000018177	-6.04016	-0.912978	-3.13615	0.00797298	0.075143	XYLT1
ENSCAFG00000013909	3.95649	-1.70624	3.07001	0.00798108	0.0751594	SERPINE1
ENSCAFG00000023272	3.67058	-2.20555	3.05586	0.00805559	0.0758008	FSTL3
ENSCAFG00000018180	-5.05064	-1.8764	-3.09554	0.00809328	0.0760948	ANKRD29
ENSCAFG00000031492	1.80145	6.69072	3.02467	0.0081046	0.0761408	MRPL21
ENSCAFG00000042313	-2.60519	5.25184	-3.02806	0.00812505	0.0762723	CENPT
ENSCAFG00000010783	1.71896	8.56948	3.01456	0.00823005	0.0771967	TMEM248
ENSCAFG00000030694	3.51978	-0.67056	3.03352	0.00828759	0.0776748	TMEM38A
ENSCAFG00000013086	-7.16318	-0.861515	-3.1401	0.00833511	0.0780583
ENSCAFG00000015883	-6.5855	-1.39675	-3.12292	0.00835008	0.0781367	NRG3
ENSCAFG00000014350	-4.91337	2.74043	-3.06994	0.00836696	0.0782328	MEF2B
ENSCAFG00000012439	-5.95594	0.0838316	-3.10062	0.00839799	0.0784159	CXCR5
ENSCAFG00000009609	-5.45404	-1.26793	-3.0844	0.00840532	0.0784159	TMEM117
ENSCAFG00000016053	2.80713	1.13569	3.00888	0.00840644	0.0784159	MNS1
ENSCAFG00000029191	-1.878	9.29985	-2.99984	0.00842085	0.0784885	STMN1
ENSCAFG00000018583	-8.96305	1.1143	-3.17231	0.00847989	0.0789765	PDE4B
ENSCAFG00000006175	-3.13843	5.7404	-3.00902	0.00848695	0.0789801	CDC25B
ENSCAFG00000016120	3.35902	-0.137798	3.01162	0.00852002	0.0792254	SPTB
ENSCAFG00000008430	-7.76995	-0.341217	-3.13487	0.00861476	0.0800013	PAG1
ENSCAFG00000002049	4.08103	-1.7489	3.02466	0.00861698	0.0800013	RUSC2
ENSCAFG00000012044	3.63223	-0.496607	3.01038	0.00863201	0.0800779	ADAMTSL4
ENSCAFG00000010957	1.93562	5.41859	2.98052	0.00867627	0.0804255	KLHL42
ENSCAFG00000010140	-3.28413	2.16453	-2.99392	0.00873291	0.0808255	BICDL1
ENSCAFG00000010539	3.70303	1.97741	3.00489	0.00873308	0.0808255
ENSCAFG00000005348	-9.843	0.933447	-3.17064	0.00874208	0.0808455	EHD3
ENSCAFG00000003162	-3.26465	4.91129	-2.99118	0.00876391	0.0809617	PELI1
ENSCAFG00000001607	4.32668	-1.61053	3.02123	0.00876834	0.0809617	SLC39A4
ENSCAFG00000011940	3.00818	1.89175	2.98094	0.00882721	0.0814417	PARP9
ENSCAFG00000006219	3.517	0.359893	2.99179	0.00884257	0.0815198	SIGLEC1
ENSCAFG00000010994	2.54079	5.80523	2.97099	0.00886095	0.0816256	PPFIBP1
ENSCAFG00000044056	-4.61157	-2.33504	-3.02219	0.00888204	0.0817562
ENSCAFG00000016641	3.05457	1.88961	2.97688	0.00889599	0.081821	CD68
ENSCAFG00000016284	-10.3864	1.22729	-3.16775	0.00892038	0.0819815	CARD11
ENSCAFG00000011383	-7.59809	-0.399881	-3.10391	0.00898586	0.0825192	CMKLR1
ENSCAFG00000001141	3.78424	-1.35496	2.98144	0.00909224	0.0834314	NDRG1
ENSCAFG00000001232	3.12893	2.26018	2.96223	0.00912307	0.0836494	SLC45A4
ENSCAFG00000018584	-3.38099	1.66387	-2.96536	0.00916367	0.0839343	FBXO4
ENSCAFG00000014897	-4.00409	3.73278	-2.98255	0.00917071	0.0839343	CDKN3
ENSCAFG00000003842	2.2138	4.8685	2.94541	0.00917543	0.0839343	FIG4
ENSCAFG00000005608	-2.19267	7.78937	-2.94473	0.00918314	0.0839399	EDEM1
ENSCAFG00000045077	3.67058	-2.239	2.9666	0.00925819	0.0845606
ENSCAFG00000007500	2.70936	5.42477	2.94337	0.00928014	0.0846956	SBF2
ENSCAFG00000010156	2.07919	3.69662	2.93631	0.00929454	0.0847616	SUMF2
ENSCAFG00000012285	2.08027	6.77499	2.93528	0.00930943	0.084832	CERS2
ENSCAFG00000016958	-2.07653	6.5407	-2.93294	0.00934279	0.0850587	KIF22
ENSCAFG00000013284	-1.83026	6.65833	-2.9318	0.00934869	0.0850587	SMS
ENSCAFG00000006914	-3.82879	0.597509	-2.96409	0.00936203	0.0851047	STK33
ENSCAFG00000007705	-2.77236	6.60612	-2.93827	0.00936813	0.0851047
ENSCAFG00000010603	-4.78529	5.08782	-2.99171	0.0094032	0.0853577	RGS1
ENSCAFG00000024646	-2.88288	5.10547	-2.93214	0.00948586	0.086042	ERAP2
ENSCAFG00000008613	-2.34748	6.23844	-2.92289	0.00951489	0.0862391	TROAP
ENSCAFG00000002784	3.93652	-0.833909	2.95598	0.00953032	0.0863129	FAM221A
ENSCAFG00000015033	3.94815	1.80027	2.95555	0.00954208	0.0863533	SH2D5
ENSCAFG00000014991	-3.94447	-1.34827	-2.95289	0.00958039	0.0866337
ENSCAFG00000017066	1.84099	6.63405	2.91327	0.00961986	0.0869242	RPL26
ENSCAFG00000013951	3.32629	1.59358	2.93176	0.00963611	0.0870045	TM7SF2
ENSCAFG00000025281	-7.21851	2.71268	-3.04943	0.00964575	0.0870251	CD1A8
ENSCAFG00000031719	-8.14859	1.87019	-3.07129	0.00966776	0.0871572	CD3D
ENSCAFG00000029920	2.41575	3.57107	2.91238	0.00968031	0.0872039	TSC22D3
ENSCAFG00000019549	2.7691	3.2695	2.91535	0.00970637	0.0873721	TELO2
ENSCAFG00000018776	-2.5324	4.9331	-2.90784	0.00976824	0.0878236	NTAN1
ENSCAFG00000009027	-2.45526	4.89141	-2.90675	0.00977138	0.0878236	FAM83D
ENSCAFG00000042062	-4.8326	-2.16463	-2.95978	0.00991512	0.0890478
ENSCAFG00000018641	-4.2448	1.8406	-2.93974	0.00992771	0.0890933	LGALS9
ENSCAFG00000005873	-2.25877	6.85038	-2.89101	0.00998456	0.0895356	RFTN1
ENSCAFG00000012215	-2.42585	6.03936	-2.89016	0.0100208	0.0897662	AP1S2
ENSCAFG00000004966	-2.10595	5.28425	-2.88741	0.0100255	0.0897662	MYD88
ENSCAFG00000013207	2.52399	2.95175	2.88955	0.0100476	0.0898396	C34H3orf70
ENSCAFG00000012120	-5.47765	1.54294	-2.97241	0.0100489	0.0898396	TRAF5
ENSCAFG00000003880	3.15921	1.66957	2.89969	0.0100672	0.0899361	PPP1R15A
ENSCAFG00000018643	2.53049	2.05506	2.88439	0.0101296	0.0904249	SLC25A23
ENSCAFG00000020252	-3.45882	5.9043	-2.90151	0.0101579	0.090609	NQO1
ENSCAFG00000019935	-3.50032	3.40391	-2.90002	0.0101998	0.0909142	FAM102B
ENSCAFG00000015047	1.78905	5.70599	2.87242	0.010245	0.0912484	IFFO1
ENSCAFG00000007184	-2.8592	5.8456	-2.87968	0.0102851	0.0915369	SKA3
ENSCAFG00000013017	3.88552	-0.617443	2.90343	0.0103267	0.0918031	CYB561
ENSCAFG00000020052	-4.0273	0.797142	-2.90761	0.0103306	0.0918031	FRRS1
ENSCAFG00000033183	-2.84958	2.92006	-2.87581	0.0103445	0.0918457
ENSCAFG00000006757	-7.79325	-0.144813	-3.0199	0.0103509	0.0918457	PPFIBP2
ENSCAFG00000005870	-2.8994	5.71287	-2.87511	0.010371	0.0919548	RASGRP3
ENSCAFG00000000600	2.16714	3.1349	2.86479	0.0103882	0.0919974	C6orf47
ENSCAFG00000009496	-3.36962	3.98186	-2.88444	0.0103946	0.0919974	NAB1
ENSCAFG00000036912	3.27042	-0.866065	2.88142	0.0104026	0.0919974
ENSCAFG00000018008	-8.22722	0.384109	-3.0269	0.0104069	0.0919974	GAREM1
ENSCAFG00000048755	4.39137	-1.93286	2.9136	0.0104253	0.0920913
ENSCAFG00000005109	-2.15583	8.64671	-2.85973	0.0104689	0.0924072	CXCR4
ENSCAFG00000045663	4.13334	-2.1949	2.90058	0.0105019	0.0925782
ENSCAFG00000006294	-8.08067	0.182346	-3.01766	0.0105039	0.0925782	STARD13
ENSCAFG00000007424	-1.87185	7.93757	-2.8553	0.0105226	0.0926641	SWAP70
ENSCAFG00000016988	2.76122	5.12204	2.86288	0.0105293	0.0926641	GBA
ENSCAFG00000009510	3.89886	2.35351	2.88558	0.0106286	0.0934579	EXD1
ENSCAFG00000048191	4.98234	-0.152357	2.92063	0.0106353	0.0934579
ENSCAFG00000010114	-2.48716	6.79475	-2.84948	0.010685	0.0938249	CIT
ENSCAFG00000031225	-2.99514	1.43891	-2.8557	0.0107223	0.0940825	PCP4L1
ENSCAFG00000047798	-6.19285	-1.21385	-2.95128	0.0107705	0.0944352
ENSCAFG00000015212	-4.77834	1.42721	-2.90333	0.010815	0.0947555	FCHO1
ENSCAFG00000001126	-4.50986	0.417001	-2.89389	0.0108235	0.0947597	KLHL3
ENSCAFG00000030182	2.37244	3.15044	2.83742	0.010866	0.0950614	ZNF383
ENSCAFG00000047048	3.99028	-1.77951	2.86778	0.0109817	0.0959573
ENSCAFG00000014079	-8.07117	-0.211377	-2.98947	0.0109846	0.0959573	CCDC141
ENSCAFG00000016449	-7.09828	-0.31155	-2.96436	0.0109934	0.095963	FCRL1
ENSCAFG00000032142	3.10346	3.6977	2.84039	0.0110234	0.0961537	PDE1B
ENSCAFG00000015087	-4.93702	3.21637	-2.89517	0.0110493	0.0963091	PLAAT4
ENSCAFG00000005258	3.7581	-0.80551	2.85242	0.0111238	0.0968296	TOGARAM2
ENSCAFG00000046992	1.93437	5.43552	2.8195	0.0111254	0.0968296
ENSCAFG00000001489	2.01117	5.05225	2.81859	0.0111459	0.0969364	ZFAND3
ENSCAFG00000031460	1.81593	6.19004	2.81674	0.0111683	0.09706	ICAM1
ENSCAFG00000025133	4.87527	-0.0401197	2.88324	0.0112249	0.0974805	FADS6
ENSCAFG00000012199	-2.4008	6.01985	-2.81592	0.0112403	0.0975423	BAG3
ENSCAFG00000007881	-2.866	6.4779	-2.81965	0.0112974	0.097966	CEP55
ENSCAFG00000013904	3.73902	1.2751	2.83323	0.011456	0.0992685	BCL6
ENSCAFG00000036047	3.04593	-0.346593	2.81261	0.0114904	0.0994936
ENSCAFG00000030649	-4.54941	-1.27464	-2.85173	0.0115998	0.100367	C11H5orf63
ENSCAFG00000002982	-5.01925	3.95797	-2.86477	0.0116507	0.100734	MYBPC2
ENSCAFG00000004447	2.29742	5.57258	2.78894	0.011704	0.101121	ITM2B
ENSCAFG00000031029	-3.76825	1.81733	-2.81926	0.0117288	0.101163	HRAS
ENSCAFG00000016022	3.62919	1.61765	2.81497	0.0117299	0.101163	KLB
ENSCAFG00000011210	-3.75489	4.67594	-2.81854	0.0117345	0.101163	UNC93B1
ENSCAFG00000023594	2.80857	1.26716	2.79157	0.0117845	0.10152
ENSCAFG00000013408	-1.92374	6.35865	-2.7816	0.0117991	0.101572
ENSCAFG00000013885	3.16575	-0.462335	2.79774	0.011814	0.101626	LANCL3
ENSCAFG00000009859	-4.15177	-1.41842	-2.82582	0.011836	0.101741	GPRIN3
ENSCAFG00000016917	3.88696	1.86769	2.8167	0.0118462	0.101755	SYT11
ENSCAFG00000009827	1.93282	5.80669	2.7776	0.011873	0.101912	TBC1D7
ENSCAFG00000011441	-3.86523	3.27007	-2.81371	0.0118894	0.101978	CFAP94
ENSCAFG00000014800	-2.02661	5.41494	-2.77621	0.0119053	0.10204	EID1
ENSCAFG00000001209	-2.01123	5.63002	-2.76453	0.0121222	0.103824	CDC23
ENSCAFG00000033747	-4.83442	-1.94764	-2.83312	0.0121354	0.103862
ENSCAFG00000019076	4.25631	-0.0417088	2.81098	0.0121864	0.104224	CTIF
ENSCAFG00000010696	-2.31172	5.3356	-2.76064	0.0122338	0.104507	ADD3
ENSCAFG00000000443	-1.92332	9.55037	-2.75814	0.0122372	0.104507
ENSCAFG00000002620	3.30559	-0.82545	2.77705	0.0122746	0.10475	TNNT1
ENSCAFG00000007603	2.59025	4.86091	2.75783	0.0123522	0.105336	FLNB
ENSCAFG00000008634	1.9964	4.01081	2.75058	0.0123872	0.105559	CCDC158
ENSCAFG00000020304	-5.72669	-1.16729	-2.84767	0.0124293	0.105841	SSX2IP
ENSCAFG00000001432	2.16796	4.51135	2.74847	0.0124456	0.105868	C12H6orf89
ENSCAFG00000007353	-3.6935	0.17133	-2.7793	0.0124503	0.105868	SGK3
ENSCAFG00000028905	-2.61001	7.01402	-2.75248	0.0124616	0.105888	CDKN2C
ENSCAFG00000018623	-4.48402	6.14031	-2.80301	0.012495	0.106095	EVI2B
ENSCAFG00000013092	-3.57247	1.52383	-2.77234	0.0125154	0.106193	BCLAF3
ENSCAFG00000001417	-2.84652	2.15034	-2.75017	0.0125889	0.106731	KIF27
ENSCAFG00000032530	-6.29354	-0.268763	-2.85688	0.0125969	0.106731	RGS18
ENSCAFG00000014645	-5.03635	-1.20787	-2.81563	0.0126183	0.106836	SLC11A1
ENSCAFG00000012309	3.23244	-0.349221	2.75673	0.0126358	0.106908	ANXA9
ENSCAFG00000004579	-8.63276	0.882128	-2.91219	0.0126949	0.107331	GIMAP4
ENSCAFG00000043319	-4.08546	1.23332	-2.77857	0.0127171	0.107441
ENSCAFG00000020363	4.33512	-1.16321	2.78427	0.0127719	0.107827	ZDHHC1
ENSCAFG00000004316	2.4455	3.65443	2.73303	0.0128012	0.107997	GSAP
ENSCAFG00000029674	-4.82273	-2.17822	-2.79868	0.012817	0.108031
ENSCAFG00000010155	-2.0083	8.53907	-2.72839	0.0128235	0.108031	NFKB2
ENSCAFG00000001745	4.29183	1.13222	2.77731	0.0128845	0.108469	CHRNA5
ENSCAFG00000000745	1.98917	4.35086	2.72161	0.012958	0.108959	TBC1D22A
ENSCAFG00000020123	3.09542	0.261704	2.73716	0.0129612	0.108959	PTRH1
ENSCAFG00000030926	4.92074	-1.17605	2.79359	0.0129916	0.109137	GIPC2
ENSCAFG00000002016	-6.46046	-0.980052	-2.84034	0.0130421	0.109483	CLIC5
ENSCAFG00000005466	-4.55961	5.19134	-2.77462	0.0131311	0.110152	KYNU
ENSCAFG00000002717	4.44865	-0.801934	2.76829	0.0131846	0.110523	DNAH11
ENSCAFG00000003923	3.33384	0.313843	2.72987	0.013241	0.110877	MFSD4B
ENSCAFG00000008611	2.42882	4.13918	2.71096	0.0132463	0.110877	SCARB2
ENSCAFG00000013273	-2.44148	4.22092	-2.71053	0.0132584	0.110877	E2F2
ENSCAFG00000006264	-6.3359	-0.843443	-2.82622	0.0132644	0.110877	PCLO
ENSCAFG00000031204	2.54005	2.05222	2.70559	0.013389	0.11184	RGS10
ENSCAFG00000011565	-5.53559	3.34588	-2.79295	0.013443	0.112211	CORO1B
ENSCAFG00000013410	2.34074	3.03772	2.69975	0.0134597	0.112272	RGL1
ENSCAFG00000000827	2.60409	3.90812	2.70239	0.0134766	0.112293	SMC1B
ENSCAFG00000009448	-4.38634	-1.94314	-2.75229	0.0134813	0.112293	SLC10A6
ENSCAFG00000004555	-5.84628	1.25435	-2.80051	0.0134956	0.112334	RARRES2
ENSCAFG00000016817	2.86841	1.82744	2.70515	0.0135213	0.112468	KDM6B
ENSCAFG00000032273	-6.6932	1.93458	-2.82313	0.0135576	0.112691	FXYD6
ENSCAFG00000005954	2.1079	3.85018	2.69187	0.013586	0.112848	SUMF1
ENSCAFG00000012136	-3.06087	6.3682	-2.70579	0.0136006	0.112862	NEK2
ENSCAFG00000013006	-2.83545	3.45127	-2.70046	0.0136068	0.112862	ITGA6
ENSCAFG00000003077	2.03571	5.91028	2.68641	0.0136938	0.113441	GGCT
ENSCAFG00000016246	1.99508	4.68343	2.68613	0.0136957	0.113441	ERICH1
ENSCAFG00000010064	3.36142	-1.20833	2.70628	0.0137622	0.113911	CMBL
ENSCAFG00000019681	3.40799	-1.6458	2.707	0.0137757	0.113943	SLC45A1
ENSCAFG00000004232	2.95239	1.17066	2.68656	0.0139633	0.115415	HS6ST1
ENSCAFG00000033113	-4.52677	-2.37401	-2.73458	0.0139788	0.115462
ENSCAFG00000018465	-2.62648	5.72981	-2.67828	0.0140041	0.11559	PARP8
ENSCAFG00000006055	1.86663	5.85698	2.66782	0.014083	0.116161	ATP2C1
ENSCAFG00000010807	-4.23367	5.22489	-2.71906	0.0141009	0.116227	PDCD4
ENSCAFG00000005654	-4.98519	-1.49015	-2.74392	0.0141252	0.116346	SLC26A11
ENSCAFG00000016602	-9.74893	0.934142	-2.8672	0.0141549	0.116506	SMOC1
ENSCAFG00000009688	1.8162	6.04089	2.66401	0.0141643	0.116506	PAK1IP1
ENSCAFG00000016180	-3.78316	1.40309	-2.69903	0.014212	0.116817	KLF3
ENSCAFG00000007169	3.2783	0.594816	2.68105	0.0142711	0.117221	TTL
ENSCAFG00000006151	-5.09189	-0.316189	-2.73966	0.0143069	0.117434	CDC42EP3
ENSCAFG00000013735	-4.60586	3.22231	-2.72208	0.0143264	0.117512	ITGB3
ENSCAFG00000010713	2.5755	7.14639	2.65714	0.0144584	0.118513	CAPRIN2
ENSCAFG00000020310	2.72533	-0.309022	2.65858	0.0144844	0.118606	SMPD3
ENSCAFG00000002498	-4.42417	1.86795	-2.70873	0.0144898	0.118606	HDAC9
ENSCAFG00000041542	-5.06138	-1.88302	-2.72773	0.0145614	0.119108
ENSCAFG00000014553	2.28803	10.6396	2.64851	0.0145712	0.119108	TPI1
ENSCAFG00000016833	-2.28822	4.75139	-2.64745	0.0145955	0.119223	SNX11
ENSCAFG00000012407	3.17679	0.0537762	2.66352	0.014609	0.119252	FZD7
ENSCAFG00000043834	2.96205	0.422517	2.65122	0.0147697	0.12048
ENSCAFG00000043687	3.20817	0.188659	2.65469	0.014835	0.120929
ENSCAFG00000039898	-5.2936	-1.91427	-2.72168	0.0148939	0.121326
ENSCAFG00000010188	-3.66539	1.35725	-2.66076	0.0150168	0.122098	LGR4
ENSCAFG00000025063	1.73303	6.10857	2.62634	0.0150189	0.122098
ENSCAFG00000032071	-1.78719	7.13684	-2.6264	0.0150197	0.122098	EIF1AX
ENSCAFG00000015459	-1.96216	5.59929	-2.62397	0.0150891	0.122578
ENSCAFG00000028636	3.57221	2.14498	2.65174	0.0151625	0.123029	IGFBP6
ENSCAFG00000000355	2.25125	6.43451	2.62209	0.0151787	0.123029	MGAT4B
ENSCAFG00000005404	3.84962	-0.0709307	2.65998	0.0151821	0.123029	TEP1
ENSCAFG00000020119	2.07444	5.04777	2.62018	0.0151921	0.123029	PDPR
ENSCAFG00000016651	-3.25634	3.21611	-2.64087	0.0151965	0.123029	MPDU1
ENSCAFG00000002357	-4.13383	2.64157	-2.66784	0.0152271	0.123192	PAX5
ENSCAFG00000009498	-4.01457	3.5062	-2.66258	0.0152553	0.123335	ADA
ENSCAFG00000009220	-2.26979	5.14581	-2.6142	0.0153717	0.124191	RAD51
ENSCAFG00000009983	-5.65074	-1.51911	-2.71332	0.0153907	0.124217	ZNF423
ENSCAFG00000012470	3.91922	-1.82262	2.65362	0.0153958	0.124217	CASQ1
ENSCAFG00000009148	-2.21423	4.66506	-2.61158	0.0154227	0.124349	CCDC32
ENSCAFG00000032312	4.36801	-0.739533	2.66561	0.0154846	0.124725	ZNF470
ENSCAFG00000007359	2.72732	2.80877	2.61541	0.0155049	0.124725	ZMYM5
ENSCAFG00000011814	2.90642	1.01347	2.6188	0.0155149	0.124725	RHOD
ENSCAFG00000004847	2.88502	1.79886	2.61831	0.015515	0.124725	PAFAH1B3
ENSCAFG00000004375	-2.47742	6.46037	-2.61048	0.0155221	0.124725	NUP210
ENSCAFG00000001675	-2.3128	4.51106	-2.60736	0.0155483	0.124851
ENSCAFG00000013353	2.26082	2.90193	2.60592	0.0155705	0.124861	MGST3
ENSCAFG00000012195	-1.77862	7.66024	-2.60306	0.0155774	0.124861	LDHB
ENSCAFG00000015771	2.98571	0.883641	2.61798	0.0155813	0.124861	ODAD4
ENSCAFG00000014681	3.78266	-0.827616	2.64	0.0156203	0.125089	MSANTD1
ENSCAFG00000019621	3.25892	-0.538374	2.61872	0.0157431	0.125987	CCDC78
ENSCAFG00000016544	2.44044	3.34146	2.59575	0.015873	0.126941	PACRGL
ENSCAFG00000024066	1.86438	4.79695	2.59057	0.0158899	0.126991	GSTA4
ENSCAFG00000033034	3.04778	0.289713	2.60565	0.0159278	0.127207
ENSCAFG00000012020	2.15277	6.47102	2.58967	0.0159488	0.127289	TRIM27
ENSCAFG00000006526	3.65573	-0.391518	2.62202	0.0159694	0.127368	LMNTD2
ENSCAFG00000006631	-4.2973	-2.15735	-2.64355	0.0159821	0.127383	EBF4
ENSCAFG00000011651	-4.75144	1.69522	-2.65887	0.0160004	0.127443	THTPA
ENSCAFG00000011816	-3.02747	3.64313	-2.59831	0.0161011	0.128159	DGKD
ENSCAFG00000018206	-4.08522	-1.63424	-2.63082	0.0161188	0.128213	B9D1
ENSCAFG00000040020	3.67141	-1.25569	2.61348	0.0162028	0.128795
ENSCAFG00000012119	3.43448	0.0771158	2.60532	0.0162179	0.128829	MYLK
ENSCAFG00000005434	3.93075	-1.86472	2.62028	0.0162541	0.129029
ENSCAFG00000029822	2.05	5.72928	2.57592	0.0162788	0.129139	VPS26B
ENSCAFG00000030215	2.76994	1.57694	2.58446	0.0163032	0.129222
ENSCAFG00000006699	2.85348	2.6225	2.58569	0.0163182	0.129222	CALCOCO1
ENSCAFG00000002416	-4.6982	0.799707	-2.64474	0.0163221	0.129222	TDRD7
ENSCAFG00000044070	3.86282	-0.970917	2.61464	0.0163407	0.129283
ENSCAFG00000005950	-1.67282	7.03102	-2.57125	0.0163682	0.129359	TPP2
ENSCAFG00000009569	-4.80725	-0.382512	-2.64669	0.0163722	0.129359	SPP1
ENSCAFG00000019239	-3.3953	2.24559	-2.59755	0.0163888	0.129404	CCNQ
ENSCAFG00000001986	2.78865	2.18564	2.58101	0.0164027	0.129427	TMEM151B
ENSCAFG00000011040	-4.95631	-1.78659	-2.64999	0.0164236	0.129505	EDARADD
ENSCAFG00000018718	-2.8483	4.47781	-2.57857	0.0165001	0.130022	PPP4R1
ENSCAFG00000010761	2.5135	4.13264	2.57064	0.0165403	0.130196	TPST1
ENSCAFG00000010548	-4.14482	-1.42807	-2.61678	0.0165442	0.130196	DNER
ENSCAFG00000013724	-3.73529	-1.72816	-2.60108	0.0165851	0.130431
ENSCAFG00000003977	2.66599	4.53268	2.5702	0.0166204	0.130561	PIK3CG
ENSCAFG00000019233	-4.85849	-0.957568	-2.63912	0.0166237	0.130561	SRL
ENSCAFG00000014229	2.09861	2.9952	2.56177	0.0166517	0.130695	CDH23
ENSCAFG00000043920	3.38107	-2.47095	2.58391	0.0167383	0.1312
ENSCAFG00000031727	3.38107	-2.49987	2.58391	0.0167383	0.1312	STC2
ENSCAFG00000031623	-3.6331	2.28166	-2.59055	0.0167759	0.131407	DDX43
ENSCAFG00000004497	-1.94133	6.2041	-2.55493	0.0168088	0.131578	ERCC3
ENSCAFG00000003151	-3.83544	-0.336325	-2.59412	0.0168639	0.131922	FKBP9
ENSCAFG00000018782	-5.43244	-0.502536	-2.6495	0.0168797	0.131958	PRLR
ENSCAFG00000018752	3.73891	4.32931	2.58893	0.0169154	0.13215	IL7R
ENSCAFG00000007867	2.63413	2.65422	2.55645	0.0169692	0.132483	MICAL2
ENSCAFG00000016279	2.09441	3.84043	2.5473	0.0170332	0.132848	CASP9
ENSCAFG00000002018	1.84581	5.09952	2.54594	0.0170384	0.132848	VPS50
ENSCAFG00000014040	-4.54859	-0.819001	-2.6123	0.0170572	0.132907	CDCP1
ENSCAFG00000017425	-5.87851	-0.829524	-2.65652	0.0170901	0.133076	CUEDC1
ENSCAFG00000008292	2.01276	7.17443	2.54334	0.0171261	0.133268	HEXB
ENSCAFG00000046940	2.56119	1.51739	2.54566	0.0172254	0.133953
ENSCAFG00000009538	-2.67313	6.39848	-2.54629	0.0172637	0.134162	NUSAP1
ENSCAFG00000029098	2.90343	1.62362	2.54938	0.0173163	0.134483	POFUT2
ENSCAFG00000004127	-2.78916	5.88844	-2.54258	0.0174312	0.135286	SESN3
ENSCAFG00000010397	-4.8956	-0.0848449	-2.60867	0.0175066	0.135782	IRS1
ENSCAFG00000014767	1.78006	6.60931	2.52671	0.0175551	0.136069	SLC9A7
ENSCAFG00000001871	1.79537	6.64316	2.52397	0.0176315	0.136572	GNPDA2
ENSCAFG00000001655	3.55271	-1.1025	2.55629	0.0176493	0.13662	MFSD3
ENSCAFG00000019726	3.03673	3.04094	2.53778	0.0177335	0.137183	GPR157
ENSCAFG00000009605	-3.88404	4.13285	-2.56306	0.0177781	0.137344	PPM1K
ENSCAFG00000019357	1.80821	5.14038	2.51867	0.0177795	0.137344	KCTD5
ENSCAFG00000018466	3.11459	0.536937	2.53784	0.0177918	0.137344	ADAP2
ENSCAFG00000017294	-6.22811	2.17329	-2.64257	0.0178009	0.137344	P2RY10
ENSCAFG00000002131	1.98511	7.04721	2.51732	0.0178353	0.137432	ERMP1
ENSCAFG00000046637	1.62651	7.12813	2.51638	0.0178355	0.137432
ENSCAFG00000043661	3.04649	0.518507	2.53332	0.0178672	0.137587
ENSCAFG00000009745	-1.99519	7.21644	-2.5155	0.0178878	0.137656	UBE2C
ENSCAFG00000000131	2.66571	2.57003	2.52121	0.0179577	0.138104	GLS2
ENSCAFG00000016422	3.80433	1.09564	2.55275	0.0179954	0.138304	TNFRSF1B
ENSCAFG00000018398	-2.56071	5.20518	-2.51397	0.0181087	0.139084	CDCA4
ENSCAFG00000045709	-4.36328	-1.01586	-2.56818	0.0181279	0.139141
ENSCAFG00000009212	2.14652	4.40409	2.50676	0.0181637	0.139305	GMDS
ENSCAFG00000010883	3.68255	-0.195951	2.54247	0.0181728	0.139305	FMO5
ENSCAFG00000006563	2.57515	3.3564	2.50938	0.0182475	0.139725	EOGT
ENSCAFG00000012416	-3.78224	2.15815	-2.54324	0.0182512	0.139725	CTPS2
ENSCAFG00000015143	3.28341	4.36872	2.51432	0.0186197	0.142454	TAPBPL
ENSCAFG00000041261	4.35361	-0.0754558	2.54905	0.0186904	0.142902
ENSCAFG00000000344	-1.80119	6.21421	-2.48039	0.0188788	0.14425	RUFY1
ENSCAFG00000023704	-5.03844	-0.715279	-2.56571	0.0189359	0.144592	SLAMF6
ENSCAFG00000010680	2.38447	6.89831	2.48149	0.0189779	0.144819	DENND5B
ENSCAFG00000005927	3.09581	2.36808	2.49604	0.0190024	0.144913	DCXR
ENSCAFG00000016097	2.01123	4.74438	2.47486	0.0190686	0.145207	SHLD2
ENSCAFG00000010827	4.06188	-1.47612	2.52609	0.0190695	0.145207	TTC23
ENSCAFG00000044294	-3.15363	0.739574	-2.49523	0.0190777	0.145207
ENSCAFG00000004666	2.8084	2.43934	2.48531	0.0191017	0.145283	PVR
ENSCAFG00000015669	3.04641	5.91761	2.49104	0.0191123	0.145283	ZMIZ1
ENSCAFG00000003979	2.50886	1.39007	2.47816	0.0191352	0.145364	SPRY1
ENSCAFG00000002755	1.89849	3.94083	2.47145	0.0191546	0.145418	MALSU1
ENSCAFG00000007036	-3.77845	4.9441	-2.51179	0.0191981	0.145654	CD22
ENSCAFG00000000123	-6.01887	1.09754	-2.58937	0.019222	0.145742	ATP8B1
ENSCAFG00000020379	3.22606	-0.201742	2.49174	0.019251	0.14578	HSF4
ENSCAFG00000011398	3.10643	-0.0581185	2.48757	0.0192704	0.14578	CDH24
ENSCAFG00000012175	2.18017	5.91665	2.4693	0.0192743	0.14578	SLC26A6
ENSCAFG00000002499	2.57273	0.864505	2.47464	0.0192763	0.14578	DYNC2LI1
ENSCAFG00000011715	-1.76132	7.1232	-2.4666	0.019289	0.145783	LARP7
ENSCAFG00000011466	-3.28234	1.37232	-2.48871	0.0193985	0.146517	IL24
ENSCAFG00000003330	1.98534	4.36564	2.46076	0.019491	0.147122	TMEM168
ENSCAFG00000031003	2.514	2.30687	2.46541	0.0195273	0.147302
ENSCAFG00000009865	-4.39976	-1.70747	-2.52286	0.0195591	0.147447	KSR2
ENSCAFG00000023869	3.49584	-0.278123	2.48834	0.0196271	0.147866	ZNF205
ENSCAFG00000032169	-5.37119	-0.788646	-2.55383	0.0196786	0.14816
ENSCAFG00000019136	-4.13197	-1.27913	-2.50744	0.0197378	0.148511	CD99L2
ENSCAFG00000007175	2.5005	2.24342	2.45751	0.0197655	0.148624	ZNF772
ENSCAFG00000005997	-2.65985	5.38549	-2.45936	0.0198012	0.148798	GPCPD1
ENSCAFG00000019132	-3.56253	-1.28669	-2.48452	0.0198201	0.148846	RPH3AL
ENSCAFG00000019372	-1.82688	6.10233	-2.44813	0.0198611	0.149059	CCNF
ENSCAFG00000014480	-3.9755	-2.23734	-2.49487	0.019959	0.149699	FSIP2
ENSCAFG00000003554	1.6414	6.69519	2.44131	0.0200637	0.150389	ASCC3
ENSCAFG00000012580	2.50621	1.83226	2.44726	0.0200915	0.150502
ENSCAFG00000010417	1.7648	7.17582	2.43506	0.0202675	0.151724	C35H6orf62
ENSCAFG00000009017	-4.98626	3.28191	-2.51703	0.0204481	0.152979	PPP1R16B
ENSCAFG00000017319	-6.91207	-0.349791	-2.57594	0.0205267	0.15347	ACP5
ENSCAFG00000012316	-3.12232	0.362032	-2.44689	0.0205806	0.153776
ENSCAFG00000009702	2.06506	4.64374	2.42437	0.0206545	0.154138
ENSCAFG00000004225	2.31636	3.79755	2.42686	0.0206552	0.154138	C21H11orf54
ENSCAFG00000031375	4.0921	-0.766094	2.47353	0.0208084	0.155184
ENSCAFG00000013853	-4.70584	1.03024	-2.48309	0.0212623	0.158403	A2ML1
ENSCAFG00000012447	2.72479	2.8422	2.41577	0.0212668	0.158403	TRAF3IP1
ENSCAFG00000016532	-1.98136	7.54383	-2.40472	0.0212841	0.158432	POLR2A
ENSCAFG00000017061	4.58187	-1.92588	2.47531	0.0213748	0.158964	ODF4
ENSCAFG00000011110	1.73776	6.78753	2.40088	0.0213825	0.158964
ENSCAFG00000019503	2.18521	5.13052	2.40162	0.0214423	0.159308	MBD3
ENSCAFG00000001884	2.35809	1.93162	2.40238	0.021488	0.159548	CLDN12
ENSCAFG00000030812	1.65113	6.62807	2.39538	0.0215634	0.159928	MRPL51
ENSCAFG00000041611	-3.24409	-0.518211	-2.42144	0.0215677	0.159928
ENSCAFG00000004022	-1.86003	5.61423	-2.39538	0.0215797	0.159928	KIAA1109
ENSCAFG00000001343	-2.17138	6.43401	-2.38942	0.0218534	0.161855	FKBP5
ENSCAFG00000015843	-4.4542	-0.260866	-2.45567	0.021903	0.16212	PLD2
ENSCAFG00000000469	-2.10111	5.88661	-2.38636	0.0219366	0.162268	POP1
ENSCAFG00000013073	2.17761	8.11903	2.38608	0.0219708	0.162407	FUCA1
ENSCAFG00000008583	-8.1216	0.344264	-2.56491	0.0219829	0.162407	ASIC5
ENSCAFG00000010652	-3.167	6.356	-2.4062	0.0220154	0.162546	STK17B
ENSCAFG00000015298	4.74467	2.22065	2.46282	0.0220342	0.162583	CD38
ENSCAFG00000012661	2.26126	6.35338	2.38403	0.0220741	0.162691	RFX5
ENSCAFG00000001132	-2.78049	3.67039	-2.3936	0.0220763	0.162691	HNRNPA0
ENSCAFG00000006227	2.84336	1.85146	2.3914	0.0222097	0.163572	TMCC3
ENSCAFG00000017937	-9.99295	1.68073	-2.59462	0.0222532	0.16379	CYP1A1
ENSCAFG00000001037	-3.90314	-1.07673	-2.42416	0.022294	0.163975	FER1L6
ENSCAFG00000024320	2.46612	4.9677	2.38045	0.022306	0.163975	FXYD5
ENSCAFG00000026472	-3.14484	0.711691	-2.39685	0.0223236	0.164002
ENSCAFG00000015351	-4.29157	0.42401	-2.43652	0.022376	0.164214	BAIAP2L1
ENSCAFG00000009400	-4.78298	1.27586	-2.45476	0.0223802	0.164214	TP53I11
ENSCAFG00000001371	-2.04317	6.57314	-2.37217	0.0224158	0.164373	SUN2
ENSCAFG00000005728	-1.71711	6.19633	-2.37005	0.0224417	0.164399	GINS4
ENSCAFG00000015628	4.26618	-0.000449478	2.43349	0.0224518	0.164399	SGMS1
ENSCAFG00000044706	-4.80579	-1.38595	-2.45334	0.0224635	0.164399
ENSCAFG00000018879	1.71238	7.84713	2.36909	0.022475	0.164399	SUB1
ENSCAFG00000042390	2.35014	4.06174	2.36986	0.0226159	0.165328
ENSCAFG00000006421	-6.57943	-0.0301859	-2.50352	0.0227834	0.166277	GAS6
ENSCAFG00000013860	2.56568	5.1646	2.36884	0.0227869	0.166277	PLOD3
ENSCAFG00000012633	1.75724	7.51508	2.36024	0.0227929	0.166277	PI4KB
ENSCAFG00000001616	2.88366	4.46188	2.37597	0.0228019	0.166277	KCP
ENSCAFG00000004652	-2.14995	3.89911	-2.35934	0.0229057	0.166931	GLB1
ENSCAFG00000013843	2.33595	0.675995	2.35968	0.0229748	0.167264	UPB1
ENSCAFG00000012965	2.19909	4.71351	2.3578	0.0229797	0.167264	PACS1
ENSCAFG00000025502	-2.26948	3.81217	-2.35624	0.023067	0.167796	GTDC1
ENSCAFG00000004034	-4.22527	3.52123	-2.41264	0.0231729	0.168463	EMP3
ENSCAFG00000008413	-5.28244	-0.123865	-2.44955	0.0232539	0.168948	EPB41L1
ENSCAFG00000029660	-3.38371	0.157708	-2.37873	0.0232773	0.169014	CHN1
ENSCAFG00000019881	-2.76009	4.6113	-2.35838	0.0233308	0.16924	CYBA
ENSCAFG00000028541	2.3712	2.03342	2.3503	0.0233371	0.16924	ZFP30
ENSCAFG00000013301	2.82749	-0.578055	2.35952	0.0233525	0.169249	SAXO2
ENSCAFG00000008384	2.05909	3.44543	2.34397	0.0234372	0.169734	SLC38A7
ENSCAFG00000013255	-1.83259	10.5061	-2.34175	0.0234726	0.169734	MKI67
ENSCAFG00000004833	4.22692	1.93109	2.4048	0.023475	0.169734	B4GALT2
ENSCAFG00000018000	4.23274	1.31384	2.40497	0.0234769	0.169734
ENSCAFG00000007497	-2.19482	8.45396	-2.34163	0.0235711	0.170311	KIF11
ENSCAFG00000001217	3.0311	-1.0671	2.35866	0.0236011	0.170424	PTK2
ENSCAFG00000045225	4.03025	-1.49283	2.39325	0.023631	0.170451
ENSCAFG00000002073	-2.0376	6.41893	-2.33849	0.0236338	0.170451	ARHGEF39
ENSCAFG00000024014	3.56264	-1.40967	2.37411	0.0236941	0.170782
ENSCAFG00000017728	-2.96629	3.68505	-2.34998	0.0238576	0.171856	CDR2
ENSCAFG00000029740	3.85575	-1.05652	2.37717	0.0239982	0.172653	MSRB3
ENSCAFG00000014062	-2.00503	6.31708	-2.32833	0.0240059	0.172653	FANCM
ENSCAFG00000049086	-3.21788	1.37747	-2.35346	0.0240265	0.172653
ENSCAFG00000031092	2.1946	4.13083	2.32948	0.0240266	0.172653
ENSCAFG00000015320	1.71811	7.69788	2.31702	0.0243898	0.175156	NDUFA9
ENSCAFG00000014503	-5.13291	-2.08105	-2.41436	0.0244326	0.175275	TBX1
ENSCAFG00000019776	4.22301	-0.35948	2.38019	0.0244359	0.175275	ADAMTS13
ENSCAFG00000005984	2.32935	3.10959	2.31893	0.0244981	0.175615	POGLUT2
ENSCAFG00000005698	4.41201	-1.36588	2.3834	0.024599	0.176231	PDE2A
ENSCAFG00000002742	-2.51651	6.3872	-2.31847	0.024643	0.176439	FAM126A
ENSCAFG00000001618	-3.70584	4.53834	-2.35368	0.0247058	0.176782	CCND3
ENSCAFG00000013979	2.09315	7.32718	2.30919	0.0247669	0.177112	BCL2A1
ENSCAFG00000029154	-2.21104	3.11761	-2.30997	0.0247848	0.177133
ENSCAFG00000001919	-2.85326	1.56345	-2.32036	0.0248864	0.177752	FAM219A
ENSCAFG00000030285	2.7499	1.87615	2.31695	0.0249124	0.17783	CDR2L
ENSCAFG00000012859	-3.10955	3.16686	-2.32241	0.0251135	0.179157	FXYD2
ENSCAFG00000045855	-4.22961	-2.37313	-2.36295	0.025148	0.179295
ENSCAFG00000001551	-1.88609	7.577	-2.29636	0.0252158	0.17967	PSIP1
ENSCAFG00000001459	2.1014	4.48289	2.29655	0.0252676	0.179914	CEP41
ENSCAFG00000010997	2.21273	3.36596	2.29743	0.0252804	0.179914	CD80
ENSCAFG00000019506	1.75041	5.97049	2.29303	0.0253289	0.180151	CIRBP
ENSCAFG00000006262	-1.71633	7.20438	-2.28997	0.0254476	0.180886	DNAJC13
ENSCAFG00000011616	-3.20468	1.14107	-2.3161	0.0254985	0.181139	MAP10
ENSCAFG00000037241	2.52127	0.975139	2.29622	0.0255317	0.181266
ENSCAFG00000008992	-2.07837	5.12476	-2.28858	0.0255783	0.181488	NBN
ENSCAFG00000003397	-6.99211	-0.248172	-2.44514	0.0255952	0.181499	TFEC
ENSCAFG00000012338	1.81758	4.78872	2.28525	0.0256484	0.181767	NENF
ENSCAFG00000030050	-3.32976	3.22565	-2.31531	0.0257102	0.182096	CCSAP
ENSCAFG00000007786	1.97448	3.56299	2.28385	0.0257368	0.182175	CHMP2B
ENSCAFG00000042167	2.49824	1.29276	2.2901	0.0257617	0.182242
ENSCAFG00000009494	3.21435	-0.529612	2.30932	0.0257927	0.182253	DENND2C
ENSCAFG00000009098	-2.99362	4.86082	-2.30209	0.025794	0.182253	KNSTRN
ENSCAFG00000029693	-2.47102	3.57916	-2.28388	0.0259946	0.183561	CAMLG
ENSCAFG00000011496	-3.52998	0.0480257	-2.31306	0.0261109	0.184272	PIGR
ENSCAFG00000014551	3.04966	0.183039	2.29478	0.0261724	0.184509	GAL3ST4
ENSCAFG00000011443	4.32532	2.26592	2.34189	0.0261941	0.184509	IL10
ENSCAFG00000000419	-2.60322	1.98535	-2.28164	0.0262033	0.184509	AKAP12
ENSCAFG00000006977	2.66986	0.479236	2.28281	0.0262202	0.184509	ABTB2
ENSCAFG00000009497	2.02034	3.86765	2.27228	0.0262226	0.184509	ACCS
ENSCAFG00000019613	-3.52056	0.890807	-2.30852	0.0262894	0.18487	GAB3
ENSCAFG00000031322	2.7657	4.70867	2.28321	0.0263066	0.184881	PDXK
ENSCAFG00000012169	-4.16149	0.332598	-2.3321	0.0263407	0.184915	SYTL1
ENSCAFG00000029644	4.40214	0.214819	2.34144	0.0263428	0.184915	GPR132
ENSCAFG00000009240	-1.95122	7.59737	-2.26806	0.0263773	0.185048	VIRMA
ENSCAFG00000008723	2.50009	5.75417	2.27286	0.0264768	0.185635	SPI1
ENSCAFG00000014538	4.53052	0.163798	2.33985	0.0266297	0.186597	LRRC23
ENSCAFG00000006121	-1.83694	8.21712	-2.25912	0.0267258	0.18716	ATP2B1
ENSCAFG00000009257	-2.12515	7.48634	-2.26054	0.0267515	0.187229	MED13L
ENSCAFG00000000582	-2.79911	4.23636	-2.27189	0.0268252	0.187634	GRAMD2B
ENSCAFG00000013602	2.54834	0.532792	2.26086	0.0270298	0.188896	PBLD
ENSCAFG00000009893	1.81766	5.02411	2.25166	0.0270375	0.188896	DTNBP1
ENSCAFG00000016522	2.35328	4.86912	2.25525	0.0271078	0.189275	PLOD1
ENSCAFG00000020200	-5.81473	-0.888777	-2.37219	0.0272515	0.190165	GBP6
ENSCAFG00000043897	3.96073	-1.17001	2.30248	0.027297	0.190371
ENSCAFG00000046009	-6.76761	-0.972007	-2.39808	0.027399	0.19097
ENSCAFG00000023152	-2.93759	3.55477	-2.26205	0.0274284	0.191001
ENSCAFG00000008980	-2.63898	7.89822	-2.25358	0.0274357	0.191001	HERPUD1
ENSCAFG00000028707	2.49572	2.92626	2.24991	0.0274542	0.191016	ITM2C
ENSCAFG00000015466	-7.07674	-0.785084	-2.40449	0.0274952	0.191189	TSPAN9
ENSCAFG00000009390	-2.62979	4.72125	-2.2507	0.0275519	0.191471	PPP3CC
ENSCAFG00000004038	1.73384	4.69591	2.23887	0.0275744	0.191515	HIPK2
ENSCAFG00000013367	2.40843	2.81333	2.24326	0.0276694	0.192018	HIP1
ENSCAFG00000013783	-8.87928	1.17419	-2.44228	0.0276794	0.192018	CCR5
ENSCAFG00000005497	-2.76045	4.25657	-2.24687	0.027871	0.193234	ZEB2
ENSCAFG00000017790	2.53074	3.02595	2.24069	0.0278919	0.193266	PDE4A
ENSCAFG00000005340	-2.44621	3.74821	-2.23822	0.0279231	0.193353	SERTAD3
ENSCAFG00000006529	-1.70284	8.01994	-2.23047	0.0279371	0.193353	TMPO
ENSCAFG00000013917	-1.74245	7.97104	-2.22923	0.027996	0.193647	HK1
ENSCAFG00000015806	2.33939	2.95099	2.23376	0.0280343	0.193799	AKT3
ENSCAFG00000004859	2.59256	-0.285042	2.2373	0.0281056	0.194178	ECHDC3
ENSCAFG00000002246	-3.18939	1.00799	-2.25476	0.0281268	0.194184	GLCCI1
ENSCAFG00000010498	-3.85234	0.71896	-2.27966	0.0281392	0.194184	KCNH7
ENSCAFG00000015413	3.56933	-0.788538	2.26772	0.0281781	0.194339	COMTD1
ENSCAFG00000017604	-2.7781	1.55031	-2.23922	0.0282355	0.194621
ENSCAFG00000029474	-4.98794	2.37274	-2.32123	0.0282662	0.194719	GADD45A
ENSCAFG00000017030	2.77274	1.76423	2.2377	0.028297	0.194818	RANGRF
ENSCAFG00000030756	3.04171	-0.601135	2.243	0.0284325	0.195637	PRSS54
ENSCAFG00000012925	-2.57133	3.14551	-2.22878	0.0284661	0.195754	PHKA2
ENSCAFG00000008944	-3.13392	-0.117691	-2.24353	0.0285516	0.196228	SFXN5
ENSCAFG00000043059	3.36274	-0.656151	2.25129	0.0285742	0.196269
ENSCAFG00000001220	-2.64185	4.47323	-2.22568	0.0286846	0.196913	CDC25C
ENSCAFG00000000287	2.88407	1.74771	2.22955	0.0288189	0.197721	CYP27B1
ENSCAFG00000006908	3.86305	-1.14771	2.26508	0.0288402	0.197752	ANKRD55
ENSCAFG00000041242	-3.83021	1.93581	-2.26214	0.0289173	0.198165
ENSCAFG00000015410	-4.69342	3.24202	-2.29598	0.0289358	0.198178	RCSD1
ENSCAFG00000015556	2.22777	2.60757	2.21137	0.0289641	0.198233	L3HYPDH
ENSCAFG00000019238	2.85903	-0.917563	2.22528	0.0289812	0.198233	MMP23
ENSCAFG00000016105	2.07414	2.87639	2.20888	0.0289942	0.198233	WDR19
ENSCAFG00000001007	3.95493	-0.395876	2.26424	0.0290545	0.198467	FBXO32
ENSCAFG00000018372	-2.14302	3.21565	-2.20814	0.029062	0.198467	PGRMC1
ENSCAFG00000012392	1.65872	7.56578	2.2027	0.0291766	0.199134	CDC42SE1
ENSCAFG00000013524	2.35395	2.18335	2.20811	0.029206	0.199134	CRYGS
ENSCAFG00000008986	3.62888	0.234288	2.24799	0.0292101	0.199134	RASAL1
ENSCAFG00000020429	-2.38072	5.83371	-2.20669	0.0292942	0.199592	DEPDC1
ENSCAFG00000009659	3.02456	-0.102431	2.2226	0.0293541	0.199885	HR
ENSCAFG00000008401	-4.79216	-0.601411	-2.29053	0.0293833	0.199969	P2RX7
ENSCAFG00000012743	1.73924	5.51381	2.1963	0.0294795	0.200508	OAT
ENSCAFG00000002580	2.30897	1.96293	2.20093	0.0295031	0.200553	ISOC2
ENSCAFG00000003729	-1.54327	8.3086	-2.18999	0.0297575	0.202166	SMC6
ENSCAFG00000011899	-1.90637	6.31671	-2.1898	0.0298148	0.202283	HJURP
ENSCAFG00000006086	2.62912	2.16796	2.20103	0.0298169	0.202283	PCDHGC3
ENSCAFG00000005629	2.38275	4.14686	2.19529	0.0298291	0.202283
ENSCAFG00000020416	-4.19504	-2.02959	-2.25739	0.0298558	0.202283	CMTM3
ENSCAFG00000014678	-6.57172	0.694269	-2.34083	0.0298691	0.202283	FASLG
ENSCAFG00000009184	-2.71782	4.40372	-2.20213	0.0298773	0.202283	NT5DC2
ENSCAFG00000030909	2.30004	2.86396	2.19167	0.0299309	0.20253	C23H3orf33
ENSCAFG00000007649	-7.32955	2.68345	-2.35908	0.029994	0.202841	MPEG1
ENSCAFG00000019841	-2.70487	2.70736	-2.19853	0.0300321	0.202982	CELSR2
ENSCAFG00000007785	2.78539	-1.28473	2.19675	0.030228	0.20419	SMAGP
ENSCAFG00000007030	-1.61363	6.62634	-2.17747	0.0303504	0.2049	ESPL1
ENSCAFG00000008344	2.16596	4.1969	2.18004	0.0303902	0.205051	CDKL2
ENSCAFG00000011236	4.03025	-1.49307	2.23892	0.0304423	0.205286	AXIN2
ENSCAFG00000002093	1.99061	4.11089	2.17518	0.0305355	0.205797	CASD1
ENSCAFG00000015323	2.86774	-0.294501	2.19178	0.0305919	0.205945	PLIN4
ENSCAFG00000009800	-2.98534	-0.0227271	-2.19559	0.0305922	0.205945
ENSCAFG00000045124	3.60183	-1.17623	2.21812	0.0306167	0.205992
ENSCAFG00000024936	-3.33045	-0.129317	-2.20088	0.0309483	0.208105	MTUS2
ENSCAFG00000000896	-2.30703	3.47391	-2.16962	0.030997	0.208314	DLA-DOA
ENSCAFG00000012729	2.98465	2.57224	2.18684	0.0310249	0.208383	CGN
ENSCAFG00000012991	-5.12409	-1.19654	-2.26771	0.0311633	0.209194	ARID5B
ENSCAFG00000045930	-5.26049	-1.57881	-2.27079	0.0312627	0.209742
ENSCAFG00000006701	3.9866	-1.96584	2.2198	0.0313247	0.209953	FLT1
ENSCAFG00000018773	3.00029	0.428727	2.18129	0.0313297	0.209953
ENSCAFG00000015622	-1.88085	5.59202	-2.15675	0.0313943	0.210267	RHNO1
ENSCAFG00000000782	-1.92444	6.54688	-2.15454	0.0315167	0.210967	GTSE1
ENSCAFG00000011531	-2.43618	6.1635	-2.16103	0.0315448	0.21099	PTPN1
ENSCAFG00000014771	1.6661	5.56763	2.15269	0.0315558	0.21099	ING4
ENSCAFG00000002576	-6.56207	1.08679	-2.30716	0.0315879	0.211085	HIVEP3
ENSCAFG00000005442	2.8115	1.34354	2.16746	0.0317182	0.211837	DNAH17
ENSCAFG00000019839	-2.3177	4.33616	-2.15393	0.0317839	0.212146	PSRC1
ENSCAFG00000009159	1.62636	6.74635	2.14769	0.0318003	0.212146	TRIO
ENSCAFG00000013440	3.1965	0.16226	2.1779	0.0318607	0.212429	ADAM8
ENSCAFG00000001130	-2.2618	5.96712	-2.14978	0.0319447	0.212869	ITPR3
ENSCAFG00000003888	2.36275	3.3473	2.15012	0.0320183	0.213239	TTC39A
ENSCAFG00000007417	-2.31262	6.15427	-2.14744	0.0321068	0.213708	MAN2A1
ENSCAFG00000012827	-3.56449	0.829684	-2.18596	0.0321897	0.214046	TCN2
ENSCAFG00000002281	-3.65263	-0.983524	-2.18946	0.0321938	0.214046	RECK
ENSCAFG00000049113	-3.4118	-0.139053	-2.17729	0.0323244	0.214794
ENSCAFG00000006597	-1.55357	10.0254	-2.13561	0.0324028	0.215185	HMGB1
ENSCAFG00000016310	-2.38046	5.86434	-2.14259	0.0324196	0.215185	IKZF3
ENSCAFG00000000097	2.64909	1.69643	2.14722	0.0325119	0.215676	ERBB3
ENSCAFG00000044456	2.6812	0.644757	2.14762	0.032538	0.215729
ENSCAFG00000032474	-3.83165	-2.32706	-2.18551	0.0327969	0.217323
ENSCAFG00000007425	-1.82408	7.23121	-2.12618	0.03292	0.217905	PJA2
ENSCAFG00000014091	2.19538	1.53573	2.12964	0.0329216	0.217905	RBP5
ENSCAFG00000008181	-4.96285	-1.79686	-2.22543	0.0331067	0.219008	PLSCR1
ENSCAFG00000016985	2.63197	-1.2052	2.13153	0.0333097	0.220222	PROX2
ENSCAFG00000008492	3.00566	0.610449	2.14308	0.0333275	0.220222	RAD9B
ENSCAFG00000010913	2.80743	0.462629	2.13389	0.033462	0.220881	C18H11orf24
ENSCAFG00000016806	-2.75933	3.68673	-2.13221	0.0334714	0.220881	MEF2D
ENSCAFG00000023491	2.22545	1.0072	2.11932	0.0334853	0.220881	C17H1orf56
ENSCAFG00000004409	-3.43219	2.3849	-2.15614	0.0335019	0.220881	EML2
ENSCAFG00000019176	3.39652	0.646785	2.15202	0.033649	0.221727	ZNF185
ENSCAFG00000002306	1.96443	3.86293	2.11021	0.033802	0.222611	TMEM106B
ENSCAFG00000017525	-2.00695	4.79355	-2.10825	0.033926	0.223304	TTC7B
ENSCAFG00000031840	2.80735	3.80772	2.12376	0.0340092	0.223727
ENSCAFG00000018724	-1.85108	8.01651	-2.1049	0.034043	0.223825	SPAG5
ENSCAFG00000016859	-2.18598	7.77339	-2.10663	0.0341284	0.224142	CHD3
ENSCAFG00000008504	-2.74663	1.31604	-2.11886	0.0341721	0.224142	CYP2R1
ENSCAFG00000020317	2.30141	1.13203	2.1077	0.0341742	0.224142
ENSCAFG00000001211	2.29961	7.88652	2.10755	0.0341807	0.224142	HMGA1
ENSCAFG00000019716	3.53269	-1.27782	2.14785	0.0341861	0.224142	HCN2
ENSCAFG00000009905	3.0185	-2.40283	2.12682	0.0342375	0.224274	MMP9
ENSCAFG00000007851	-1.93297	9.50719	-2.10167	0.034244	0.224274	HMGB2
ENSCAFG00000015034	1.96343	8.46742	2.10034	0.0343285	0.224703	NOP2
ENSCAFG00000014386	-2.5548	1.1337	-2.10572	0.0345914	0.226298	SLC25A42
ENSCAFG00000009431	-2.72861	6.14003	-2.10839	0.0347181	0.227001	E2F8
ENSCAFG00000029053	-5.55711	-1.54813	-2.21741	0.0347953	0.227226	TRIB2
ENSCAFG00000007406	-3.43539	2.1588	-2.13289	0.0348042	0.227226	TLR3
ENSCAFG00000010171	3.35893	1.7874	2.12954	0.0348177	0.227226	PHKG1
ENSCAFG00000001424	2.15191	3.04637	2.09321	0.0348293	0.227226	PLA2G6
ENSCAFG00000009516	-3.15695	1.0406	-2.11955	0.0349319	0.22777	LY86
ENSCAFG00000013314	-2.60638	6.70958	-2.10039	0.0349634	0.22785	NCF2
ENSCAFG00000015473	-3.26633	-0.182607	-2.12274	0.0349935	0.22792	AIPL1
ENSCAFG00000004253	-1.60737	7.02605	-2.08512	0.0350685	0.228283	UGGT1
ENSCAFG00000007178	-2.06269	7.8583	-2.08585	0.0351717	0.228829	KIF20B
ENSCAFG00000012836	2.75574	0.669979	2.0968	0.0354151	0.230286	ADAMTS4
ENSCAFG00000030403	-5.35238	-1.54135	-2.19877	0.0354658	0.230441	LRAT
ENSCAFG00000017664	-6.41844	1.31202	-2.23375	0.0354779	0.230441	SLC14A1
ENSCAFG00000002921	1.74968	7.00443	2.07611	0.0355855	0.231013	SKAP2
ENSCAFG00000016525	-4.6922	3.06539	-2.17089	0.0356313	0.231183	ARL5C
ENSCAFG00000010768	2.04763	6.60237	2.07558	0.0357336	0.23172	IPO8
ENSCAFG00000012290	3.02885	-0.592272	2.09996	0.0357747	0.231859	SFN
ENSCAFG00000001652	-2.79711	0.970474	-2.09069	0.0358391	0.23215	HACD4
ENSCAFG00000008697	2.51793	2.41727	2.08177	0.0358773	0.232199	RHEBL1
ENSCAFG00000005143	-1.671	8.9285	-2.07033	0.0358951	0.232199	MCM6
ENSCAFG00000020081	3.15678	-1.21593	2.10257	0.0359056	0.232199	BCAR1
ENSCAFG00000007789	-2.59226	1.50619	-2.08224	0.0359649	0.232349	ARHGAP10
ENSCAFG00000008436	3.45649	-1.14479	2.11361	0.0359681	0.232349	ERICH6
ENSCAFG00000042507	2.65244	-1.31562	2.07889	0.0362575	0.23409
ENSCAFG00000010597	-1.7628	6.74106	-2.06277	0.0363379	0.234481	HDAC1
ENSCAFG00000002330	-4.38919	2.34086	-2.14575	0.0364014	0.234658	IGFBP7
ENSCAFG00000005800	-5.01961	3.46308	-2.17067	0.0364141	0.234658	GPR18
ENSCAFG00000014019	3.12366	1.34645	2.09241	0.0364248	0.234658	MAJIN
ENSCAFG00000009228	-5.73164	-0.107752	-2.19502	0.0364947	0.234981
ENSCAFG00000004621	-2.30996	4.13307	-2.06576	0.0365213	0.235003	DDIAS
ENSCAFG00000013259	-2.2223	6.80946	-2.06386	0.0365379	0.235003	NUF2
ENSCAFG00000028708	2.09254	2.71192	2.05959	0.0366721	0.235548	SCD5
ENSCAFG00000015177	-6.89636	2.86573	-2.22781	0.0366726	0.235548	SELL
ENSCAFG00000046612	3.89601	-0.875394	2.12027	0.0366824	0.235548
ENSCAFG00000018316	2.64534	1.54827	2.0703	0.0367449	0.235821	EVI5L
ENSCAFG00000006485	-7.25366	-0.750189	-2.23484	0.0368268	0.236219
ENSCAFG00000015045	2.28452	3.82222	2.05613	0.0370507	0.237526	PINK1
ENSCAFG00000015118	3.15678	-1.39606	2.08136	0.0371603	0.238087
ENSCAFG00000042787	3.1759	2.87999	2.08182	0.0371784	0.238087	MCOLN3
ENSCAFG00000013933	-2.72058	5.59652	-2.06178	0.0373862	0.23922	CYBB
ENSCAFG00000031062	2.69206	1.65661	2.06071	0.0373958	0.23922
ENSCAFG00000015923	-2.90132	0.421853	-2.06635	0.0374811	0.239596	RHOH
ENSCAFG00000006883	-2.30625	3.51808	-2.04883	0.0375047	0.239596	GAS2L3
ENSCAFG00000005338	-2.84383	2.80632	-2.06375	0.0375153	0.239596	BLVRB
ENSCAFG00000016161	3.54682	-1.50789	2.09127	0.0375397	0.239622	FAM114A1
ENSCAFG00000028876	-5.7353	-1.26246	-2.17777	0.0375768	0.239729	U1
ENSCAFG00000006163	-2.00139	6.51592	-2.04174	0.0376498	0.240006	EEA1
ENSCAFG00000029436	1.62594	6.10801	2.03947	0.0376607	0.240006	TMEM167A
ENSCAFG00000007291	-2.4799	5.30094	-2.04977	0.0376859	0.240037	PARPBP
ENSCAFG00000007298	2.47627	2.17213	2.04838	0.0377635	0.240402	TCP11L1
ENSCAFG00000008621	3.45027	0.127305	2.08134	0.0378995	0.241138	TLL2
ENSCAFG00000008962	-2.23347	7.41514	-2.03638	0.038164	0.242521	CDCA2
ENSCAFG00000009583	1.73277	4.97054	2.03101	0.0381783	0.242521
ENSCAFG00000010292	-1.76139	6.56796	-2.03112	0.0381784	0.242521	DOCK10
ENSCAFG00000016574	1.76135	5.92523	2.03016	0.0382354	0.242753	PIP4K2B
ENSCAFG00000009777	-8.11172	0.118561	-2.23171	0.0383217	0.24317	NAV2
ENSCAFG00000005494	-7.58221	2.63445	-2.21899	0.0383499	0.243219
ENSCAFG00000012052	1.77192	7.90947	2.02618	0.0384766	0.243891	IDH2
ENSCAFG00000015872	2.88095	2.86511	2.04799	0.0385578	0.244275	TSPAN14
ENSCAFG00000047685	1.83099	3.63714	2.02422	0.0386124	0.24449
ENSCAFG00000010477	3.30906	-1.46941	2.06346	0.0386445	0.244508
ENSCAFG00000008347	-2.41871	4.33517	-2.03215	0.0386582	0.244508	NUGGC
ENSCAFG00000003518	-5.36979	2.12619	-2.14779	0.0386772	0.244508	TLR4
ENSCAFG00000013774	1.84799	4.91771	2.02197	0.0387546	0.244802	MAP3K14
ENSCAFG00000018639	-6.20925	-1.17136	-2.17472	0.0387652	0.244802	PTPRM
ENSCAFG00000007411	-2.16238	4.24276	-2.02428	0.0388222	0.245032	CSPP1
ENSCAFG00000045017	3.48048	-0.429535	2.06595	0.0389474	0.24569
ENSCAFG00000015996	-2.55871	5.66796	-2.02913	0.0390738	0.246355	CCNB3
ENSCAFG00000006728	3.40744	0.152164	2.06052	0.0390943	0.246355	KIRREL2
ENSCAFG00000004102	2.28372	3.23663	2.01636	0.0394448	0.248431	ZC3HAV1
ENSCAFG00000001642	3.43814	0.444805	2.05429	0.0395795	0.249057	TRERF1
ENSCAFG00000011474	-2.07969	5.72858	-2.01052	0.0395937	0.249057	FCMR
ENSCAFG00000008515	-2.18496	7.58185	-2.0119	0.0396074	0.249057	PPP1CC
ENSCAFG00000049186	2.30928	3.13552	2.01298	0.0396886	0.249435
ENSCAFG00000004784	-3.89595	0.266921	-2.07003	0.0398579	0.250191	CAMK1D
ENSCAFG00000017626	2.17324	1.17904	2.00747	0.0398717	0.250191	FAXDC2
ENSCAFG00000000283	-6.05095	2.65473	-2.153	0.0398723	0.250191	TXLNB
ENSCAFG00000020049	-2.05347	7.67789	-2.00494	0.0399194	0.250353	SPTAN1
ENSCAFG00000018625	-3.32805	0.127125	-2.04109	0.0401315	0.251356	C3
ENSCAFG00000010450	2.12768	4.92729	2.00244	0.0401411	0.251356	SLC37A1
ENSCAFG00000011392	-3.27936	-1.56665	-2.03862	0.0401581	0.251356	SSPN
ENSCAFG00000000165	-1.9181	5.60545	-1.9996	0.0401642	0.251356	TNFAIP8
ENSCAFG00000012155	-2.14401	5.61632	-2.00141	0.0402223	0.251586	LPGAT1
ENSCAFG00000042548	3.56916	-0.592476	2.04822	0.0403505	0.252255
ENSCAFG00000018849	-2.44499	3.96577	-2.00278	0.0405389	0.253298	SNX29
ENSCAFG00000008649	-1.67113	6.00053	-1.98882	0.0407599	0.254426	FAM98B
ENSCAFG00000003704	-1.83011	6.86428	-1.98948	0.0407624	0.254426	SHCBP1
ENSCAFG00000006105	1.75186	4.21777	1.98516	0.0410109	0.255842	POC1B
ENSCAFG00000002987	3.25776	1.72672	2.02372	0.0410823	0.256153	TBX18
ENSCAFG00000010706	2.58974	1.65996	1.99741	0.0411539	0.256368	MXI1
ENSCAFG00000027465	2.57487	1.9587	1.99668	0.0411718	0.256368
ENSCAFG00000009490	-2.68424	3.40374	-2.00002	0.0411818	0.256368	KLHL8
ENSCAFG00000001221	-3.30972	3.60326	-2.02195	0.0413509	0.257173	PACSIN1
ENSCAFG00000012598	-2.11166	4.57605	-1.98319	0.0413547	0.257173	SLAMF7
ENSCAFG00000004290	-1.71477	5.33229	-1.97762	0.0414857	0.257842	SAP130
ENSCAFG00000007579	-1.78974	5.74318	-1.97764	0.0415059	0.257842	PIK3CB
ENSCAFG00000009484	1.95269	4.07712	1.97796	0.0415647	0.25803	MFSD6
ENSCAFG00000011740	4.17573	1.0193	2.05678	0.0415798	0.25803	PECAM1
ENSCAFG00000001532	-2.75498	0.156283	-1.99525	0.0416573	0.258284	ZDHHC21
ENSCAFG00000048863	1.70563	4.80547	1.97482	0.0416643	0.258284
ENSCAFG00000003300	-2.61041	2.00444	-1.98937	0.0417265	0.258534	RNF144A
ENSCAFG00000009582	2.065	4.58	1.97638	0.0417531	0.258563	TXNDC5
ENSCAFG00000002030	1.84484	5.26977	1.97354	0.0417932	0.258618	UNC13B
ENSCAFG00000015800	-1.54317	8.23923	-1.97228	0.0418057	0.258618	MYO5A
ENSCAFG00000019970	2.72004	1.24243	1.99072	0.0418784	0.258933	OSGIN1
ENSCAFG00000005944	-3.17939	0.281068	-2.00699	0.041988	0.259326
ENSCAFG00000019247	2.59017	2.42435	1.98456	0.0420037	0.259326	ABCD1
ENSCAFG00000047167	-3.28367	0.228413	-2.01115	0.0420078	0.259326
ENSCAFG00000010118	1.54883	6.67501	1.96877	0.0420348	0.259357	MTRR
ENSCAFG00000049181	2.01843	2.92272	1.96964	0.0421558	0.259847
ENSCAFG00000049883	-4.00108	-2.31235	-2.0408	0.0421582	0.259847
ENSCAFG00000002689	2.55597	2.63491	1.98013	0.04223	0.260155	MBOAT7
ENSCAFG00000011657	-3.45801	2.53999	-2.01524	0.0422522	0.260156	EAF2
ENSCAFG00000011015	-3.50028	3.95919	-2.01606	0.042325	0.260348	SPATS2L
ENSCAFG00000005564	-1.89834	6.74032	-1.96579	0.0423275	0.260348	UCP2
ENSCAFG00000011340	-3.72788	1.3711	-2.02465	0.0424357	0.260878	HLX
ENSCAFG00000044274	-2.42213	2.27789	-1.97206	0.042515	0.26123	EPSTI1
ENSCAFG00000031547	1.95932	3.72538	1.96091	0.0426889	0.262162	TMED3
ENSCAFG00000004727	3.20718	0.962023	1.99719	0.0427435	0.262362	IRGC
ENSCAFG00000000598	2.28044	2.63414	1.96407	0.0428221	0.262707	APOM
ENSCAFG00000012381	2.14426	2.95186	1.96108	0.0428461	0.262718	BNIPL
ENSCAFG00000005368	-4.46503	-0.650814	-2.05035	0.0429092	0.262969	ACKR2
ENSCAFG00000030287	-3.09447	-0.665351	-1.98653	0.0431535	0.263949
ENSCAFG00000000359	1.53397	6.6944	1.95183	0.0431541	0.263949	GNS
ENSCAFG00000011379	-2.49336	3.48313	-1.9645	0.0431615	0.263949	FICD
ENSCAFG00000013954	-1.88816	5.41814	-1.95297	0.0431754	0.263949	KIF18B
ENSCAFG00000028574	1.63273	4.48667	1.9516	0.0431807	0.263949	NXT2
ENSCAFG00000019923	-3.15354	-0.481953	-1.98822	0.0432099	0.263991	C5H16orf74
ENSCAFG00000005610	1.97223	5.07908	1.95287	0.0432372	0.264022	KIF5C
ENSCAFG00000032593	-5.30604	-0.461486	-2.07892	0.0432603	0.264026	INHBE
ENSCAFG00000012928	-4.63767	1.97289	-2.05126	0.0433656	0.264361	LIMD2
ENSCAFG00000024792	3.78073	-0.552683	2.01366	0.0433826	0.264361
ENSCAFG00000005702	1.71667	8.79473	1.94873	0.0433916	0.264361	TOP2B
ENSCAFG00000048409	-2.57864	0.844493	-1.96341	0.0434142	0.264361
ENSCAFG00000011973	3.76683	-0.234467	2.01242	0.0434269	0.264361	ZNRF3
ENSCAFG00000007985	3.58176	-1.44661	2.00341	0.0434734	0.264508	PLCE1
ENSCAFG00000009156	-1.96683	5.1725	-1.94819	0.0435497	0.264836	IRF4
ENSCAFG00000003439	1.73016	4.08426	1.94599	0.0435805	0.264887	IL4I1
ENSCAFG00000014720	2.68039	1.73797	1.96268	0.0436992	0.265472	LRRC34
ENSCAFG00000024882	-7.12681	0.6056	-2.12839	0.0438193	0.266065
ENSCAFG00000010330	-1.52137	6.98073	-1.94083	0.0438964	0.266397	TMEM183A
ENSCAFG00000003997	2.43626	3.42291	1.95145	0.043949	0.266456	PARP12
ENSCAFG00000000942	2.70709	0.661989	1.96001	0.0439513	0.266456	FAM184A
ENSCAFG00000004958	-5.89423	-1.21393	-2.08887	0.0440472	0.266814	ATP1A3
ENSCAFG00000017676	-4.94935	-1.40278	-2.0542	0.0440752	0.266814	SETBP1
ENSCAFG00000005965	-2.66722	3.80613	-1.95674	0.0440829	0.266814	FOXO1
ENSCAFG00000043982	2.26651	0.0506843	1.94504	0.0441005	0.266814
ENSCAFG00000012070	3.76209	6.95908	1.99861	0.0444137	0.268571	FGR
ENSCAFG00000005026	-1.55621	8.34254	-1.93194	0.0445086	0.268956	HNRNPUL1
ENSCAFG00000003871	-1.63141	7.45816	-1.93188	0.0445227	0.268956	EPS15
ENSCAFG00000002233	4.08442	1.90491	2.0098	0.0446616	0.269646	NPR2
ENSCAFG00000016007	-1.7587	4.49352	-1.93004	0.0446826	0.269646	KRT10
ENSCAFG00000004500	-3.96856	3.09827	-2.00037	0.0449768	0.271283	SYTL2
ENSCAFG00000006669	1.77183	4.90739	1.92428	0.0450881	0.271725	ALKBH6
ENSCAFG00000003260	3.68878	4.05912	1.98603	0.0450965	0.271725	PLEK
ENSCAFG00000006686	3.34406	-2.11538	1.97003	0.045119	0.271725	MFHAS1
ENSCAFG00000020300	-3.64384	-1.43547	-1.98201	0.0452428	0.272331	LPAR3
ENSCAFG00000008056	3.15187	-1.34474	1.95889	0.045312	0.27261	RYR3
ENSCAFG00000017264	-2.04308	5.17588	-1.92183	0.0454438	0.272912
ENSCAFG00000009336	-1.80201	8.21623	-1.91939	0.0454444	0.272912	MYBL2
ENSCAFG00000000277	1.96559	3.38074	1.92079	0.0454471	0.272912	CCDC28A
ENSCAFG00000016825	3.97175	1.8907	1.99415	0.0454546	0.272912	SH3PXD2B
ENSCAFG00000014675	2.56054	-1.12599	1.93244	0.0455605	0.273409	LAG3
ENSCAFG00000028562	-3.93072	0.0152479	-1.98954	0.0456623	0.273881	FGF11
ENSCAFG00000013794	-5.21758	-1.5435	-2.04027	0.0459162	0.27526	CCR3
ENSCAFG00000004139	-1.89322	5.52436	-1.91312	0.0459387	0.27526	EXOSC9
ENSCAFG00000014582	-4.1697	0.211478	-1.99521	0.0460514	0.275796	SERPINI1
ENSCAFG00000017184	4.08722	1.08937	1.99111	0.0460828	0.275844	IL6R
ENSCAFG00000007617	-2.86738	3.35875	-1.93231	0.0463936	0.277543	ST8SIA4
ENSCAFG00000016795	1.52261	5.95476	1.90484	0.0464136	0.277543	PIGG
ENSCAFG00000018063	1.57425	6.47469	1.90365	0.0465044	0.277946	ACSL4
ENSCAFG00000019429	-2.01503	4.0084	-1.89919	0.0470462	0.281041	MKNK2
ENSCAFG00000004855	-2.86172	3.35859	-1.92265	0.0471021	0.281233	EPB41L5
ENSCAFG00000045525	3.65479	-0.160606	1.95722	0.0471701	0.281498
ENSCAFG00000009041	1.6023	7.04559	1.89128	0.0474071	0.282769	SYNJ1
ENSCAFG00000020100	2.39775	0.153756	1.89951	0.0476208	0.283901	TLCD4
ENSCAFG00000005734	-1.4625	10.7195	-1.88664	0.0477347	0.284335	ACTG1
ENSCAFG00000019587	2.81683	1.98594	1.91244	0.0477417	0.284335	PLXNA3
ENSCAFG00000004865	2.17624	3.16703	1.89169	0.0478025	0.284553	SMARCD3
ENSCAFG00000031631	2.45721	1.98895	1.89781	0.0478801	0.284847	MARCHF9
ENSCAFG00000003954	-2.96921	-1.40416	-1.91668	0.0478999	0.284847	FKBP1B
ENSCAFG00000001778	2.08569	7.07402	1.8875	0.0479904	0.285231	ANXA1
ENSCAFG00000019379	-2.80196	1.00885	-1.90831	0.0480127	0.285231	ABCA3
ENSCAFG00000010557	1.79691	3.23823	1.87691	0.0485348	0.288188	GTPBP8
ENSCAFG00000019270	2.93249	0.970733	1.90472	0.0487093	0.289079	PLXNB3
ENSCAFG00000029636	2.10472	2.57708	1.87495	0.0489628	0.290344	SUPT7L
ENSCAFG00000019451	2.57928	0.866448	1.88756	0.0489717	0.290344	TKTL1
ENSCAFG00000028642	1.95912	2.56439	1.87092	0.0491028	0.290976
ENSCAFG00000029590	2.02977	2.46154	1.87124	0.0491526	0.291044	FAM8A1
ENSCAFG00000001448	-2.67034	2.02555	-1.88819	0.0491799	0.291044	PIM1
ENSCAFG00000007086	2.65927	1.93101	1.88767	0.0491881	0.291044	LSR
[truncated: 9,829 more rows]

## Sheet: BI2536_8h_vs_Ctrl
	logFC	AveExpr	t	P.Value	adj.P.Val	genesName
ENSCAFG00000013907	9.31621	5.79678	21.8338	1.02215e-08	5.62332e-05	VGF
ENSCAFG00000013968	12.1828	1.66282	20.4622	1.84624e-08	5.62332e-05	CD163
ENSCAFG00000002065	12.7318	2.61159	20.0753	2.17629e-08	5.62332e-05	KIT
ENSCAFG00000011002	11.9555	1.4372	19.4246	2.77954e-08	5.62332e-05	TINAGL1
ENSCAFG00000009001	9.94781	2.95658	18.8513	3.35233e-08	5.62332e-05	DOCK5
ENSCAFG00000000337	11.714	1.2884	18.9512	3.36292e-08	5.62332e-05	PPM1H
ENSCAFG00000029470	11.2434	1.04322	18.0124	4.97711e-08	5.62332e-05
ENSCAFG00000029313	11.0995	0.379271	17.7211	5.64374e-08	5.62332e-05	CLDN1
ENSCAFG00000000654	11.6919	1.88716	17.7235	5.72013e-08	5.62332e-05	FZD6
ENSCAFG00000002837	10.7547	1.00934	17.5246	6.11139e-08	5.62332e-05	TMEM245
ENSCAFG00000015184	12.0351	1.88054	17.5384	6.26706e-08	5.62332e-05	LTBR
ENSCAFG00000011698	10.0431	2.12505	17.1776	7.02687e-08	5.62332e-05	TLR7
ENSCAFG00000008853	10.8218	0.735528	17.1527	7.2557e-08	5.62332e-05	TIAM1
ENSCAFG00000016531	10.7262	0.497947	16.9534	7.93907e-08	5.62332e-05	ADGRA3
ENSCAFG00000007758	11.8661	1.76671	16.859	8.53487e-08	5.62332e-05	GALNT6
ENSCAFG00000001797	10.5218	0.729959	16.5247	9.66997e-08	5.62332e-05	CRY1
ENSCAFG00000030416	10.4755	0.321014	16.4272	1.01205e-07	5.62332e-05	RGS16
ENSCAFG00000005433	10.4669	0.0871776	16.4088	1.0208e-07	5.62332e-05	ABCC4
ENSCAFG00000029666	10.4518	0.291716	16.3765	1.03644e-07	5.62332e-05	HNRNPLL
ENSCAFG00000018016	10.4232	0.575323	16.3154	1.06666e-07	5.62332e-05	COL4A6
ENSCAFG00000012075	9.23584	3.06717	16.2217	1.08038e-07	5.62332e-05	HORMAD1
ENSCAFG00000028669	10.3713	0.339798	16.2044	1.12418e-07	5.62332e-05	FAM171B
ENSCAFG00000029649	10.3713	-0.0032752	16.2044	1.12418e-07	5.62332e-05	ZNF551
ENSCAFG00000015172	11.1122	1.87393	16.2132	1.14102e-07	5.62332e-05	CD9
ENSCAFG00000010896	10.0277	0.637809	15.9243	1.27817e-07	6.02479e-05	ARRDC4
ENSCAFG00000007846	9.9952	0.585112	15.851	1.32435e-07	6.02479e-05	GBE1
ENSCAFG00000020062	10.1209	0.811641	15.6637	1.45941e-07	6.16969e-05	DPYD
ENSCAFG00000019945	10.8853	2.20694	15.6449	1.50325e-07	6.16969e-05	ASS1
ENSCAFG00000008643	10.0877	0.464855	15.5908	1.51269e-07	6.16969e-05	SPRED1
ENSCAFG00000010874	10.3583	1.94395	15.497	1.59792e-07	6.18158e-05	SULF2
ENSCAFG00000014476	10.5189	1.16433	15.4782	1.62013e-07	6.18158e-05	MEOX1
ENSCAFG00000010211	9.93426	0.392615	15.2539	1.78914e-07	6.48286e-05	MBOAT1
ENSCAFG00000018875	9.89001	0.26526	15.1559	1.87992e-07	6.48286e-05	HOOK1
ENSCAFG00000003776	9.89001	0.158228	15.1559	1.87992e-07	6.48286e-05	NRP1
ENSCAFG00000041946	-11.0392	6.53375	-15.1753	1.91833e-07	6.48286e-05	IGHM
ENSCAFG00000014327	9.66842	0.193465	14.9954	2.03154e-07	6.67472e-05	B3GALNT1
ENSCAFG00000006865	10.6238	0.822047	14.8764	2.21939e-07	7.09486e-05	PAMR1
ENSCAFG00000003479	9.68701	0.415985	14.7034	2.37216e-07	7.34594e-05	CNTNAP2
ENSCAFG00000013420	10.8568	4.37791	14.6885	2.46719e-07	7.34594e-05	ETV5
ENSCAFG00000006100	9.58761	0.405563	14.4798	2.66798e-07	7.34594e-05	DUSP6
ENSCAFG00000016011	9.57568	0.145647	14.4527	2.70648e-07	7.34594e-05	EPHA2
ENSCAFG00000013329	7.37867	3.34806	14.327	2.71472e-07	7.34594e-05	LUZP1
ENSCAFG00000009809	9.57169	-0.430451	14.4437	2.71953e-07	7.34594e-05	PHACTR1
ENSCAFG00000002201	9.56768	0.220354	14.4346	2.73268e-07	7.34594e-05	SHC3
ENSCAFG00000001792	9.50619	0.464227	14.2952	2.9435e-07	7.62553e-05	LIMCH1
ENSCAFG00000010654	9.48934	0.105993	14.2571	3.00436e-07	7.62553e-05	AGPAT3
ENSCAFG00000020166	9.48084	-0.38398	14.2378	3.03558e-07	7.62553e-05	ANGPTL2
ENSCAFG00000016048	10.2885	0.628552	14.2433	3.09457e-07	7.62553e-05	PLEKHG3
ENSCAFG00000015604	10.268	0.915827	14.1948	3.17664e-07	7.66801e-05	ILDR2
ENSCAFG00000002123	9.41099	0.0549023	14.079	3.30777e-07	7.73797e-05	PON2
ENSCAFG00000010053	9.3975	-0.0830112	14.0482	3.36371e-07	7.73797e-05	ANO5
ENSCAFG00000018607	9.38844	0.273706	14.0275	3.40188e-07	7.73797e-05	DNAJC6
ENSCAFG00000014751	6.25132	4.11873	13.7259	3.6661e-07	7.97037e-05
ENSCAFG00000003991	9.31862	0.0247876	13.8682	3.7126e-07	7.97037e-05	ARHGAP42
ENSCAFG00000003023	9.30905	-0.145104	13.8463	3.75757e-07	7.97037e-05	CHN2
ENSCAFG00000008586	10.0764	-0.410187	13.8336	3.86675e-07	7.97037e-05	ADAMTS1
ENSCAFG00000001201	10.6337	1.38156	13.8347	3.92212e-07	7.97037e-05	CDC14B
ENSCAFG00000002342	10.6615	2.34685	13.8311	3.93287e-07	7.97037e-05	ETV1
ENSCAFG00000006799	9.25525	-0.117526	13.7234	4.02283e-07	7.97037e-05	IFTAP
ENSCAFG00000004265	10.01	0.380652	13.7042	4.15399e-07	7.97037e-05	THNSL1
ENSCAFG00000015518	9.99818	0.470794	13.6811	4.20777e-07	7.97037e-05	NLGN1
ENSCAFG00000011908	10.7449	0.960616	13.7033	4.23813e-07	7.97037e-05	SHTN1
ENSCAFG00000012710	9.20969	-0.149752	13.6186	4.26552e-07	7.97037e-05	SLCO4A1
ENSCAFG00000015982	9.82214	0.659469	13.6229	4.32933e-07	7.97037e-05	CDC42BPA
ENSCAFG00000004730	10.5015	0.746027	13.6346	4.38007e-07	7.97037e-05	PLAUR
ENSCAFG00000032289	9.65411	0.333162	13.5545	4.48185e-07	7.97623e-05	BMP6
ENSCAFG00000004626	9.85755	0.884698	13.5503	4.51815e-07	7.97623e-05	NECTIN2
ENSCAFG00000007115	9.62499	0.11407	13.4978	4.62721e-07	8.04448e-05
ENSCAFG00000015049	9.73563	0.827466	13.4585	4.74827e-07	8.04448e-05	CDA
ENSCAFG00000029897	9.12496	-0.175571	13.4241	4.76085e-07	8.04448e-05
ENSCAFG00000003103	11.0194	1.41794	13.4434	4.95677e-07	8.25756e-05	RRAGD
ENSCAFG00000004613	8.94918	2.90052	13.271	5.17973e-07	8.50915e-05	PLXND1
ENSCAFG00000005820	9.03493	-0.0843767	13.2161	5.36321e-07	8.68988e-05	ACSS3
ENSCAFG00000004249	8.99967	-0.202852	13.1345	5.62249e-07	8.98686e-05	ARHGAP21
ENSCAFG00000003240	8.98171	-0.291697	13.093	5.7598e-07	9.08125e-05	MYT1L
ENSCAFG00000011549	9.5481	0.489511	13.0986	5.8351e-07	9.08125e-05	ELOVL6
ENSCAFG00000020243	8.46438	1.22632	12.9741	6.08968e-07	9.35439e-05	ZFHX3
ENSCAFG00000009680	8.90755	-0.272368	12.9214	6.36906e-07	9.57124e-05	GCNT2
ENSCAFG00000010700	10.5497	2.11069	12.9555	6.53242e-07	9.57124e-05	CCND1
ENSCAFG00000012478	9.60726	0.567046	12.9077	6.55244e-07	9.57124e-05	PLEKHA5
ENSCAFG00000008291	8.88196	-0.598785	12.8618	6.5973e-07	9.57124e-05	CXADR
ENSCAFG00000012298	10.9081	2.88779	12.9297	6.69657e-07	9.57124e-05	FES
ENSCAFG00000031330	8.86899	0.0780471	12.8316	6.71637e-07	9.57124e-05	HOPX
ENSCAFG00000018654	9.27573	-0.161048	12.8073	6.89732e-07	9.71208e-05	PRR32
ENSCAFG00000011857	8.82938	-0.0238604	12.7395	7.09497e-07	9.87285e-05	SLAMF9
ENSCAFG00000014361	8.80915	-0.662265	12.6925	7.29719e-07	0.000100362	MREG
ENSCAFG00000009949	8.63625	-0.486873	12.6605	7.40362e-07	0.000100655	CCSER1
ENSCAFG00000010536	9.46839	1.82354	12.6415	7.67473e-07	0.000103155	CARMIL1
ENSCAFG00000007122	9.15869	0.11894	12.572	7.93944e-07	0.000105514	HCK
ENSCAFG00000012173	8.72529	-0.470669	12.4977	8.20792e-07	0.00010787	UGT8
ENSCAFG00000003393	9.87931	0.634018	12.4697	8.63378e-07	0.000111994	MDFIC
ENSCAFG00000010345	9.20236	0.505446	12.4247	8.71107e-07	0.000111994	NECTIN3
ENSCAFG00000017144	8.67402	-0.500441	12.3784	8.82818e-07	0.000112279	VASH1
ENSCAFG00000029950	9.87684	1.10218	12.4165	8.92452e-07	0.000112297	PKIB
ENSCAFG00000005465	9.98021	0.509866	12.336	9.41266e-07	0.000116073	DZIP1
ENSCAFG00000000058	8.62858	-0.371776	12.2729	9.4209e-07	0.000116073	SERPINB8
ENSCAFG00000014453	8.62086	-0.410501	12.255	9.52578e-07	0.000116156	AFAP1
ENSCAFG00000010677	8.58958	-0.955252	12.1826	9.96421e-07	0.000120262	EYA2
ENSCAFG00000011755	8.57369	-0.334715	12.1457	1.01961e-06	0.000121817	FCER1A
ENSCAFG00000018020	8.81723	0.543182	12.1266	1.03961e-06	0.000122965	COL4A5
ENSCAFG00000001456	8.17632	1.77263	12.0218	1.0905e-06	0.000127707	GCAT
ENSCAFG00000012092	8.51662	-0.387096	12.0132	1.10794e-06	0.000128478	AGAP1
ENSCAFG00000048639	8.4999	-1.02383	11.9745	1.13539e-06	0.000128688
ENSCAFG00000024867	8.4999	-0.593664	11.9745	1.13539e-06	0.000128688	TRIM22
ENSCAFG00000017557	9.80405	0.413891	12.0232	1.14283e-06	0.000128688	S100A8
ENSCAFG00000023615	9.08673	0.147659	11.9773	1.15327e-06	0.000128688	MMP12
ENSCAFG00000020131	10.0726	1.87924	11.989	1.177e-06	0.000130108	NIBAN2
ENSCAFG00000023062	10.733	1.92898	11.9711	1.21181e-06	0.000132394	FYB1
ENSCAFG00000015885	8.19309	1.52918	11.8492	1.22007e-06	0.000132394	FKBP10
ENSCAFG00000030320	8.43978	-1.02312	11.8355	1.24033e-06	0.000133369	SHISA2
ENSCAFG00000000860	9.72276	1.26187	11.8715	1.2578e-06	0.000134029	AFDN
ENSCAFG00000010911	8.41322	-0.93664	11.7742	1.29e-06	0.000135222	NR2F2
ENSCAFG00000001579	8.99038	0.255525	11.7886	1.3001e-06	0.000135222	GNAQ
ENSCAFG00000011826	8.76626	-0.144276	11.7748	1.30329e-06	0.000135222	CERS6
ENSCAFG00000004820	10.0834	2.13058	11.6885	1.43228e-06	0.000147313	ITGA9
ENSCAFG00000011548	8.98377	0.763203	11.6281	1.44489e-06	0.000147329	SLC35F3
ENSCAFG00000002413	7.2412	3.13453	11.5327	1.45933e-06	0.000147504	DST
ENSCAFG00000003429	8.96353	-0.395415	11.5984	1.47277e-06	0.000147504	CFTR
ENSCAFG00000006214	8.31145	-0.748307	11.5401	1.50141e-06	0.000147504	ARAP3
ENSCAFG00000000677	8.31145	-0.94386	11.5401	1.50141e-06	0.000147504	LRP12
ENSCAFG00000005500	7.31174	1.535	11.486	1.50896e-06	0.000147504	UGGT2
ENSCAFG00000030784	8.30183	-0.335735	11.518	1.52326e-06	0.000147681	LAD1
ENSCAFG00000013148	8.91388	-0.107594	11.4963	1.57428e-06	0.000151387	GRIN2B
ENSCAFG00000010881	8.82796	0.129404	11.4698	1.59843e-06	0.000151534	IGF1R
ENSCAFG00000029537	9.86353	0.504435	11.5084	1.60469e-06	0.000151534	GJB2
ENSCAFG00000010853	7.60708	2.28601	11.3996	1.61424e-06	0.000151534	FBLN5
ENSCAFG00000031753	-10.8388	6.36341	-11.513	1.64219e-06	0.000152944	IGKC
ENSCAFG00000019898	8.23265	-0.314333	11.3597	1.69086e-06	0.000156246	NTNG2
ENSCAFG00000019860	8.18112	-0.20882	11.2425	1.82821e-06	0.000167628	PPP1R26
ENSCAFG00000007465	9.32146	1.51835	11.248	1.88458e-06	0.000169098	RHPN2
ENSCAFG00000013778	8.78174	-0.562132	11.2233	1.88654e-06	0.000169098	PLA2G4A
ENSCAFG00000009247	9.88825	0.982461	11.2543	1.90675e-06	0.000169098	WDFY3
ENSCAFG00000011838	9.36554	0.118449	11.2274	1.91371e-06	0.000169098	ST8SIA1
ENSCAFG00000003884	8.00264	-0.561315	11.1663	1.91572e-06	0.000169098	TXNRD3
ENSCAFG00000028833	8.56353	-0.115455	11.1476	1.97419e-06	0.000172888
ENSCAFG00000028509	-11.2581	2.1672	-11.2366	2.00101e-06	0.000172888
ENSCAFG00000004627	8.11675	-0.212378	11.0967	2.01699e-06	0.000172888	MAPRE3
ENSCAFG00000012878	9.78769	2.20743	11.1681	2.01712e-06	0.000172888	FCER1G
ENSCAFG00000018482	7.95435	-0.607149	11.0552	2.06536e-06	0.00017464	CERS4
ENSCAFG00000007357	9.14365	2.50679	11.1059	2.0671e-06	0.00017464	ACVR1B
ENSCAFG00000029248	8.09464	-0.890833	11.0467	2.08662e-06	0.000175039	PPP1R14A
ENSCAFG00000047181	8.08346	-0.621623	11.0214	2.12283e-06	0.000176822
ENSCAFG00000002053	8.07219	-0.420985	10.996	2.16e-06	0.000178443	RFX3
ENSCAFG00000030025	9.01354	1.11802	11.0287	2.17245e-06	0.000178443	FGL2
ENSCAFG00000012152	7.91704	-0.294795	10.9696	2.1896e-06	0.000178445	GABBR1
ENSCAFG00000008381	8.4832	-0.0400282	10.9845	2.20504e-06	0.000178445	AGA
ENSCAFG00000003018	9.05946	1.207	11.001	2.21774e-06	0.000178445	MFSD2A
ENSCAFG00000009360	7.79366	4.86775	10.8948	2.29857e-06	0.000183699	ANO6
ENSCAFG00000048241	8.01447	-0.763771	10.8666	2.36081e-06	0.000187407
ENSCAFG00000018359	6.89254	3.51604	10.7615	2.45452e-06	0.000192578	IL13RA1
ENSCAFG00000014403	8.40438	0.0885781	10.825	2.46056e-06	0.000192578	SORCS2
ENSCAFG00000030170	7.9787	-0.414257	10.7866	2.49528e-06	0.000192578	ZNF229
ENSCAFG00000008295	7.9787	-0.792012	10.7866	2.49528e-06	0.000192578	BTG3
ENSCAFG00000003973	8.36649	0.166396	10.7967	2.50736e-06	0.000192578	SLC37A3
ENSCAFG00000001105	7.94202	-0.613059	10.7048	2.6418e-06	0.000201595	KCNQ3
ENSCAFG00000002936	7.77132	-0.771767	10.6383	2.75582e-06	0.000208359	HOXA1
ENSCAFG00000003692	9.15188	0.679478	10.692	2.76568e-06	0.000208359	STOM
ENSCAFG00000007986	7.90438	-1.27433	10.6211	2.80183e-06	0.000209747	ZNF366
ENSCAFG00000029797	7.89161	-0.977742	10.5927	2.85838e-06	0.000211306	SIX1
ENSCAFG00000014075	7.89161	-0.860439	10.5927	2.85838e-06	0.000211306	MB21D2
ENSCAFG00000014956	-4.43658	7.59965	-10.4353	2.88893e-06	0.000212237	IFI30
ENSCAFG00000005523	8.72693	-0.0243075	10.5848	2.94953e-06	0.000214122	MBNL2
ENSCAFG00000039462	8.63037	1.42049	10.5802	2.95079e-06	0.000214122
ENSCAFG00000000296	7.85262	-1.02272	10.5066	3.03847e-06	0.00021914	ADGRG6
ENSCAFG00000006524	7.46554	0.748693	10.4631	3.09797e-06	0.000219219	ZNF567
ENSCAFG00000006250	7.83938	-0.58535	10.4774	3.10235e-06	0.000219219	SPRY4
ENSCAFG00000007205	7.83938	-0.532154	10.4774	3.10235e-06	0.000219219	CFAP20DC
ENSCAFG00000005886	8.23951	-0.381229	10.4895	3.11369e-06	0.000219219	CRIM1
ENSCAFG00000015444	8.97568	-0.0965712	10.5075	3.14253e-06	0.00021994	DMXL2
ENSCAFG00000000274	7.81254	-0.966296	10.4182	3.23636e-06	0.000222941	HEBP2
ENSCAFG00000016528	7.81254	-1.0702	10.4182	3.23636e-06	0.000222941	NTRK1
ENSCAFG00000010948	6.28102	4.64073	10.3495	3.24196e-06	0.000222941	PREX1
ENSCAFG00000017029	6.53086	1.08927	10.298	3.39402e-06	0.000232049	DAPK2
ENSCAFG00000024344	8.23251	0.188165	10.3053	3.56261e-06	0.000241595	PGB2
ENSCAFG00000017951	8.23951	-0.212858	10.3011	3.57449e-06	0.000241595	DTNA
ENSCAFG00000012712	8.12768	-0.139695	10.2293	3.75663e-06	0.000252462	EXTL1
ENSCAFG00000009720	4.99879	4.9822	10.0849	3.79768e-06	0.000252995	CYFIP1
ENSCAFG00000029471	9.24399	1.36019	10.2567	3.80734e-06	0.000252995	CLIC2
ENSCAFG00000013918	4.42877	6.84969	10.0527	3.83465e-06	0.000253387	SLC2A3
ENSCAFG00000020305	8.82267	-0.0827273	10.2221	3.85791e-06	0.000253508	CDH1
ENSCAFG00000006054	9.44724	0.564286	10.1941	4.01211e-06	0.000262184	SLC16A3
ENSCAFG00000014358	7.67029	-1.01656	10.1067	4.05844e-06	0.000263754	CASK
ENSCAFG00000000272	8.76783	-0.363551	10.1199	4.15718e-06	0.000267182	ARFGEF3
ENSCAFG00000030412	-4.57747	6.7992	-9.94768	4.16649e-06	0.000267182	BCL2L11
ENSCAFG00000030822	7.88847	-0.571439	10.0769	4.17895e-06	0.000267182
ENSCAFG00000010670	7.64007	-0.886187	10.0409	4.26033e-06	0.000270921	ZNF496
ENSCAFG00000011335	8.28135	0.484858	10.0482	4.32316e-06	0.000273446	GNB4
ENSCAFG00000028603	8.42909	-0.607256	10.0296	4.40413e-06	0.000277085
ENSCAFG00000008612	7.46154	-0.609652	9.94571	4.5533e-06	0.000284955	PDGFC
ENSCAFG00000009564	8.45106	0.110941	9.96009	4.64571e-06	0.000289208	ATP2B4
ENSCAFG00000016077	7.85785	-0.725494	9.89986	4.77511e-06	0.000291863	BMPR1A
ENSCAFG00000017022	8.68886	-0.196261	9.93176	4.78161e-06	0.000291863	TMEM92
ENSCAFG00000024151	7.9202	-0.247732	9.89983	4.78459e-06	0.000291863	INSRR
ENSCAFG00000048561	8.44736	0.205823	9.9097	4.82715e-06	0.000291863	SVIP
ENSCAFG00000011136	7.56165	-1.02945	9.87093	4.83642e-06	0.000291863	INPP5A
ENSCAFG00000013731	7.56165	-1.14207	9.87093	4.83642e-06	0.000291863	MIPOL1
ENSCAFG00000011034	8.62667	0.643323	9.88483	4.94689e-06	0.000297014	CRLF2
ENSCAFG00000030240	7.85073	2.27087	9.84175	4.99152e-06	0.00029818	DUSP4
ENSCAFG00000005019	7.87873	-0.121675	9.80961	5.12104e-06	0.00030438	GATA3
ENSCAFG00000010127	-11.2439	1.16271	-9.90809	5.22645e-06	0.000308587	SNRPN
ENSCAFG00000001131	10.4628	4.812	9.87729	5.24399e-06	0.000308587	SLA
ENSCAFG00000031525	7.8849	-0.341754	9.77034	5.2797e-06	0.00030915	ZNF630
ENSCAFG00000032029	7.49568	-1.05004	9.72862	5.38612e-06	0.000309257
ENSCAFG00000037037	7.49568	-0.760884	9.72862	5.38612e-06	0.000309257
ENSCAFG00000019206	7.49568	-1.3854	9.72862	5.38612e-06	0.000309257	ZYG11A
ENSCAFG00000004236	7.49568	-0.905088	9.72862	5.38612e-06	0.000309257	ATP6V0A4
ENSCAFG00000001198	7.47871	-0.829911	9.69212	5.53816e-06	0.000316451	PRXL2C
ENSCAFG00000005331	6.95193	1.84044	9.66068	5.58027e-06	0.000317324	CAMK1
ENSCAFG00000019037	7.96658	-0.168231	9.66551	5.74252e-06	0.000324988	SLITRK4
ENSCAFG00000047466	7.31624	-1.01559	9.62629	5.79999e-06	0.000326677
ENSCAFG00000001998	7.44415	-1.08032	9.61794	5.86211e-06	0.000327061	CDK6
ENSCAFG00000024903	7.44415	-1.05622	9.61794	5.86211e-06	0.000327061	MAFB
ENSCAFG00000002835	8.24648	0.129917	9.62479	5.98052e-06	0.000332101	CTNNAL1
ENSCAFG00000029067	7.42656	-0.535298	9.58024	6.03477e-06	0.000333548
ENSCAFG00000019197	7.60921	-0.842308	9.563	6.15311e-06	0.000338507	TJP3
ENSCAFG00000002163	7.40875	-1.09973	9.54214	6.21513e-06	0.000340336	ROR2
ENSCAFG00000031104	7.39071	-1.38712	9.50361	6.40363e-06	0.000349042	CX3CR1
ENSCAFG00000006254	7.75408	-0.203256	9.50767	6.4577e-06	0.000349113	GALM
ENSCAFG00000007539	7.57768	-0.750789	9.4975	6.4734e-06	0.000349113	ADM
ENSCAFG00000017303	-7.54838	3.91791	-9.49241	6.49348e-06	0.000349113	CD19
ENSCAFG00000012647	8.08743	0.180141	9.47413	6.70198e-06	0.000358692	CD244
ENSCAFG00000014794	5.90154	3.28575	9.33298	6.99477e-06	0.000372495	SHC4
ENSCAFG00000015170	7.33522	-1.07671	9.38543	7.02286e-06	0.000372495	ZNF81
ENSCAFG00000006648	7.19677	-1.17037	9.3666	7.09787e-06	0.000374793	HOXC13
ENSCAFG00000013739	7.59936	-0.663309	9.37451	7.14493e-06	0.000375601	TET1
ENSCAFG00000002028	7.33522	-0.548541	9.34521	7.2531e-06	0.0003796	VLDLR
ENSCAFG00000007156	4.83037	4.55517	9.19157	7.59787e-06	0.000395893	DENND5A
ENSCAFG00000019173	7.2775	-0.58734	9.26309	7.73524e-06	0.000401282	ZFR2
ENSCAFG00000004644	8.20324	0.228929	9.26696	7.94192e-06	0.000408454	ENOX1
ENSCAFG00000010749	8.31145	-0.172833	9.27104	7.94255e-06	0.000408454	GPR55
ENSCAFG00000000480	-9.74323	2.03722	-9.27719	8.2474e-06	0.000422295	NIPAL2
ENSCAFG00000013479	6.75854	5.6164	9.152	8.32549e-06	0.000424456	GABARAPL1
ENSCAFG00000033124	7.56632	-0.793133	9.13508	8.66547e-06	0.000439894
ENSCAFG00000013151	5.46701	2.81441	9.03537	8.79471e-06	0.000443849	ARHGAP5
ENSCAFG00000014854	6.86906	2.065	9.08624	8.81844e-06	0.000443849	CNTNAP1
ENSCAFG00000047243	7.19677	-1.14853	9.09302	8.86334e-06	0.000444219
ENSCAFG00000002392	7.94295	0.10672	9.05468	9.36986e-06	0.000465207	ZSCAN18
ENSCAFG00000005948	4.66056	4.81488	8.92955	9.38442e-06	0.000465207	SPINT2
ENSCAFG00000018019	8.12647	0.188001	9.0578	9.4001e-06	0.000465207	CENPV
ENSCAFG00000011795	7.15465	-1.42844	9.005	9.51843e-06	0.0004691	SLAMF8
ENSCAFG00000001791	7.02035	-1.24233	8.98926	9.60145e-06	0.000471228	ALDH1A1
ENSCAFG00000018081	8.6518	1.73708	9.03837	9.70931e-06	0.000474552	SPECC1
ENSCAFG00000001356	7.13311	-1.07839	8.96013	9.87306e-06	0.00048057	PDGFB
ENSCAFG00000011349	-9.75021	1.57784	-9.02356	1.01529e-05	0.000492165	GSTP1
ENSCAFG00000018816	8.81066	2.05843	8.93968	1.05902e-05	0.000511268	RAI14
ENSCAFG00000016486	6.9482	-1.18947	8.83736	1.08762e-05	0.000522942	MAGEH1
ENSCAFG00000007085	7.06652	-1.26479	8.82187	1.10618e-05	0.000529713	SOAT2
ENSCAFG00000011659	8.08346	-0.532125	8.85439	1.11215e-05	0.000530422	ATP9A
ENSCAFG00000031339	7.2377	-1.04226	8.8009	1.13225e-05	0.000537841	TMEM86A
ENSCAFG00000013817	6.65805	1.40579	8.77079	1.13968e-05	0.000539206	SRGN
ENSCAFG00000000019	7.04362	-1.16231	8.77451	1.15051e-05	0.000542159	ZNF516
ENSCAFG00000019309	6.88916	0.936471	8.74362	1.17511e-05	0.000551037	MMP25
ENSCAFG00000016685	-10.1312	0.567225	-8.85765	1.17866e-05	0.000551037	FXR2
ENSCAFG00000003406	7.02035	-1.54039	8.72671	1.19726e-05	0.000557528	MET
ENSCAFG00000048975	8.95846	1.90427	8.79213	1.20425e-05	0.000558584
ENSCAFG00000002152	9.69799	4.49562	8.79292	1.22983e-05	0.000566222	IL1R2
ENSCAFG00000010686	7.35041	-0.924796	8.70636	1.2314e-05	0.000566222	NLRP3
ENSCAFG00000002079	7.52904	-1.16152	8.70966	1.23508e-05	0.000566222	KDR
ENSCAFG00000030172	6.9967	-0.626328	8.67827	1.24681e-05	0.000569394
ENSCAFG00000009632	8.39524	-0.580208	8.70241	1.27749e-05	0.000581161	TYRO3
ENSCAFG00000005595	5.43989	2.89189	8.58336	1.2866e-05	0.000583062	FARP1
ENSCAFG00000008689	-4.3756	6.3083	-8.51451	1.32569e-05	0.000598485	PRKCD
ENSCAFG00000016291	6.9482	-0.988251	8.57925	1.35538e-05	0.000609559	DLGAP2
ENSCAFG00000012737	6.158	3.95142	8.50315	1.41076e-05	0.000632062	SNX27
ENSCAFG00000010685	4.18628	6.13318	8.42293	1.42933e-05	0.000637966	SINHCAF
ENSCAFG00000009337	7.58069	1.30286	8.52681	1.44794e-05	0.000643845	TUBB2B
ENSCAFG00000001264	6.89801	-1.36577	8.47723	1.47837e-05	0.000654912	TSNARE1
ENSCAFG00000042467	6.76433	-0.710016	8.45618	1.49916e-05	0.000661643
ENSCAFG00000007154	7.58724	-0.302119	8.4788	1.51002e-05	0.000663961	KRT18
ENSCAFG00000006013	7.77271	0.443866	8.46935	1.53169e-05	0.000670993	CNTN4
ENSCAFG00000013287	6.87225	-1.15758	8.42503	1.54607e-05	0.000672312	MAPK4
ENSCAFG00000003553	6.87225	-0.958048	8.42503	1.54607e-05	0.000672312	CADPS2
ENSCAFG00000007592	8.06915	0.125395	8.45682	1.56332e-05	0.000677323	TSHZ3
ENSCAFG00000014089	7.33396	-0.299102	8.40576	1.59647e-05	0.000689161	GJC1
ENSCAFG00000007934	3.06737	8.69865	8.25008	1.6334e-05	0.000702538	CTSB
ENSCAFG00000007778	4.86308	6.18316	8.2751	1.65642e-05	0.00070986	BIN2
ENSCAFG00000019187	8.19186	1.51927	8.38845	1.66643e-05	0.000711571	MATK
ENSCAFG00000018540	8.27711	2.3577	8.38527	1.6756e-05	0.000712915	MYO1F
ENSCAFG00000010971	8.35879	0.315506	8.37595	1.69376e-05	0.000715898	SATB2
ENSCAFG00000002978	6.8193	-1.50085	8.31884	1.69472e-05	0.000715898	LPAR1
ENSCAFG00000014879	8.01304	-0.822925	8.33267	1.74059e-05	0.00073266	LRRC25
ENSCAFG00000018809	7.33643	1.05233	8.29335	1.76324e-05	0.000739561	TTC23L
ENSCAFG00000003423	7.20056	-1.15496	8.27515	1.78401e-05	0.000745629
ENSCAFG00000002663	8.24021	0.977678	8.28429	1.8301e-05	0.000758085	CD109
ENSCAFG00000010619	4.71496	3.59816	8.15215	1.84109e-05	0.000758085	BICD1
ENSCAFG00000011827	-8.40556	-0.179472	-8.27606	1.85317e-05	0.000758085
ENSCAFG00000015078	6.6917	0.885818	8.21047	1.85849e-05	0.000758085	FAM184B
ENSCAFG00000010024	5.52883	2.06674	8.16548	1.86328e-05	0.000758085	DOK2
ENSCAFG00000003966	6.76433	-1.01809	8.2092	1.86509e-05	0.000758085	ANKRD50
ENSCAFG00000001028	6.76433	-1.19866	8.2092	1.86509e-05	0.000758085	RNF217
ENSCAFG00000011756	6.76433	-1.88476	8.2092	1.86509e-05	0.000758085	PLXNA2
ENSCAFG00000003074	5.24394	3.51395	8.10705	1.94681e-05	0.000785769	NOD1
ENSCAFG00000002014	8.05398	0.332227	8.2017	1.95854e-05	0.000785769	USP46
ENSCAFG00000000032	6.73604	-1.54403	8.15299	1.95977e-05	0.000785769	CBLN2
ENSCAFG00000030804	6.73604	-1.15592	8.15299	1.95977e-05	0.000785769	RNLS
ENSCAFG00000019279	7.04936	-1.19641	8.13964	2.00418e-05	0.000800859	GNA15
ENSCAFG00000013388	-6.87623	3.41248	-8.11666	2.03447e-05	0.000807445	ACOT9
ENSCAFG00000007870	-9.09892	0.830913	-8.19402	2.03702e-05	0.000807445	DCLK2
ENSCAFG00000029577	4.91726	3.31114	8.04164	2.04586e-05	0.000807445	RGS12
ENSCAFG00000011584	6.70719	-1.82594	8.0958	2.06162e-05	0.000807445	GRAMD1B
ENSCAFG00000002023	6.70719	-1.54884	8.0958	2.06162e-05	0.000807445	RCAN2
ENSCAFG00000036423	6.70719	-1.41308	8.0958	2.06162e-05	0.000807445
ENSCAFG00000003370	-10.4647	1.6018	-8.19778	2.11068e-05	0.000823931	ASAP2
ENSCAFG00000000699	6.67774	-1.64484	8.03779	2.171e-05	0.000839171	PANX2
ENSCAFG00000043920	6.67774	-2.47095	8.03779	2.171e-05	0.000839171
ENSCAFG00000041698	6.67774	-1.11519	8.03779	2.171e-05	0.000839171
ENSCAFG00000014290	6.7559	-0.845477	8.01381	2.22477e-05	0.000856348	ANKH
ENSCAFG00000004723	5.64722	3.5312	7.9715	2.22992e-05	0.000856348	KCNN4
ENSCAFG00000047541	-8.75341	1.31951	-8.07152	2.25161e-05	0.000861878	OTOGL
ENSCAFG00000002618	6.64769	-1.59594	7.97884	2.28881e-05	0.000870483	TNNI3
ENSCAFG00000006212	6.64769	-2.09479	7.97884	2.28881e-05	0.000870483	SEMA3A
ENSCAFG00000013806	3.60986	9.51537	7.86492	2.33242e-05	0.000884227	M6PR
ENSCAFG00000007902	5.09155	2.27829	7.89879	2.34346e-05	0.000885573	SLC11A2
ENSCAFG00000006496	6.71468	-1.0604	7.93522	2.38763e-05	0.00089671	MITF
ENSCAFG00000009570	6.87294	-0.486135	7.94011	2.38949e-05	0.00089671	DSP
ENSCAFG00000010942	3.18359	7.6954	7.8292	2.39567e-05	0.00089671	CCDC91
ENSCAFG00000043520	6.61699	-1.22264	7.9188	2.41614e-05	0.000898681
ENSCAFG00000031378	6.61699	-1.39254	7.9188	2.41614e-05	0.000898681
ENSCAFG00000013204	6.55087	1.48186	7.91004	2.43036e-05	0.000901136	PTPRE
ENSCAFG00000007541	7.11125	-1.1937	7.92241	2.44806e-05	0.000904865	MRAS
ENSCAFG00000010496	3.73291	6.62995	7.81115	2.45691e-05	0.000905305	YARS2
ENSCAFG00000010528	2.83342	8.5478	7.78916	2.47761e-05	0.000910097	DNM1L
ENSCAFG00000006716	5.24764	2.82516	7.83526	2.49701e-05	0.000914383	FLT3
ENSCAFG00000026864	6.58563	-1.82456	7.85763	2.55401e-05	0.000929504	U4
ENSCAFG00000037593	6.58563	-1.86434	7.85763	2.55401e-05	0.000929504
ENSCAFG00000031192	-9.14518	0.180977	-7.9387	2.57296e-05	0.000933526	EFNB3
ENSCAFG00000016967	5.76334	2.05882	7.77977	2.67244e-05	0.000966656	PDK2
ENSCAFG00000014587	6.55357	-1.76665	7.7953	2.7036e-05	0.000974945	TNFSF4
ENSCAFG00000030851	6.78792	-1.36712	7.79623	2.72249e-05	0.000978772	HLF
ENSCAFG00000013382	5.7061	5.60029	7.73167	2.79037e-05	0.00100014	PPM1J
ENSCAFG00000014164	7.64227	-0.0871756	7.79621	2.80086e-05	0.00100086	MDGA2
ENSCAFG00000004318	6.90993	0.0283152	7.76225	2.82188e-05	0.00100534	CST7
ENSCAFG00000000831	4.29037	4.21893	7.66637	2.84751e-05	0.00101142	EXT1
ENSCAFG00000007575	-9.4834	0.283733	-7.83502	2.86077e-05	0.00101201	DPY19L3
ENSCAFG00000009287	6.52078	-1.32115	7.73172	2.86628e-05	0.00101201	ACVR1
ENSCAFG00000030180	8.69364	2.3663	7.77211	2.96258e-05	0.0010429	IL18
ENSCAFG00000005373	6.8069	-0.775671	7.68644	3.01995e-05	0.00105691	SLC24A3
ENSCAFG00000018154	6.62633	-0.762383	7.67991	3.02026e-05	0.00105691	PAK3
ENSCAFG00000045246	6.48722	-1.63783	7.66666	3.04409e-05	0.00106211
ENSCAFG00000030603	6.62852	-0.494193	7.6621	3.07176e-05	0.00106786
ENSCAFG00000011804	6.17555	0.245585	7.64374	3.07864e-05	0.00106786	CIART
ENSCAFG00000008180	4.81671	2.55549	7.59308	3.09514e-05	0.00106922	FCHO2
ENSCAFG00000017555	7.54544	-0.346698	7.68457	3.10064e-05	0.00106922	GPR68
ENSCAFG00000011183	3.09757	7.16053	7.54985	3.11149e-05	0.00106985	TM7SF3
ENSCAFG00000010519	6.2468	-0.0906703	7.60217	3.21024e-05	0.00109749	DDX25
ENSCAFG00000001567	6.45287	-1.40241	7.60028	3.23827e-05	0.00109749	SH3GL2
ENSCAFG00000036856	6.45287	-1.33086	7.60028	3.23827e-05	0.00109749
ENSCAFG00000029786	6.45287	-1.93521	7.60028	3.23827e-05	0.00109749	BDKRB2
ENSCAFG00000003407	6.45287	-1.09444	7.60028	3.23827e-05	0.00109749	ADD2
ENSCAFG00000015434	6.64046	1.10351	7.60012	3.25924e-05	0.00110144	ANKLE1
ENSCAFG00000016783	-8.18244	0.0143137	-7.63127	3.32957e-05	0.001122	DPF3
ENSCAFG00000000810	4.30227	2.66533	7.49049	3.36725e-05	0.00113147	TRPS1
ENSCAFG00000012775	5.76152	2.33066	7.51036	3.44894e-05	0.00115564	CTBP2
ENSCAFG00000024087	5.23842	1.29972	7.48508	3.47536e-05	0.00116096	CGAS
ENSCAFG00000015381	7.56094	5.99617	7.56237	3.48444e-05	0.00116096	CCND2
ENSCAFG00000031033	8.10421	0.80405	7.55527	3.57101e-05	0.00118646	EMP1
ENSCAFG00000010744	7.41779	0.0566024	7.52568	3.59209e-05	0.00118747	NAV1
ENSCAFG00000041061	-8.70348	-0.00283699	-7.56834	3.59413e-05	0.00118747
ENSCAFG00000000975	6.38161	-1.81805	7.46329	3.68404e-05	0.00121041	NFAM1
ENSCAFG00000005510	6.38161	-0.795755	7.46329	3.68404e-05	0.00121041	EOMES
ENSCAFG00000035602	-9.40235	0.379621	-7.53763	3.78074e-05	0.00123874
ENSCAFG00000003367	8.13089	0.967705	7.48742	3.81496e-05	0.0012465	TNFSF8
ENSCAFG00000031331	4.55305	3.65695	7.35117	3.87831e-05	0.00126157	OCIAD2
ENSCAFG00000000075	6.29612	1.23255	7.40617	3.88241e-05	0.00126157	TNFRSF11A
ENSCAFG00000010381	-11.5373	3.89198	-7.56283	3.90998e-05	0.00126705	MS4A1
ENSCAFG00000016249	-10.4606	1.13629	-7.51923	3.96526e-05	0.00128145	PGM2
ENSCAFG00000015627	6.64754	-1.0823	7.39375	3.9765e-05	0.00128158	SIX4
ENSCAFG00000007309	7.2377	-1.00794	7.37426	4.13423e-05	0.00132879	PAX8
ENSCAFG00000002640	6.30665	-1.97711	7.31976	4.22555e-05	0.00134639	RIMS1
ENSCAFG00000012353	6.20911	6.19048	7.31338	4.2381e-05	0.00134639	FURIN
ENSCAFG00000012073	6.32098	2.67071	7.31711	4.23859e-05	0.00134639	LIMK1
ENSCAFG00000011041	7.05494	-0.574551	7.34224	4.23948e-05	0.00134639	CSF2RA
ENSCAFG00000014475	6.60479	-0.60474	7.32515	4.24588e-05	0.00134639	HOMER3
ENSCAFG00000010473	7.0282	0.119175	7.33609	4.26126e-05	0.00134765	SH3PXD2A
ENSCAFG00000029972	4.8418	2.66195	7.21415	4.47317e-05	0.00140959	TRIM62
ENSCAFG00000013830	-10.8484	1.11825	-7.40343	4.48187e-05	0.00140959	CAPN1
ENSCAFG00000030247	5.29925	1.6301	7.21533	4.53065e-05	0.00140959	ZNF304
ENSCAFG00000024995	6.26766	-2.31967	7.24538	4.54054e-05	0.00140959	SLCO4C1
ENSCAFG00000010274	6.26766	-1.35088	7.24538	4.54054e-05	0.00140959	CHI3L1
ENSCAFG00000011840	6.26766	-2.14634	7.24538	4.54054e-05	0.00140959	SYT12
ENSCAFG00000034862	6.26766	-1.3155	7.24538	4.54054e-05	0.00140959
ENSCAFG00000014629	6.46837	-0.800045	7.23906	4.60014e-05	0.00142436	HGFAC
ENSCAFG00000014103	-9.51819	0.291609	-7.33079	4.63734e-05	0.00143213	SESTD1
ENSCAFG00000017382	5.81327	2.50788	7.19773	4.68797e-05	0.00144399	PIK3R6
ENSCAFG00000008880	-4.43506	5.78407	-7.15169	4.70555e-05	0.00144564	PIK3AP1
ENSCAFG00000008525	5.81086	-0.722555	7.17152	4.81129e-05	0.00147355	CACNA1D
ENSCAFG00000002479	7.1919	-0.485649	7.21588	4.82398e-05	0.00147355	ZNF667
ENSCAFG00000023403	6.22758	-1.87165	7.16924	4.8902e-05	0.00147355	MPP3
ENSCAFG00000004428	6.22758	-1.83915	7.16924	4.8902e-05	0.00147355	CYSLTR2
ENSCAFG00000000402	6.22758	-1.50686	7.16924	4.8902e-05	0.00147355	PPP1R14C
ENSCAFG00000011176	6.22758	-1.13975	7.16924	4.8902e-05	0.00147355	NR5A2
ENSCAFG00000011077	6.22758	-1.3438	7.16924	4.8902e-05	0.00147355	ADARB1
ENSCAFG00000014960	7.05339	0.598582	7.19624	4.89604e-05	0.00147355	ATP8B4
ENSCAFG00000031673	-9.92049	0.562361	-7.28139	4.92525e-05	0.00147857
ENSCAFG00000002595	6.05616	0.876164	7.1368	5.02189e-05	0.00150377	TMEM150B
ENSCAFG00000010160	3.24437	5.45613	7.05534	5.05614e-05	0.0015102	TPMT
ENSCAFG00000015197	7.15886	-0.411317	7.16236	5.08217e-05	0.00151415	TNFRSF1A
ENSCAFG00000012038	7.23906	0.147534	7.15334	5.1421e-05	0.00152816	HHAT
ENSCAFG00000007590	-8.05039	0.827503	-7.17563	5.16631e-05	0.00153151	ZNF507
ENSCAFG00000017704	-9.41771	0.26397	-7.20243	5.24903e-05	0.00155214	ARMCX3
ENSCAFG00000049541	6.18636	-1.59419	7.09126	5.27958e-05	0.00155728
ENSCAFG00000030335	4.64359	3.02768	7.03183	5.33631e-05	0.0015701	SERPINB9
ENSCAFG00000008652	6.51046	1.02976	7.0689	5.4596e-05	0.00160239	SHROOM3
ENSCAFG00000042390	4.38224	4.06174	6.99769	5.48435e-05	0.00160567
ENSCAFG00000031680	8.13823	-0.271671	7.11434	5.50874e-05	0.00160882
ENSCAFG00000010901	6.40371	2.35114	7.04677	5.56253e-05	0.00162053	FAR2
ENSCAFG00000029387	3.38852	5.22866	6.94476	5.66551e-05	0.00164648	TIGAR
ENSCAFG00000002222	5.34947	1.95966	6.98702	5.70471e-05	0.00165349	ASNS
ENSCAFG00000036961	6.14392	-1.66643	7.01083	5.71761e-05	0.00165349
ENSCAFG00000038718	5.15932	3.29911	6.94198	5.93619e-05	0.00170897
ENSCAFG00000032613	6.49203	-1.26535	6.98522	5.93833e-05	0.00170897
ENSCAFG00000023272	6.00857	-2.20555	6.95972	5.99474e-05	0.00172101	FSTL3
ENSCAFG00000024310	6.3177	-1.25	6.96647	6.0167e-05	0.00172314	FBXO27
ENSCAFG00000013274	4.35923	2.7058	6.88732	6.13273e-05	0.00175213	DUSP16
ENSCAFG00000009180	7.35745	1.11831	6.97506	6.17986e-05	0.00176134	GPR15
ENSCAFG00000019729	6.1002	-1.7655	6.92825	6.20966e-05	0.0017652	MIER2
ENSCAFG00000045213	6.3177	-0.64583	6.93338	6.22327e-05	0.0017652
ENSCAFG00000012932	3.91919	2.98065	6.85238	6.28908e-05	0.0017796	RHOBTB1
ENSCAFG00000016145	4.10033	4.06979	6.8283	6.47371e-05	0.00182747	KLHL5
ENSCAFG00000010793	7.26496	1.20829	6.91283	6.56508e-05	0.00184885	SLC12A7
ENSCAFG00000006162	5.65299	1.07497	6.8254	6.79865e-05	0.00191008	SMAD9
ENSCAFG00000006349	-9.79232	0.777627	-6.94931	6.85081e-05	0.00192017	TESPA1
ENSCAFG00000047554	7.91688	0.597418	6.87737	6.95922e-05	0.00194595
ENSCAFG00000016686	-7.1851	-0.537525	-6.84386	7.02894e-05	0.00196081	ANXA2
ENSCAFG00000030826	6.00857	-2.3291	6.75644	7.3911e-05	0.00204735	GCSAM
ENSCAFG00000032253	6.00857	-1.97326	6.75644	7.3911e-05	0.00204735
ENSCAFG00000044087	6.00857	-1.85708	6.75644	7.3911e-05	0.00204735
ENSCAFG00000045469	5.7673	1.54476	6.73987	7.45844e-05	0.00206118
ENSCAFG00000030262	5.06698	1.51284	6.70782	7.53757e-05	0.00207819	BAMBI
ENSCAFG00000043825	6.94912	0.585849	6.75075	7.68007e-05	0.00211179
ENSCAFG00000014484	6.13298	5.16311	6.7219	7.69515e-05	0.00211179	ETV4
ENSCAFG00000028568	-5.22252	6.17182	-6.67379	7.84989e-05	0.00214484	JCHAIN
ENSCAFG00000049138	-11.4133	2.78551	-6.85906	7.85186e-05	0.00214484
ENSCAFG00000048946	3.02121	5.23623	6.62145	7.87463e-05	0.00214611
ENSCAFG00000047934	7.59957	0.692563	6.74232	7.92182e-05	0.00215401
ENSCAFG00000023966	5.32585	0.341757	6.66343	7.96233e-05	0.00216005	CCDC153
ENSCAFG00000004870	6.41768	-1.33655	6.6941	8.00083e-05	0.00216553	PCDH17
ENSCAFG00000018951	7.26386	-0.594284	6.71959	8.02054e-05	0.00216591	CDH6
ENSCAFG00000000300	3.89061	4.83307	6.61479	8.0476e-05	0.00216827	HIVEP2
ENSCAFG00000017992	5.96047	-1.84621	6.66645	8.10785e-05	0.0021735	MID2
ENSCAFG00000015898	6.85075	-0.76989	6.69434	8.11968e-05	0.0021735	RBM47
ENSCAFG00000006503	7.81038	0.124985	6.7252	8.12215e-05	0.0021735	RBPMS
ENSCAFG00000017389	4.55535	3.64894	6.61481	8.18481e-05	0.00218334	RAB13
ENSCAFG00000015464	-7.38803	-0.774857	-6.70301	8.19584e-05	0.00218334	PIMREG
ENSCAFG00000024769	8.50175	0.829868	6.72819	8.28168e-05	0.00220125	PLAC8A
ENSCAFG00000028570	4.63447	2.32164	6.59774	8.35259e-05	0.00221512	DUSP3
ENSCAFG00000007050	5.92745	1.30272	6.63341	8.38562e-05	0.00221891	RARG
ENSCAFG00000018841	-9.39675	0.153541	-6.738	8.42704e-05	0.00222449	MBNL3
ENSCAFG00000012809	-7.21815	-0.765314	-6.66909	8.44432e-05	0.00222449	MPZL3
ENSCAFG00000020154	4.62778	2.9364	6.57024	8.5978e-05	0.00225988	GFI1
ENSCAFG00000006704	3.70842	5.42858	6.54386	8.64125e-05	0.00226627	NFKBID
ENSCAFG00000004615	5.41211	-0.55168	6.58446	8.67929e-05	0.00227121	APOC1
ENSCAFG00000012122	6.39759	-0.410066	6.60171	8.81366e-05	0.00230128	GPR3
ENSCAFG00000007976	5.91072	-1.5649	6.57387	8.92641e-05	0.00230528	TEAD1
ENSCAFG00000048730	5.91072	-2.11509	6.57387	8.92641e-05	0.00230528
ENSCAFG00000019596	5.91072	-2.20934	6.57387	8.92641e-05	0.00230528	CACNA1H
ENSCAFG00000001178	5.91072	-1.72985	6.57387	8.92641e-05	0.00230528	COL22A1
ENSCAFG00000043116	5.91072	-1.9192	6.57387	8.92641e-05	0.00230528
ENSCAFG00000030835	4.2749	2.3803	6.50937	9.08389e-05	0.00234083	CCDC167
ENSCAFG00000028890	6.46373	-1.26062	6.56868	9.1494e-05	0.00235074	ZFP37
ENSCAFG00000009596	-8.0997	-0.157493	-6.61904	9.1709e-05	0.00235074	RUNX1
ENSCAFG00000004655	6.48527	1.01402	6.56605	9.18197e-05	0.00235074	BCL3
ENSCAFG00000005829	3.72004	4.39215	6.4801	9.25102e-05	0.00236331	IL18BP
ENSCAFG00000016863	7.30646	2.77517	6.57728	9.33463e-05	0.00237953	LMNA
ENSCAFG00000011709	-8.05596	-0.489161	-6.58928	9.45174e-05	0.0024042	B3GALT1
ENSCAFG00000002615	5.838	0.95385	6.51223	9.50909e-05	0.00241359	DNAAF3
ENSCAFG00000012475	3.67348	6.32353	6.44732	9.5726e-05	0.00242451	PEA15
ENSCAFG00000000275	5.46858	0.432957	6.48679	9.65015e-05	0.00243893	NHSL1
ENSCAFG00000014098	7.41103	1.79813	6.53598	9.7901e-05	0.00246903	C1RL
ENSCAFG00000028971	5.85919	-2.15839	6.47854	9.86597e-05	0.00247235	CCDC85C
ENSCAFG00000045545	5.85919	-2.0492	6.47854	9.86597e-05	0.00247235
ENSCAFG00000043480	5.85919	-1.83876	6.47854	9.86597e-05	0.00247235
ENSCAFG00000007215	-9.69719	1.40681	-6.59457	9.89169e-05	0.00247355	YTHDF3
ENSCAFG00000018905	-7.21684	0.403091	-6.51045	9.99454e-05	0.002494	ZNF449
ENSCAFG00000004092	-8.56422	0.577563	-6.5416	0.000101104	0.00251531	MTMR2
ENSCAFG00000005309	4.341	4.81403	6.41013	0.000101225	0.00251531	LBH
ENSCAFG00000003219	3.59324	3.97086	6.3895	0.000101714	0.00252217	SPRED2
ENSCAFG00000019810	-10.2238	1.02004	-6.57387	0.000102653	0.00254012	VAV2
ENSCAFG00000042412	5.36361	-0.680399	6.40577	0.000104933	0.00258878	ECHDC2
ENSCAFG00000005811	5.16247	1.38211	6.39857	0.000105057	0.00258878	FMNL2
ENSCAFG00000010476	2.8606	8.59304	6.34752	0.000105321	0.00258989	NOTCH2
ENSCAFG00000003613	7.51489	1.13994	6.44267	0.000108615	0.00266531	GAB1
ENSCAFG00000016503	5.80575	-1.79172	6.38018	0.000109515	0.00266531	RRAGB
ENSCAFG00000003576	5.80575	-1.58525	6.38018	0.000109515	0.00266531	SLC13A1
ENSCAFG00000013743	5.80575	-2.13046	6.38018	0.000109515	0.00266531	FOXA1
ENSCAFG00000015682	5.80575	-0.766209	6.38018	0.000109515	0.00266531	LIPF
ENSCAFG00000032734	5.57429	0.233518	6.37098	0.000109741	0.00266534	KCNK13
ENSCAFG00000025025	4.88515	2.2451	6.34536	0.000110325	0.00267403	TRIM34
ENSCAFG00000016604	5.43372	1.79013	6.3458	0.000112255	0.00271523	ZSWIM4
ENSCAFG00000009133	6.35914	-0.878938	6.30458	0.000121251	0.00292673	GPAT3
ENSCAFG00000009961	5.75026	-2.54167	6.27863	0.000122124	0.00292673	ADAMTS15
ENSCAFG00000020004	5.75026	-2.12562	6.27863	0.000122124	0.00292673	VCAM1
ENSCAFG00000005628	5.75026	-2.28613	6.27863	0.000122124	0.00292673	P2RY6
ENSCAFG00000011716	3.99819	3.31777	6.22883	0.000122255	0.00292673	UBASH3B
ENSCAFG00000013844	5.85329	-1.59154	6.27921	0.000122483	0.00292673	NCAM1
ENSCAFG00000010484	4.31009	3.67423	6.21441	0.000125214	0.00298596	PKP2
ENSCAFG00000042027	-7.63922	-0.477415	-6.29133	0.000128641	0.00306151
ENSCAFG00000018612	8.51204	1.32474	6.31582	0.000128907	0.00306167	CARD6
ENSCAFG00000000644	3.47047	3.98745	6.16683	0.000129456	0.00306854	SYNJ2
ENSCAFG00000000060	5.37291	0.958404	6.18955	0.00013301	0.0031459	ITGA7
ENSCAFG00000031382	6.8661	-0.614559	6.23508	0.000133251	0.0031459	PMEPA1
ENSCAFG00000031019	-9.1955	2.63763	-6.30232	0.00013367	0.00314951
ENSCAFG00000032730	5.9589	-1.24138	6.19052	0.000135582	0.00318821
ENSCAFG00000011326	-4.38202	5.2014	-6.14083	0.000136117	0.00319443	PRKCA
ENSCAFG00000017828	5.69254	-1.85811	6.17372	0.000136857	0.00320544	FAM199X
ENSCAFG00000012259	4.80323	3.2859	6.14021	0.000137923	0.00322403	MAN2A2
ENSCAFG00000007661	3.88635	2.99138	6.11403	0.000138461	0.00323022	PXYLP1
ENSCAFG00000003287	6.59848	-1.27518	6.18333	0.000139794	0.00325489	GPR141
ENSCAFG00000005970	6.36969	-1.13578	6.16928	0.00014085	0.00327303	FGFR1
ENSCAFG00000016071	5.73544	-0.820368	6.14588	0.000141376	0.00327882	IGFBP4
ENSCAFG00000030624	6.05511	-1.38173	6.14765	0.000142688	0.00330276	CMTM4
ENSCAFG00000004011	5.78937	-0.30295	6.12831	0.000144446	0.00333693	TBXAS1
ENSCAFG00000006065	2.67668	6.02411	6.05683	0.000144835	0.00333938	PRNP
ENSCAFG00000000334	-7.97617	-0.360969	-6.18968	0.000145601	0.00334539	ADAMTS2
ENSCAFG00000009372	6.58293	-0.257571	6.14594	0.000145661	0.00334539	DBX2
ENSCAFG00000005399	6.50837	-1.09208	6.14035	0.000146185	0.00335093	CMTM8
ENSCAFG00000016342	5.63242	-2.00584	6.0653	0.000154175	0.00350688	PCDH7
ENSCAFG00000015086	5.63242	-1.89818	6.0653	0.000154175	0.00350688
ENSCAFG00000016228	5.63242	-1.6254	6.0653	0.000154175	0.00350688	SERPINE2
ENSCAFG00000002412	5.63242	-2.09652	6.0653	0.000154175	0.00350688
ENSCAFG00000008269	3.36598	3.92125	6.00281	0.000155202	0.00352348	IL17RB
ENSCAFG00000005624	7.71024	0.564705	6.11101	0.000157559	0.00357012	DIP2C
ENSCAFG00000004666	4.6562	2.43934	6.01508	0.00015798	0.00357283	PVR
ENSCAFG00000014594	6.61258	0.0681009	6.07228	0.000158369	0.00357479	ABHD12B
ENSCAFG00000030285	4.74424	1.87615	6.01082	0.000159174	0.00358611	CDR2L
ENSCAFG00000007767	4.7324	4.36686	6.00408	0.000160332	0.00360533	CTNND1
ENSCAFG00000015163	4.5521	2.45088	5.99118	0.000161799	0.00363141	CFP
ENSCAFG00000002017	6.0181	-0.570405	6.03129	0.00016239	0.00363779	FAM214B
ENSCAFG00000025195	2.82861	6.17242	5.94364	0.00016475	0.00368368	ATN1
ENSCAFG00000000946	7.74427	0.188368	6.06825	0.000165518	0.00369386	A4GALT
ENSCAFG00000025515	3.73199	5.22573	5.94917	0.00016609	0.00369965	FOXJ2
ENSCAFG00000025220	6.00857	-1.5444	6.00442	0.00016735	0.0037207	ACVRL1
ENSCAFG00000012690	5.47431	4.11792	5.97923	0.000169001	0.00374765
ENSCAFG00000017458	-7.00089	2.89217	-6.02594	0.000169195	0.00374765	EML5
ENSCAFG00000003067	5.70769	-0.456765	5.97619	0.000170971	0.00377989	MTURN
ENSCAFG00000013112	5.56968	-1.87488	5.95305	0.000174686	0.00384662	METRNL
ENSCAFG00000016655	-9.54842	0.659074	-6.07124	0.000174777	0.00384662	FAM81A
ENSCAFG00000002143	3.7982	2.48291	5.90472	0.000174965	0.00384662	DYNC1I1
ENSCAFG00000012143	6.45039	0.606878	5.97366	0.000176057	0.00386345	NPEPL1
ENSCAFG00000012357	-8.69521	1.22521	-6.03056	0.000178251	0.00390435	RBM44
ENSCAFG00000001952	-10.9567	1.36136	-6.07663	0.000180693	0.00395054	SEPTIN10
ENSCAFG00000012376	6.73851	0.991466	5.94949	0.000182853	0.00398324	VASH2
ENSCAFG00000005395	4.33949	3.15105	5.87828	0.000182863	0.00398324	GDPD5
ENSCAFG00000006604	5.85235	-0.592428	5.90938	0.000185462	0.00403244	VSTM4
ENSCAFG00000032326	6.65258	-0.78106	5.92294	0.000187913	0.00407824	S100A2
ENSCAFG00000016171	3.57362	2.9743	5.82969	0.000189752	0.00411059	TMEM138
ENSCAFG00000010957	2.724	5.41859	5.81073	0.000191579	0.00414258	KLHL42
ENSCAFG00000019094	-5.81849	4.24428	-5.87148	0.00019348	0.00417605	AFF2
ENSCAFG00000017889	-9.94816	1.40933	-5.97833	0.000196508	0.00423369	EVL
ENSCAFG00000016010	4.44444	-0.288982	5.80759	0.000198963	0.00424508	FSCN1
ENSCAFG00000008483	5.60974	0.52077	5.84052	0.000199031	0.00424508	NDRG4
ENSCAFG00000017223	5.5041	-1.94599	5.83662	0.00019919	0.00424508	ZDHHC15
ENSCAFG00000023300	5.5041	-2.25766	5.83662	0.00019919	0.00424508
ENSCAFG00000013958	5.5041	-1.76998	5.83662	0.00019919	0.00424508	FAH
ENSCAFG00000019114	5.5041	-2.13718	5.83662	0.00019919	0.00424508	EBI3
ENSCAFG00000009344	7.13311	-0.957953	5.88483	0.000199716	0.00424864	SLC22A23
ENSCAFG00000047472	6.68934	-0.388509	5.86525	0.000201065	0.00426965
ENSCAFG00000005175	4.47216	2.6758	5.78144	0.000205246	0.00435062	SCEL
ENSCAFG00000010860	2.69909	6.07459	5.74171	0.000207438	0.00438816	ERGIC2
ENSCAFG00000005984	3.81884	3.10959	5.75585	0.000207759	0.00438816	POGLUT2
ENSCAFG00000010798	5.87357	-0.0705713	5.80299	0.000209826	0.00442393	TNNT2
ENSCAFG00000019812	-4.64888	3.5978	-5.76372	0.000210641	0.00443321
ENSCAFG00000044081	-6.87814	-1.08998	-5.82905	0.000211083	0.00443461
ENSCAFG00000040994	6.8661	-0.463238	5.82218	0.000212678	0.00446021
ENSCAFG00000020081	5.80896	-1.21593	5.78403	0.000214002	0.00448004	BCAR1
ENSCAFG00000002941	3.31608	3.67201	5.71667	0.000215232	0.00449782	ME1
ENSCAFG00000011101	4.66088	1.15121	5.73689	0.000217405	0.00453522	GPR137B
ENSCAFG00000009595	-7.83548	1.25399	-5.82909	0.000218285	0.00454555	PKD2
ENSCAFG00000009409	3.37835	4.38777	5.70226	0.000219115	0.00455481	ECI2
ENSCAFG00000023759	5.62103	-0.000770034	5.74721	0.000221889	0.00460438	MT2A
ENSCAFG00000014273	-9.21156	2.40184	-5.84336	0.000224538	0.0046512	RDX
ENSCAFG00000025152	4.19662	2.35468	5.68987	0.000226546	0.00466885	ZC3HAV1L
ENSCAFG00000023626	5.43538	-1.62776	5.7163	0.000228548	0.00466885	PCARE
ENSCAFG00000048116	5.43538	-1.78812	5.7163	0.000228548	0.00466885
ENSCAFG00000019449	5.43538	-2.105	5.7163	0.000228548	0.00466885	SLC9A3R2
ENSCAFG00000007915	5.43538	-1.61941	5.7163	0.000228548	0.00466885	PCOLCE2
ENSCAFG00000026952	5.43538	-2.06978	5.7163	0.000228548	0.00466885	U6
ENSCAFG00000010767	5.43538	-1.71514	5.7163	0.000228548	0.00466885	ESRRG
ENSCAFG00000011123	5.43538	-2.43367	5.7163	0.000228548	0.00466885	LRRC27
ENSCAFG00000016429	5.99036	-1.06464	5.72284	0.000231346	0.00471787	TNFRSF8
ENSCAFG00000013650	3.39505	4.94718	5.63239	0.00023787	0.00484256	CTTNBP2NL
ENSCAFG00000008101	-10.4943	0.872852	-5.82258	0.000238765	0.00485243	PLOD2
ENSCAFG00000016832	-3.63139	4.83494	-5.62909	0.000239922	0.00486758	CBX1
ENSCAFG00000002113	6.10674	-0.714265	5.69311	0.000240572	0.00487242	INSL6
ENSCAFG00000020007	3.12787	4.77795	5.61665	0.000241253	0.00487786	CDC14A
ENSCAFG00000003890	3.55283	5.46359	5.60281	0.000247062	0.00498677	DENND11
ENSCAFG00000011117	5.72519	2.5222	5.65402	0.000248452	0.00500629	FABP3
ENSCAFG00000005473	-7.5621	3.2364	-5.68526	0.000255848	0.00514656	ARHGAP15
ENSCAFG00000015902	5.4808	2.05669	5.61829	0.000256918	0.0051576	P3H4
ENSCAFG00000005839	5.7953	-0.490693	5.62666	0.00025727	0.0051576	SATB1
ENSCAFG00000017552	4.58922	1.03037	5.57802	0.000261491	0.00523336	S100A5
ENSCAFG00000011550	3.23629	2.74074	5.54385	0.000263379	0.00525927	PFKFB2
ENSCAFG00000029125	5.97521	-1.16001	5.61008	0.000264096	0.00525927	SIRPB2
ENSCAFG00000020133	6.09424	1.88905	5.61366	0.00026412	0.00525927	BCAR3
ENSCAFG00000014172	5.84301	-1.03116	5.6035	0.00026489	0.00526574	ZDHHC8
ENSCAFG00000005068	4.35101	1.27256	5.54451	0.000270152	0.00536134	KCTD12
ENSCAFG00000014541	4.02302	1.91347	5.53172	0.00027179	0.00538482	SPSB2
ENSCAFG00000013774	3.07581	4.91771	5.48541	0.000281681	0.00557143	MAP3K14
ENSCAFG00000000134	7.16176	-0.0780308	5.59033	0.0002823	0.00557437	RBMS2
ENSCAFG00000031172	5.62272	0.799816	5.54044	0.000283291	0.00558323	CADM4
ENSCAFG00000030823	5.85329	-1.45602	5.54625	0.000283693	0.00558323	POMGNT2
ENSCAFG00000016635	-5.22955	5.63935	-5.52588	0.000284262	0.00558514	MYO1E
ENSCAFG00000003737	6.18114	2.05406	5.53724	0.00029023	0.00568509	PARD3
ENSCAFG00000000925	5.6156	-1.71535	5.51978	0.000290311	0.00568509	DCBLD1
ENSCAFG00000027099	6.09801	-1.01514	5.52445	0.000293815	0.00574421	U4
ENSCAFG00000049485	3.25975	4.01537	5.44625	0.000296051	0.00577836
ENSCAFG00000016461	3.02659	4.38234	5.43378	0.000299454	0.00583516	FBXL20
ENSCAFG00000013005	6.02524	-0.528858	5.49563	0.000303352	0.0059014	EPHB3
ENSCAFG00000045077	5.28729	-2.239	5.46097	0.000307934	0.00597089
ENSCAFG00000043602	5.28729	-1.96827	5.46097	0.000307934	0.00597089
ENSCAFG00000017147	5.41348	1.94853	5.4571	0.000310767	0.00601597	ANGEL1
ENSCAFG00000014586	2.6244	8.73478	5.39523	0.000312342	0.00603657	USP5
ENSCAFG00000013828	4.34329	5.01739	5.41391	0.000315912	0.00609561	ADORA2A
ENSCAFG00000002981	-3.18083	7.04495	-5.37709	0.000321375	0.00619092	REL
ENSCAFG00000029933	-6.1149	-1.42125	-5.44555	0.000323313	0.00621813	CHIC1
ENSCAFG00000035298	-7.49611	-0.732758	-5.48446	0.000324377	0.00622846
ENSCAFG00000004773	6.70461	0.821259	5.45861	0.000325243	0.00623497	AGAP3
ENSCAFG00000002766	5.46204	-1.02007	5.41217	0.000328705	0.00629113	IGF2BP3
ENSCAFG00000043646	3.12995	3.09656	5.35498	0.00032984	0.00630267
ENSCAFG00000010953	4.98013	0.508671	5.39232	0.000331036	0.00630598	PLCL1
ENSCAFG00000029170	-9.70279	3.16521	-5.52721	0.00033108	0.00630598
ENSCAFG00000000673	7.43233	2.26095	5.46422	0.000331663	0.00630694	PLXNB2
ENSCAFG00000030745	5.48025	-1.29243	5.40001	0.000333812	0.0063376	SRSF12
ENSCAFG00000019121	4.95318	0.251452	5.38146	0.000335125	0.00634626	ANKRD24
ENSCAFG00000019817	4.06504	3.28038	5.35809	0.000335341	0.00634626	BRD3
ENSCAFG00000001474	-5.81768	1.37409	-5.39101	0.000341674	0.00645579
ENSCAFG00000013018	-9.86331	0.459968	-5.49661	0.000345146	0.00651099	RTKN2
ENSCAFG00000011253	2.75484	6.79444	5.31227	0.000345785	0.00651265	INTS13
ENSCAFG00000009281	4.45695	2.61714	5.33463	0.000349063	0.00656394	F2RL1
ENSCAFG00000008861	4.82788	-0.280652	5.33865	0.000351572	0.00659968	CPE
ENSCAFG00000016925	3.71731	2.01177	5.31007	0.000352395	0.00659968	FOXO4
ENSCAFG00000004714	-3.58566	5.6154	-5.30705	0.000352637	0.00659968	FAM107B
ENSCAFG00000024183	-5.01902	3.77899	-5.33996	0.000353315	0.0066019
ENSCAFG00000031541	-4.14246	3.96256	-5.3075	0.000357453	0.00666869	PRELID2
ENSCAFG00000009321	2.41659	6.92696	5.27601	0.000360506	0.00669176	RIPK1
ENSCAFG00000009905	5.20711	-2.40283	5.32533	0.000362084	0.00669176	MMP9
ENSCAFG00000045997	5.20711	-2.11702	5.32533	0.000362084	0.00669176
ENSCAFG00000044856	5.20711	-2.51697	5.32533	0.000362084	0.00669176
ENSCAFG00000047188	5.20711	-2.04019	5.32533	0.000362084	0.00669176
ENSCAFG00000049581	5.20711	-2.12856	5.32533	0.000362084	0.00669176
ENSCAFG00000041031	6.06091	-1.20479	5.3494	0.000362728	0.00669321
ENSCAFG00000001520	-6.34782	-1.15794	-5.35363	0.000364725	0.00671957	NFIB
ENSCAFG00000023057	5.43215	-1.57197	5.32199	0.00036652	0.00673168	MICALL2
ENSCAFG00000006089	5.43215	-1.75806	5.32199	0.00036652	0.00673168	SMOX
ENSCAFG00000017308	-7.95427	1.14541	-5.3944	0.000367707	0.00674301	STON2
ENSCAFG00000032874	6.02524	-1.21491	5.32316	0.000374089	0.00684941
ENSCAFG00000012914	-4.13783	4.97749	-5.26468	0.000376677	0.00688615	CLIC4
ENSCAFG00000036912	4.68307	-0.866065	5.27467	0.000378421	0.00690734
ENSCAFG00000001149	5.67771	0.000743206	5.29301	0.000383238	0.0069845
ENSCAFG00000014058	-2.67768	8.05165	-5.20918	0.000392057	0.00713423	CCDC50
ENSCAFG00000014577	-6.16108	2.98783	-5.27758	0.000397689	0.00722559	VEGFB
ENSCAFG00000012724	6.22009	3.21141	5.26777	0.000403429	0.00731263	EPS8
ENSCAFG00000018690	-4.69437	1.92081	-5.2216	0.000404185	0.00731263	OCRL
ENSCAFG00000005865	3.09304	3.38577	5.18825	0.000404334	0.00731263	TMTC4
ENSCAFG00000017943	-3.22288	7.72347	-5.18856	0.000405029	0.00731402	ANXA6
ENSCAFG00000001394	6.48568	1.47884	5.26304	0.000409849	0.00738391	ETV7
ENSCAFG00000018466	4.75571	0.536937	5.21143	0.000410148	0.00738391	ADAP2
ENSCAFG00000014213	-10.0532	1.84994	-5.35057	0.000414655	0.0074537	POU2AF1
ENSCAFG00000003446	3.5357	1.39998	5.16835	0.000417837	0.00749889	GPR63
ENSCAFG00000003625	6.8227	1.55619	5.25641	0.000418436	0.00749889	FCGRT
ENSCAFG00000045319	-10.6133	0.758117	-5.34449	0.000424359	0.00758192
ENSCAFG00000020052	-7.86106	0.797142	-5.27445	0.000424788	0.00758192	FRRS1
ENSCAFG00000016394	4.97138	-0.282578	5.18212	0.000428531	0.00758192	PLEK2
ENSCAFG00000012490	3.45247	3.71342	5.14527	0.000429231	0.00758192	LYSMD1
ENSCAFG00000016208	-5.62386	6.74694	-5.19919	0.000429573	0.00758192	TBC1D1
ENSCAFG00000003232	4.84106	0.796407	5.17623	0.000429733	0.00758192	KIAA0895
ENSCAFG00000030568	5.12223	-2.05613	5.18344	0.000430117	0.00758192
ENSCAFG00000030205	5.12223	-2.05281	5.18344	0.000430117	0.00758192	KCTD1
ENSCAFG00000043868	5.12223	-1.95501	5.18344	0.000430117	0.00758192
ENSCAFG00000038525	5.12223	-2.25024	5.18344	0.000430117	0.00758192
ENSCAFG00000020370	3.18986	5.99588	5.13965	0.000430121	0.00758192	FHOD1
ENSCAFG00000011146	3.89622	1.75062	5.14835	0.000432102	0.00760175	ABHD4
ENSCAFG00000010913	4.70026	0.462629	5.16717	0.000432531	0.00760175	C18H11orf24
ENSCAFG00000003880	4.39405	1.66957	5.15446	0.000435075	0.00762761	PPP1R15A
ENSCAFG00000033145	6.29731	-0.232401	5.20884	0.000435292	0.00762761
ENSCAFG00000020290	5.33087	-1.12916	5.1625	0.000444843	0.00778343	DAB2IP
ENSCAFG00000011086	5.85235	-0.299422	5.17097	0.000448774	0.00784062	SLC16A6
ENSCAFG00000014108	7.00659	1.39283	5.20274	0.000450367	0.00785684	OSBPL1A
ENSCAFG00000019431	5.93778	0.911781	5.16949	0.00045105	0.00785717	NSMF
ENSCAFG00000016075	5.3824	-1.72249	5.14762	0.000454056	0.0078979	GPR173
ENSCAFG00000013121	5.54935	0.208198	5.14815	0.000456564	0.00792986	RNASEL
ENSCAFG00000012473	5.60544	2.25076	5.14808	0.000457559	0.0079355	SEMA6C
ENSCAFG00000016023	4.27214	1.59059	5.08431	0.000473191	0.00819458	COQ8A
ENSCAFG00000002894	-9.33281	1.47576	-5.2173	0.000478715	0.00827812	PALM2AKAP2
ENSCAFG00000012542	-3.58997	3.22393	-5.05659	0.000481011	0.00830569	HEG1
ENSCAFG00000043869	-5.79595	-1.44644	-5.10824	0.000484472	0.00835326
ENSCAFG00000003989	4.52393	3.55938	5.0683	0.000486696	0.00837537	PLXNA1
ENSCAFG00000000957	3.91203	3.40183	5.05288	0.000487171	0.00837537	SNTB1
ENSCAFG00000010704	-4.11596	7.26475	-5.05177	0.000490663	0.00842316	SP140
ENSCAFG00000032164	-7.46013	-0.0636092	-5.14547	0.000491926	0.00842534	ZNF792
ENSCAFG00000007065	5.58793	5.45011	5.08945	0.000492214	0.00842534	ITGB7
ENSCAFG00000018617	-6.73997	0.743572	-5.1205	0.000494357	0.00844979	RAVER2
ENSCAFG00000001391	5.27743	-1.44083	5.07391	0.000496201	0.00846908	DMC1
ENSCAFG00000012066	5.33087	-0.916826	5.06648	0.000501861	0.00855333	ABCC9
ENSCAFG00000008336	2.86714	4.85068	5.00812	0.000504775	0.00859062
ENSCAFG00000003056	2.89012	4.47336	5.00711	0.000505565	0.0085917	PLEKHA8
ENSCAFG00000015796	-8.62822	2.99883	-5.14966	0.000509494	0.00864604	TPM4
ENSCAFG00000006713	3.93741	1.6287	5.01089	0.000514042	0.00871072	APLP1
ENSCAFG00000034158	5.03203	-1.60322	5.03473	0.000516765	0.00871939
ENSCAFG00000000430	5.03203	-2.01355	5.03473	0.000516765	0.00871939	ESR1
ENSCAFG00000002800	5.03203	-1.80126	5.03473	0.000516765	0.00871939
ENSCAFG00000031706	2.83148	7.29811	4.98521	0.000519375	0.00875094
ENSCAFG00000019542	4.714	2.31696	5.01149	0.000526288	0.00884455	IFT140
ENSCAFG00000014900	-3.62393	3.79676	-4.98574	0.000526426	0.00884455	LSM4
ENSCAFG00000005378	3.4748	3.73697	4.97589	0.000531246	0.00890289	HGSNAT
ENSCAFG00000016837	-9.58155	1.21168	-5.14012	0.000531403	0.00890289	SKAP1
ENSCAFG00000025113	5.7448	-0.548268	5.02573	0.000536719	0.00897923	CLEC12A
ENSCAFG00000030751	2.31256	7.57958	4.94373	0.000545128	0.00910702	ZCRB1
ENSCAFG00000001627	3.75145	2.17483	4.95956	0.000545931	0.00910757	KIFC2
ENSCAFG00000029076	4.13629	1.45894	4.96393	0.000548741	0.00914156	CCDC126
ENSCAFG00000003935	-8.10024	-0.161322	-5.07571	0.000549514	0.00914156	AGBL4
ENSCAFG00000029004	-5.23091	2.40355	-4.97755	0.000559779	0.00929925
ENSCAFG00000017130	5.7468	-1.04056	4.97516	0.000572495	0.00949715	NUPR1
ENSCAFG00000032751	3.71303	4.35511	4.91853	0.000574692	0.00950166	CLEC2B
ENSCAFG00000010483	3.04713	5.6671	4.90743	0.000575013	0.00950166	STN1
ENSCAFG00000002865	3.65349	4.07606	4.91671	0.000575177	0.00950166	NFE2L3
ENSCAFG00000018300	3.04872	2.93962	4.90421	0.000577397	0.00952503	PPP1R13B
ENSCAFG00000008509	4.60772	1.47024	4.93321	0.000579388	0.00953262	CCDC113
ENSCAFG00000009533	2.60584	7.61408	4.89726	0.000579469	0.00953262	SSR1
ENSCAFG00000003854	4.4416	1.9938	4.92485	0.000582374	0.00956711	WASF1
ENSCAFG00000009839	5.60942	1.19326	4.95306	0.000585848	0.00961084	CD101
ENSCAFG00000001232	4.15732	2.26018	4.90354	0.00059313	0.00971682	SLC45A4
ENSCAFG00000015778	-7.44146	0.655262	-4.99341	0.000596194	0.00974796	HSH2D
ENSCAFG00000011814	4.15962	1.01347	4.89894	0.000596679	0.00974796	RHOD
ENSCAFG00000016262	4.69539	2.27693	4.9112	0.000597763	0.0097522	CGNL1
ENSCAFG00000042507	4.34509	-1.31562	4.89893	0.000600167	0.00977793
ENSCAFG00000023831	-7.13032	-0.618536	-4.97261	0.000605342	0.00984867	GPRIN1
ENSCAFG00000014064	3.2279	5.45472	4.86664	0.000607686	0.00987206	PEX5
ENSCAFG00000010193	2.94315	6.76492	4.86208	0.000608449	0.00987206	GUSB
ENSCAFG00000019582	2.38961	5.86726	4.85589	0.000610033	0.00988373	ATP6AP1
ENSCAFG00000016588	5.99036	-0.494382	4.93187	0.000610839	0.00988373	BRME1
ENSCAFG00000042958	-5.85565	-1.68981	-4.92635	0.000612018	0.00988928
ENSCAFG00000018807	-8.07675	0.536349	-4.98502	0.00061641	0.00994666	IMPA2
ENSCAFG00000028456	3.22506	3.96411	4.85206	0.00061914	0.0099771	CD83
ENSCAFG00000003005	5.16422	-1.21128	4.89509	0.000620667	0.0099881	CREB5
ENSCAFG00000009443	-5.92754	-1.44311	-4.91229	0.000624925	0.0100141	IRX5
ENSCAFG00000019381	-7.91621	-0.055404	-4.96911	0.00062561	0.0100141	PRKCZ
ENSCAFG00000001930	4.93581	-1.75399	4.87817	0.000629059	0.0100141	PGM5
ENSCAFG00000015596	4.93581	-2.26482	4.87817	0.000629059	0.0100141	MAEL
ENSCAFG00000017974	4.93581	-2.27838	4.87817	0.000629059	0.0100141	NOL4
ENSCAFG00000020330	4.93581	-2.47102	4.87817	0.000629059	0.0100141	ADGRL2
ENSCAFG00000014396	4.93581	-1.77347	4.87817	0.000629059	0.0100141	PPY
ENSCAFG00000035513	4.93581	-1.69775	4.87817	0.000629059	0.0100141
ENSCAFG00000031280	5.36995	-0.998752	4.88809	0.00063114	0.0100338	KCNJ8
ENSCAFG00000047497	5.35883	1.93939	4.883	0.000635034	0.0100821	PARVB
ENSCAFG00000012922	-7.46874	-0.439018	-4.92818	0.000648981	0.0102686	SMTN
ENSCAFG00000030466	5.36995	-1.10507	4.86594	0.000649461	0.0102686
ENSCAFG00000005212	6.07262	1.23234	4.8866	0.000649612	0.0102686	FOSL2
ENSCAFG00000017786	5.63242	-2.46958	4.87273	0.000650254	0.0102686	FHOD3
ENSCAFG00000018963	-8.1758	0.106904	-4.94233	0.000653428	0.010305	ATF7IP2
ENSCAFG00000008944	-6.43716	-0.117691	-4.88446	0.000660632	0.010394	SFXN5
ENSCAFG00000020179	6.09827	-0.735438	4.87414	0.000660831	0.010394	TGFBR3
ENSCAFG00000000784	2.86074	5.47529	4.795	0.000662619	0.0104083	TTC38
ENSCAFG00000015196	6.33657	0.860358	4.87573	0.00066556	0.0104406	SCNN1A
ENSCAFG00000045317	4.67586	2.662	4.82347	0.000668947	0.0104762
ENSCAFG00000010284	3.00589	3.8466	4.78846	0.000669601	0.0104762	GPLD1
ENSCAFG00000002796	2.69687	6.33978	4.78067	0.000673737	0.010527	CCDC88A
ENSCAFG00000029976	3.82103	1.95434	4.79531	0.000675373	0.0105387	DNAJB9
ENSCAFG00000042338	-6.32406	-1.13554	-4.85972	0.0006792	0.0105844
ENSCAFG00000029171	5.52526	-0.452974	4.83387	0.00068105	0.0105993	SMYD3
ENSCAFG00000013207	3.29627	2.95175	4.77238	0.000687181	0.0106704	C34H3orf70
ENSCAFG00000012433	5.56238	2.17832	4.82779	0.000687426	0.0106704	PER2
ENSCAFG00000004443	4.96023	0.331639	4.80657	0.000690806	0.0107088	FOSB
ENSCAFG00000018897	3.74796	3.41003	4.77299	0.000693873	0.0107423	JUN
ENSCAFG00000006611	5.1041	-2.04474	4.8012	0.000699363	0.0108132	HOXC4
ENSCAFG00000000602	-5.03713	2.06813	-4.793	0.000705123	0.010888	RRM2B
ENSCAFG00000015157	-10.2112	1.84643	-4.91984	0.000717185	0.0110598	TNIK
ENSCAFG00000008344	3.28865	4.1969	4.73233	0.000723812	0.0111294	CDKL2
ENSCAFG00000008465	-9.4826	2.9183	-4.89587	0.000724077	0.0111294	FMNL3
ENSCAFG00000017050	-6.99838	-0.23172	-4.82988	0.00072452	0.0111294	ACSF2
ENSCAFG00000005613	2.36031	5.76765	4.72162	0.000725497	0.0111299	SLC4A7
ENSCAFG00000009945	4.74905	0.515385	4.75635	0.00073194	0.0112142	ABHD14B
ENSCAFG00000012560	-5.69985	-1.39593	-4.78158	0.000734018	0.0112315	GAD1
ENSCAFG00000009484	3.03311	4.07712	4.71664	0.000735401	0.0112381	MFSD6
ENSCAFG00000004424	5.17094	-1.10638	4.75743	0.000742364	0.0113299	TOPAZ1
ENSCAFG00000016253	2.4658	4.79798	4.6984	0.000748298	0.0113977	DNAJC16
ENSCAFG00000011650	-2.54399	8.45111	-4.69841	0.00074873	0.0113977	INPP5D
ENSCAFG00000027465	4.15368	1.9587	4.70526	0.000767003	0.0116608
ENSCAFG00000049665	5.20711	-1.97593	4.73259	0.000767993	0.0116609
ENSCAFG00000001519	6.35034	2.21775	4.76135	0.000773071	0.0117229	CSF2RB
ENSCAFG00000047849	4.83272	-1.59726	4.71275	0.000777345	0.0117408
ENSCAFG00000045727	4.83272	-1.8863	4.71275	0.000777345	0.0117408
ENSCAFG00000002957	4.83272	-1.95409	4.71275	0.000777345	0.0117408	HOXA7
ENSCAFG00000015872	4.65492	2.86511	4.70702	0.000778223	0.0117408	TSPAN14
ENSCAFG00000001946	-8.03678	-0.331889	-4.7973	0.000785258	0.0118319	GALT
ENSCAFG00000005179	5.27743	-1.76565	4.71644	0.000786581	0.0118368	CAPN5
ENSCAFG00000011665	-9.15233	0.192323	-4.81637	0.000794941	0.0119441	SIPA1L2
ENSCAFG00000015345	3.32933	2.8263	4.66059	0.000795736	0.0119441	CC2D2A
ENSCAFG00000003086	2.85601	8.94345	4.65068	0.000799674	0.011988	GARS1
ENSCAFG00000012085	5.06069	0.705183	4.69273	0.000804886	0.0120509	ABCC5
ENSCAFG00000041174	4.72169	-2.16285	4.67375	0.000815029	0.0121567
ENSCAFG00000048374	4.72169	-2.06474	4.67375	0.000815029	0.0121567
ENSCAFG00000002960	5.23459	-1.49023	4.68818	0.000815103	0.0121567	SYT3
ENSCAFG00000009659	4.67213	-0.102431	4.67144	0.000816068	0.0121567	HR
ENSCAFG00000017387	3.66535	5.35148	4.63409	0.000830531	0.0123566	PIK3R5
ENSCAFG00000020123	4.20603	0.261704	4.64246	0.000834527	0.0124005	PTRH1
ENSCAFG00000045199	5.07932	-1.16384	4.66455	0.000836005	0.0124069
ENSCAFG00000025297	-5.60084	0.546673	-4.67696	0.00083911	0.0124373
ENSCAFG00000014991	-5.66275	-1.34827	-4.67608	0.000842123	0.0124664
ENSCAFG00000003022	7.12106	0.280849	4.70119	0.000862079	0.0127458	MYCL
ENSCAFG00000001126	-7.45053	0.417001	-4.70433	0.000869122	0.0128339	KLHL3
ENSCAFG00000020194	5.04136	-2.04169	4.61955	0.000886162	0.0130692	BARHL2
ENSCAFG00000030972	-9.1519	0.202888	-4.72346	0.000898433	0.0132337	GYPC
ENSCAFG00000003933	3.52144	3.49252	4.55637	0.000917332	0.0134953	ADCK2
ENSCAFG00000005627	4.38397	-0.299569	4.56859	0.000926023	0.0136062	JAG1
ENSCAFG00000014687	5.59105	-0.489082	4.59946	0.000929845	0.0136454	TMEM59L
ENSCAFG00000049539	3.55697	2.09315	4.54404	0.000933338	0.0136797
ENSCAFG00000004608	2.08779	6.75381	4.52829	0.000934644	0.0136819	CLPTM1
ENSCAFG00000012497	-5.63637	0.300943	-4.59214	0.000940665	0.0137517	ICA1L
ENSCAFG00000000655	4.11235	2.93737	4.54843	0.000942751	0.0137517	TMEM181
ENSCAFG00000006533	5.27743	-1.28483	4.57898	0.000943977	0.0137517	MMP17
ENSCAFG00000005363	4.30642	0.957047	4.55216	0.00094406	0.0137517	RIN2
ENSCAFG00000009320	-8.52223	2.45344	-4.66716	0.00094845	0.0137986	ARHGAP24
ENSCAFG00000000706	5.37087	-0.956632	4.57704	0.000949881	0.0138024	IL17REL
ENSCAFG00000010739	5.24951	3.79932	4.56998	0.000954373	0.0138507	TERT
ENSCAFG00000016982	-2.20997	7.91572	-4.49911	0.000972104	0.0140807	DOCK2
ENSCAFG00000013904	4.92981	1.2751	4.54418	0.000975874	0.0140807	BCL6
ENSCAFG00000007659	4.72169	-2.16814	4.53725	0.000977364	0.0140807	SMAD1
ENSCAFG00000004935	4.72169	-2.21565	4.53725	0.000977364	0.0140807	PCDH20
ENSCAFG00000015203	4.72169	-2.19219	4.53725	0.000977364	0.0140807	PLEKHG6
ENSCAFG00000011782	4.72169	-2.13447	4.53725	0.000977364	0.0140807	GFRA1
ENSCAFG00000028705	-2.51214	8.88765	-4.487	0.000989774	0.0142422	DHDDS
ENSCAFG00000010872	4.17401	2.75108	4.51175	0.000992187	0.0142595	ADGRB2
ENSCAFG00000019835	3.00068	2.74607	4.48609	0.000996891	0.0143097	SORT1
ENSCAFG00000031894	4.62292	1.54234	4.5175	0.000999996	0.0143369	TENT5A
ENSCAFG00000011725	5.9517	0.292935	4.55158	0.00100578	0.0143936	ATRNL1
ENSCAFG00000007492	3.81972	1.50261	4.49269	0.00100682	0.0143936	PALLD
ENSCAFG00000007007	5.9518	-0.387453	4.55024	0.0010076	0.0143936	ATP8A2
ENSCAFG00000012780	-10.1004	0.744437	-4.64517	0.00102619	0.0146414	CD3G
ENSCAFG00000002421	5.69287	-1.44173	4.52747	0.0010283	0.0146465	ZNF550
ENSCAFG00000028791	4.65008	0.875022	4.49697	0.00102902	0.0146465	PEMT
ENSCAFG00000000367	3.84477	0.609995	4.47218	0.00103572	0.0147093	ENPP3
ENSCAFG00000009010	-6.0076	-1.41575	-4.53131	0.00103592	0.0147093	ZNF641
ENSCAFG00000016402	5.85919	-1.04062	4.52499	0.00103862	0.01473	SEL1L3
ENSCAFG00000007582	-7.27357	1.45916	-4.55312	0.00105688	0.014971	SNX25
ENSCAFG00000030770	3.31855	4.72289	4.44168	0.0010646	0.0150623
ENSCAFG00000003151	-6.29069	-0.336325	-4.51711	0.00106796	0.0150785	FKBP9
ENSCAFG00000009110	4.83491	-2.1144	4.47383	0.001069	0.0150785	MT1E
ENSCAFG00000019764	4.35067	4.81967	4.46039	0.00106957	0.0150785	DENND2D
ENSCAFG00000002706	-4.70025	1.50978	-4.4653	0.00107595	0.0151504
ENSCAFG00000007963	-9.08552	1.71329	-4.58444	0.00107947	0.0151819	BLK
ENSCAFG00000015155	4.92528	3.03287	4.46701	0.00108262	0.0152081	TIMP1
ENSCAFG00000000842	3.08208	5.6322	4.41768	0.00109444	0.0153559
ENSCAFG00000016039	4.14023	1.64369	4.42548	0.00111334	0.0156026	PSEN2
ENSCAFG00000001114	3.38743	3.96458	4.40793	0.00111597	0.0156078	ARHGAP18
ENSCAFG00000006463	3.42123	2.2234	4.40826	0.00111635	0.0156078	GTSF2
ENSCAFG00000009805	-6.89697	-0.651008	-4.49701	0.00112395	0.0156855	NAP1L5
ENSCAFG00000017790	3.65776	3.02595	4.4073	0.00112456	0.0156855	PDE4A
ENSCAFG00000029191	-2.29248	9.29985	-4.38984	0.00112617	0.0156894	STMN1
ENSCAFG00000012410	3.03217	4.08719	4.3876	0.00113885	0.0158475	CRTC3
ENSCAFG00000048526	-6.54297	4.15816	-4.47391	0.00114379	0.0158974
ENSCAFG00000010761	3.37919	4.13264	4.37651	0.00116429	0.0161634	TPST1
ENSCAFG00000030931	5.68984	-1.07277	4.43367	0.00116755	0.0161897	LIF
ENSCAFG00000002601	5.55144	-0.621323	4.42655	0.00117239	0.0162377	BRSK1
ENSCAFG00000031999	-2.93815	5.35463	-4.36201	0.00117722	0.0162855	SLC30A1
ENSCAFG00000029298	4.27177	5.07773	4.38662	0.00117891	0.01629	GGTA1
ENSCAFG00000047810	-8.60767	2.94376	-4.50503	0.00118318	0.0163298	PLAC8
ENSCAFG00000001397	4.66207	0.843932	4.39116	0.00118823	0.0163792
ENSCAFG00000012487	-5.84548	-1.15533	-4.4246	0.00118953	0.0163792	MYO3B
ENSCAFG00000042489	-8.49324	-0.119466	-4.49525	0.00119437	0.0164267
ENSCAFG00000006686	5.41238	-2.11538	4.40458	0.00120133	0.0164778	MFHAS1
ENSCAFG00000032086	4.44104	-0.545905	4.3771	0.00120146	0.0164778	CBX2
ENSCAFG00000010470	-5.92182	-0.613441	-4.41906	0.00120226	0.0164778	GCA
ENSCAFG00000016120	4.16355	-0.137798	4.36765	0.00120535	0.016501	SPTB
ENSCAFG00000011415	-3.34944	4.56664	-4.34544	0.00121369	0.016596	MCUB
ENSCAFG00000000737	-4.36422	3.78679	-4.35754	0.00123059	0.0168077	CDC42SE2
ENSCAFG00000005283	3.92418	2.5201	4.34341	0.00123628	0.0168658	CLIP4
ENSCAFG00000043059	5.0008	-0.656151	4.36828	0.00124199	0.0169243
ENSCAFG00000028486	2.16488	5.93964	4.31257	0.00124989	0.0170123	BLOC1S5
ENSCAFG00000029218	4.62909	1.03089	4.3416	0.00126998	0.0172546	NCR3LG1
ENSCAFG00000043796	-6.46801	-0.856382	-4.39475	0.00127061	0.0172546
ENSCAFG00000009276	3.19612	8.82207	4.30013	0.00128682	0.0174547	SERPINB1
ENSCAFG00000009859	-5.87005	-1.41842	-4.36639	0.00128953	0.0174715	GPRIN3
ENSCAFG00000011512	-5.57162	-0.532903	-4.34423	0.00131341	0.0177605	FBXO40
ENSCAFG00000011646	-6.62162	0.634092	-4.37412	0.00131517	0.0177605	ZFHX2
ENSCAFG00000005873	-3.00151	6.85038	-4.28139	0.00131537	0.0177605	RFTN1
ENSCAFG00000014690	2.2359	7.0843	4.25444	0.00135364	0.0182564	MLF2
ENSCAFG00000007797	5.22713	-0.717858	4.31095	0.001356	0.0182673	MARVELD2
ENSCAFG00000014278	-5.48544	1.92759	-4.31649	0.00135982	0.018298	ABCA12
ENSCAFG00000012082	3.85319	2.34578	4.26888	0.00136633	0.0183647	SEMA4B
ENSCAFG00000009829	5.91144	2.38126	4.32141	0.00137431	0.018451	CD2
ENSCAFG00000017092	4.47015	-1.94042	4.27396	0.00138565	0.0185821	TBX6
ENSCAFG00000010491	2.4179	6.40245	4.23317	0.00139528	0.0186868	LPCAT1
ENSCAFG00000012666	3.03857	2.87403	4.23822	0.00139661	0.0186868	F11R
ENSCAFG00000019937	3.78674	2.53435	4.24538	0.00140848	0.0188243	KIAA0513
ENSCAFG00000009113	5.30023	-0.436604	4.28359	0.00141243	0.0188497
ENSCAFG00000015324	4.72838	-0.785302	4.26659	0.00141356	0.0188497	TNFAIP8L3
ENSCAFG00000032438	-5.55302	-0.78593	-4.28357	0.00142712	0.0190089	SLBP2
ENSCAFG00000016714	-9.32776	2.293	-4.38304	0.0014315	0.0190458	TP53
ENSCAFG00000013981	-4.65419	4.34774	-4.2542	0.00143392	0.0190567	RALGPS2
ENSCAFG00000004133	-2.9432	6.88941	-4.21359	0.00144243	0.0191482	CCNA2
ENSCAFG00000011670	5.39623	-0.645923	4.25962	0.0014659	0.019438	ALPK1
ENSCAFG00000015813	5.20711	-2.08864	4.24969	0.00147485	0.0195179	PADI2
ENSCAFG00000008697	3.69034	2.41727	4.20983	0.00147523	0.0195179	RHEBL1
ENSCAFG00000014597	2.6424	4.16773	4.19084	0.00148221	0.0195831	ITGAV
ENSCAFG00000018638	-9.87778	0.862275	-4.36938	0.00148347	0.0195831	KSR1
ENSCAFG00000004225	3.08639	3.79755	4.19147	0.00149103	0.0196609	C21H11orf54
ENSCAFG00000029396	-5.69702	-0.830317	-4.25049	0.00150309	0.019798	BASP1
ENSCAFG00000007045	5.48193	-0.745479	4.24169	0.0015082	0.0198228	ID1
ENSCAFG00000006240	3.62628	5.01879	4.1925	0.00150833	0.0198228	MCF2L
ENSCAFG00000015143	4.55138	4.36872	4.21056	0.00151754	0.0199178	TAPBPL
ENSCAFG00000013724	-5.45357	-1.72816	-4.23505	0.00152044	0.0199178
ENSCAFG00000031909	3.45137	1.49956	4.18324	0.00152061	0.0199178	ZNF790
ENSCAFG00000005042	-2.34614	5.75674	-4.16703	0.00152778	0.0199896	RAB3GAP1
ENSCAFG00000005434	5.22194	-1.86472	4.21976	0.00153852	0.0201079
ENSCAFG00000008770	4.51441	0.0672226	4.19455	0.00154957	0.0202284	TMEM116
ENSCAFG00000000361	5.08946	-0.885574	4.21003	0.00155116	0.0202284	TBC1D30
ENSCAFG00000020393	-2.32713	6.18071	-4.15138	0.00156106	0.0203351	ACADM
ENSCAFG00000018589	-3.33002	5.86407	-4.15818	0.00156975	0.0204258	OXCT1
ENSCAFG00000017599	-2.89416	4.31465	-4.14994	0.00157402	0.0204588	PIAS2
ENSCAFG00000012001	3.24063	3.92041	4.15138	0.0015814	0.0205322	ARL4C
ENSCAFG00000001646	-5.27136	-0.778746	-4.1941	0.00159788	0.0207234	PRUNE2
ENSCAFG00000018046	-4.00502	1.93709	-4.14986	0.00161946	0.0209802	TTR
ENSCAFG00000003307	3.85907	0.909044	4.14286	0.00162759	0.0210625	DOCK4
ENSCAFG00000008904	5.44556	0.115552	4.18384	0.00163271	0.0210681	SHOX2
ENSCAFG00000013930	2.64222	5.77522	4.1209	0.00163315	0.0210681	NECAP1
ENSCAFG00000005210	5.00948	0.0524086	4.1704	0.00163423	0.0210681	IL2RA
ENSCAFG00000007681	4.67879	-2.10479	4.1606	0.00163515	0.0210681	MFAP3L
ENSCAFG00000013879	7.04027	2.1994	4.22565	0.00164336	0.0211301	CCR9
ENSCAFG00000048885	4.47015	-2.26738	4.14913	0.00164835	0.0211301
ENSCAFG00000034875	4.47015	-2.04097	4.14913	0.00164835	0.0211301
ENSCAFG00000043836	4.47015	-2.19672	4.14913	0.00164835	0.0211301
ENSCAFG00000015618	-4.76522	1.90354	-4.15586	0.00165163	0.0211301	TULP3
ENSCAFG00000012179	2.85614	5.56836	4.1146	0.00165234	0.0211301	UNC45A
ENSCAFG00000018556	-6.61196	0.017786	-4.20955	0.00165246	0.0211301	DNAI4
ENSCAFG00000011940	3.58792	1.89175	4.12252	0.0016609	0.0212091	PARP9
ENSCAFG00000029722	3.70172	0.429798	4.12431	0.00166223	0.0212091	TLCD1
ENSCAFG00000029652	-7.16167	-0.835182	-4.21656	0.00167236	0.0213153
ENSCAFG00000001867	4.59391	-1.89018	4.13955	0.00167855	0.0213713	KLF9
ENSCAFG00000007169	4.20752	0.594816	4.12499	0.00168864	0.0214767	TTL
ENSCAFG00000002500	2.63559	5.2168	4.09177	0.0017007	0.0216067	SLC2A1
ENSCAFG00000020785	2.96855	3.48207	4.08634	0.00172208	0.0218549	U6
ENSCAFG00000004911	-6.24047	0.823075	-4.16795	0.00172559	0.021876	POU2F2
ENSCAFG00000008753	4.52034	3.93444	4.11646	0.00172896	0.0218953	DPYSL2
ENSCAFG00000049971	-4.47474	-0.352333	-4.11172	0.0017375	0.0219799
ENSCAFG00000009202	-2.97988	7.58378	-4.07857	0.00174126	0.0220039	KNL1
ENSCAFG00000013408	-2.41575	6.35865	-4.06659	0.00175785	0.0221772
ENSCAFG00000009692	2.12425	6.24924	4.06503	0.00175873	0.0221772
ENSCAFG00000000896	-4.1428	3.47391	-4.08622	0.00177907	0.0224098	DLA-DOA
ENSCAFG00000010304	-10.3747	0.956913	-4.24709	0.00178427	0.0224514	ETS1
ENSCAFG00000002816	2.52485	3.71017	4.05311	0.00179305	0.022538	MPP6
ENSCAFG00000013255	-2.44508	10.5061	-4.04856	0.00180321	0.0226416	MKI67
ENSCAFG00000015349	3.28829	3.13957	4.05243	0.00181807	0.0227946	FNDC3B
ENSCAFG00000004481	-2.08598	7.74267	-4.04076	0.00181925	0.0227946	SLC6A6
ENSCAFG00000012702	4.83491	-1.35688	4.087	0.00182479	0.0228397	SLC30A2
ENSCAFG00000001825	-3.95484	2.91363	-4.05869	0.00183744	0.0229547	CEMIP2
ENSCAFG00000004455	3.61778	4.71287	4.05075	0.00183846	0.0229547	POLR1G
ENSCAFG00000012195	-2.23203	7.66024	-4.03321	0.00183979	0.0229547	LDHB
ENSCAFG00000004022	-2.59428	5.61423	-4.03362	0.0018441	0.0229842	KIAA1109
ENSCAFG00000008997	3.15933	2.75841	4.03682	0.00185298	0.0230706	OTULINL
ENSCAFG00000007917	-6.3567	-0.157531	-4.11898	0.00185807	0.0231096	DNAH6
ENSCAFG00000018776	-3.40268	4.9331	-4.03618	0.00186546	0.0231772	NTAN1
ENSCAFG00000013792	-3.74136	3.67927	-4.03906	0.00187602	0.023284	STARD5
ENSCAFG00000005608	-2.66751	7.78937	-4.02005	0.00188126	0.0233245	EDEM1
ENSCAFG00000016410	6.25401	1.5705	4.09832	0.00190521	0.0235966	PLEKHH1
ENSCAFG00000013075	-3.35495	4.51482	-4.01907	0.00190869	0.023615	SH3KBP1
ENSCAFG00000033183	-3.96327	2.92006	-4.02842	0.0019183	0.0236993
ENSCAFG00000015047	2.07209	5.70599	4.00255	0.0019195	0.0236993	IFFO1
ENSCAFG00000000192	4.89597	4.60667	4.04935	0.00192953	0.0237982	SEMA6A
ENSCAFG00000016399	4.59391	-1.95695	4.03777	0.00193781	0.0238754	LFNG
ENSCAFG00000000869	-8.84414	0.178102	-4.15257	0.00194525	0.0239421	PRR5
ENSCAFG00000047196	5.7119	-1.62546	4.06168	0.00196193	0.0240987	NR2F1
ENSCAFG00000008566	-7.50549	0.33031	-4.11285	0.00196204	0.0240987	GUCY1B1
ENSCAFG00000031933	-5.85687	-1.3745	-4.06291	0.00197051	0.0241711
ENSCAFG00000007086	4.05321	1.93101	4.01112	0.00197202	0.0241711	LSR
ENSCAFG00000047572	-5.44822	-1.66272	-4.04611	0.00198365	0.0242884
ENSCAFG00000008513	-5.89472	-0.0926408	-4.05821	0.00198692	0.0243033	PRPF40B
ENSCAFG00000004151	-4.40761	0.802696	-4.01029	0.00200037	0.0244425	ANXA5
ENSCAFG00000031623	-8.94964	2.28166	-4.13306	0.00200686	0.0244965	DDX43
ENSCAFG00000006052	3.12054	6.02533	3.97877	0.00200954	0.0245039	RASSF2
ENSCAFG00000010548	-5.8631	-1.42807	-4.04654	0.00201755	0.0245763	DNER
ENSCAFG00000001942	-4.7915	3.82939	-4.01094	0.00202921	0.0246929	TEC
ENSCAFG00000013434	4.79432	-0.71694	4.00539	0.00204555	0.0248631	FAM43A
ENSCAFG00000031495	5.07278	-1.33721	4.01283	0.0020474	0.0248631	ZNF461
ENSCAFG00000016192	-6.56869	-0.019545	-4.05445	0.00205458	0.0249247	SDK1
ENSCAFG00000031526	2.58198	4.06501	3.95409	0.00206272	0.0249977	PSMG4
ENSCAFG00000013458	2.24456	8.16861	3.94821	0.00207411	0.0250994	ATP13A3
ENSCAFG00000009867	2.4181	5.47786	3.94864	0.00207535	0.0250994	BBX
ENSCAFG00000028636	4.50901	2.14498	3.98064	0.00209493	0.0253104	IGFBP6
ENSCAFG00000011973	5.71805	-0.234467	4.01333	0.00210262	0.0253773	ZNRF3
ENSCAFG00000031631	3.66116	1.98895	3.95208	0.00211705	0.0255183	MARCHF9
ENSCAFG00000015043	5.69573	-0.0619528	4.00737	0.00211861	0.0255183	MMP13
ENSCAFG00000030125	-6.71805	-1.12601	-4.03325	0.00213083	0.0256393	ZNF572
ENSCAFG00000025434	3.65306	2.02925	3.94402	0.00214097	0.0257239	MANSC4
ENSCAFG00000002487	6.09563	1.0642	4.01148	0.00214221	0.0257239	GABBR2
ENSCAFG00000011638	-5.56708	-1.49296	-3.9912	0.00215641	0.0258682	SPTA1
ENSCAFG00000017250	2.3621	7.51909	3.91607	0.00217252	0.0260351	DENND4A
ENSCAFG00000011671	-3.59105	2.48219	-3.91478	0.00222801	0.026673	OTUD7B
ENSCAFG00000029948	-4.65151	2.26167	-3.94031	0.00223211	0.0266772	IDNK
ENSCAFG00000004163	2.70813	3.60958	3.89941	0.00223287	0.0266772	HMCES
ENSCAFG00000012242	-7.95985	-0.302061	-4.03145	0.00224181	0.026757	ZNF831
ENSCAFG00000028541	3.08378	2.03342	3.89293	0.00226864	0.0270499	ZFP30
ENSCAFG00000049475	-6.77114	-0.897091	-3.99033	0.00227123	0.0270535
ENSCAFG00000013688	-3.932	2.92558	-3.89883	0.00230494	0.0274274	USP28
ENSCAFG00000029644	6.06633	0.214819	3.95711	0.00231353	0.0275019	GPR132
ENSCAFG00000012169	-7.10216	0.332598	-3.98604	0.00231599	0.0275035	SYTL1
ENSCAFG00000017916	4.5638	0.735164	3.90676	0.0023341	0.0276907	SEMA7A
ENSCAFG00000013269	-5.13491	-1.7141	-3.91674	0.00235624	0.0279254	ID3
ENSCAFG00000012547	-2.65287	5.4669	-3.86037	0.00235907	0.027931	PLEKHA1
ENSCAFG00000010080	2.67797	3.33535	3.85816	0.00236735	0.028001	MYO1B
ENSCAFG00000016984	3.38665	2.04765	3.86582	0.00237591	0.0280742	PER1
ENSCAFG00000013413	3.87172	0.904741	3.87329	0.00238608	0.0281662
ENSCAFG00000002281	-6.10787	-0.983524	-3.93593	0.0023896	0.0281797	RECK
ENSCAFG00000002049	4.73012	-1.7489	3.89228	0.0023996	0.0282694	RUSC2
ENSCAFG00000018037	-3.48236	3.99531	-3.85924	0.0024049	0.0283037	B4GALT6
ENSCAFG00000006728	4.97741	0.152164	3.88986	0.00243315	0.0286076	KIRREL2
ENSCAFG00000031851	3.68622	2.50092	3.85417	0.0024376	0.0286315	CBX8
ENSCAFG00000008270	3.58166	1.3124	3.8504	0.00244287	0.0286649	SORBS1
ENSCAFG00000009688	2.14526	6.04089	3.82701	0.00246369	0.0288806	PAK1IP1
ENSCAFG00000014493	5.18591	-1.11337	3.88591	0.00246902	0.0288944
ENSCAFG00000010877	2.56036	6.15976	3.82756	0.00246975	0.0288944	ABCA5
ENSCAFG00000007165	-5.57551	-0.079014	-3.8943	0.00248057	0.0289923
ENSCAFG00000011594	5.28729	-2.18292	3.88394	0.00248691	0.0290376	RLBP1
ENSCAFG00000049079	-6.65787	-1.34233	-3.92055	0.00250056	0.0291683
ENSCAFG00000011157	-3.65398	2.64348	-3.81539	0.00257516	0.0300089	CASP7
ENSCAFG00000017318	-5.36811	1.19986	-3.85976	0.00258478	0.0300914	EBF1
ENSCAFG00000010713	3.22404	7.14639	3.80292	0.00258996	0.0301075	CAPRIN2
ENSCAFG00000046386	2.09371	5.98204	3.79168	0.00259126	0.0301075
ENSCAFG00000014200	3.63727	1.08185	3.80961	0.00259539	0.0301258	IL12A
ENSCAFG00000010963	1.96567	6.57671	3.78932	0.00259901	0.0301383	MRPS35
ENSCAFG00000001037	-5.62142	-1.07673	-3.85894	0.00261653	0.0303104	FER1L6
ENSCAFG00000014040	-6.26687	-0.819001	-3.87721	0.00261978	0.0303104	CDCP1
ENSCAFG00000007674	2.27666	6.4236	3.78428	0.00262154	0.0303104	RASA2
ENSCAFG00000013594	-5.94015	-1.42545	-3.85873	0.00265379	0.0306534	ZNF280B
ENSCAFG00000020135	4.01213	3.33964	3.79774	0.00267467	0.0308644	FNBP1L
ENSCAFG00000025512	3.2677	2.26019	3.77751	0.00268981	0.0310088	SERPINB6
ENSCAFG00000046556	-6.50033	-1.22434	-3.86355	0.00269901	0.0310846
ENSCAFG00000007789	-4.56208	1.50619	-3.80541	0.00270277	0.0310977	ARHGAP10
ENSCAFG00000019555	2.17532	6.48976	3.75698	0.0027251	0.0313241	DNASE1L1
ENSCAFG00000013801	-5.2486	0.00216331	-3.81773	0.0027337	0.0313924	OSBPL6
ENSCAFG00000048128	4.37542	-0.174538	3.79164	0.00273659	0.0313952
ENSCAFG00000009232	-5.22786	-1.61965	-3.81495	0.00274233	0.0314305	AMIGO2
ENSCAFG00000014046	-5.97754	3.80882	-3.83066	0.00276931	0.031709	RASAL2
ENSCAFG00000045561	-7.35601	-0.79392	-3.86739	0.00277909	0.0317902
ENSCAFG00000046028	3.9971	0.558461	3.76687	0.00279586	0.0319511
ENSCAFG00000011994	3.32431	1.58675	3.74864	0.00280899	0.0320703	KREMEN1
ENSCAFG00000020369	3.16477	3.23749	3.74385	0.002817	0.0321306	SLC9A5
ENSCAFG00000000178	5.10232	-0.891975	3.77968	0.0028717	0.0327229	LRP1
ENSCAFG00000030126	-4.19066	1.08345	-3.75274	0.00287517	0.032731	CRH
ENSCAFG00000045225	5.29179	-1.49283	3.78054	0.002892	0.0328794
ENSCAFG00000018641	-6.25258	1.8406	-3.80875	0.00289376	0.0328794	LGALS9
ENSCAFG00000019233	-6.57677	-0.957568	-3.81439	0.00290975	0.0330293	SRL
ENSCAFG00000006058	3.99434	-0.580754	3.73732	0.00291867	0.0330988	IRS2
ENSCAFG00000012699	-5.18767	-1.98153	-3.76907	0.00292762	0.0331685	HMX2
ENSCAFG00000001802	-7.60435	1.59784	-3.83634	0.0029366	0.0332383	BEND4
ENSCAFG00000000755	-6.16755	3.78878	-3.79046	0.00296169	0.0334678	FNIP1
ENSCAFG00000023441	2.20638	6.64723	3.69936	0.00296253	0.0334678	PHYH
ENSCAFG00000009511	-6.86095	0.0946942	-3.80836	0.00297057	0.0335266	HSD17B13
ENSCAFG00000015776	-6.13695	-1.23571	-3.7864	0.00297548	0.0335501	CCDC120
ENSCAFG00000003077	2.38961	5.91028	3.69178	0.00299934	0.0337869	GGCT
ENSCAFG00000002987	4.6407	1.72672	3.73093	0.00302362	0.0340279	TBX18
ENSCAFG00000015258	4.33736	0.173331	3.72027	0.00303278	0.0340986	ATP1B1
ENSCAFG00000040467	-6.22904	-0.35508	-3.77517	0.00303714	0.0341152
ENSCAFG00000042774	-5.74963	-1.43707	-3.75928	0.00304462	0.0341667
ENSCAFG00000012020	2.60966	6.47102	3.68135	0.00305265	0.0342245	TRIM27
ENSCAFG00000016807	3.85243	0.586546	3.69457	0.00309099	0.0346215	SCRN2
ENSCAFG00000001014	3.7023	1.65796	3.68561	0.00311541	0.0348305	SYNGAP1
ENSCAFG00000007746	2.43081	4.25218	3.66467	0.00312123	0.0348305	PRIMPOL
ENSCAFG00000029182	4.16529	-2.13934	3.69583	0.00312193	0.0348305	U2
ENSCAFG00000012633	2.16272	7.51508	3.66264	0.0031242	0.0348305	PI4KB
ENSCAFG00000005870	-3.75276	5.71287	-3.68483	0.00312438	0.0348305	RASGRP3
ENSCAFG00000019685	4.06558	-1.07062	3.68588	0.00315565	0.035146	CARD9
ENSCAFG00000046132	3.56478	2.25745	3.67108	0.003168	0.0352503	EEF1AKMT4
ENSCAFG00000003977	3.25317	4.53268	3.66286	0.00317706	0.0353179	PIK3CG
ENSCAFG00000007353	-5.0492	0.17133	-3.70566	0.00319438	0.0354771	SGK3
ENSCAFG00000024901	2.37586	4.11391	3.64687	0.00320161	0.0355241	ZSCAN12
ENSCAFG00000041581	4.51331	-1.69391	3.68521	0.00321661	0.0356011	ZNF697
ENSCAFG00000012677	-9.1817	0.80488	-3.81166	0.00321986	0.0356011	CD79B
ENSCAFG00000023874	4.75676	-1.21032	3.69153	0.00322016	0.0356011	RGS11
ENSCAFG00000010457	3.71353	3.48193	3.66324	0.0032206	0.0356011	RIPOR2
ENSCAFG00000010997	2.7848	3.36596	3.64279	0.00323796	0.0357597	CD80
ENSCAFG00000040530	4.90706	-1.52841	3.69123	0.00324282	0.0357799
ENSCAFG00000015146	3.72758	1.14415	3.65763	0.00324882	0.0358102	SYN1
ENSCAFG00000032469	2.92545	2.45208	3.64172	0.00325162	0.0358102	DDIT4
ENSCAFG00000005906	5.97599	1.21253	3.72017	0.00325796	0.0358178	PYCR1
ENSCAFG00000012554	2.01847	8.20978	3.63274	0.00326142	0.0358178	PIP5K1A
ENSCAFG00000010941	-5.14059	-1.61042	-3.69378	0.00326414	0.0358178	SLC24A4
ENSCAFG00000009789	2.18593	5.91587	3.63252	0.00326491	0.0358178	YAF2
ENSCAFG00000007242	-2.91025	7.11129	-3.63774	0.00326962	0.0358178	CKAP2L
ENSCAFG00000023251	3.77865	-0.988164	3.65433	0.00327047	0.0358178	NMS
ENSCAFG00000014325	2.90313	3.36697	3.63424	0.00328598	0.0359542	PPM1L
ENSCAFG00000011188	3.16462	4.00052	3.629	0.00333101	0.0363976	GALNT3
ENSCAFG00000006596	-3.81566	1.66317	-3.64243	0.00333265	0.0363976	ANKS1B
ENSCAFG00000009497	2.52463	3.86765	3.61836	0.00334304	0.0364774	ACCS
ENSCAFG00000001607	4.83491	-1.61053	3.6607	0.00338184	0.0368091	SLC39A4
ENSCAFG00000015034	2.65177	8.46742	3.61161	0.00338198	0.0368091	NOP2
ENSCAFG00000005225	-5.31887	-0.0629133	-3.67505	0.00338278	0.0368091	PLB1
ENSCAFG00000010768	2.77629	6.60237	3.61144	0.00338958	0.0368492	IPO8
ENSCAFG00000001217	3.87815	-1.0671	3.63172	0.00339341	0.036857	PTK2
ENSCAFG00000001938	3.00631	5.80697	3.60476	0.00343867	0.0373143	VEGFA
ENSCAFG00000017124	3.58266	2.23151	3.61238	0.0034556	0.0374396	ZBTB7B
ENSCAFG00000030300	-2.69901	5.2401	-3.59723	0.00345655	0.0374396	CCR7
ENSCAFG00000016160	-3.12682	3.65282	-3.60107	0.00346724	0.037521	EPHX1
ENSCAFG00000015843	-6.17248	-0.260866	-3.67723	0.00350247	0.0378387	PLD2
ENSCAFG00000007742	3.1885	2.69359	3.59518	0.00350299	0.0378387	TFDP2
ENSCAFG00000002824	2.99985	2.45213	3.58908	0.00351836	0.037967	SH3BGRL2
ENSCAFG00000017030	3.59801	1.76423	3.59997	0.00352129	0.037967	RANGRF
ENSCAFG00000013048	-9.87974	2.42212	-3.76155	0.00354341	0.0381707	FCRLA
ENSCAFG00000014350	-6.9448	2.74043	-3.6903	0.00355001	0.038207	MEF2B
ENSCAFG00000012860	3.49195	3.39869	3.59051	0.00355848	0.0382633
ENSCAFG00000014836	3.03446	3.46977	3.57597	0.00358982	0.0385394	TNIP2
ENSCAFG00000031547	2.60659	3.72538	3.57038	0.00359067	0.0385394	TMED3
ENSCAFG00000009441	-4.00645	3.69454	-3.59388	0.00360629	0.0386712	CD82
ENSCAFG00000006908	5.11539	-1.14771	3.62525	0.00360948	0.0386712	ANKRD55
ENSCAFG00000006694	-4.81531	1.16272	-3.61466	0.00361794	0.0387014	STX2
ENSCAFG00000001487	-7.52694	0.949447	-3.69311	0.00361885	0.0387014	LGALS1
ENSCAFG00000003941	-5.80627	-1.36689	-3.64305	0.00362616	0.0387143	SPATA6
ENSCAFG00000000629	3.83118	2.02358	3.58521	0.00362871	0.0387143	DENND6B
ENSCAFG00000025390	4.51331	-1.88306	3.60356	0.00362988	0.0387143	SLC22A17
ENSCAFG00000009120	2.92851	4.95145	3.56479	0.00364088	0.0387967	RIOX2
ENSCAFG00000010118	1.97222	6.67501	3.55629	0.00364736	0.0388308	MTRR
ENSCAFG00000018782	-7.15072	-0.502536	-3.6766	0.00365395	0.038866	PRLR
ENSCAFG00000017561	-2.85026	3.56307	-3.55877	0.00366756	0.0389756	CCDC88C
ENSCAFG00000001642	4.80166	0.444805	3.60304	0.00367887	0.0390607	TRERF1
ENSCAFG00000014550	3.41284	0.833202	3.56446	0.00368903	0.0391335
ENSCAFG00000013371	3.45752	3.787	3.56463	0.00369324	0.0391431	ETV6
ENSCAFG00000023704	-6.75672	-0.715279	-3.65736	0.00369968	0.0391762	SLAMF6
ENSCAFG00000003954	-4.68748	-1.40416	-3.58913	0.003737	0.0395137	FKBP1B
ENSCAFG00000010726	1.96864	8.00396	3.53955	0.00373824	0.0395137	CLPTM1L
ENSCAFG00000015033	4.38893	1.80027	3.57531	0.00376565	0.039768	SH2D5
ENSCAFG00000025502	-3.12951	3.81217	-3.54326	0.0037762	0.0398438	GTDC1
ENSCAFG00000032211	3.69277	-1.05136	3.55366	0.00378355	0.0398857	ZNF71
ENSCAFG00000006448	3.30858	1.74752	3.54457	0.00378745	0.0398913	TEX15
ENSCAFG00000014556	1.82176	7.7432	3.52832	0.0037993	0.0399806	DHX8
ENSCAFG00000001108	4.3044	-1.55432	3.56515	0.0038094	0.0400512	LRRC6
ENSCAFG00000010675	2.36355	4.54271	3.52206	0.00384476	0.0403871	ETFBKMT
ENSCAFG00000011392	-4.99764	-1.56665	-3.57541	0.00386767	0.0405693	SSPN
ENSCAFG00000023832	2.53708	3.36969	3.51911	0.00386897	0.0405693
ENSCAFG00000041407	4.46436	-0.75222	3.55859	0.00387323	0.040578
ENSCAFG00000024784	2.85627	2.36084	3.52098	0.00387854	0.0405977	ARL16
ENSCAFG00000018592	2.04318	7.01661	3.51411	0.00388204	0.0405984	NF1
ENSCAFG00000001204	-3.13265	6.71581	-3.52312	0.00389088	0.0406549	KIF20A
ENSCAFG00000008159	-6.10781	-0.693051	-3.60014	0.00391902	0.0409128	PLSCR4
ENSCAFG00000028694	4.67562	-1.1152	3.55577	0.00392583	0.0409477	ZNF793
ENSCAFG00000045895	-5.77965	-1.03242	-3.58244	0.00396571	0.0413272
ENSCAFG00000006563	3.06841	3.3564	3.50642	0.00398196	0.04146	EOGT
ENSCAFG00000008824	-4.3127	2.0809	-3.53371	0.00399387	0.0415475	NR1H3
ENSCAFG00000004810	4.32576	-1.40642	3.53232	0.00400439	0.0416204	CXCL17
ENSCAFG00000009881	2.50915	6.99035	3.4857	0.00406355	0.0421982	ALAS1
ENSCAFG00000005941	3.02512	3.42467	3.48772	0.00408977	0.0424241	KCNK6
ENSCAFG00000006176	2.7976	5.71598	3.4834	0.004096	0.0424241	RAB11FIP1
ENSCAFG00000002246	-5.2487	1.00799	-3.54479	0.00409607	0.0424241	GLCCI1
ENSCAFG00000011231	-2.25346	6.29588	-3.47208	0.00413588	0.0427989	LYST
ENSCAFG00000001315	-3.83419	1.82142	-3.49342	0.00416041	0.0430151	CTNNA1
ENSCAFG00000002390	5.02197	0.629007	3.5246	0.00417866	0.0431661	FAM178B
ENSCAFG00000009326	2.63291	4.19426	3.46311	0.00420931	0.0434448	BPHL
ENSCAFG00000016917	4.39077	1.86769	3.49989	0.00421557	0.0434715	SYT11
ENSCAFG00000002300	-5.19839	-1.80663	-3.52295	0.00422314	0.0434895	KLHL31
ENSCAFG00000017282	-6.81515	-0.816832	-3.57065	0.00422467	0.0434895	CYSLTR1
ENSCAFG00000008986	4.7241	0.234288	3.50716	0.00423194	0.0435264	RASAL1
ENSCAFG00000002306	2.47681	3.86293	3.4568	0.00423985	0.0435699	TMEM106B
ENSCAFG00000010155	-2.28483	8.53907	-3.45479	0.00424433	0.0435781	NFKB2
ENSCAFG00000013353	2.58733	2.90193	3.45613	0.00425034	0.0436019	MGST3
ENSCAFG00000007127	-9.52265	0.750473	-3.62964	0.00426828	0.0437227	LMO2
ENSCAFG00000009583	2.18891	4.97054	3.45034	0.0042695	0.0437227
ENSCAFG00000012078	2.90473	3.63815	3.45515	0.00428106	0.043803	ZNF311
ENSCAFG00000043897	5.08522	-1.17001	3.50676	0.00430491	0.044009
ENSCAFG00000016298	-5.22045	1.21946	-3.50618	0.00433571	0.0442856	TMEM102
ENSCAFG00000018724	-2.42853	8.01651	-3.43829	0.0043557	0.044433	SPAG5
ENSCAFG00000032169	-7.08947	-0.788646	-3.55772	0.00435765	0.044433
ENSCAFG00000013194	3.04267	2.14906	3.43952	0.00439609	0.0447864	MAGEF1
ENSCAFG00000004652	-2.81538	3.89911	-3.43338	0.00441397	0.0449298	GLB1
ENSCAFG00000029154	-2.95134	3.11761	-3.43225	0.00443436	0.0450986
ENSCAFG00000009784	-6.50601	-0.960799	-3.51739	0.00451867	0.0459166	SLC22A15
ENSCAFG00000001533	3.4053	1.3929	3.42731	0.00452405	0.0459317	TSPAN33
ENSCAFG00000009786	-6.61473	-0.999388	-3.51853	0.00453225	0.045971	MAB21L3
ENSCAFG00000030792	-5.61945	-1.16986	-3.48856	0.00453569	0.045971	CA13
ENSCAFG00000030693	-4.89542	1.02759	-3.46423	0.00455049	0.0460815	KIAA0040
ENSCAFG00000002635	-7.55523	1.33428	-3.54039	0.00455828	0.046086	RDH13
ENSCAFG00000011854	3.98472	-1.78563	3.43588	0.00456263	0.046086
ENSCAFG00000010709	3.98472	-2.16979	3.43588	0.00456263	0.046086	ADAMTS17
ENSCAFG00000009538	-3.50039	6.39848	-3.42243	0.00457171	0.0461384	NUSAP1
ENSCAFG00000017339	-4.11996	-0.057572	-3.43519	0.00459302	0.0463139
ENSCAFG00000009856	5.0913	-0.761234	3.46261	0.00460325	0.0463776	SLC6A5
ENSCAFG00000004176	2.14111	4.99169	3.39436	0.00463899	0.0466956	PANX1
ENSCAFG00000007906	-5.89949	-1.14441	-3.48144	0.00464434	0.0466956	WWC2
ENSCAFG00000010132	2.02436	7.55907	3.39287	0.00464667	0.0466956	APLP2
ENSCAFG00000001534	-7.09973	0.471175	-3.51189	0.00467313	0.0469217	TLE4
ENSCAFG00000002499	3.03918	0.864505	3.39389	0.00470623	0.0472139	DYNC2LI1
ENSCAFG00000003314	-3.22095	3.03664	-3.39391	0.00472956	0.04739	ANXA4
ENSCAFG00000003833	-2.69419	5.24578	-3.38532	0.00473179	0.04739	SDC1
ENSCAFG00000001981	2.3568	5.55272	3.37556	0.00477917	0.047824	SLC29A1
ENSCAFG00000003300	-4.38418	2.00444	-3.41416	0.00479593	0.0479512	RNF144A
ENSCAFG00000001655	4.2018	-1.1025	3.40803	0.00480203	0.0479717	MFSD3
ENSCAFG00000019489	-6.27493	-1.03806	-3.46775	0.00482322	0.0481426	TP73
ENSCAFG00000030691	-5.44292	-1.8679	-3.44191	0.00482884	0.0481581	ARHGAP8
ENSCAFG00000012215	-2.69807	6.03936	-3.37038	0.00483915	0.0482203	AP1S2
ENSCAFG00000008477	-3.37625	5.33779	-3.38094	0.00484588	0.0482467	BLNK
ENSCAFG00000017040	3.2014	2.04966	3.37037	0.00489708	0.0486964	FOS
ENSCAFG00000014739	-5.38922	-1.63961	-3.43074	0.00489929	0.0486964	GUCY1A2
ENSCAFG00000005377	4.97082	-0.94453	3.41163	0.00494582	0.0491176	GASK1A
ENSCAFG00000013947	4.55689	-1.29506	3.39699	0.00496093	0.0492264	SLC6A20
ENSCAFG00000016019	-2.68724	7.59196	-3.34821	0.00500178	0.0495605	FADS2
ENSCAFG00000017709	-7.32817	-0.584332	-3.47325	0.00500298	0.0495605	CLMN
ENSCAFG00000029557	3.85414	1.64829	3.3686	0.0050239	0.0497261	TRMT61A
ENSCAFG00000007134	-4.75725	-1.79095	-3.38839	0.005073	0.0501701	MYBPC1
ENSCAFG00000004128	-3.70715	3.5366	-3.35615	0.00509003	0.0502965	BBS7
ENSCAFG00000016857	3.37485	4.98408	3.34144	0.00514301	0.0507776	SEMA4A
ENSCAFG00000013049	-5.11412	-0.505182	-3.38567	0.0051802	0.0511021	EGR2
ENSCAFG00000017658	-2.8191	6.38288	-3.32478	0.00519442	0.0511997	PLK1
ENSCAFG00000023869	4.1553	-0.278123	3.353	0.00520951	0.0513057	ZNF205
ENSCAFG00000030215	3.16295	1.57694	3.32564	0.00523271	0.0514912
ENSCAFG00000014354	3.62696	-0.935721	3.33288	0.00525658	0.0516832	VSIR
ENSCAFG00000043687	3.64144	0.188659	3.33011	0.00528156	0.0518857
ENSCAFG00000004833	5.18163	1.93109	3.36843	0.00533562	0.0523732	B4GALT2
ENSCAFG00000029660	-4.89554	0.157708	-3.35304	0.0053891	0.0528543	CHN1
ENSCAFG00000012295	2.14657	4.59402	3.29179	0.00540959	0.0530112	SYCP2
ENSCAFG00000016825	5.41734	1.8907	3.36616	0.00541447	0.0530152	SH3PXD2B
ENSCAFG00000010684	2.07417	5.2772	3.28872	0.00543242	0.0531469	LINS1
ENSCAFG00000046287	-4.61448	-2.12237	-3.33423	0.00547342	0.0535038
ENSCAFG00000012285	2.19876	6.77499	3.28185	0.00549306	0.0536454	CERS2
ENSCAFG00000049322	4.04783	-0.459462	3.31444	0.00549883	0.0536454
ENSCAFG00000004523	4.51331	-1.48334	3.32781	0.00550151	0.0536454	ERICH6B
ENSCAFG00000000312	2.41424	5.37844	3.27943	0.00552453	0.0537859	PHACTR2
ENSCAFG00000007394	2.73323	3.13354	3.2827	0.00552502	0.0537859	ABHD6
ENSCAFG00000015901	-2.13202	8.7147	-3.2763	0.00553664	0.0538497	FTH1
ENSCAFG00000001023	-4.11742	4.21421	-3.31114	0.00554327	0.0538497	MEI1
ENSCAFG00000008292	2.29309	7.17443	3.2761	0.00554522	0.0538497	HEXB
ENSCAFG00000013035	-7.2834	-0.659536	-3.40329	0.00555889	0.0539381
ENSCAFG00000031667	-4.36871	-0.0993431	-3.31466	0.00557598	0.0540595	ADH4
ENSCAFG00000000827	2.8832	3.90812	3.27799	0.00558234	0.0540769	SMC1B
ENSCAFG00000031728	-5.16229	-1.78857	-3.33747	0.00558974	0.0541043	YAP1
ENSCAFG00000013909	4.10558	-1.70624	3.29816	0.00565129	0.0546553	SERPINE1
ENSCAFG00000010790	-3.90232	1.10907	-3.28787	0.0056909	0.0549934	SLC9B1
ENSCAFG00000016457	-10.8819	1.53019	-3.46343	0.00571099	0.0551425	FCRL2
ENSCAFG00000014843	3.14763	0.347924	3.26628	0.00572201	0.0552039	FERMT2
ENSCAFG00000009159	1.93488	6.74635	3.25295	0.0057298	0.0552315	TRIO
ENSCAFG00000018000	5.11332	1.31384	3.31933	0.00573422	0.0552315
ENSCAFG00000006055	2.03787	5.85698	3.24988	0.00575873	0.0554114	ATP2C1
ENSCAFG00000016651	-4.09819	3.21611	-3.28522	0.00576226	0.0554114	MPDU1
ENSCAFG00000009603	1.94976	5.17331	3.24663	0.00578493	0.0555842	SLC35B3
ENSCAFG00000003598	2.98719	1.7504	3.25481	0.00579658	0.0556509	LIN28B
ENSCAFG00000030413	-5.67708	-1.63055	-3.32679	0.00582349	0.0558639	OR6N2
ENSCAFG00000002165	5.12813	2.90298	3.30564	0.00586036	0.0561721	PKHD1
ENSCAFG00000005954	2.28917	3.85018	3.23757	0.00587699	0.0562259	SUMF1
ENSCAFG00000007774	4.55426	-0.758534	3.2856	0.00588023	0.0562259	CELA1
ENSCAFG00000048640	-8.02634	-0.162032	-3.38573	0.00588024	0.0562259
ENSCAFG00000031910	3.29074	1.66318	3.24576	0.00592968	0.0566323	ZNF239
ENSCAFG00000029822	2.28869	5.72928	3.23075	0.00593784	0.0566323	VPS26B
ENSCAFG00000012407	3.54437	0.0537762	3.25036	0.00594102	0.0566323	FZD7
ENSCAFG00000017525	-2.6942	4.79355	-3.23411	0.00594189	0.0566323	TTC7B
ENSCAFG00000023923	-3.09117	2.55604	-3.23829	0.00596077	0.0567665	VSIG10L
ENSCAFG00000029842	4.13309	-1.15986	3.26031	0.00599557	0.057052	MAFF
ENSCAFG00000009498	-5.53354	3.5062	-3.30236	0.006006	0.0570832	ADA
ENSCAFG00000013663	-4.80647	-1.81754	-3.27938	0.0060085	0.0570832	GNAZ
ENSCAFG00000003874	3.06818	4.56766	3.2306	0.00602691	0.0572121	NUCB1
ENSCAFG00000012916	1.85255	7.46992	3.21715	0.0060467	0.0573539	S100A11
ENSCAFG00000002982	-7.65507	3.95797	-3.35648	0.00606468	0.0574784	MYBPC2
ENSCAFG00000002277	-5.61497	-1.30841	-3.2946	0.00610212	0.0577576	SUSD3
ENSCAFG00000049422	4.3044	-1.87067	3.25372	0.00610391	0.0577576
ENSCAFG00000043448	3.2822	-0.462808	3.22399	0.00612792	0.0579275
ENSCAFG00000043182	4.43015	-1.06407	3.25457	0.00613166	0.0579275
ENSCAFG00000012447	3.16414	2.8422	3.21992	0.00614296	0.057988	TRAF3IP1
ENSCAFG00000013692	4.15005	-1.44142	3.23929	0.00619697	0.0584512	ADORA3
ENSCAFG00000049540	3.69931	-1.0744	3.22529	0.00621028	0.05853
ENSCAFG00000030812	1.85881	6.62807	3.19865	0.00621846	0.0585605	MRPL51
ENSCAFG00000020300	-5.36212	-1.43547	-3.27015	0.00626066	0.0589109	LPAR3
ENSCAFG00000015556	2.6623	2.60757	3.19302	0.00632046	0.0594264	L3HYPDH
ENSCAFG00000001651	2.42246	3.43364	3.18996	0.00632585	0.0594298	IMPDH1
ENSCAFG00000015695	3.40123	-0.762088	3.20398	0.00634388	0.0595519	PRKCH
ENSCAFG00000004990	-2.55888	4.58678	-3.18856	0.00635186	0.0595796	SLC35F5
ENSCAFG00000015087	-6.27844	3.21637	-3.28184	0.00642044	0.0601751	PLAAT4
ENSCAFG00000013108	-5.15982	-1.32532	-3.24543	0.00644127	0.0603225	AP3B2
ENSCAFG00000009427	-5.41533	-0.315461	-3.25243	0.00645148	0.0603588	PTPN13
ENSCAFG00000009145	-4.72639	-1.79024	-3.22995	0.00645963	0.0603588	CHST14
ENSCAFG00000031529	-4.75467	4.18347	-3.23075	0.00646046	0.0603588	CLEC2D
ENSCAFG00000046360	-7.29189	-0.960735	-3.30287	0.00649445	0.0606285
ENSCAFG00000015138	3.036	4.10655	3.17833	0.00652072	0.0608258	VAMP1
ENSCAFG00000008723	3.03279	5.75417	3.17708	0.00653256	0.0608882	SPI1
ENSCAFG00000014297	-4.37474	-0.231218	-3.21126	0.00653785	0.0608895	ZC3H12C
ENSCAFG00000003923	3.63116	0.313843	3.18899	0.00654789	0.0608962	MFSD4B
ENSCAFG00000010595	3.40469	1.57138	3.18329	0.00654886	0.0608962	RGS2
ENSCAFG00000042017	2.73984	3.52706	3.168	0.00657595	0.0611
ENSCAFG00000023972	2.89848	6.96353	3.16699	0.00661024	0.0613704
ENSCAFG00000013730	-5.18875	-1.22561	-3.22796	0.00662745	0.0614819	TMPRSS5
ENSCAFG00000028917	2.06437	5.0846	3.14676	0.00673309	0.062413	SNX10
ENSCAFG00000010114	-2.64992	6.79475	-3.15017	0.00674497	0.0624742	CIT
ENSCAFG00000048800	-6.7514	-0.938981	-3.26294	0.00675371	0.0625062
ENSCAFG00000013735	-6.2776	3.22231	-3.24438	0.0068054	0.0629353	ITGB3
ENSCAFG00000004102	2.85873	3.23663	3.14626	0.00681618	0.0629724	ZC3HAV1
ENSCAFG00000007603	2.77937	4.86091	3.14467	0.00682006	0.0629724	FLNB
ENSCAFG00000003330	2.21335	4.36564	3.13796	0.00683098	0.0630241	TMEM168
ENSCAFG00000012164	2.71233	2.76287	3.13972	0.0068619	0.06326	NCKIPSD
ENSCAFG00000018849	-3.67784	3.96577	-3.15252	0.00693876	0.0639187	SNX29
ENSCAFG00000007626	1.94442	6.81892	3.1255	0.00695069	0.0639574	PIK3R1
ENSCAFG00000012844	4.60034	3.16721	3.17837	0.00695416	0.0639574	IL10RA
ENSCAFG00000016654	-5.82463	-0.137259	-3.2164	0.00695918	0.0639574
ENSCAFG00000008234	3.71082	5.88593	3.14911	0.00698478	0.0641428	DLA-79
ENSCAFG00000013741	3.13973	2.87745	3.13345	0.007006	0.0642878	SLC30A4
ENSCAFG00000006897	2.10041	7.13957	3.11962	0.00701862	0.0643537	IL6ST
ENSCAFG00000016290	3.77827	-2.37544	3.14632	0.00703489	0.064403	DTHD1
ENSCAFG00000025038	3.77827	-2.27927	3.14632	0.00703489	0.064403	BTN1A1
ENSCAFG00000018177	-6.17348	-0.912978	-3.2191	0.00704507	0.0644463	XYLT1
ENSCAFG00000000374	-5.37252	0.145097	-3.19346	0.00705614	0.0644645	IRAK3
ENSCAFG00000006421	-8.29771	-0.0301859	-3.27452	0.00705796	0.0644645	GAS6
ENSCAFG00000013597	2.15619	4.27102	3.11532	0.00706739	0.0645008	ST7L
ENSCAFG00000002069	4.19337	-1.64314	3.14882	0.00713974	0.0651109	COL1A2
ENSCAFG00000029920	2.47866	3.57107	3.10801	0.00717234	0.0653578	TSC22D3
ENSCAFG00000010051	-3.24712	1.23569	-3.11418	0.00724179	0.0659399
ENSCAFG00000009609	-5.58735	-1.26793	-3.17672	0.00731953	0.0665965	TMEM117
ENSCAFG00000012416	-4.87709	2.15815	-3.15068	0.00736001	0.066909	CTPS2
ENSCAFG00000011443	5.14824	2.26592	3.15888	0.00736519	0.066909	IL10
ENSCAFG00000000487	2.65783	6.30337	3.08959	0.00740049	0.067178	DLA88
ENSCAFG00000004847	3.14618	1.79886	3.0973	0.00740756	0.0671883	PAFAH1B3
ENSCAFG00000012439	-6.08926	0.0838316	-3.18402	0.00741298	0.0671883	CXCR5
ENSCAFG00000001675	-2.59112	4.51106	-3.08706	0.00741968	0.0671975
ENSCAFG00000018922	2.51951	2.38592	3.08365	0.00744937	0.0674148	ABHD15
ENSCAFG00000015883	-6.71882	-1.39675	-3.19746	0.00747071	0.0675562	NRG3
ENSCAFG00000044056	-4.74489	-2.33504	-3.13375	0.00750748	0.0678369
ENSCAFG00000016007	-2.29077	4.49352	-3.07461	0.00752985	0.0679495	KRT10
ENSCAFG00000013086	-7.29649	-0.861515	-3.20802	0.00753231	0.0679495
ENSCAFG00000005754	2.70765	1.44956	3.07832	0.00753718	0.0679495	NR1D2
ENSCAFG00000028715	-2.42537	6.17592	-3.07272	0.0075642	0.0681412	HMGB3
ENSCAFG00000016026	-3.1518	3.07726	-3.08185	0.00758726	0.0682969	AKAP5
ENSCAFG00000013325	-5.78256	0.167594	-3.15867	0.00760116	0.0683699	PHEX
ENSCAFG00000012349	2.312	6.13947	3.06414	0.00765328	0.0687865	PRUNE1
ENSCAFG00000019247	3.26977	2.42435	3.07637	0.00768228	0.0689947	ABCD1
ENSCAFG00000019270	3.85608	0.970733	3.08927	0.00771048	0.0691954	PLXNB3
ENSCAFG00000013853	-6.95464	1.03024	-3.1824	0.00772877	0.0693069	A2ML1
ENSCAFG00000029098	3.19998	1.62362	3.06833	0.00775944	0.0695292	POFUT2
ENSCAFG00000042858	3.19449	1.4916	3.06625	0.00778303	0.0696878
ENSCAFG00000029249	2.12279	4.24847	3.04903	0.00781875	0.0699547	ABT1
ENSCAFG00000010539	3.72548	1.97741	3.07419	0.00784798	0.0701632
ENSCAFG00000008430	-7.90326	-0.341217	-3.1966	0.00785673	0.0701883	PAG1
ENSCAFG00000032312	4.76852	-0.739533	3.10204	0.00789825	0.070506	ZNF470
ENSCAFG00000010085	-4.91257	-0.649198	-3.10604	0.00790587	0.0705209	ATP10A
ENSCAFG00000031225	-3.12845	1.43891	-3.04652	0.00800616	0.0713616	PCP4L1
ENSCAFG00000008690	-5.21015	-0.992776	-3.10304	0.00806312	0.0718152	RAPSN
ENSCAFG00000017047	4.45906	-1.43356	3.07817	0.00807286	0.0718479	TRIM46
ENSCAFG00000011236	4.86997	-1.49307	3.08725	0.00812479	0.0722556	AXIN2
ENSCAFG00000005348	-9.97632	0.933447	-3.21844	0.00814114	0.0723467	EHD3
ENSCAFG00000005895	-2.15192	5.32605	-3.02085	0.00816564	0.0724859	STIM1
ENSCAFG00000001228	3.43312	2.36583	3.04007	0.00817555	0.0724859	DENND3
ENSCAFG00000019993	-4.69626	-1.47652	-3.07747	0.00817836	0.0724859	S1PR1
ENSCAFG00000011383	-7.7314	-0.399881	-3.16662	0.00818132	0.0724859	CMKLR1
ENSCAFG00000001911	-4.26381	0.541501	-3.06076	0.00821628	0.0727411	ALDH1L2
ENSCAFG00000016988	2.8367	5.12204	3.01955	0.00827547	0.0732103	GBA
ENSCAFG00000023837	-3.61453	0.775002	-3.03385	0.00831605	0.0735144	PTGFRN
ENSCAFG00000017715	-2.9969	5.64581	-3.01867	0.00832378	0.0735277	SLC44A2
ENSCAFG00000016284	-10.5197	1.22729	-3.21274	0.00834162	0.0736	CARD11
ENSCAFG00000023107	3.68554	3.75841	3.03362	0.00834441	0.0736	OAS2
ENSCAFG00000030132	3.40258	1.57312	3.02101	0.00841089	0.0741042	ELOVL4
ENSCAFG00000008077	-2.47797	5.07629	-3.00387	0.00841409	0.0741042	STAU2
ENSCAFG00000012175	2.40931	5.91665	3.00091	0.00844368	0.0743094	SLC26A6
ENSCAFG00000042062	-4.96592	-2.16463	-3.06274	0.00848495	0.0746171
ENSCAFG00000019377	3.03779	3.17961	3.00655	0.00849178	0.0746217	CAMKK1
ENSCAFG00000001550	3.3427	4.15949	3.01237	0.00850487	0.0746812	FOXRED2
ENSCAFG00000010783	1.71185	8.56948	2.98756	0.00857811	0.0752685	TMEM248
ENSCAFG00000015923	-4.13417	0.421853	-3.02663	0.00861245	0.0755138	RHOH
ENSCAFG00000003010	-2.88065	6.66888	-2.99278	0.0086348	0.075605	UGCG
ENSCAFG00000012681	-4.90258	-1.75358	-3.0495	0.00863565	0.075605	GH1
ENSCAFG00000019666	-2.74451	4.00818	-2.98685	0.00868397	0.0759719	PER3
ENSCAFG00000012430	4.85408	-1.11558	3.03539	0.00880792	0.0769993	BCL9L
ENSCAFG00000005404	4.11223	-0.0709307	2.99876	0.00898738	0.0784937	TEP1
ENSCAFG00000007425	-2.16813	7.23121	-2.95823	0.00899213	0.0784937	PJA2
ENSCAFG00000007207	2.562	3.07816	2.96073	0.00900603	0.078557	LATS2
ENSCAFG00000010759	2.65762	4.21562	2.96082	0.00902234	0.0786413	QTRT2
ENSCAFG00000000659	3.81993	-0.903272	2.98671	0.0090323	0.0786701	SYTL3
ENSCAFG00000005564	-2.41069	6.74032	-2.95653	0.0090414	0.0786915	UCP2
ENSCAFG00000008857	2.97003	1.66129	2.9639	0.00905286	0.0787333	CACNB3
ENSCAFG00000002731	-7.99066	0.821759	-3.09859	0.00920245	0.0799754	RAPGEF5
ENSCAFG00000002093	2.28312	4.11089	2.93916	0.00927119	0.0804845	CASD1
ENSCAFG00000046229	-2.20889	9.0833	-2.93838	0.00927498	0.0804845
ENSCAFG00000014066	-4.62931	-1.57447	-2.99486	0.00928144	0.0804845
ENSCAFG00000014920	-5.3412	-0.449075	-3.01752	0.00928908	0.080486	ECE1
ENSCAFG00000031290	3.72743	1.82075	2.96568	0.00929523	0.080486	C1QA
ENSCAFG00000004555	-6.87268	1.25435	-3.06274	0.00930373	0.0805008	RARRES2
ENSCAFG00000015918	-5.40648	2.02716	-3.01662	0.0093333	0.0806975	RAB3IL1
ENSCAFG00000012186	1.94595	4.97853	2.93217	0.00934705	0.0807574	POLR1H
ENSCAFG00000013979	2.37729	7.32718	2.93313	0.00936942	0.0808916	BCL2A1
ENSCAFG00000003616	-8.91776	1.435	-3.10277	0.0094511	0.0815373	FAM131B
ENSCAFG00000010370	-4.45055	-2.06739	-2.9771	0.00945799	0.0815373	MS4A7
ENSCAFG00000008347	-3.303	4.33517	-2.93964	0.00950964	0.0819228	NUGGC
ENSCAFG00000010145	-2.01042	5.7092	-2.91557	0.00959265	0.0825778	RAB35
ENSCAFG00000025083	-7.05639	0.389075	-3.04738	0.00961043	0.082621	FADS1
ENSCAFG00000009934	4.05752	1.78402	2.95432	0.00961165	0.082621	ATXN1
ENSCAFG00000006291	-5.35012	-1.00152	-2.99506	0.00963039	0.082722	RNF122
ENSCAFG00000010546	3.73317	1.17601	2.94101	0.00966417	0.0829519
ENSCAFG00000010807	-4.76987	5.22489	-2.97266	0.00968305	0.0830538	PDCD4
ENSCAFG00000009094	-2.45402	6.06859	-2.91102	0.00970672	0.0831965	HPSE
ENSCAFG00000005161	-1.88915	6.84374	-2.9049	0.00974645	0.0834765	DARS1
ENSCAFG00000016053	2.73747	1.13569	2.91075	0.0097681	0.0836013	MNS1
ENSCAFG00000002255	2.63164	2.87963	2.90753	0.00979284	0.0837525	CILK1
ENSCAFG00000011651	-5.57663	1.69522	-2.99065	0.00981064	0.0838441	THTPA
ENSCAFG00000007705	-2.70507	6.60612	-2.90674	0.00982143	0.0838757
ENSCAFG00000017115	-2.90261	5.36031	-2.90832	0.00984921	0.0840152	DNASE2
ENSCAFG00000014678	-8.28999	0.694269	-3.06273	0.00985196	0.0840152	FASLG
ENSCAFG00000019549	2.74248	3.2695	2.90375	0.00987617	0.0841609	TELO2
ENSCAFG00000048614	-5.17942	-1.64727	-2.97147	0.00991035	0.0843914
ENSCAFG00000016422	4.11083	1.09564	2.93561	0.0099254	0.0844587	TNFRSF1B
ENSCAFG00000028754	4.98723	2.72158	2.96244	0.00995358	0.0846376	PLPP3
ENSCAFG00000017024	-2.90363	2.27931	-2.90069	0.00996716	0.0846922	ZC2HC1C
ENSCAFG00000007036	-4.69035	4.9441	-2.95098	0.00998006	0.084741	CD22
ENSCAFG00000016878	-2.19708	5.50569	-2.88965	0.0099989	0.08484	CALCOCO2
ENSCAFG00000010769	-2.82569	4.85392	-2.89491	0.0100348	0.0850833	MANBA
ENSCAFG00000013155	2.12287	3.68913	2.88635	0.0100433	0.0850944	GALE
ENSCAFG00000014079	-8.20449	-0.211377	-3.04583	0.0100888	0.0854161	CCDC141
ENSCAFG00000004956	2.20059	5.80646	2.88345	0.0100957	0.0854161	PAK1
ENSCAFG00000031802	2.56409	2.36159	2.88457	0.0101334	0.0856741	CRPPA
ENSCAFG00000012316	-3.61821	0.362032	-2.90617	0.0101543	0.0857449
ENSCAFG00000009257	-2.45768	7.48634	-2.88174	0.0101577	0.0857449	MED13L
ENSCAFG00000017457	3.53726	-2.35967	2.90331	0.0101635	0.0857449
ENSCAFG00000014800	-2.04328	5.41494	-2.87591	0.0102008	0.0859979	EID1
ENSCAFG00000026620	-4.39903	-1.81869	-2.92601	0.0102263	0.0861516
ENSCAFG00000006375	2.73951	1.56976	2.87855	0.0102698	0.0864567	USP44
ENSCAFG00000001652	-3.71892	0.970474	-2.90117	0.0102818	0.0864924	HACD4
ENSCAFG00000004755	-3.82084	1.00631	-2.90368	0.0102906	0.0864924	ETHE1
ENSCAFG00000008288	-4.58162	1.49321	-2.92773	0.010296	0.0864924	GPD1
ENSCAFG00000000782	-2.26235	6.54688	-2.87004	0.0103144	0.0865288	GTSE1
ENSCAFG00000010589	3.96134	2.23588	2.9065	0.010315	0.0865288	FGD4
ENSCAFG00000000250	4.06558	-1.65838	2.90908	0.0103264	0.0865633	ARHGEF25
ENSCAFG00000015323	3.33053	-0.294501	2.88361	0.0103916	0.0870478	PLIN4
ENSCAFG00000017937	-11.7112	1.68073	-3.09037	0.0104265	0.0872285	CYP1A1
ENSCAFG00000004487	2.09105	4.90935	2.86151	0.0104342	0.0872285	ERCC2
ENSCAFG00000012707	1.76178	9.10317	2.86041	0.0104365	0.0872285	PSMB4
ENSCAFG00000033747	-4.96773	-1.94764	-2.93162	0.0104426	0.0872285
ENSCAFG00000000517	-3.68699	2.65189	-2.88774	0.0104858	0.0875274	TNF
ENSCAFG00000018132	2.2799	3.36199	2.85629	0.0105389	0.0879081	TAF4B
ENSCAFG00000024030	-7.68301	1.91401	-3.00418	0.010568	0.0880071	CD1C
ENSCAFG00000018271	3.988	-0.00306123	2.89161	0.0105742	0.0880071
ENSCAFG00000000419	-3.0991	1.98535	-2.86676	0.0105761	0.0880071	AKAP12
ENSCAFG00000043319	-4.21877	1.23332	-2.89863	0.0105805	0.0880071
ENSCAFG00000015458	3.80441	4.62303	2.88474	0.0105941	0.0880581	CLNK
ENSCAFG00000015701	3.2455	2.2075	2.8684	0.0106065	0.0880998	CYTH3
ENSCAFG00000001186	-2.66146	6.81817	-2.85593	0.0106173	0.0881276	BRD8
ENSCAFG00000008821	-5.06603	0.379218	-2.9223	0.0106539	0.0883693	ANKRD34B
ENSCAFG00000019076	4.30686	-0.0417088	2.89566	0.010679	0.0885154	CTIF
ENSCAFG00000018031	-4.74192	-0.0880298	-2.90477	0.0107694	0.0891744	IQCK
ENSCAFG00000001616	3.19569	4.46188	2.8572	0.0107736	0.0891744	KCP
ENSCAFG00000018418	3.17087	1.69042	2.85397	0.0108183	0.0894815	RHBDL3
ENSCAFG00000023501	1.64947	8.44682	2.83266	0.0108927	0.0900345	SETDB1
ENSCAFG00000009314	2.55208	3.7576	2.83703	0.0109076	0.0900703	NQO2
ENSCAFG00000016679	-4.6971	-1.17558	-2.89488	0.0109144	0.0900703	MAP3K9
ENSCAFG00000003236	1.97249	6.61501	2.83108	0.0109296	0.0900703	INPP5B
ENSCAFG00000018372	-2.51485	3.21565	-2.83489	0.0109359	0.0900703	PGRMC1
ENSCAFG00000007077	2.72319	0.98534	2.83772	0.0109393	0.0900703	CSAD
ENSCAFG00000015331	-8.01735	0.72779	-2.99057	0.0109428	0.0900703	DYRK4
ENSCAFG00000016799	3.07503	0.913629	2.84248	0.0109762	0.0902619	VKORC1
ENSCAFG00000020252	-3.29144	5.9043	-2.84742	0.0109813	0.0902619	NQO1
ENSCAFG00000020304	-5.86	-1.16729	-2.92799	0.0109984	0.09034	SSX2IP
ENSCAFG00000029674	-4.95604	-2.17822	-2.89628	0.011041	0.0906267
ENSCAFG00000031719	-7.05951	1.87019	-2.95936	0.0110632	0.0907461	CD3D
ENSCAFG00000019923	-4.50925	-0.481953	-2.87901	0.0110825	0.0908414	C5H16orf74
ENSCAFG00000005693	5.21685	4.09917	2.89756	0.0111716	0.091508	MZB1
ENSCAFG00000017046	3.89748	1.63735	2.85306	0.0111887	0.0915844	SLC25A35
ENSCAFG00000007359	2.81695	2.80877	2.81846	0.0113021	0.0924489	ZMYM5
ENSCAFG00000018752	3.95544	4.32931	2.84779	0.0113151	0.0924918	IL7R
ENSCAFG00000008661	-1.92599	7.35174	-2.8061	0.0113588	0.0927843
ENSCAFG00000003554	1.73062	6.69519	2.80292	0.011408	0.093122	ASCC3
ENSCAFG00000009448	-4.51965	-1.94314	-2.86064	0.0114179	0.0931383	SLC10A6
ENSCAFG00000002416	-5.19409	0.799707	-2.88226	0.0114348	0.0932123	TDRD7
ENSCAFG00000005087	-4.31353	0.786441	-2.84768	0.0115289	0.0939148	TTC21A
ENSCAFG00000010453	-3.48675	1.44136	-2.82047	0.0115526	0.0940425	TARS3
ENSCAFG00000004583	-5.59581	-0.622413	-2.88576	0.0116122	0.094463	RAB37
ENSCAFG00000025281	-6.05637	2.71268	-2.89848	0.0116447	0.0946449	CD1A8
ENSCAFG00000005749	-6.02325	-0.441625	-2.89715	0.0116506	0.0946449	HBEGF
ENSCAFG00000017611	-5.1514	0.417396	-2.86477	0.0117332	0.0951962	UACA
ENSCAFG00000002016	-6.59378	-0.980052	-2.90969	0.0117345	0.0951962	CLIC5
ENSCAFG00000018727	-3.38655	3.21097	-2.80181	0.0118453	0.0959915	RAB31
ENSCAFG00000007175	2.64986	2.24342	2.78536	0.0118488	0.0959915	ZNF772
ENSCAFG00000014073	2.76451	3.61427	2.78596	0.0118735	0.0961257	SLC12A9
ENSCAFG00000002689	3.05008	2.63491	2.79123	0.0118842	0.0961463	MBOAT7
ENSCAFG00000006264	-6.46922	-0.843443	-2.89683	0.0119104	0.0962929	PCLO
ENSCAFG00000008858	-1.93227	7.63222	-2.77483	0.0119244	0.0963102	BMP2K
ENSCAFG00000033113	-4.66009	-2.37401	-2.83795	0.0119288	0.0963102
ENSCAFG00000031542	2.08768	4.43693	2.77359	0.0119594	0.0964911	SFR1
ENSCAFG00000001371	-2.22796	6.57314	-2.77405	0.0119677	0.0964922	SUN2
ENSCAFG00000010797	1.71807	6.55377	2.76873	0.0120297	0.0968617	SBDS
ENSCAFG00000000569	2.67599	4.36721	2.77607	0.0120299	0.0968617	ZNF608
ENSCAFG00000016357	1.88785	5.47919	2.76845	0.0120407	0.0968825	DBN1
ENSCAFG00000012947	2.37843	5.35068	2.76905	0.0120869	0.0971512	RCAN3
ENSCAFG00000008007	4.28077	-0.496677	2.81675	0.0120905	0.0971512	LIPI
ENSCAFG00000009417	2.09985	4.60884	2.76603	0.0121022	0.0971717	CDYL
ENSCAFG00000016150	3.78399	-0.752079	2.7996	0.0121095	0.0971717	NR1D1
ENSCAFG00000009649	4.25518	-0.64359	2.81044	0.0121961	0.0978003	PLEKHA6
ENSCAFG00000003871	-1.91082	7.45816	-2.7578	0.012243	0.0981095	EPS15
ENSCAFG00000017197	-2.79245	4.25722	-2.76257	0.0123263	0.0987102	ATP8B2
ENSCAFG00000017184	5.02275	1.08937	2.82759	0.0123688	0.0989842	IL6R
ENSCAFG00000005524	3.10776	4.85918	2.76653	0.0123809	0.0990139	USP36
ENSCAFG00000018437	2.83903	1.44068	2.75952	0.0124026	0.0991199	RAI1
ENSCAFG00000009790	1.86369	7.18827	2.7446	0.0124946	0.0997882	GXYLT1
ENSCAFG00000031804	3.97064	-0.746471	2.78517	0.0125085	0.0998319	ZNF571
ENSCAFG00000009055	2.24785	3.45387	2.74498	0.0125252	0.0998975	JMY
ENSCAFG00000031543	4.11071	0.198055	2.78768	0.0125505	0.100032
ENSCAFG00000019621	3.33815	-0.538374	2.76044	0.0126184	0.100492	CCDC78
ENSCAFG00000011398	3.27477	-0.0581185	2.75838	0.0126252	0.100492	CDH24
ENSCAFG00000048718	-5.51832	0.165895	-2.82802	0.0126913	0.100895
ENSCAFG00000041542	-5.1947	-1.88302	-2.81727	0.012693	0.100895
ENSCAFG00000030193	3.90482	-0.956722	2.7717	0.0127363	0.101172	PAQR8
ENSCAFG00000017001	-2.9521	1.52719	-2.74204	0.0127949	0.101569
ENSCAFG00000014447	4.07307	-2.04207	2.76511	0.012985	0.102841	CFAP97D1
ENSCAFG00000042579	3.63697	-1.67466	2.75101	0.0129864	0.102841
ENSCAFG00000001306	3.63697	-1.87258	2.75101	0.0129864	0.102841	LRGUK
ENSCAFG00000016599	2.54359	3.16071	2.72497	0.0129899	0.102841	UBIAD1
ENSCAFG00000019406	2.59218	3.88239	2.72493	0.0130052	0.102893	SPPL2B
ENSCAFG00000007785	3.1375	-1.28473	2.73484	0.0130298	0.103019	SMAGP
ENSCAFG00000016874	-6.87339	-0.303765	-2.85163	0.0130527	0.103131
ENSCAFG00000039898	-5.42692	-1.91427	-2.80619	0.013083	0.103302
ENSCAFG00000047167	-4.55449	0.228413	-2.77586	0.0131013	0.103354
ENSCAFG00000008752	-4.1014	0.432533	-2.76019	0.0131072	0.103354	FRAS1
ENSCAFG00000019652	-2.15254	4.84356	-2.71422	0.013126	0.103425	ARID3A
ENSCAFG00000002762	2.68956	1.57498	2.72025	0.0131336	0.103425	EML6
ENSCAFG00000013951	3.17017	1.59358	2.7289	0.0131699	0.103626	TM7SF2
ENSCAFG00000004160	2.8323	0.52856	2.72083	0.0131767	0.103626	TNIP3
ENSCAFG00000008384	2.18714	3.44543	2.70768	0.0132658	0.104258	SLC38A7
ENSCAFG00000000065	2.59205	1.97077	2.71083	0.0132958	0.104357	GDF11
ENSCAFG00000015320	1.83457	7.69788	2.7046	0.0132961	0.104357	NDUFA9
ENSCAFG00000048821	-4.55933	-0.13462	-2.76555	0.0133235	0.104503
ENSCAFG00000008877	-2.73086	7.62031	-2.71073	0.0133465	0.104602	BUB1B
ENSCAFG00000007411	-2.64045	4.24276	-2.70882	0.0133538	0.104602	CSPP1
ENSCAFG00000029853	3.67512	0.401291	2.73281	0.0133928	0.104838	CDKN1A
ENSCAFG00000015473	-4.13661	-0.182607	-2.74518	0.0134511	0.105181	AIPL1
ENSCAFG00000018793	3.24085	0.548016	2.71723	0.0134544	0.105181	HSD11B1L
ENSCAFG00000002019	2.94754	1.43665	2.70775	0.0135023	0.10534	RASL11B
ENSCAFG00000001842	-8.06847	0.319364	-2.86126	0.013503	0.10534	CRIP3
ENSCAFG00000011587	-5.6411	0.998715	-2.79305	0.0135154	0.10534	NGEF
ENSCAFG00000007786	2.11383	3.56299	2.69487	0.0135232	0.10534	CHMP2B
ENSCAFG00000018206	-4.21854	-1.63424	-2.7445	0.0135257	0.10534	B9D1
ENSCAFG00000005338	-3.68569	2.80632	-2.72683	0.0135282	0.10534	BLVRB
ENSCAFG00000006631	-4.43061	-2.15735	-2.75043	0.0135545	0.105476	EBF4
ENSCAFG00000009490	-3.51617	3.40374	-2.71632	0.0136425	0.10609	KLHL8
ENSCAFG00000009983	-5.78406	-1.51911	-2.7911	0.0136591	0.106109	ZNF423
ENSCAFG00000005233	3.96397	-0.5887	2.72964	0.0136628	0.106109	ASB13
ENSCAFG00000016180	-3.75601	1.40309	-2.72194	0.0136825	0.106192	KLF3
ENSCAFG00000005063	-4.14589	1.36255	-2.73395	0.0137022	0.106275	QRICH2
ENSCAFG00000008795	2.04727	3.9434	2.68213	0.0137867	0.106842	FKBP11
ENSCAFG00000018465	-2.58453	5.72981	-2.68691	0.0138012	0.106842	PARP8
ENSCAFG00000024646	-2.61117	5.10547	-2.68728	0.0138024	0.106842	ERAP2
ENSCAFG00000004316	2.40355	3.65443	2.67806	0.0139396	0.107814	GSAP
ENSCAFG00000029818	-6.55941	-1.2227	-2.80187	0.0139462	0.107814	U2
ENSCAFG00000016809	-1.82953	9.17834	-2.66759	0.0140859	0.108823	RBM25
ENSCAFG00000000308	2.22142	4.64412	2.66692	0.014144	0.1092	CTDSP2
ENSCAFG00000016641	2.85797	1.88961	2.67498	0.0141741	0.109362	CD68
ENSCAFG00000015430	3.18889	0.667332	2.68066	0.0142248	0.109681	ABHD8
ENSCAFG00000029121	3.81879	2.31717	2.69766	0.0142697	0.109955	FAM78A
ENSCAFG00000011040	-5.08963	-1.78659	-2.73928	0.0143139	0.110224	EDARADD
ENSCAFG00000047821	-4.90685	-1.41433	-2.73008	0.0143824	0.11068
ENSCAFG00000049586	-4.8832	-1.73072	-2.72824	0.0144061	0.11079
ENSCAFG00000004232	2.91776	1.17066	2.66298	0.0144746	0.111245	HS6ST1
ENSCAFG00000016172	2.74795	3.45448	2.65842	0.0144978	0.111351	TLR6
ENSCAFG00000010268	2.18618	4.59485	2.64803	0.0145617	0.111751	MRS2
ENSCAFG00000048755	4.16184	-1.93286	2.69627	0.0145689	0.111751
ENSCAFG00000001884	2.45887	1.93162	2.64525	0.0146914	0.112591	CLDN12
ENSCAFG00000009496	-3.03728	3.98186	-2.65613	0.0146974	0.112591	NAB1
ENSCAFG00000010459	3.10873	0.945264	2.6544	0.01478	0.11315	SLC6A18
ENSCAFG00000019591	2.628	3.59129	2.64047	0.0148621	0.113706	SLC10A3
ENSCAFG00000001007	4.36376	-0.395876	2.68955	0.0148943	0.113878	FBXO32
ENSCAFG00000049181	2.29664	2.92272	2.63227	0.0149486	0.11422
ENSCAFG00000002498	-4.28185	1.86795	-2.68179	0.0150125	0.114634	HDAC9
ENSCAFG00000020379	3.31952	-0.201742	2.64839	0.0150589	0.114914	HSF4
ENSCAFG00000013860	2.71111	5.1646	2.63217	0.0150932	0.115094	PLOD3
ENSCAFG00000005927	3.17134	2.36808	2.64245	0.015102	0.115094	DCXR
ENSCAFG00000030906	2.1486	6.45668	2.62179	0.0151655	0.115445	RALA
ENSCAFG00000018182	3.53042	-2.17238	2.65001	0.0151728	0.115445	MMP28
ENSCAFG00000003001	-2.97847	1.03133	-2.63403	0.0151861	0.115445	JAZF1
ENSCAFG00000012729	3.29212	2.57224	2.64223	0.0151882	0.115445	CGN
ENSCAFG00000041155	3.15604	0.403529	2.6381	0.0151968	0.115445
ENSCAFG00000005466	-4.11068	5.19134	-2.66754	0.0152146	0.115506	KYNU
ENSCAFG00000014897	-3.40044	3.73278	-2.64199	0.0152709	0.115778	CDKN3
ENSCAFG00000011496	-4.02586	0.0480257	-2.66205	0.0152778	0.115778	PIGR
ENSCAFG00000017425	-6.01182	-0.829524	-2.72911	0.0152835	0.115778	CUEDC1
ENSCAFG00000015797	-6.1035	-1.23465	-2.73171	0.0152896	0.115778	PADI3
ENSCAFG00000007268	2.57511	4.18859	2.61745	0.015389	0.116456	DNMT3B
ENSCAFG00000011719	1.81161	6.66967	2.6105	0.015399	0.116458	ZBED9
ENSCAFG00000016104	-1.7522	7.80297	-2.60933	0.0154245	0.116575	GABARAP
ENSCAFG00000019886	-4.73521	-0.523911	-2.67918	0.0154678	0.116828	AK8
ENSCAFG00000011727	2.77945	4.62262	2.61701	0.0154911	0.116929	MILR1
ENSCAFG00000029871	2.95612	1.16351	2.61861	0.015548	0.117284	ZNF180
ENSCAFG00000000395	-1.94746	5.4181	-2.60215	0.0156115	0.117688	MAPK9
ENSCAFG00000009017	-5.47104	3.28191	-2.69767	0.015637	0.117754	PPP1R16B
ENSCAFG00000012051	2.0387	4.9143	2.60141	0.0156401	0.117754	PDIA5
ENSCAFG00000004859	2.80028	-0.285042	2.61001	0.015674	0.117934	ECHDC3
ENSCAFG00000015212	-4.17469	1.42721	-2.64952	0.015719	0.118197	FCHO1
ENSCAFG00000004500	-6.31487	3.09827	-2.71813	0.0157971	0.118709	SYTL2
ENSCAFG00000002018	1.8514	5.09952	2.59084	0.0158822	0.119248	VPS50
ENSCAFG00000008380	3.61827	0.591471	2.62377	0.0158935	0.119248	AQP5
ENSCAFG00000015867	-4.94091	-0.794216	-2.66941	0.0158991	0.119248	ONECUT1
ENSCAFG00000019339	-6.27173	-0.388134	-2.71157	0.0159334	0.11943	TRPV1
ENSCAFG00000003997	2.81016	3.42291	2.59584	0.0160343	0.120105	PARP12
ENSCAFG00000009563	1.77522	6.78727	2.58419	0.0160438	0.120105	RIOK1
ENSCAFG00000030909	2.48144	2.86396	2.58845	0.0160707	0.12023	C23H3orf33
ENSCAFG00000008302	-1.87401	6.45525	-2.5825	0.0160926	0.120318	MEF2C
ENSCAFG00000020105	-3.08736	2.69664	-2.59966	0.0161063	0.120345	AK1
ENSCAFG00000023467	2.99037	2.47582	2.59615	0.0161326	0.120465	ACOT6
ENSCAFG00000024695	3.1885	3.4028	2.59832	0.0162112	0.120872	TNFAIP8L2
ENSCAFG00000019132	-3.69585	-1.28669	-2.61378	0.016216	0.120872	RPH3AL
ENSCAFG00000010603	-3.7659	5.08782	-2.61605	0.0162178	0.120872	RGS1
ENSCAFG00000006175	-2.65133	5.7404	-2.58448	0.016243	0.120984	CDC25B
ENSCAFG00000012925	-2.86291	3.14551	-2.58682	0.0162945	0.121291	PHKA2
ENSCAFG00000012189	1.83364	5.10648	2.5718	0.0163614	0.121712	PPP1R11
ENSCAFG00000003842	2.06128	4.8685	2.57155	0.0163924	0.121866	FIG4
ENSCAFG00000016522	2.51011	4.86912	2.57177	0.0165094	0.122659	PLOD1
ENSCAFG00000013158	2.10375	5.68808	2.56424	0.0165883	0.123168
ENSCAFG00000019136	-4.26529	-1.27913	-2.61417	0.016729	0.124135	CD99L2
ENSCAFG00000008143	-3.60116	0.607127	-2.59052	0.0167486	0.124202	MSRA
ENSCAFG00000014480	-4.10882	-2.23734	-2.60665	0.0167827	0.124365	FSIP2
ENSCAFG00000014410	3.16083	-0.175984	2.57545	0.0167916	0.124365	CHST3
ENSCAFG00000032273	-5.72698	1.93458	-2.66065	0.0168401	0.124627	FXYD6
ENSCAFG00000018457	-3.66357	-1.2677	-2.58889	0.0168481	0.124627	NT5M
ENSCAFG00000009400	-5.2058	1.27586	-2.64185	0.0168787	0.124721	TP53I11
ENSCAFG00000017017	3.29583	-0.814404	2.57598	0.0168819	0.124721	THBS3
ENSCAFG00000041196	1.67749	6.92024	2.54953	0.0169345	0.124995
ENSCAFG00000005838	-2.21062	5.84797	-2.55172	0.01694	0.124995	PCCA
ENSCAFG00000009092	2.62704	1.27845	2.55647	0.0169651	0.125102	PAIP2B
ENSCAFG00000015670	1.95159	6.06117	2.54681	0.0170252	0.125443	PTEN
ENSCAFG00000029288	-4.81068	-1.03218	-2.62251	0.0170326	0.125443
ENSCAFG00000032395	1.8023	4.42314	2.54481	0.0170656	0.125608	SCAMP1
ENSCAFG00000041191	1.78067	5.9339	2.54392	0.0170883	0.125697	HMGN4
ENSCAFG00000048989	4.22844	-0.500293	2.59905	0.0171074	0.125759
ENSCAFG00000009745	-1.9933	7.21644	-2.53951	0.0172265	0.126556	UBE2C
ENSCAFG00000008056	3.67907	-1.34474	2.57436	0.0172603	0.126726	RYR3
ENSCAFG00000001903	2.48496	5.79008	2.54127	0.0173114	0.12697	ATP10D
ENSCAFG00000010994	2.32243	5.80523	2.53889	0.0173166	0.12697	PPFIBP1
ENSCAFG00000024882	-8.84509	0.6056	-2.7253	0.0173258	0.12697
ENSCAFG00000032627	3.54475	-1.54549	2.56705	0.0173398	0.126994
ENSCAFG00000007593	4.86625	1.16273	2.60917	0.0174627	0.127815	PAM
ENSCAFG00000004431	-5.17367	-0.953966	-2.61933	0.0174794	0.127816
ENSCAFG00000029013	3.31413	0.900006	2.55458	0.0174845	0.127816
ENSCAFG00000003828	1.66525	6.15077	2.52785	0.0175188	0.127988	ZBTB24
ENSCAFG00000025533	-6.15496	-1.29134	-2.6439	0.0176969	0.129209	ITIH4
ENSCAFG00000017262	2.32303	2.85019	2.52189	0.017786	0.129779	MYH10
ENSCAFG00000031168	-3.07225	0.548972	-2.53472	0.0178471	0.130145	ZNF454
ENSCAFG00000002393	3.71792	-0.508687	2.54937	0.018007	0.13115	SEMA4C
ENSCAFG00000033502	4.35595	-0.350898	2.57203	0.0180071	0.13115
ENSCAFG00000003096	3.52324	2.52912	2.54226	0.0180233	0.131187	PM20D2
ENSCAFG00000018557	-5.1122	-0.956887	-2.59785	0.0180411	0.131236	ADAMTS10
ENSCAFG00000007851	-2.11416	9.50719	-2.50748	0.0181359	0.131845	HMGB2
ENSCAFG00000016858	-3.90234	0.00271677	-2.55019	0.0181706	0.131937	DNAL1
ENSCAFG00000005988	-4.87319	-0.604976	-2.58506	0.0181709	0.131937	CHGB
ENSCAFG00000006914	-3.22514	0.597509	-2.52603	0.0182227	0.132232	STK33
ENSCAFG00000009512	3.0004	1.8898	2.51299	0.0184188	0.133573	PIDD1
ENSCAFG00000001005	-5.53688	3.26018	-2.59929	0.0184313	0.133582	TNFRSF13C
ENSCAFG00000002357	-3.81258	2.64157	-2.53434	0.0185469	0.134337	PAX5
ENSCAFG00000012470	3.7859	-1.82262	2.53243	0.0185762	0.134467	CASQ1
ENSCAFG00000000840	3.27468	0.9952	2.51431	0.0186121	0.134644	SLC22A4
ENSCAFG00000015298	4.84428	2.22065	2.56594	0.0187162	0.135315	CD38
ENSCAFG00000017319	-7.04539	-0.349791	-2.63403	0.018764	0.135578	ACP5
ENSCAFG00000006883	-2.62685	3.51808	-2.48643	0.0189507	0.136843	GAS2L3
ENSCAFG00000031346	-5.21005	1.91686	-2.56966	0.0189995	0.13698	RHOU
ENSCAFG00000010498	-4.27516	0.71896	-2.53608	0.0190005	0.13698	KCNH7
ENSCAFG00000008611	2.30567	4.13918	2.47959	0.0190044	0.13698	SCARB2
ENSCAFG00000049055	3.93095	-1.24468	2.52182	0.0190555	0.137265	DIO1
ENSCAFG00000019122	2.76152	4.05241	2.48072	0.0192085	0.138282	NAGPA
ENSCAFG00000008021	-1.79423	11.0773	-2.46852	0.0192332	0.138376	RPL7
ENSCAFG00000009531	-2.84152	2.31442	-2.47768	0.0193587	0.139194	OIP5
ENSCAFG00000000942	3.0691	0.661989	2.48276	0.019386	0.139306	FAM184A
ENSCAFG00000017042	2.53354	4.4231	2.46444	0.0195678	0.140527	JDP2
ENSCAFG00000016985	-4.0712	-1.2052	-2.51016	0.01958	0.140529	PROX2
ENSCAFG00000041860	-1.93351	5.20372	-2.45626	0.0196214	0.140741
ENSCAFG00000044706	-4.93911	-1.38595	-2.53928	0.0196601	0.140839
ENSCAFG00000019294	-3.34029	1.98629	-2.48187	0.0196701	0.140839	ACAP3
ENSCAFG00000025436	3.39877	1.27714	2.48341	0.0196812	0.140839	C3AR1
ENSCAFG00000010707	-2.17967	5.61453	-2.45596	0.0196827	0.140839	CCDC150
ENSCAFG00000004816	3.77279	-0.136235	2.49434	0.0197411	0.141172	LLGL2
ENSCAFG00000037241	2.59627	0.975139	2.45725	0.0198278	0.141675
ENSCAFG00000005488	-4.90578	2.10664	-2.53268	0.0198354	0.141675	ZCWPW2
ENSCAFG00000008281	2.21936	4.83496	2.44977	0.0198875	0.141961	POLR3G
ENSCAFG00000009329	2.64693	2.80654	2.45349	0.0199778	0.14252	PDLIM2
ENSCAFG00000012102	2.39285	2.61889	2.44388	0.0201416	0.143602	SFXN4
ENSCAFG00000011677	1.99726	8.00573	2.43837	0.0201909	0.143866	EPB41
ENSCAFG00000032071	-1.71785	7.13684	-2.43517	0.0202612	0.14428	EIF1AX
ENSCAFG00000010883	3.59577	-0.195951	2.46979	0.0203346	0.144716	FMO5
ENSCAFG00000004498	-4.51642	2.82391	-2.50261	0.020359	0.144802	SSTR2
ENSCAFG00000004502	2.58421	2.76714	2.43759	0.0204472	0.145278	KLC3
ENSCAFG00000006157	2.13982	3.50429	2.43115	0.0204545	0.145278	MAVS
ENSCAFG00000008891	2.32018	2.24838	2.43285	0.0204628	0.145278	SERINC5
ENSCAFG00000004855	-3.58716	3.35859	-2.46401	0.0205152	0.145563	EPB41L5
ENSCAFG00000015130	2.22203	3.25721	2.4294	0.0205365	0.145627	ABCB6
ENSCAFG00000012482	-3.67053	4.07723	-2.46342	0.0206324	0.146156
ENSCAFG00000019989	-1.77565	7.89464	-2.42361	0.0206359	0.146156	PLCG2
ENSCAFG00000008413	-5.41575	-0.123865	-2.5258	0.0206595	0.146236	EPB41L1
ENSCAFG00000010750	4.06829	-0.0709385	2.47627	0.020686	0.146336	ZDHHC23
ENSCAFG00000012136	-2.71994	6.3682	-2.42978	0.0207952	0.147004	NEK2
ENSCAFG00000031803	2.85736	-0.251114	2.43276	0.0208053	0.147004	NIPAL1
ENSCAFG00000013011	2.08587	5.54095	2.41825	0.020859	0.147296	PDE8A
ENSCAFG00000018643	2.29715	2.05506	2.4191	0.0209015	0.147424	SLC25A23
ENSCAFG00000011235	1.74539	4.86441	2.41537	0.0209022	0.147424	ZNF184
ENSCAFG00000002562	3.24776	-2.32188	2.43924	0.020964	0.147773	COL19A1
ENSCAFG00000032401	3.57011	1.08656	2.44963	0.0209774	0.147779
ENSCAFG00000031675	3.1242	-0.316869	2.42877	0.0211883	0.149164	COL8A1
ENSCAFG00000003439	1.8777	4.08426	2.40677	0.0211992	0.149164	IL4I1
ENSCAFG00000042575	-3.31007	-2.10315	-2.43373	0.0212187	0.149212
ENSCAFG00000013140	-2.5472	2.71639	-2.41055	0.0213178	0.14982	MAP3K20
ENSCAFG00000013039	-3.60731	-1.27197	-2.4401	0.0213481	0.149944	ZNF365
ENSCAFG00000006541	-2.20913	4.68749	-2.40313	0.0213996	0.150216	ARL6IP5
ENSCAFG00000049346	2.72217	1.84735	2.40939	0.0214814	0.150701
ENSCAFG00000045855	-4.36292	-2.37313	-2.46049	0.0216095	0.151319
ENSCAFG00000005258	3.39159	-0.80551	2.42506	0.0216105	0.151319	TOGARAM2
ENSCAFG00000020002	1.75534	5.13525	2.39397	0.0216173	0.151319	EXTL2
ENSCAFG00000007500	2.40552	5.42477	2.39918	0.0216208	0.151319	SBF2
ENSCAFG00000009242	3.07417	0.543119	2.41415	0.0216383	0.151319	FILIP1L
ENSCAFG00000014503	-5.26622	-2.08105	-2.49224	0.0216498	0.151319	TBX1
ENSCAFG00000030465	-3.03616	0.284063	-2.41244	0.021659	0.151319	FTH1
ENSCAFG00000032410	-3.69167	2.65656	-2.42866	0.0218538	0.152589	TMEM225B
ENSCAFG00000008428	-3.99357	-0.369981	-2.43927	0.021872	0.152626	IFT81
ENSCAFG00000007194	-3.49531	-0.159663	-2.41721	0.0220122	0.153514	FHIT
ENSCAFG00000001873	3.14943	0.496609	2.40396	0.0220753	0.153864	TCP11L2
ENSCAFG00000010863	1.80272	7.57821	2.3803	0.0220904	0.153878	BRD9
ENSCAFG00000031492	1.63071	6.69072	2.37739	0.0221801	0.154412	MRPL21
ENSCAFG00000011417	2.13123	3.07809	2.37821	0.0222291	0.154662
ENSCAFG00000003094	1.81594	5.78287	2.37557	0.0222562	0.15476	B3GNT2
ENSCAFG00000003619	-6.12943	3.18303	-2.50257	0.0223123	0.155058	CLCN1
ENSCAFG00000011210	-3.05421	4.67594	-2.39036	0.0224574	0.155975	UNC93B1
ENSCAFG00000018063	1.70611	6.47469	2.3674	0.0225345	0.156419	ACSL4
ENSCAFG00000014212	-2.39568	1.96869	-2.37232	0.0225529	0.156455	TANGO2
ENSCAFG00000013132	2.8256	-0.365294	2.37923	0.0226282	0.156885	FOSL1
ENSCAFG00000000982	-1.87773	5.84213	-2.36233	0.0227321	0.157514	NDUFA6
ENSCAFG00000018005	-3.9554	0.988854	-2.41169	0.0228244	0.15806	MAN2C1
ENSCAFG00000010045	-1.82227	8.38178	-2.35691	0.0229189	0.158539	HMGN1
ENSCAFG00000012743	1.784	5.51381	2.35652	0.0229288	0.158539	OAT
ENSCAFG00000014412	1.92743	6.13854	2.35693	0.0229337	0.158539	LPCAT3
ENSCAFG00000017294	-5.28343	2.17329	-2.45508	0.0230434	0.159204	P2RY10
ENSCAFG00000042548	3.89881	-0.592476	2.39989	0.0231871	0.160029
ENSCAFG00000019246	2.41951	2.20364	2.35508	0.0231899	0.160029	NFIC
ENSCAFG00000030575	3.38339	0.751649	2.3805	0.0232105	0.160078	ZNF570
ENSCAFG00000002576	-7.91778	1.08679	-2.52562	0.0232785	0.160453	HIVEP3
ENSCAFG00000044291	2.7814	0.282909	2.35727	0.0233919	0.161141	ZNF579
ENSCAFG00000019503	2.14962	5.13052	2.34561	0.0234063	0.161147	MBD3
ENSCAFG00000007950	-3.02828	1.49108	-2.35991	0.0235504	0.161951	MAP1B
ENSCAFG00000008640	-1.56166	10.2694	-2.33913	0.0235506	0.161951	TUBA1B
ENSCAFG00000014705	1.98839	4.16953	2.33835	0.0236263	0.162378	COPS7A
ENSCAFG00000016817	2.63613	1.82744	2.34557	0.0237002	0.162791	KDM6B
ENSCAFG00000012928	-6.05109	1.97289	-2.4617	0.0237802	0.163138	LIMD2
ENSCAFG00000012297	1.94598	5.36172	2.33339	0.0238018	0.163138	ZDHHC18
ENSCAFG00000001871	1.73303	6.64316	2.33253	0.0238045	0.163138	GNPDA2
ENSCAFG00000007184	-2.36036	5.8456	-2.33755	0.0238059	0.163138	SKA3
ENSCAFG00000000618	-5.51986	-1.02321	-2.4392	0.0239801	0.164236	ZDHHC14
ENSCAFG00000012667	-3.34276	-0.881539	-2.35762	0.0240292	0.164478	CYBRD1
ENSCAFG00000016859	-2.31095	7.77339	-2.32999	0.0240636	0.164551	CHD3
ENSCAFG00000018583	-6.77443	1.1143	-2.47608	0.0240677	0.164551	PDE4B
ENSCAFG00000015487	3.45771	0.850318	2.36026	0.0240841	0.164568	NR2F6
ENSCAFG00000016518	-5.00088	-1.02597	-2.41663	0.0241494	0.164918	FGFR4
ENSCAFG00000026225	-2.16285	2.95678	-2.32518	0.024177	0.165012	SNORD26
ENSCAFG00000000798	2.93052	-0.0252901	2.33939	0.0242251	0.165245
ENSCAFG00000009800	-3.11865	-0.0227271	-2.34303	0.0243063	0.165646
ENSCAFG00000011474	-2.25526	5.72858	-2.32273	0.0243119	0.165646	FCMR
ENSCAFG00000005176	1.78044	6.25999	2.31839	0.0243434	0.165765	SEC14L1
ENSCAFG00000024792	4.15189	-0.552683	2.37803	0.0244127	0.166142
ENSCAFG00000001137	2.68574	-0.409056	2.32689	0.024459	0.166361	DNAJB7
ENSCAFG00000028017	3.5438	-1.87598	2.3503	0.0245996	0.167165	U2
ENSCAFG00000020200	-5.94805	-0.888777	-2.43788	0.0246056	0.167165	GBP6
ENSCAFG00000007867	2.48306	2.65422	2.31552	0.0247329	0.167934	MICAL2
ENSCAFG00000003875	-1.85809	6.35437	-2.30373	0.0249208	0.169113	PLK4
ENSCAFG00000031211	2.09615	6.08484	2.30391	0.0249744	0.169335	MANSC1
ENSCAFG00000007034	-1.99907	6.95394	-2.30294	0.0249822	0.169335	LYN
ENSCAFG00000029474	-5.12126	2.37274	-2.39883	0.0250521	0.169712	GADD45A
ENSCAFG00000046009	-6.90092	-0.972007	-2.45351	0.0251359	0.170181
ENSCAFG00000011740	4.51709	1.0193	2.37365	0.025163	0.170268	PECAM1
ENSCAFG00000015056	1.81098	5.60601	2.29377	0.0253069	0.171143	MAEA
ENSCAFG00000015466	-7.21006	-0.785084	-2.45724	0.0253291	0.171194	TSPAN9
ENSCAFG00000001211	2.41209	7.88652	2.29882	0.0253433	0.171194	HMGA1
ENSCAFG00000020416	-4.32835	-2.02959	-2.35158	0.0257845	0.174075	CMTM3
ENSCAFG00000008873	-1.70208	9.81428	-2.28055	0.0258256	0.174253
ENSCAFG00000008401	-4.92548	-0.601411	-2.37105	0.0259229	0.174809	P2RX7
ENSCAFG00000009797	-4.68085	-0.871682	-2.36025	0.0259927	0.175181	STAT4
ENSCAFG00000015013	-4.70363	-0.983007	-2.35886	0.0260896	0.175666	LGALS3
ENSCAFG00000009838	1.6052	7.02106	2.27381	0.0260945	0.175666	SIRT5
ENSCAFG00000002330	-4.91843	2.34086	-2.36626	0.0261183	0.175726	IGFBP7
ENSCAFG00000019864	2.59048	3.46977	2.28254	0.0261539	0.175816	GBGT1
ENSCAFG00000000447	3.01047	0.639194	2.29375	0.0261635	0.175816	IER3
ENSCAFG00000005843	-5.80886	-0.741391	-2.39616	0.0261761	0.175816	LTBP1
ENSCAFG00000009179	-2.24883	3.81057	-2.27435	0.0262367	0.176123	RAD54B
ENSCAFG00000010711	1.88235	5.70572	2.27069	0.026253	0.176132	ATP6V1A
ENSCAFG00000005537	2.3849	4.32037	2.27531	0.0262841	0.176241
ENSCAFG00000001636	2.72202	0.267776	2.28015	0.0263869	0.17683	PPP1R16A
ENSCAFG00000019619	3.17773	1.00723	2.29326	0.026416	0.176925	KLHL21
ENSCAFG00000014295	-1.98419	9.62977	-2.26627	0.0264609	0.177125	SMC4
ENSCAFG00000013073	2.11687	8.11903	2.26492	0.0265643	0.177616	FUCA1
ENSCAFG00000009661	-1.68337	6.22753	-2.26255	0.0265644	0.177616	PIK3C2B
ENSCAFG00000009240	-1.93935	7.59737	-2.26306	0.0265823	0.177636	VIRMA
ENSCAFG00000015996	-2.77052	5.66796	-2.27497	0.0266602	0.178056	CCNB3
ENSCAFG00000015105	1.67377	7.96468	2.25592	0.0268415	0.179122	BIRC3
ENSCAFG00000031576	3.47758	-0.703574	2.2936	0.0268643	0.179122	PARD6A
ENSCAFG00000007594	3.32124	6.28767	2.28784	0.0268652	0.179122	CD180
ENSCAFG00000018584	-2.64757	1.66387	-2.2653	0.026938	0.179417	FBXO4
ENSCAFG00000010168	-1.76695	8.78405	-2.25376	0.0269416	0.179417	NUCKS1
ENSCAFG00000003979	2.37555	1.39007	2.25921	0.0269551	0.179417	SPRY1
ENSCAFG00000031322	2.73719	4.70867	2.26149	0.0272008	0.180951	PDXK
ENSCAFG00000010188	-3.10683	1.35725	-2.27169	0.0272445	0.18114	LGR4
ENSCAFG00000015026	-2.12989	7.92241	-2.24483	0.0274239	0.182207	DLGAP5
ENSCAFG00000000297	3.45361	-1.19936	2.27974	0.0274357	0.182207	AVIL
ENSCAFG00000024320	2.37946	4.9677	2.24679	0.0274928	0.182483	FXYD5
ENSCAFG00000017664	-7.28872	1.31202	-2.40926	0.0275324	0.182643	SLC14A1
ENSCAFG00000011565	-3.96365	3.34588	-2.29695	0.0275511	0.182665	CORO1B
ENSCAFG00000009184	-2.71989	4.40372	-2.25071	0.0276522	0.183232	NT5DC2
ENSCAFG00000015719	1.69552	5.59619	2.23471	0.0277511	0.183775	LBHD1
ENSCAFG00000032043	2.82391	4.76069	2.25104	0.0277651	0.183775
ENSCAFG00000018982	-11.0499	1.88341	-2.47503	0.0278708	0.184371	MYO5B
ENSCAFG00000011521	2.07574	4.91717	2.23355	0.0278908	0.184401	AEN
ENSCAFG00000006757	-6.3416	-0.144813	-2.37458	0.0279086	0.184415	PPFIBP2
ENSCAFG00000010499	3.01091	1.90758	2.25316	0.0279262	0.184428	CDON
ENSCAFG00000032474	-3.96497	-2.32706	-2.28841	0.0279425	0.184433
ENSCAFG00000045930	-5.39381	-1.57881	-2.34184	0.0279888	0.184636
ENSCAFG00000002397	2.46213	0.881665	2.23518	0.0280721	0.185082	SHB
ENSCAFG00000028905	-2.2265	7.01402	-2.22931	0.0281553	0.18545	CDKN2C
ENSCAFG00000004584	-1.88388	4.44208	-2.22606	0.0281594	0.18545	TSC22D1
ENSCAFG00000042261	-3.64705	0.401085	-2.27076	0.0281771	0.185464
ENSCAFG00000045663	3.53436	-2.1949	2.26325	0.0283221	0.186315
ENSCAFG00000009516	-3.29026	1.0406	-2.25055	0.0284846	0.187003	LY86
ENSCAFG00000000824	2.53434	2.43471	2.22748	0.0284866	0.187003	P4HA2
ENSCAFG00000010995	-2.62085	4.84738	-2.22933	0.0284946	0.187003	LGMN
ENSCAFG00000003260	3.9927	4.05912	2.27745	0.0285014	0.187003	PLEK
ENSCAFG00000001313	1.92931	4.00909	2.21853	0.0285058	0.187003	FANCE
ENSCAFG00000042367	-1.83659	7.57434	-2.21398	0.0286883	0.187887	PPP2CA
ENSCAFG00000011256	2.07871	4.52624	2.21563	0.0286899	0.187887	DNAAF5
ENSCAFG00000002580	2.30179	1.96293	2.21846	0.0286919	0.187887	ISOC2
ENSCAFG00000019205	2.65353	2.48617	2.22555	0.0287041	0.187887	PIP5K1C
ENSCAFG00000016791	-4.30161	0.674584	-2.2845	0.0287501	0.188084	ARR3
ENSCAFG00000012254	4.11859	-0.367471	2.27619	0.028798	0.188293	LTB4R
ENSCAFG00000005827	-1.70224	7.97154	-2.20976	0.0288595	0.188577	PRPF40A
ENSCAFG00000012695	2.72683	3.63248	2.22373	0.0288764	0.188577	CAPN10
ENSCAFG00000005688	3.05558	-0.541368	2.23338	0.0288975	0.188577	PHLDA1
ENSCAFG00000001417	-2.37945	2.15034	-2.21512	0.0289051	0.188577	KIF27
ENSCAFG00000023152	-2.84188	3.55477	-2.2191	0.0292451	0.19069
ENSCAFG00000019938	2.1274	4.45685	2.20012	0.0294227	0.191742	ABL1
ENSCAFG00000008181	-5.09617	-1.79686	-2.3003	0.029464	0.191886	PLSCR1
ENSCAFG00000004034	-3.76248	3.52123	-2.24772	0.0294773	0.191886	EMP3
ENSCAFG00000016602	-8.29728	0.934142	-2.39147	0.0295223	0.192074	SMOC1
ENSCAFG00000013410	2.10284	3.03772	2.19393	0.0296979	0.19311	RGL1
ENSCAFG00000017594	2.12759	1.83011	2.19369	0.029722	0.193161	GDPD1
ENSCAFG00000032179	3.30038	-0.921203	2.22335	0.029786	0.19347
ENSCAFG00000015691	2.13943	2.7624	2.192	0.0298077	0.193504	C20H19orf44
ENSCAFG00000004579	-7.18111	0.882128	-2.35834	0.0298383	0.193597	GIMAP4
ENSCAFG00000008293	2.64407	0.246013	2.19547	0.0301009	0.195181	FZD3
ENSCAFG00000045079	3.20138	-0.124716	2.2129	0.0301155	0.195181
ENSCAFG00000014424	1.77574	7.00137	2.18197	0.0301549	0.195315	EMG1
ENSCAFG00000025091	2.16011	1.51548	2.1846	0.0301692	0.195315
ENSCAFG00000019534	3.25576	0.105931	2.21251	0.0302324	0.195618	MIDN
ENSCAFG00000000100	-1.81128	7.58213	-2.17947	0.0302796	0.195816	SEC11C
ENSCAFG00000013440	3.19854	0.16226	2.20583	0.030457	0.196799	ADAM8
ENSCAFG00000001403	-5.65141	1.00238	-2.29998	0.0304649	0.196799	PODXL
ENSCAFG00000011652	-4.18734	1.36356	-2.24217	0.0305998	0.197562	MTMR11
ENSCAFG00000011968	-3.51096	-0.78499	-2.21327	0.0306788	0.197894
ENSCAFG00000012859	-2.89956	3.16686	-2.1909	0.0306847	0.197894	FXYD2
ENSCAFG00000011271	2.59162	-0.348496	2.18153	0.0307101	0.19795	KCNMB3
ENSCAFG00000041242	-3.68789	1.93581	-2.21795	0.0307984	0.198319
ENSCAFG00000007649	-6.7259	2.68345	-2.32693	0.0308008	0.198319	MPEG1
ENSCAFG00000009760	2.9455	0.020336	2.18793	0.0309053	0.198801	LZTS2
ENSCAFG00000008536	-4.6276	-2.13873	-2.2534	0.0309239	0.198801	FAM186B
ENSCAFG00000031036	1.72586	4.64787	2.1657	0.030926	0.198801	E2F3
ENSCAFG00000014730	2.26069	6.85569	2.1664	0.0311173	0.199921	NOP14
ENSCAFG00000002030	1.91214	5.26977	2.16068	0.0312109	0.200414	UNC13B
ENSCAFG00000000206	-3.63345	0.408573	-2.20647	0.0312703	0.200686	CDO1
ENSCAFG00000002131	1.84417	7.04721	2.15682	0.0313813	0.20129	ERMP1
ENSCAFG00000001221	-3.55129	3.60326	-2.20065	0.031399	0.201294	PACSIN1
ENSCAFG00000029053	-5.69042	-1.54813	-2.28227	0.0314507	0.201516	TRIB2
ENSCAFG00000046666	3.9345	-0.547997	2.2104	0.0317016	0.203014
ENSCAFG00000024650	1.82614	4.18065	2.14822	0.0318028	0.203552	LRRC8B
ENSCAFG00000013476	-2.6542	2.8009	-2.16054	0.0318366	0.203648	PDK3
ENSCAFG00000029137	3.68751	-0.891692	2.19739	0.0318522	0.203648	ZNF629
ENSCAFG00000001254	-9.58371	0.936937	-2.37092	0.0318697	0.203649	EGR1
ENSCAFG00000005012	-5.74133	-0.958875	-2.27563	0.0318945	0.203698	TMEM163
ENSCAFG00000030403	-5.48569	-1.54135	-2.26612	0.0319335	0.203837	LRAT
ENSCAFG00000001220	-2.52604	4.47323	-2.15153	0.0321269	0.204961	CDC25C
ENSCAFG00000009791	1.70411	5.95237	2.1406	0.0321635	0.205083	HIVEP1
ENSCAFG00000016544	2.20286	3.34146	2.14318	0.0322323	0.205411	PACRGL
ENSCAFG00000018398	-2.2287	5.20518	-2.1431	0.0322561	0.205452	CDCA4
ENSCAFG00000010094	2.00993	3.93005	2.13968	0.0322945	0.205586	ZNF713
ENSCAFG00000017849	2.27074	2.94969	2.14265	0.0323135	0.205597	MRM1
ENSCAFG00000048863	1.75206	4.80547	2.13725	0.0323394	0.205651
ENSCAFG00000032693	2.0269	3.45641	2.13709	0.0324341	0.206142	AIF1
ENSCAFG00000029287	2.47603	3.40293	2.14355	0.0324758	0.206296	GLI4
ENSCAFG00000001745	3.70031	1.13222	2.18454	0.0325585	0.206711	CHRNA5
ENSCAFG00000016449	-5.64664	-0.31155	-2.25872	0.0326349	0.207085	FCRL1
ENSCAFG00000005566	-5.41586	-0.813582	-2.25008	0.0326674	0.20713	SEL1L2
ENSCAFG00000004798	2.38526	4.44215	2.13769	0.0326771	0.20713	TSEN54
ENSCAFG00000018008	-6.0386	0.384109	-2.26928	0.0327676	0.207593	GAREM1
ENSCAFG00000001532	-2.88829	0.156283	-2.14682	0.0329139	0.208408	ZDHHC21
ENSCAFG00000005981	-4.54807	-0.662152	-2.21089	0.0330154	0.208902	WDR87
ENSCAFG00000009488	-1.63274	7.82266	-2.1235	0.0330279	0.208902	MTDH
ENSCAFG00000015726	-2.9588	3.49901	-2.14673	0.033045	0.208902	KMO
ENSCAFG00000020216	2.05024	3.48272	2.12403	0.0331183	0.209109	NR6A1
ENSCAFG00000049968	3.1589	1.35888	2.15243	0.0331256	0.209109
ENSCAFG00000028779	1.68818	5.34597	2.12163	0.0331308	0.209109	MRPS6
ENSCAFG00000005221	2.02021	3.3369	2.12287	0.033163	0.209201	ANKRD16
ENSCAFG00000045385	-4.67315	-0.661714	-2.21221	0.0332166	0.209427
ENSCAFG00000015053	2.416	2.3585	2.12724	0.0332558	0.209563	SPINDOC
ENSCAFG00000043612	2.82911	4.39261	2.13736	0.0333137	0.209713
ENSCAFG00000016795	1.57497	5.95476	2.11734	0.0333435	0.209713	PIGG
ENSCAFG00000045621	-7.15154	0.0129951	-2.29103	0.0333585	0.209713	H2AC9
ENSCAFG00000007448	-2.60407	0.789407	-2.12975	0.0333641	0.209713	EFNA5
ENSCAFG00000019881	-2.48784	4.6113	-2.12673	0.0333682	0.209713	CYBA
ENSCAFG00000000688	3.0085	1.83585	2.13893	0.0335564	0.210783	HDAC10
ENSCAFG00000024573	-5.45098	-0.719846	-2.23352	0.0336565	0.2113	H4C14
ENSCAFG00000008511	-2.19052	6.32987	-2.11423	0.0337261	0.211624	HVCN1
ENSCAFG00000000123	-4.56722	1.09754	-2.19574	0.0339012	0.212504	ATP8B1
ENSCAFG00000012827	-3.4568	0.829684	-2.14985	0.0339021	0.212504	TCN2
ENSCAFG00000013933	-2.73772	5.59652	-2.12312	0.0339254	0.212537	CYBB
ENSCAFG00000019439	2.82693	1.59714	2.12456	0.0340003	0.212883	NTHL1
ENSCAFG00000039474	-3.14693	-0.0817503	-2.13558	0.0340166	0.212883
ENSCAFG00000006294	-5.89205	0.182346	-2.24154	0.034056	0.212912	STARD13
ENSCAFG00000002940	-2.16039	4.56767	-2.10759	0.0340573	0.212912	FANCL
ENSCAFG00000012120	-3.56034	1.54294	-2.14915	0.0341773	0.213502	TRAF5
ENSCAFG00000006485	-7.38698	-0.750189	-2.28248	0.0341878	0.213502
ENSCAFG00000004290	-1.74681	5.33229	-2.10029	0.0342644	0.213868	SAP130
ENSCAFG00000046564	-1.65141	7.01162	-2.0988	0.0343309	0.214107
ENSCAFG00000013092	-2.7729	1.52383	-2.11664	0.0343389	0.214107	BCLAF3
ENSCAFG00000015410	-4.2033	3.24202	-2.17221	0.0343923	0.214327	RCSD1
ENSCAFG00000000131	2.40936	2.57003	2.10377	0.0345059	0.214881	GLS2
ENSCAFG00000024219	2.20133	5.40653	2.09966	0.0345175	0.214881
ENSCAFG00000043730	-1.77204	7.05123	-2.09216	0.0347081	0.215954
ENSCAFG00000031375	3.73201	-0.766094	2.14517	0.0348068	0.216454
ENSCAFG00000011401	3.33714	-0.745407	2.12747	0.0348855	0.216829	KIRREL1
ENSCAFG00000006526	3.20555	-0.391518	2.11944	0.0350449	0.217705	LMNTD2
ENSCAFG00000016905	-3.65176	0.877563	-2.13692	0.0350868	0.21777	TLN2
ENSCAFG00000008866	-2.83723	0.386663	-2.10517	0.0350921	0.21777	PACSIN3
ENSCAFG00000003162	-2.33064	4.91129	-2.08959	0.0351964	0.218216	PELI1
ENSCAFG00000004630	-3.20764	0.335466	-2.11678	0.0352009	0.218216	FBXL2
ENSCAFG00000019169	-1.57343	6.39098	-2.08188	0.035244	0.218369	MYO1C
ENSCAFG00000029711	-3.27598	1.6985	-2.11721	0.0353313	0.218795	ZNF2
ENSCAFG00000015177	-6.72482	2.86573	-2.24438	0.0353773	0.218965	SELL
ENSCAFG00000002755	1.75606	3.94083	2.07753	0.0355077	0.219657	MALSU1
ENSCAFG00000018639	-6.34256	-1.17136	-2.23037	0.0355427	0.219759	PTPRM
ENSCAFG00000017838	2.41512	2.84772	2.08311	0.0356596	0.220367	CYP46A1
ENSCAFG00000030217	1.98576	3.88241	2.07545	0.035705	0.220532	PEX11A
ENSCAFG00000004326	-1.86571	6.90911	-2.07195	0.0358494	0.221222	WDR33
ENSCAFG00000011403	-2.32793	8.03247	-2.0778	0.0358541	0.221222	ASPM
ENSCAFG00000009777	-8.24503	0.118561	-2.27355	0.0358975	0.221374	NAV2
ENSCAFG00000013490	1.5159	7.37808	2.06948	0.0359299	0.221458	NIBAN1
ENSCAFG00000000160	-2.37973	2.73138	-2.07668	0.0359794	0.221648	NAB2
ENSCAFG00000013284	-1.5617	6.65833	-2.06623	0.0361152	0.222369	SMS
ENSCAFG00000010680	2.15709	6.89831	2.06936	0.0361644	0.222556	DENND5B
ENSCAFG00000013185	-1.96098	4.39751	-2.06528	0.0362655	0.222944	HOMER2
ENSCAFG00000012155	-2.15993	5.61632	-2.06758	0.0362676	0.222944	LPGAT1
ENSCAFG00000016040	3.07256	-0.976583	2.0927	0.0362924	0.222944
ENSCAFG00000002939	-4.07828	0.943051	-2.13433	0.0363028	0.222944	SLC4A4
ENSCAFG00000030033	2.23329	5.70214	2.06733	0.0363495	0.223115	ERP29
ENSCAFG00000013060	-3.24942	4.9742	-2.09739	0.036424	0.223456	PDK1
ENSCAFG00000000547	-2.50864	6.04013	-2.07148	0.0364541	0.223525	FBXO5
ENSCAFG00000000736	-2.09831	2.94602	-2.0627	0.0364979	0.223658	LYRM7
ENSCAFG00000005071	1.74498	5.36538	2.05948	0.0365211	0.223658	CLN5
ENSCAFG00000001379	2.03766	3.32225	2.06136	0.0365325	0.223658	JOSD1
ENSCAFG00000049883	-4.1344	-2.31235	-2.13146	0.0366201	0.224078
ENSCAFG00000032723	-1.71849	7.55202	-2.05587	0.0367226	0.22454	H2AZ2
ENSCAFG00000001869	2.20016	5.82267	2.06009	0.0367336	0.22454	NOL6
ENSCAFG00000006597	-1.53147	10.0254	-2.05361	0.0368318	0.225024	HMGB1
ENSCAFG00000015689	-1.65642	5.82963	-2.05282	0.0368883	0.225253	OTUD5
ENSCAFG00000001541	2.63494	4.34617	2.06667	0.0369396	0.22545	HGH1
ENSCAFG00000015712	1.92437	5.91074	2.05131	0.0370494	0.225943	FAS
ENSCAFG00000020363	3.63352	-1.16321	2.10284	0.0370586	0.225943	ZDHHC1
ENSCAFG00000009472	-1.94235	5.54324	-2.04848	0.0372227	0.226783	PTDSS1
ENSCAFG00000014553	1.99496	10.6396	2.04857	0.0372459	0.226783	TPI1
ENSCAFG00000003928	2.40712	0.505537	2.05528	0.0372539	0.226783	DBP
ENSCAFG00000005682	2.02859	5.57604	2.04245	0.0376253	0.228926	NGLY1
ENSCAFG00000035067	2.69531	0.0415362	2.05632	0.037665	0.22905
ENSCAFG00000009082	-2.70612	1.89881	-2.05614	0.0376967	0.229125	PLCG1
ENSCAFG00000009917	2.55914	3.0138	2.05134	0.0377196	0.229126
ENSCAFG00000004497	-1.71608	6.2041	-2.03841	0.0377366	0.229126	ERCC3
ENSCAFG00000016068	1.97199	6.64564	2.03967	0.037755	0.229126	RFC1
ENSCAFG00000013077	3.51276	-0.799186	2.08529	0.0378192	0.229323	PIK3IP1
ENSCAFG00000014472	2.04726	2.88752	2.03898	0.0378431	0.229323	GPR137
ENSCAFG00000004386	-2.52093	2.17526	-2.04819	0.0378456	0.229323	DMWD
ENSCAFG00000005368	-4.59835	-0.650814	-2.12924	0.0379576	0.229798	ACKR2
ENSCAFG00000002209	-1.78798	5.07612	-2.03478	0.0379681	0.229798	AASDH
ENSCAFG00000041261	3.84026	-0.0754558	2.09678	0.0379824	0.229798
ENSCAFG00000018765	1.76634	4.81718	2.03218	0.0381164	0.230383	DOCK7
ENSCAFG00000039915	-2.1698	3.91452	-2.03606	0.0381179	0.230383
ENSCAFG00000010718	2.80006	1.00845	2.05078	0.0382107	0.230825
ENSCAFG00000015383	2.29238	3.83598	2.03602	0.038253	0.230963	TNFSF10
ENSCAFG00000000507	-2.26949	6.9293	-2.0328	0.0384203	0.231741	VPS13B
ENSCAFG00000028599	2.5877	0.71851	2.04057	0.038421	0.231741	DOK4
ENSCAFG00000047798	-4.7412	-1.21385	-2.12626	0.0385172	0.232202
ENSCAFG00000016292	2.76519	-0.506848	2.04376	0.0385689	0.232396	NLGN2
ENSCAFG00000012840	-2.66342	2.78056	-2.03655	0.0388095	0.233668	OAZ3
ENSCAFG00000010755	2.11153	2.73343	2.02356	0.0388195	0.233668	CCDC191
ENSCAFG00000004727	3.2384	0.962023	2.05709	0.038861	0.233677	IRGC
ENSCAFG00000004985	-1.7035	9.31921	-2.01949	0.0388645	0.233677	ACTR3
ENSCAFG00000012661	2.07228	6.35338	2.02203	0.0388803	0.233677	RFX5
ENSCAFG00000020049	-2.05145	7.67789	-2.02118	0.0389159	0.233772	SPTAN1
ENSCAFG00000017113	3.21075	-1.54022	2.05464	0.0389436	0.23382	DCST1
ENSCAFG00000018713	-3.25373	4.70923	-2.05477	0.039048	0.234245	UNC119
ENSCAFG00000046612	3.82543	-0.875394	2.07928	0.0390541	0.234245
ENSCAFG00000003995	1.88636	3.99077	2.01638	0.0391105	0.234465	FYN
ENSCAFG00000007497	-2.01416	8.45396	-2.01672	0.0391619	0.234654	KIF11
ENSCAFG00000003824	1.82682	4.66126	2.01071	0.0394341	0.236165	MICAL1
ENSCAFG00000024014	3.24291	-1.40967	2.04792	0.0394569	0.236182
ENSCAFG00000017676	-5.08266	-1.40278	-2.12355	0.0395688	0.236733	SETBP1
ENSCAFG00000009698	-1.63486	5.93861	-2.00706	0.0396132	0.236878	NDUFB8
ENSCAFG00000046192	-2.53175	0.603698	-2.0158	0.0398604	0.238236
ENSCAFG00000049139	3.00894	-2.18647	2.03169	0.0398914	0.238301
ENSCAFG00000025133	3.95712	-0.0401197	2.07128	0.0399527	0.238481	FADS6
ENSCAFG00000004036	-3.40401	0.0513258	-2.04694	0.0399619	0.238481	ODAD1
ENSCAFG00000020119	1.82829	5.04777	2.00166	0.0399951	0.238538	PDPR
ENSCAFG00000000221	-4.55359	0.973453	-2.09586	0.0400118	0.238538	ALDH8A1
ENSCAFG00000010703	2.80524	1.8477	2.02108	0.0400843	0.238733	CCDC28B
ENSCAFG00000015800	-1.5476	8.23923	-1.99932	0.0400848	0.238733	MYO5A
ENSCAFG00000020429	-2.19156	5.83371	-2.00385	0.0401186	0.238752	DEPDC1
ENSCAFG00000010386	2.40478	3.39121	2.00819	0.0401284	0.238752	ST3GAL4
ENSCAFG00000008717	2.79362	1.47277	2.01807	0.0402516	0.239364	SLC39A13
ENSCAFG00000004958	-6.02754	-1.21393	-2.14577	0.0403102	0.239592	ATP1A3
ENSCAFG00000019083	1.82467	5.73735	1.99619	0.0403361	0.239626	SH3GL1
ENSCAFG00000015440	2.9479	2.28856	2.02104	0.0404279	0.240051	PPM1F
ENSCAFG00000007689	-5.19819	1.52059	-2.11458	0.0404655	0.240058	VAMP5
ENSCAFG00000010140	-2.33338	2.16453	-2.00114	0.0404697	0.240058	BICDL1
ENSCAFG00000031387	2.60053	0.344348	2.00561	0.040642	0.240959
ENSCAFG00000007167	1.83619	6.77956	1.98901	0.0407947	0.241743	CHD7
ENSCAFG00000013885	2.60974	-0.462335	2.00118	0.0409483	0.242532	LANCL3
ENSCAFG00000001977	1.58134	5.51224	1.98446	0.0410249	0.242864	PEX1
ENSCAFG00000013120	2.09728	3.90582	1.98519	0.0412112	0.243845	ZNF512B
[truncated: 9,829 more rows]

## Sheet: BI2536_12h_vs_Ctrl
	logFC	AveExpr	t	P.Value	adj.P.Val	genesName
ENSCAFG00000013907	10.7931	5.79678	25.6591	2.92239e-09	3.4566e-05	VGF
ENSCAFG00000011002	11.5853	1.4372	18.5811	3.92128e-08	7.82098e-05	TINAGL1
ENSCAFG00000020062	11.3229	0.811641	18.0411	4.92432e-08	7.82098e-05	DPYD
ENSCAFG00000009001	9.55522	2.95658	17.9124	4.97501e-08	7.82098e-05	DOCK5
ENSCAFG00000013968	11.0423	1.66282	17.9767	5.03066e-08	7.82098e-05	CD163
ENSCAFG00000000337	11.1622	1.2884	17.7052	5.69309e-08	7.82098e-05	PPM1H
ENSCAFG00000002065	11.1847	2.61159	17.1689	7.26784e-08	7.82098e-05	KIT
ENSCAFG00000029470	10.8217	1.04322	16.9793	7.86315e-08	7.82098e-05
ENSCAFG00000002837	10.4637	1.00934	16.6813	8.96143e-08	7.82098e-05	TMEM245
ENSCAFG00000010896	10.4186	0.637809	16.5782	9.40047e-08	7.82098e-05	ARRDC4
ENSCAFG00000007846	10.3845	0.585112	16.4996	9.75169e-08	7.82098e-05	GBE1
ENSCAFG00000018016	10.5695	0.575323	16.4287	1.01383e-07	7.82098e-05	COL4A6
ENSCAFG00000015172	11.2082	1.87393	16.2919	1.10083e-07	7.82098e-05	CD9
ENSCAFG00000013420	11.9198	4.37791	16.2747	1.12936e-07	7.82098e-05	ETV5
ENSCAFG00000001792	10.4637	0.464227	16.1941	1.13262e-07	7.82098e-05	LIMCH1
ENSCAFG00000000654	10.8381	1.88716	16.0529	1.22552e-07	7.82098e-05	FZD6
ENSCAFG00000014751	6.98817	4.11873	15.7346	1.28425e-07	7.82098e-05
ENSCAFG00000006100	10.327	0.405563	15.8888	1.31141e-07	7.82098e-05	DUSP6
ENSCAFG00000002201	10.2973	0.220354	15.8224	1.35435e-07	7.82098e-05	SHC3
ENSCAFG00000012075	9.03437	3.06717	15.726	1.37204e-07	7.82098e-05	HORMAD1
ENSCAFG00000015184	11.0866	1.88054	15.8134	1.38857e-07	7.82098e-05	LTBR
ENSCAFG00000008643	10.1723	0.464855	15.5397	1.55593e-07	7.92613e-05	SPRED1
ENSCAFG00000010874	10.4241	1.94395	15.5166	1.5849e-07	7.92613e-05	SULF2
ENSCAFG00000003479	10.1429	0.415985	15.473	1.60828e-07	7.92613e-05	CNTNAP2
ENSCAFG00000008853	10.0393	0.735528	15.2365	1.81049e-07	8.56577e-05	TIAM1
ENSCAFG00000019945	10.6494	2.20694	15.1891	1.88573e-07	8.57861e-05	ASS1
ENSCAFG00000001797	9.91032	0.729959	14.9403	2.10527e-07	9.22266e-05	CRY1
ENSCAFG00000002342	11.1951	2.34685	14.6008	2.60827e-07	0.000110181	ETV1
ENSCAFG00000013329	7.39945	3.34806	14.2433	2.84406e-07	0.000115998	LUZP1
ENSCAFG00000015518	10.3432	0.470794	14.1525	3.25823e-07	0.000123365	NLGN1
ENSCAFG00000041946	-11.2134	6.53375	-14.1711	3.29813e-07	0.000123365	IGHM
ENSCAFG00000006865	10.3007	0.822047	14.0679	3.41104e-07	0.000123365	PAMR1
ENSCAFG00000016011	9.51187	0.145647	14.0129	3.44188e-07	0.000123365	EPHA2
ENSCAFG00000011698	8.5514	2.12505	13.8571	3.65295e-07	0.000126842	TLR7
ENSCAFG00000007758	10.2174	1.76671	13.8717	3.79897e-07	0.000126842	GALNT6
ENSCAFG00000010211	9.42315	0.392615	13.8043	3.86059e-07	0.000126842	MBOAT1
ENSCAFG00000018607	9.3798	0.273706	13.7024	4.08575e-07	0.000130611	DNAJC6
ENSCAFG00000011857	9.30894	-0.0238604	13.5345	4.48955e-07	0.000136829	SLAMF9
ENSCAFG00000002053	9.30232	-0.420985	13.5189	4.52944e-07	0.000136829	RFX3
ENSCAFG00000015682	9.28229	-0.766209	13.4715	4.65262e-07	0.000136829	LIPF
ENSCAFG00000010700	10.967	2.11069	13.5172	4.74298e-07	0.000136829	CCND1
ENSCAFG00000016531	9.23442	0.497947	13.3585	4.96199e-07	0.000138374	ADGRA3
ENSCAFG00000001201	10.4406	1.38156	13.3922	5.03052e-07	0.000138374	CDC14B
ENSCAFG00000020243	8.63369	1.22632	13.1518	5.50541e-07	0.000144167	ZFHX3
ENSCAFG00000030416	9.13364	0.321014	13.1198	5.69401e-07	0.000144167	RGS16
ENSCAFG00000014476	9.42064	1.16433	13.1162	5.75365e-07	0.000144167	MEOX1
ENSCAFG00000029666	9.1111	0.291716	13.0665	5.87369e-07	0.000144167	HNRNPLL
ENSCAFG00000015049	9.64031	0.827466	13.0775	5.92431e-07	0.000144167	CDA
ENSCAFG00000000058	9.07273	-0.371776	12.9758	6.19396e-07	0.000144167	SERPINB8
ENSCAFG00000014327	8.94259	0.193465	12.9568	6.24146e-07	0.000144167	B3GALNT1
ENSCAFG00000013918	5.33572	6.84969	12.7515	6.3322e-07	0.000144167	SLC2A3
ENSCAFG00000010345	9.5268	0.505446	12.8499	6.76978e-07	0.000144167	NECTIN3
ENSCAFG00000030784	9.00098	-0.335735	12.8062	6.84702e-07	0.000144167	LAD1
ENSCAFG00000031330	8.99278	0.0780471	12.7869	6.92643e-07	0.000144167	HOPX
ENSCAFG00000004613	8.72253	2.90052	12.7727	6.93099e-07	0.000144167	PLXND1
ENSCAFG00000018020	9.25065	0.543182	12.7876	6.97536e-07	0.000144167	COL4A5
ENSCAFG00000017557	10.3592	0.413891	12.8227	7.04188e-07	0.000144167	S100A8
ENSCAFG00000010654	8.96791	0.105993	12.7281	7.17363e-07	0.000144167	AGPAT3
ENSCAFG00000012298	10.8274	2.88779	12.7803	7.31472e-07	0.000144167	FES
ENSCAFG00000010053	8.95108	-0.0830112	12.6884	7.34627e-07	0.000144167	ANO5
ENSCAFG00000005820	8.94259	-0.0843767	12.6684	7.43507e-07	0.000144167	ACSS3
ENSCAFG00000004626	9.53463	0.884698	12.6362	7.71442e-07	0.000147171	NECTIN2
ENSCAFG00000006799	8.8994	-0.117526	12.5666	7.90557e-07	0.000147523	IFTAP
ENSCAFG00000003991	8.88175	0.0247876	12.5251	8.10704e-07	0.000147523	ARHGAP42
ENSCAFG00000019898	8.88175	-0.314333	12.5251	8.10704e-07	0.000147523	NTNG2
ENSCAFG00000028669	8.86388	0.339798	12.4831	8.31673e-07	0.000149046	FAM171B
ENSCAFG00000003776	8.84579	0.158228	12.4406	8.5351e-07	0.000150565	NRP1
ENSCAFG00000005465	10.1429	0.509866	12.4307	8.91068e-07	0.000150565	DZIP1
ENSCAFG00000012478	9.4829	0.567046	12.3926	8.95934e-07	0.000150565	PLEKHA5
ENSCAFG00000028509	-12.3834	2.1672	-12.4693	9.19802e-07	0.000150565
ENSCAFG00000002123	8.77107	0.0549023	12.2655	9.50547e-07	0.000150565	PON2
ENSCAFG00000019173	8.77107	-0.58734	12.2655	9.50547e-07	0.000150565	ZFR2
ENSCAFG00000003973	9.21615	0.166396	12.2757	9.56857e-07	0.000150565	SLC37A3
ENSCAFG00000012152	8.60891	-0.294795	12.2462	9.57589e-07	0.000150565	GABBR1
ENSCAFG00000007156	5.95268	4.55517	12.1099	9.61765e-07	0.000150565	DENND5A
ENSCAFG00000011755	8.75177	-0.334715	12.2204	9.77518e-07	0.000150565	FCER1A
ENSCAFG00000007357	9.95861	2.50679	12.2708	9.80172e-07	0.000150565	ACVR1B
ENSCAFG00000011548	9.39377	0.763203	12.2084	1.00363e-06	0.000152192	SLC35F3
ENSCAFG00000003240	8.72233	-0.291697	12.1516	1.02028e-06	0.000152758	MYT1L
ENSCAFG00000029067	8.70236	-0.535298	12.105	1.05043e-06	0.000155306
ENSCAFG00000018875	8.69227	0.26526	12.0816	1.06598e-06	0.00015566	HOOK1
ENSCAFG00000012259	7.7299	3.2859	11.972	1.11064e-06	0.000160204	MAN2A2
ENSCAFG00000029950	9.68171	1.10218	11.9713	1.17767e-06	0.000167825	PKIB
ENSCAFG00000019860	8.59815	-0.20882	11.8636	1.22362e-06	0.000170041	PPP1R26
ENSCAFG00000014403	9.03427	0.0885781	11.8479	1.25233e-06	0.000170041	SORCS2
ENSCAFG00000015604	9.13584	0.915827	11.8391	1.26325e-06	0.000170041	ILDR2
ENSCAFG00000004265	9.22045	0.380652	11.8423	1.26374e-06	0.000170041	THNSL1
ENSCAFG00000000831	5.82925	4.21893	11.6817	1.2651e-06	0.000170041	EXT1
ENSCAFG00000010853	7.83537	2.28601	11.6983	1.33208e-06	0.000177032	FBLN5
ENSCAFG00000009720	5.56692	4.9822	11.5451	1.37427e-06	0.000180609	CYFIP1
ENSCAFG00000020131	9.92588	1.87924	11.6913	1.42346e-06	0.000185019	NIBAN2
ENSCAFG00000030240	8.96827	2.27087	11.6142	1.45756e-06	0.000187033	DUSP4
ENSCAFG00000007205	8.47409	-0.532154	11.5786	1.47058e-06	0.000187033	CFAP20DC
ENSCAFG00000003103	9.86282	1.41794	11.5547	1.55585e-06	0.000192737	RRAGD
ENSCAFG00000010536	8.87188	1.82354	11.4979	1.57058e-06	0.000192737	CARMIL1
ENSCAFG00000012092	8.4262	-0.387096	11.4694	1.57961e-06	0.000192737	AGAP1
ENSCAFG00000004820	10.0176	2.13058	11.5374	1.58061e-06	0.000192737	ITGA9
ENSCAFG00000015982	8.84518	0.659469	11.4579	1.61203e-06	0.000194395	CDC42BPA
ENSCAFG00000030170	8.40164	-0.414257	11.4136	1.63888e-06	0.000194395	ZNF229
ENSCAFG00000023062	10.4193	1.92898	11.4953	1.64351e-06	0.000194395	FYB1
ENSCAFG00000005433	8.3892	0.0871776	11.3853	1.6698e-06	0.000195549	ABCC4
ENSCAFG00000012878	10.0255	2.20743	11.436	1.69222e-06	0.000196231	FCER1G
ENSCAFG00000013148	8.97624	-0.107594	11.3289	1.76561e-06	0.000202754	GRIN2B
ENSCAFG00000011908	9.42487	0.960616	11.3118	1.80972e-06	0.000205147	SHTN1
ENSCAFG00000001579	8.85775	0.255525	11.2778	1.82165e-06	0.000205147	GNAQ
ENSCAFG00000012710	8.32536	-0.149752	11.2408	1.83848e-06	0.000205147	SLCO4A1
ENSCAFG00000001456	7.86265	1.77263	11.1903	1.87616e-06	0.000207394	GCAT
ENSCAFG00000008381	8.72681	-0.0400282	11.2126	1.89721e-06	0.00020778	AGA
ENSCAFG00000011549	8.7061	0.489511	11.1698	1.95255e-06	0.000211879	ELOVL6
ENSCAFG00000039462	9.04114	1.42049	11.1292	2.02799e-06	0.000217537
ENSCAFG00000016048	8.87284	0.628552	11.1124	2.04147e-06	0.000217537	PLEKHG3
ENSCAFG00000006250	8.17408	-0.58535	10.9014	2.31504e-06	0.000241402	SPRY4
ENSCAFG00000004627	8.17408	-0.212378	10.9014	2.31504e-06	0.000241402	MAPRE3
ENSCAFG00000005019	8.54308	-0.121675	10.8982	2.34666e-06	0.000241402	GATA3
ENSCAFG00000005510	8.1595	-0.795755	10.869	2.36749e-06	0.000241402	EOMES
ENSCAFG00000030172	8.1595	-0.626328	10.869	2.36749e-06	0.000241402
ENSCAFG00000015885	7.76286	1.52918	10.8219	2.41737e-06	0.000242574	FKBP10
ENSCAFG00000006524	7.73805	0.748693	10.8193	2.41999e-06	0.000242574	ZNF567
ENSCAFG00000048561	9.08327	0.205823	10.8507	2.46598e-06	0.000245106	SVIP
ENSCAFG00000009372	9.49093	-0.257571	10.7921	2.60086e-06	0.000256359	DBX2
ENSCAFG00000003692	9.28291	0.679478	10.7469	2.6697e-06	0.000260969	STOM
ENSCAFG00000003393	9.00631	0.634018	10.7073	2.7239e-06	0.000261939	MDFIC
ENSCAFG00000029649	8.06883	-0.0032752	10.6675	2.72392e-06	0.000261939	ZNF551
ENSCAFG00000047181	8.05315	-0.621623	10.6328	2.79121e-06	0.000266245
ENSCAFG00000002145	8.0373	-2.14497	10.5978	2.86106e-06	0.000267004	IL1RL2
ENSCAFG00000003553	8.0373	-0.958048	10.5978	2.86106e-06	0.000267004	CADPS2
ENSCAFG00000002413	6.82557	3.13453	10.5182	2.91637e-06	0.000267004	DST
ENSCAFG00000018359	6.8294	3.51604	10.5139	2.92568e-06	0.000267004	IL13RA1
ENSCAFG00000000860	9.08315	1.26187	10.6105	2.9263e-06	0.000267004	AFDN
ENSCAFG00000009247	9.58845	0.982461	10.6207	2.94767e-06	0.000267004	WDFY3
ENSCAFG00000019037	8.55426	-0.168231	10.5663	2.97353e-06	0.000267004	SLITRK4
ENSCAFG00000042467	7.86837	-0.710016	10.5342	2.97976e-06	0.000267004
ENSCAFG00000014956	-4.92383	7.59965	-10.3876	3.02821e-06	0.000269305	IFI30
ENSCAFG00000031753	-11.8298	6.36341	-10.5425	3.30696e-06	0.000291901	IGKC
ENSCAFG00000013466	7.93833	-2.57345	10.3797	3.34209e-06	0.000292816	LRRC15
ENSCAFG00000007465	8.86633	1.51835	10.3551	3.50122e-06	0.000304503	RHPN2
ENSCAFG00000029313	7.88618	0.379271	10.2654	3.62992e-06	0.000311121	CLDN1
ENSCAFG00000009680	7.88618	-0.272368	10.2654	3.62992e-06	0.000311121	GCNT2
ENSCAFG00000037037	7.86837	-0.760884	10.2265	3.73422e-06	0.000315488
ENSCAFG00000001105	7.86837	-0.613059	10.2265	3.73422e-06	0.000315488	KCNQ3
ENSCAFG00000011838	8.97624	0.118449	10.2413	3.82073e-06	0.000320508	ST8SIA1
ENSCAFG00000004249	7.83207	-0.202852	10.1473	3.95681e-06	0.000329585	ARHGAP21
ENSCAFG00000005500	6.72936	1.535	9.89433	4.62544e-06	0.00038231	UGGT2
ENSCAFG00000002936	7.59273	-0.771767	9.92139	4.65795e-06	0.00038231	HOXA1
ENSCAFG00000020166	7.71736	-0.38398	9.89862	4.75845e-06	0.00038231	ANGPTL2
ENSCAFG00000029897	7.71736	-0.175571	9.89862	4.75845e-06	0.00038231
ENSCAFG00000048975	9.94505	1.90427	9.98433	4.76496e-06	0.00038231
ENSCAFG00000028833	8.09128	-0.115455	9.90624	4.78685e-06	0.00038231
ENSCAFG00000008612	7.57088	-0.609652	9.8735	4.8283e-06	0.00038231	PDGFC
ENSCAFG00000012066	8.17404	-0.916826	9.89291	4.84837e-06	0.00038231	ABCC9
ENSCAFG00000010948	6.05651	4.64073	9.76439	5.00298e-06	0.000391889	PREX1
ENSCAFG00000018816	9.58801	2.05843	9.87722	5.11893e-06	0.000398309	RAI14
ENSCAFG00000045213	7.94577	-0.64583	9.79612	5.18553e-06	0.000398309
ENSCAFG00000003884	7.52614	-0.561315	9.77577	5.19803e-06	0.000398309	TXNRD3
ENSCAFG00000010670	7.65639	-0.886187	9.76746	5.25332e-06	0.000398309	ZNF496
ENSCAFG00000048241	7.65639	-0.763771	9.76746	5.25332e-06	0.000398309
ENSCAFG00000009360	7.12026	4.86775	9.71541	5.37651e-06	0.000405053	ANO6
ENSCAFG00000014794	6.11257	3.28575	9.64663	5.49212e-06	0.000411144	SHC4
ENSCAFG00000032289	7.89787	0.333162	9.69898	5.58255e-06	0.000414263	BMP6
ENSCAFG00000007539	7.81358	-0.750789	9.69067	5.60383e-06	0.000414263	ADM
ENSCAFG00000003023	7.59273	-0.145104	9.63161	5.82729e-06	0.000425967	CHN2
ENSCAFG00000009949	7.45632	-0.486873	9.62453	5.83418e-06	0.000425967	CCSER1
ENSCAFG00000013479	7.04282	5.6164	9.59031	5.91373e-06	0.000429126	GABARAPL1
ENSCAFG00000006254	7.93394	-0.203256	9.59049	6.08385e-06	0.000438779	GALM
ENSCAFG00000024344	7.99213	0.188165	9.54912	6.29681e-06	0.000451386	PGB2
ENSCAFG00000005523	8.29915	-0.0243075	9.52654	6.47197e-06	0.000459885	MBNL2
ENSCAFG00000017951	7.98068	-0.212858	9.50982	6.49314e-06	0.000459885	DTNA
ENSCAFG00000023615	7.96913	0.147659	9.48718	6.60826e-06	0.000465253	MMP12
ENSCAFG00000005595	5.86326	2.89189	9.38558	6.69794e-06	0.000468776	FARP1
ENSCAFG00000007122	7.77068	0.11894	9.44284	6.80244e-06	0.00047329	HCK
ENSCAFG00000006013	8.43728	0.443866	9.39126	7.23819e-06	0.000500662	CNTN4
ENSCAFG00000014075	7.45632	-0.860439	9.34342	7.29192e-06	0.000501447	MB21D2
ENSCAFG00000010798	8.04573	-0.0705713	9.34614	7.41387e-06	0.000506886	TNNT2
ENSCAFG00000010274	7.43227	-1.35088	9.29317	7.58724e-06	0.000515758	CHI3L1
ENSCAFG00000007592	8.7061	0.125395	9.31276	7.77311e-06	0.000522062	TSHZ3
ENSCAFG00000002028	7.43227	-0.548541	9.25333	7.83564e-06	0.000522062	VLDLR
ENSCAFG00000034158	7.40782	-1.60322	9.24217	7.90067e-06	0.000522062
ENSCAFG00000047849	7.40782	-1.59726	9.24217	7.90067e-06	0.000522062
ENSCAFG00000024903	7.40782	-1.05622	9.24217	7.90067e-06	0.000522062	MAFB
ENSCAFG00000047541	-9.87875	1.31951	-9.24303	8.51134e-06	0.00055929	OTOGL
ENSCAFG00000017303	-8.87303	3.91791	-9.18787	8.64521e-06	0.000561926	CD19
ENSCAFG00000008689	-6.45317	6.3083	-9.09377	8.64648e-06	0.000561926	PRKCD
ENSCAFG00000010881	7.77068	0.129404	9.10093	8.9703e-06	0.000577	IGF1R
ENSCAFG00000014854	6.95578	2.065	9.06816	8.97599e-06	0.000577	CNTNAP1
ENSCAFG00000001131	9.78979	4.812	9.14732	9.17913e-06	0.000586869	SLA
ENSCAFG00000008180	5.45295	2.55549	8.96492	9.3193e-06	0.000589188	FCHO2
ENSCAFG00000011854	7.30564	-1.78563	9.03056	9.36484e-06	0.000589188
ENSCAFG00000041698	7.30564	-1.11519	9.03056	9.36484e-06	0.000589188
ENSCAFG00000012712	7.677	-0.139695	9.02465	9.52418e-06	0.000596042	EXTL1
ENSCAFG00000014629	7.52483	-0.800045	8.99782	9.69084e-06	0.000601764	HGFAC
ENSCAFG00000030603	7.45235	-0.494193	8.99171	9.71736e-06	0.000601764
ENSCAFG00000003407	7.27892	-1.09444	8.97587	9.79085e-06	0.000603157	ADD2
ENSCAFG00000030804	7.2517	-1.15592	8.92028	1.02462e-05	0.000627936	RNLS
ENSCAFG00000011176	7.22395	-1.13975	8.86376	1.07335e-05	0.000644443	NR5A2
ENSCAFG00000012173	7.22395	-0.470669	8.86376	1.07335e-05	0.000644443	UGT8
ENSCAFG00000015170	7.22395	-1.07671	8.86376	1.07335e-05	0.000644443	ZNF81
ENSCAFG00000017144	7.22395	-0.500441	8.86376	1.07335e-05	0.000644443	VASH1
ENSCAFG00000008652	7.68464	1.02976	8.87104	1.08283e-05	0.000646855	SHROOM3
ENSCAFG00000031331	5.19324	3.65695	8.74569	1.11163e-05	0.000660722	OCIAD2
ENSCAFG00000003429	7.73712	-0.395415	8.83479	1.11825e-05	0.00066133	CFTR
ENSCAFG00000014358	7.19566	-1.01656	8.80628	1.12557e-05	0.000662352	CASK
ENSCAFG00000019309	7.01459	0.936471	8.76396	1.15974e-05	0.000677447	MMP25
ENSCAFG00000030025	7.81144	1.11802	8.79147	1.16268e-05	0.000677447	FGL2
ENSCAFG00000032029	7.16681	-1.05004	8.74779	1.18163e-05	0.000685116
ENSCAFG00000013274	5.12905	2.7058	8.65091	1.20287e-05	0.000694025	DUSP16
ENSCAFG00000003018	7.81839	1.207	8.74579	1.20888e-05	0.00069411	MFSD2A
ENSCAFG00000010749	8.14478	-0.172833	8.70554	1.26411e-05	0.000722311	GPR55
ENSCAFG00000030412	-4.03116	6.7992	-8.54935	1.27634e-05	0.000725793	BCL2L11
ENSCAFG00000011826	7.34005	-0.144276	8.5941	1.35539e-05	0.00076706	CERS6
ENSCAFG00000019187	8.43218	1.51927	8.60899	1.38565e-05	0.000780448	MATK
ENSCAFG00000010971	8.62126	0.315506	8.59484	1.4109e-05	0.000790907	SATB2
ENSCAFG00000007115	7.30375	0.11407	8.5238	1.4387e-05	0.000799369
ENSCAFG00000006716	5.61136	2.82516	8.45994	1.43951e-05	0.000799369	FLT3
ENSCAFG00000016291	7.04525	-0.988251	8.50421	1.45105e-05	0.000802008	DLGAP2
ENSCAFG00000003219	4.34461	3.97086	8.39766	1.46671e-05	0.000806897	SPRED2
ENSCAFG00000011349	-9.29059	1.57784	-8.54958	1.49711e-05	0.000819808	GSTP1
ENSCAFG00000005948	4.50019	4.81488	8.36387	1.5167e-05	0.000820164	SPINT2
ENSCAFG00000020305	8.02127	-0.0827273	8.48557	1.52225e-05	0.000820164	CDH1
ENSCAFG00000002152	9.45962	4.49562	8.52905	1.5316e-05	0.000820164	IL1R2
ENSCAFG00000001998	7.01319	-1.08032	8.44045	1.53243e-05	0.000820164	CDK6
ENSCAFG00000004236	7.01319	-0.905088	8.44045	1.53243e-05	0.000820164	ATP6V0A4
ENSCAFG00000018482	6.8773	-0.607149	8.4174	1.55671e-05	0.000827536	CERS4
ENSCAFG00000012353	6.9826	6.19048	8.4188	1.5602e-05	0.000827536	FURIN
ENSCAFG00000017022	7.98866	-0.196261	8.39354	1.64829e-05	0.000870354	TMEM92
ENSCAFG00000016685	-9.67154	0.567225	-8.41179	1.70722e-05	0.000886849	FXR2
ENSCAFG00000007590	-9.9127	0.827503	-8.41945	1.70744e-05	0.000886849	ZNF507
ENSCAFG00000029797	6.94684	-0.977742	8.30884	1.71701e-05	0.000886849	SIX1
ENSCAFG00000048483	6.94684	-2.91542	8.30884	1.71701e-05	0.000886849
ENSCAFG00000029182	6.94684	-2.13934	8.30884	1.71701e-05	0.000886849	U2
ENSCAFG00000012475	4.38862	6.32353	8.21104	1.73179e-05	0.000890591	PEA15
ENSCAFG00000000274	6.91249	-0.966296	8.2409	1.82189e-05	0.000924863	HEBP2
ENSCAFG00000003966	6.91249	-1.01809	8.2409	1.82189e-05	0.000924863	ANKRD50
ENSCAFG00000009287	6.91249	-1.32115	8.2409	1.82189e-05	0.000924863	ACVR1
ENSCAFG00000000480	-6.96168	2.03722	-8.18732	1.91449e-05	0.000967716	NIPAL2
ENSCAFG00000043520	6.8773	-1.22264	8.17154	1.93638e-05	0.000973964
ENSCAFG00000005331	6.31874	1.84044	8.14573	1.94559e-05	0.000973964	CAMK1
ENSCAFG00000002835	7.60159	0.129917	8.1894	1.95155e-05	0.000973964	CTNNAL1
ENSCAFG00000006704	4.32094	5.42858	8.06497	1.9716e-05	0.000979833	NFKBID
ENSCAFG00000014164	8.01476	-0.0871756	8.18819	1.97995e-05	0.000979867	MDGA2
ENSCAFG00000001791	6.72728	-1.24233	8.11457	2.02828e-05	0.000992863	ALDH1A1
ENSCAFG00000015444	7.83207	-0.0965712	8.15213	2.03322e-05	0.000992863	DMXL2
ENSCAFG00000013204	6.76331	1.48186	8.11255	2.03442e-05	0.000992863	PTPRE
ENSCAFG00000031378	6.84123	-1.39254	8.10069	2.06167e-05	0.000992863
ENSCAFG00000014453	6.84123	-0.410501	8.10069	2.06167e-05	0.000992863	AFAP1
ENSCAFG00000008295	6.84123	-0.792012	8.10069	2.06167e-05	0.000992863	BTG3
ENSCAFG00000018654	7.08595	-0.161048	8.1067	2.06719e-05	0.000992863	PRR32
ENSCAFG00000000810	4.58182	2.66533	8.01682	2.07336e-05	0.000992863	TRPS1
ENSCAFG00000005829	4.32745	4.39215	7.9833	2.12393e-05	0.00101298	IL18BP
ENSCAFG00000003074	5.25939	3.51395	7.99573	2.15488e-05	0.00102109	NOD1
ENSCAFG00000018154	6.95165	-0.762383	8.04854	2.16952e-05	0.00102109	PAK3
ENSCAFG00000034862	6.80424	-1.3155	8.0282	2.19928e-05	0.00102109
ENSCAFG00000001028	6.80424	-1.19866	8.0282	2.19928e-05	0.00102109	RNF217
ENSCAFG00000001198	6.80424	-0.829911	8.0282	2.19928e-05	0.00102109	PRXL2C
ENSCAFG00000043033	6.80424	-2.68812	8.0282	2.19928e-05	0.00102109
ENSCAFG00000004730	7.52483	0.746027	8.05332	2.20138e-05	0.00102109	PLAUR
ENSCAFG00000016863	8.58724	2.77517	8.04305	2.29887e-05	0.00106153	LMNA
ENSCAFG00000013778	7.27892	-0.562132	7.97681	2.34164e-05	0.00106153	PLA2G4A
ENSCAFG00000000019	6.76627	-1.16231	7.95374	2.35137e-05	0.00106153	ZNF516
ENSCAFG00000031289	6.76627	-2.24592	7.95374	2.35137e-05	0.00106153	ZNF285
ENSCAFG00000001264	6.76627	-1.36577	7.95374	2.35137e-05	0.00106153	TSNARE1
ENSCAFG00000011136	6.76627	-1.02945	7.95374	2.35137e-05	0.00106153	INPP5A
ENSCAFG00000035513	6.76627	-1.69775	7.95374	2.35137e-05	0.00106153
ENSCAFG00000029577	4.93236	3.31114	7.87634	2.38139e-05	0.00107099	RGS12
ENSCAFG00000010685	4.00081	6.13318	7.82779	2.43232e-05	0.00108975	SINHCAF
ENSCAFG00000013817	6.33974	1.40579	7.89678	2.44309e-05	0.00109045	SRGN
ENSCAFG00000003005	7.06441	-1.21128	7.91608	2.45858e-05	0.00109323	CREB5
ENSCAFG00000013388	-7.63901	3.41248	-7.92853	2.47706e-05	0.00109733	ACOT9
ENSCAFG00000009809	6.72728	-0.430451	7.87756	2.51918e-05	0.00111182	PHACTR1
ENSCAFG00000010127	-9.19931	1.16271	-7.93053	2.59661e-05	0.00114173	SNRPN
ENSCAFG00000031339	6.8773	-1.04226	7.83489	2.63405e-05	0.00115391	TMEM86A
ENSCAFG00000012038	7.79358	0.147534	7.83261	2.72083e-05	0.00118479	HHAT
ENSCAFG00000011034	7.54151	0.643323	7.82227	2.72458e-05	0.00118479	CRLF2
ENSCAFG00000000644	4.05887	3.98745	7.70307	2.73601e-05	0.0011854	SYNJ2
ENSCAFG00000007902	5.11736	2.27829	7.69566	2.83378e-05	0.00122328	SLC11A2
ENSCAFG00000008291	6.64598	-0.598785	7.71969	2.91104e-05	0.0012512	CXADR
ENSCAFG00000011827	-7.94594	-0.179472	-7.76241	2.9196e-05	0.0012512
ENSCAFG00000007934	2.90025	8.69865	7.59505	2.97466e-05	0.00127019	CTSB
ENSCAFG00000004011	6.79369	-0.30295	7.69788	2.98619e-05	0.00127053	TBXAS1
ENSCAFG00000003370	-10.005	1.6018	-7.79968	3.0012e-05	0.00127234	ASAP2
ENSCAFG00000007870	-8.6393	0.830913	-7.72901	3.07973e-05	0.00130097	DCLK2
ENSCAFG00000013287	6.60354	-1.15758	7.63726	3.14229e-05	0.0013087	MAPK4
ENSCAFG00000039142	6.60354	-2.42931	7.63726	3.14229e-05	0.0013087
ENSCAFG00000036856	6.60354	-1.33086	7.63726	3.14229e-05	0.0013087
ENSCAFG00000014361	6.60354	-0.662265	7.63726	3.14229e-05	0.0013087	MREG
ENSCAFG00000010942	3.11192	7.6954	7.52863	3.17565e-05	0.00131795	CCDC91
ENSCAFG00000024151	6.8795	-0.247732	7.6218	3.21844e-05	0.00133104	INSRR
ENSCAFG00000011335	7.03606	0.484858	7.58819	3.34061e-05	0.00137675	GNB4
ENSCAFG00000029248	6.55982	-0.890833	7.55261	3.40121e-05	0.00139278	PPP1R14A
ENSCAFG00000018081	7.69308	1.73708	7.59167	3.40305e-05	0.00139278	SPECC1
ENSCAFG00000029471	7.67557	1.36019	7.57625	3.45153e-05	0.00140775	CLIC2
ENSCAFG00000008336	3.71476	4.85068	7.43346	3.51169e-05	0.00142736
ENSCAFG00000016486	6.4201	-1.18947	7.50329	3.54929e-05	0.00143771	MAGEH1
ENSCAFG00000017389	5.00484	3.64894	7.44734	3.5786e-05	0.00144463	RAB13
ENSCAFG00000014484	6.70627	5.16311	7.48211	3.65755e-05	0.00146044	ETV4
ENSCAFG00000015381	7.52434	5.99617	7.50854	3.6647e-05	0.00146044	CCND2
ENSCAFG00000001930	6.51473	-1.75399	7.46574	3.69185e-05	0.00146044	PGM5
ENSCAFG00000013958	6.51473	-1.76998	7.46574	3.69185e-05	0.00146044	FAH
ENSCAFG00000045727	6.51473	-1.8863	7.46574	3.69185e-05	0.00146044
ENSCAFG00000036423	6.51473	-1.41308	7.46574	3.69185e-05	0.00146044
ENSCAFG00000049138	-12.5387	2.78551	-7.6003	3.86243e-05	0.00152083
ENSCAFG00000031192	-8.68556	0.180977	-7.49073	3.87022e-05	0.00152083	EFNB3
ENSCAFG00000009564	7.16436	0.110941	7.42584	3.92217e-05	0.00153614	ATP2B4
ENSCAFG00000031525	6.77732	-0.341754	7.39265	3.99825e-05	0.00155371	ZNF630
ENSCAFG00000048300	6.46819	-2.53346	7.37646	4.01956e-05	0.00155371
ENSCAFG00000010767	6.46819	-1.71514	7.37646	4.01956e-05	0.00155371	ESRRG
ENSCAFG00000002163	6.46819	-1.09973	7.37646	4.01956e-05	0.00155371	ROR2
ENSCAFG00000013806	3.3989	9.51537	7.26054	4.13325e-05	0.00159245	M6PR
ENSCAFG00000030745	6.7506	-1.29243	7.34502	4.18469e-05	0.00160703	SRSF12
ENSCAFG00000013739	6.66734	-0.663309	7.33364	4.21965e-05	0.00161271	TET1
ENSCAFG00000007575	-9.02378	0.283733	-7.41053	4.22674e-05	0.00161271	DPY19L3
ENSCAFG00000007215	-10.8225	1.40681	-7.44785	4.28956e-05	0.00163141	YTHDF3
ENSCAFG00000024087	5.25374	1.29972	7.25404	4.35444e-05	0.00165078	CGAS
ENSCAFG00000016228	6.4201	-1.6254	7.28414	4.39283e-05	0.00165687	SERPINE2
ENSCAFG00000013151	4.82383	2.81441	7.23064	4.39852e-05	0.00165687	ARHGAP5
ENSCAFG00000005309	4.76021	4.81403	7.20312	4.51162e-05	0.00169384	LBH
ENSCAFG00000002147	7.19265	-0.706166	7.27652	4.54328e-05	0.00169384	IL1R1
ENSCAFG00000012724	8.04265	3.21141	7.3038	4.5492e-05	0.00169384	EPS8
ENSCAFG00000001108	6.77732	-1.55432	7.2599	4.55394e-05	0.00169384	LRRC6
ENSCAFG00000008880	-5.27175	5.78407	-7.19778	4.60613e-05	0.00170788	PIK3AP1
ENSCAFG00000018809	6.81797	1.05233	7.24095	4.64642e-05	0.00171659	TTC23L
ENSCAFG00000000272	7.30564	-0.363551	7.25496	4.65866e-05	0.00171659	ARFGEF3
ENSCAFG00000047466	6.26537	-1.01559	7.20069	4.74566e-05	0.00174065
ENSCAFG00000001567	6.37034	-1.40241	7.18915	4.81749e-05	0.00174065	SH3GL2
ENSCAFG00000010677	6.37034	-0.955252	7.18915	4.81749e-05	0.00174065	EYA2
ENSCAFG00000006214	6.37034	-0.748307	7.18915	4.81749e-05	0.00174065	ARAP3
ENSCAFG00000014396	6.37034	-1.77347	7.18915	4.81749e-05	0.00174065	PPY
ENSCAFG00000001356	6.37034	-1.07839	7.18915	4.81749e-05	0.00174065	PDGFB
ENSCAFG00000005886	6.66734	-0.381229	7.19734	4.82696e-05	0.00174065	CRIM1
ENSCAFG00000012737	5.49822	3.95142	7.14258	4.90154e-05	0.00176217	SNX27
ENSCAFG00000048155	6.57884	-2.30485	7.17274	4.93169e-05	0.00176764
ENSCAFG00000015163	5.17597	2.45088	7.12034	4.96052e-05	0.0017726	CFP
ENSCAFG00000013382	5.37346	5.60029	7.11381	5.02429e-05	0.00178998	PPM1J
ENSCAFG00000012179	4.08898	5.56836	7.06412	5.09186e-05	0.0018086	UNC45A
ENSCAFG00000014089	6.735	-0.299102	7.12109	5.22058e-05	0.00184877	GJC1
ENSCAFG00000017555	7.35763	-0.346698	7.13919	5.23623e-05	0.00184878	GPR68
ENSCAFG00000016783	-7.72282	0.0143137	-7.14293	5.2807e-05	0.00185026	DPF3
ENSCAFG00000004615	5.77304	-0.55168	7.07441	5.29563e-05	0.00185026	APOC1
ENSCAFG00000010911	6.31881	-0.93664	7.09133	5.303e-05	0.00185026	NR2F2
ENSCAFG00000013731	6.31881	-1.14207	7.09133	5.303e-05	0.00185026	MIPOL1
ENSCAFG00000018019	7.07436	0.188001	7.09553	5.41845e-05	0.00188498	CENPV
ENSCAFG00000023966	5.62175	0.341757	7.03275	5.4951e-05	0.00190604	CCDC153
ENSCAFG00000041061	-8.24386	-0.00283699	-7.11678	5.51407e-05	0.00190703
ENSCAFG00000035602	-8.94273	0.379621	-7.12531	5.58879e-05	0.00192578
ENSCAFG00000016249	-10.001	1.13629	-7.15392	5.6031e-05	0.00192578	PGM2
ENSCAFG00000043825	7.27792	0.585849	7.06661	5.61714e-05	0.00192578
ENSCAFG00000012122	6.78205	-0.410066	7.03712	5.69016e-05	0.00194346	GPR3
ENSCAFG00000010381	-11.5631	3.89198	-7.17778	5.70156e-05	0.00194346	MS4A1
ENSCAFG00000002014	7.42991	0.332227	7.0492	5.74609e-05	0.00195301	USP46
ENSCAFG00000002222	5.44096	1.95966	6.96855	5.82999e-05	0.00196965	ASNS
ENSCAFG00000045246	6.26537	-1.63783	6.99038	5.86166e-05	0.00196965
ENSCAFG00000047243	6.26537	-1.14853	6.99038	5.86166e-05	0.00196965
ENSCAFG00000044154	6.26537	-2.48502	6.99038	5.86166e-05	0.00196965
ENSCAFG00000018897	4.83221	3.41003	6.93085	5.94421e-05	0.00199173	JUN
ENSCAFG00000013830	-10.3888	1.11825	-7.05791	6.23806e-05	0.00208429	CAPN1
ENSCAFG00000033124	6.51693	-0.793133	6.93434	6.25978e-05	0.00208565
ENSCAFG00000010496	3.42243	6.62995	6.82192	6.42744e-05	0.0021355	YARS2
ENSCAFG00000019937	5.16732	2.53435	6.85513	6.49003e-05	0.00215015	KIAA0513
ENSCAFG00000007085	6.20988	-1.26479	6.88613	6.5079e-05	0.00215015	SOAT2
ENSCAFG00000003613	8.00269	1.13994	6.93488	6.57872e-05	0.00216749	GAB1
ENSCAFG00000014960	6.98566	0.598582	6.89169	6.64549e-05	0.00218341	ATP8B4
ENSCAFG00000015197	7.11737	-0.411317	6.88785	6.70192e-05	0.00219502	TNFRSF1A
ENSCAFG00000049539	4.62138	2.09315	6.80571	6.71794e-05	0.00219502
ENSCAFG00000047554	8.05517	0.597418	6.9085	6.77069e-05	0.00220616
ENSCAFG00000014103	-9.05857	0.291609	-6.93524	6.80042e-05	0.00220976	SESTD1
ENSCAFG00000005373	6.45208	-0.775671	6.82222	7.00921e-05	0.00227137	SLC24A3
ENSCAFG00000031673	-9.46087	0.562361	-6.90622	7.09125e-05	0.00229167
ENSCAFG00000012357	-9.82055	1.22521	-6.91246	7.12034e-05	0.00229481	RBM44
ENSCAFG00000016604	5.76916	1.79013	6.766	7.25863e-05	0.00232701	ZSWIM4
ENSCAFG00000024867	6.15216	-0.593664	6.77842	7.25962e-05	0.00232701	TRIM22
ENSCAFG00000018540	7.13447	2.3577	6.77262	7.55491e-05	0.00241512	MYO1F
ENSCAFG00000017704	-8.95809	0.26397	-6.80916	7.72086e-05	0.00246152	ARMCX3
ENSCAFG00000011659	6.9804	-0.532125	6.72862	7.86823e-05	0.00250176	ATP9A
ENSCAFG00000006463	4.45209	2.2234	6.63199	8.0147e-05	0.0025415	GTSF2
ENSCAFG00000018418	5.34669	1.69042	6.64394	8.13284e-05	0.00255357	RHBDL3
ENSCAFG00000000677	6.09204	-0.94386	6.66709	8.13912e-05	0.00255357	LRP12
ENSCAFG00000015086	6.09204	-1.89818	6.66709	8.13912e-05	0.00255357
ENSCAFG00000000296	6.09204	-1.02272	6.66709	8.13912e-05	0.00255357	ADGRG6
ENSCAFG00000024769	8.61237	0.829868	6.73569	8.24587e-05	0.00258022	PLAC8A
ENSCAFG00000033145	7.47516	-0.232401	6.67371	8.47728e-05	0.00264563
ENSCAFG00000014098	7.61911	1.79813	6.673	8.5251e-05	0.00265288	C1RL
ENSCAFG00000008586	6.51473	-0.410187	6.63476	8.54539e-05	0.00265288	ADAMTS1
ENSCAFG00000007154	6.64068	-0.302119	6.63509	8.57984e-05	0.0026548	KRT18
ENSCAFG00000004644	6.72338	0.228929	6.63598	8.59647e-05	0.0026548	ENOX1
ENSCAFG00000048989	7.72798	-0.500293	6.66286	8.64823e-05	0.00266384
ENSCAFG00000019197	6.20988	-0.842308	6.60243	8.74973e-05	0.0026881	TJP3
ENSCAFG00000025434	5.06646	2.02925	6.55739	8.83293e-05	0.00270663	MANSC4
ENSCAFG00000032730	6.31291	-1.24138	6.58322	8.96192e-05	0.00273503
ENSCAFG00000017552	5.16964	1.03037	6.54343	8.99466e-05	0.00273503	S100A5
ENSCAFG00000012542	-5.73125	3.22393	-6.56091	8.99498e-05	0.00273503	HEG1
ENSCAFG00000036961	6.02931	-1.66643	6.55181	9.17582e-05	0.00278286
ENSCAFG00000012702	6.57899	-1.35688	6.55519	9.31913e-05	0.0028191	SLC30A2
ENSCAFG00000001627	4.48937	2.17483	6.45338	9.70156e-05	0.0029273	KIFC2
ENSCAFG00000010744	6.91544	0.0566024	6.52419	9.74631e-05	0.00293332	NAV1
ENSCAFG00000008861	5.54883	-0.280652	6.47067	9.84501e-05	0.0029555	CPE
ENSCAFG00000006349	-9.3327	0.777627	-6.58604	9.8747e-05	0.00295691	TESPA1
ENSCAFG00000006054	7.18133	0.564286	6.48703	0.000102365	0.0030575	SLC16A3
ENSCAFG00000004810	6.37034	-1.40642	6.45815	0.000102654	0.00305843	CXCL17
ENSCAFG00000002595	5.79648	0.876164	6.43328	0.000103363	0.00306238	TMEM150B
ENSCAFG00000017223	5.96372	-1.94599	6.43221	0.000104082	0.00306238	ZDHHC15
ENSCAFG00000002957	5.96372	-1.95409	6.43221	0.000104082	0.00306238	HOXA7
ENSCAFG00000026952	5.96372	-2.06978	6.43221	0.000104082	0.00306238	U6
ENSCAFG00000019114	5.96372	-2.13718	6.43221	0.000104082	0.00306238	EBI3
ENSCAFG00000006648	5.82285	-1.17037	6.36599	0.000111282	0.0032661	HOXC13
ENSCAFG00000009326	3.81737	4.19426	6.27698	0.00011548	0.00338093	BPHL
ENSCAFG00000011326	-5.27455	5.2014	-6.31012	0.000116094	0.00339053	PRKCA
ENSCAFG00000013824	3.04276	5.32546	6.24545	0.00011795	0.00343623	PHC1
ENSCAFG00000000402	5.895	-1.50686	6.30865	0.000118764	0.00344298	PPP1R14C
ENSCAFG00000011077	5.895	-1.3438	6.30865	0.000118764	0.00344298	ADARB1
ENSCAFG00000011183	2.75676	7.16053	6.23072	0.00011952	0.00345643	TM7SF3
ENSCAFG00000016402	7.33187	-1.04062	6.34511	0.000120006	0.00346202	SEL1L3
ENSCAFG00000016077	6.07522	-0.725494	6.29746	0.000120988	0.00348187	BMPR1A
ENSCAFG00000018841	-8.93713	0.153541	-6.36918	0.000123246	0.00353466	MBNL3
ENSCAFG00000045469	5.61957	1.54476	6.26493	0.00012342	0.00353466
ENSCAFG00000003591	4.4152	0.82194	6.21673	0.000125259	0.00357865	C5
ENSCAFG00000016461	3.33179	4.38234	6.18199	0.000127003	0.00361586	FBXL20
ENSCAFG00000002392	6.41506	0.10672	6.26298	0.000127172	0.00361586	ZSCAN18
ENSCAFG00000010528	2.45642	8.5478	6.16852	0.000127739	0.00362325	DNM1L
ENSCAFG00000016145	3.90811	4.06979	6.1612	0.000131455	0.00371974	KLHL5
ENSCAFG00000025297	-8.31115	0.546673	-6.2896	0.000131813	0.00372097
ENSCAFG00000015464	-6.92841	-0.774857	-6.22073	0.000135682	0.00381725	PIMREG
ENSCAFG00000049541	5.82285	-1.59419	6.18006	0.000136515	0.00381725
ENSCAFG00000048639	5.82285	-1.02383	6.18006	0.000136515	0.00381725
ENSCAFG00000011795	5.82285	-1.42844	6.18006	0.000136515	0.00381725	SLAMF8
ENSCAFG00000017308	-9.07961	1.14541	-6.26733	0.000138431	0.00386169	STON2
ENSCAFG00000012809	-6.75853	-0.765314	-6.17614	0.000141717	0.00394408	MPZL3
ENSCAFG00000009180	6.91265	1.11831	6.17174	0.00014319	0.00396773	GPR15
ENSCAFG00000007778	3.92816	6.18316	6.08244	0.000143573	0.00396773	BIN2
ENSCAFG00000012490	3.90143	3.71342	6.08187	0.000143574	0.00396773	LYSMD1
ENSCAFG00000032613	6.11766	-1.26535	6.13974	0.000144271	0.00397772
ENSCAFG00000019810	-9.76418	1.02004	-6.24629	0.000144628	0.00397828	VAV2
ENSCAFG00000031033	7.24078	0.80405	6.17057	0.000145036	0.00398005	EMP1
ENSCAFG00000000060	5.44751	0.958404	6.11205	0.000145368	0.00398005	ITGA7
ENSCAFG00000030751	2.61092	7.57958	6.05107	0.000145702	0.00398005	ZCRB1
ENSCAFG00000010519	5.5652	-0.0906703	6.10915	0.000146431	0.00399054	DDX25
ENSCAFG00000013650	3.60847	4.94718	6.05656	0.000146761	0.00399054	CTTNBP2NL
ENSCAFG00000007309	6.60354	-1.00794	6.13561	0.000147459	0.00400034	PAX8
ENSCAFG00000011709	-7.59633	-0.489161	-6.16006	0.000148561	0.00402099	B3GALT1
ENSCAFG00000015196	7.47644	0.860358	6.1463	0.000150241	0.0040572	SCNN1A
ENSCAFG00000014907	7.41233	-0.475284	6.12896	0.000152844	0.00411808	IQCN
ENSCAFG00000013643	5.70963	-1.86753	6.06066	0.000155399	0.00416831	WNT2B
ENSCAFG00000010476	2.75897	8.59304	5.99279	0.000155744	0.00416831	NOTCH2
ENSCAFG00000015047	2.59906	5.70599	5.99156	0.000155765	0.00416831	IFFO1
ENSCAFG00000005363	5.22794	0.957047	6.04004	0.000156444	0.00417702	RIN2
ENSCAFG00000011650	-3.10665	8.45111	-5.98746	0.000157289	0.00418398	INPP5D
ENSCAFG00000009133	6.33333	-0.878938	6.0673	0.000157683	0.00418398	GPAT3
ENSCAFG00000019206	5.74691	-1.3854	6.04642	0.00015812	0.00418398	ZYG11A
ENSCAFG00000016528	5.74691	-1.0702	6.04642	0.00015812	0.00418398	NTRK1
ENSCAFG00000010024	4.68768	2.06674	6.01268	0.000158562	0.00418633	DOK2
ENSCAFG00000005811	5.08129	1.38211	6.01958	0.000159318	0.00419692	FMNL2
ENSCAFG00000009632	6.8773	-0.580208	6.06099	0.000161912	0.00424612	TYRO3
ENSCAFG00000009337	6.19192	1.30286	6.03802	0.00016216	0.00424612	TUBB2B
ENSCAFG00000014586	2.79233	8.73478	5.95676	0.000162263	0.00424612	USP5
ENSCAFG00000017130	6.60897	-1.04056	6.04404	0.000163474	0.00426838	NUPR1
ENSCAFG00000010793	6.74818	1.20829	6.00424	0.000171861	0.00447747	SLC12A7
ENSCAFG00000014172	6.20642	-1.03116	5.98416	0.000172455	0.00448307	ZDHHC8
ENSCAFG00000005042	-3.49269	5.75674	-5.89616	0.00017556	0.00455377	RAB3GAP1
ENSCAFG00000013005	6.45208	-0.528858	5.9489	0.000181109	0.00468744	EPHB3
ENSCAFG00000025195	2.83574	6.17242	5.85258	0.000182779	0.00470897	ATN1
ENSCAFG00000007976	5.66674	-1.5649	5.90711	0.000184728	0.00470897	TEAD1
ENSCAFG00000048116	5.66674	-1.78812	5.90711	0.000184728	0.00470897
ENSCAFG00000044087	5.66674	-1.85708	5.90711	0.000184728	0.00470897
ENSCAFG00000002562	5.66674	-2.32188	5.90711	0.000184728	0.00470897	COL19A1
ENSCAFG00000015203	5.66674	-2.19219	5.90711	0.000184728	0.00470897	PLEKHG6
ENSCAFG00000030320	5.66674	-1.02312	5.90711	0.000184728	0.00470897	SHISA2
ENSCAFG00000018592	2.72289	7.01661	5.83336	0.000186657	0.0047479	NF1
ENSCAFG00000012690	5.47312	4.11792	5.8837	0.000188475	0.00478386
ENSCAFG00000042579	5.89177	-1.67466	5.87389	0.000193448	0.0048995
ENSCAFG00000030822	5.7476	-0.571439	5.86709	0.00019397	0.0048995
ENSCAFG00000038718	4.69497	3.29911	5.83486	0.000194273	0.0048995
ENSCAFG00000014213	-11.1785	1.84994	-6.01566	0.000194731	0.00490059	POU2AF1
ENSCAFG00000017040	4.51124	2.04966	5.8253	0.000195325	0.00490511	FOS
ENSCAFG00000012473	6.20422	2.25076	5.864	0.00019787	0.00495849	SEMA6C
ENSCAFG00000029537	6.54829	0.504435	5.87038	0.000198868	0.00497295	GJB2
ENSCAFG00000024310	5.79049	-1.25	5.84247	0.000199861	0.00498724	FBXO27
ENSCAFG00000032874	6.51693	-1.21491	5.85691	0.000201754	0.00502389
ENSCAFG00000002663	6.65292	0.977678	5.85572	0.000203022	0.00504484	CD109
ENSCAFG00000042027	-7.1796	-0.477415	-5.8558	0.000206858	0.00512939
ENSCAFG00000012073	5.50021	2.67071	5.79196	0.000209731	0.00518975	LIMK1
ENSCAFG00000002894	-10.4582	1.47576	-5.92189	0.000212658	0.0052512	PALM2AKAP2
ENSCAFG00000003625	7.42148	1.55619	5.8347	0.000213784	0.005268	FCGRT
ENSCAFG00000010901	5.70871	2.35114	5.7786	0.000214588	0.00527681	FAR2
ENSCAFG00000023626	5.58185	-1.62776	5.76139	0.000217946	0.00531519	PCARE
ENSCAFG00000002618	5.58185	-1.59594	5.76139	0.000217946	0.00531519	TNNI3
ENSCAFG00000003576	5.58185	-1.58525	5.76139	0.000217946	0.00531519	SLC13A1
ENSCAFG00000010709	5.58185	-2.16979	5.76139	0.000217946	0.00531519	ADAMTS17
ENSCAFG00000009570	5.7476	-0.486135	5.76196	0.000219088	0.00533204	DSP
ENSCAFG00000001974	5.89337	-1.58439	5.76283	0.000220014	0.00534358	KANK1
ENSCAFG00000000334	-7.51655	-0.360969	-5.78187	0.000228079	0.00552812	ADAMTS2
ENSCAFG00000000075	5.47017	1.23255	5.71187	0.000230018	0.0055637	TNFRSF11A
ENSCAFG00000011670	6.62036	-0.645923	5.74131	0.000231627	0.0055912	ALPK1
ENSCAFG00000029972	4.27623	2.66195	5.66704	0.000233211	0.00560383	TRIM62
ENSCAFG00000015039	2.67122	5.18875	5.64005	0.000233502	0.00560383	UVSSA
ENSCAFG00000013413	4.98342	0.904741	5.68451	0.000233572	0.00560383
ENSCAFG00000045199	5.86451	-1.16384	5.6896	0.000239455	0.00573335
ENSCAFG00000032326	6.63384	-0.78106	5.71164	0.000239941	0.00573339	S100A2
ENSCAFG00000025515	3.64356	5.22573	5.62239	0.000241885	0.00576817	FOXJ2
ENSCAFG00000017050	-8.12373	-0.23172	-5.736	0.000245716	0.00583653	ACSF2
ENSCAFG00000042017	3.89813	3.52706	5.614	0.000245738	0.00583653
ENSCAFG00000001952	-10.4971	1.36136	-5.79612	0.000246257	0.00583713	SEPTIN10
ENSCAFG00000048128	5.72027	-0.174538	5.65744	0.00024741	0.00585272
ENSCAFG00000020154	4.28623	2.9364	5.60051	0.000252303	0.00595657	GFI1
ENSCAFG00000030335	4.11583	3.02768	5.5887	0.000254635	0.00599966	SERPINB9
ENSCAFG00000041174	5.39543	-2.16285	5.61175	0.000258135	0.006053
ENSCAFG00000046403	5.73705	-2.89701	5.61911	0.000259035	0.006053
ENSCAFG00000007986	5.49165	-1.27433	5.60865	0.00025997	0.006053	ZNF366
ENSCAFG00000047188	5.49165	-2.04019	5.60865	0.00025997	0.006053
ENSCAFG00000019596	5.49165	-2.20934	5.60865	0.00025997	0.006053	CACNA1H
ENSCAFG00000002023	5.49165	-1.54884	5.60865	0.00025997	0.006053	RCAN2
ENSCAFG00000014597	3.15937	4.16773	5.53648	0.000265373	0.00616667	ITGAV
ENSCAFG00000007050	5.43598	1.30272	5.57635	0.000269605	0.00625272	RARG
ENSCAFG00000005970	6.11766	-1.13578	5.59331	0.000270813	0.00626845	FGFR1
ENSCAFG00000006176	3.78806	5.71598	5.51971	0.000274085	0.00633179	RAB11FIP1
ENSCAFG00000023501	2.2564	8.44682	5.48682	0.000279258	0.00643873	SETDB1
ENSCAFG00000028568	-4.11534	6.17182	-5.50781	0.000280353	0.00645138	JCHAIN
ENSCAFG00000031706	3.0225	7.29811	5.48179	0.000282693	0.00649261
ENSCAFG00000019582	2.5834	5.86726	5.4639	0.000287513	0.00659051	ATP6AP1
ENSCAFG00000002479	6.23102	-0.485649	5.54216	0.000289057	0.00661309	ZNF667
ENSCAFG00000012932	3.51147	2.98065	5.46396	0.000291194	0.00664816	RHOBTB1
ENSCAFG00000005613	2.59047	5.76765	5.45183	0.000291714	0.00664816	SLC4A7
ENSCAFG00000017029	4.51036	1.08927	5.46331	0.000299167	0.00680489	DAPK2
ENSCAFG00000002941	3.29357	3.67201	5.4253	0.000303782	0.00688767	ME1
ENSCAFG00000028791	5.35805	0.875022	5.47381	0.000303971	0.00688767	PEMT
ENSCAFG00000000275	5.02039	0.432957	5.45813	0.000306126	0.00692324	NHSL1
ENSCAFG00000031680	7.08595	-0.271671	5.50424	0.00031212	0.00702209
ENSCAFG00000031280	5.872	-0.998752	5.46709	0.0003122	0.00702209	KCNJ8
ENSCAFG00000016635	-6.16708	5.63935	-5.47364	0.000313125	0.00702209	MYO1E
ENSCAFG00000023403	5.39543	-1.87165	5.44784	0.000314058	0.00702209	MPP3
ENSCAFG00000019729	5.39543	-1.7655	5.44784	0.000314058	0.00702209	MIER2
ENSCAFG00000017992	5.39543	-1.84621	5.44784	0.000314058	0.00702209	MID2
ENSCAFG00000016470	6.862	-0.467853	5.48881	0.000315401	0.00703879
ENSCAFG00000048374	5.29234	-2.06474	5.4367	0.000317149	0.00706448
ENSCAFG00000002615	5.33435	0.95385	5.43472	0.000318386	0.00706602	DNAAF3
ENSCAFG00000007774	6.37522	-0.758534	5.46613	0.000318413	0.00706602	CELA1
ENSCAFG00000010284	3.28814	3.8466	5.37995	0.000320839	0.00710653	GPLD1
ENSCAFG00000030624	5.74691	-1.38173	5.43161	0.000324393	0.00717181	CMTM4
ENSCAFG00000014273	-8.75194	2.40184	-5.51629	0.000325731	0.00718505	RDX
ENSCAFG00000014556	2.2485	7.7432	5.35755	0.000326207	0.00718505	DHX8
ENSCAFG00000008101	-10.0346	0.872852	-5.54071	0.000328915	0.00723123	PLOD2
ENSCAFG00000005212	6.61494	1.23234	5.4391	0.000331924	0.00728386	FOSL2
ENSCAFG00000008465	-11.3449	2.9183	-5.5394	0.000341283	0.00747536	FMNL3
ENSCAFG00000009595	-7.37586	1.25399	-5.43714	0.000342041	0.00747812	PKD2
ENSCAFG00000000297	5.97026	-1.19936	5.38815	0.000344801	0.00752455	AVIL
ENSCAFG00000007767	4.40828	4.36686	5.32096	0.000354408	0.00771995	CTNND1
ENSCAFG00000044081	-6.41852	-1.08998	-5.37327	0.000357008	0.0077623
ENSCAFG00000014290	5.36345	-0.845477	5.3388	0.000358163	0.00777313	ANKH
ENSCAFG00000002017	5.69421	-0.570405	5.33405	0.000364623	0.00789882	FAM214B
ENSCAFG00000004714	-3.96404	5.6154	-5.28247	0.00036677	0.00793082	FAM107B
ENSCAFG00000019764	4.9637	4.81967	5.30613	0.00036755	0.00793317	DENND2D
ENSCAFG00000014058	-2.76948	8.05165	-5.26074	0.000368309	0.00793508	CCDC50
ENSCAFG00000015434	5.41875	1.10351	5.3119	0.000370904	0.00797645	ANKLE1
ENSCAFG00000005175	4.32744	2.6758	5.27067	0.000376011	0.0080716	SCEL
ENSCAFG00000013597	2.8956	4.27102	5.24324	0.000376831	0.00807456	ST7L
ENSCAFG00000012775	4.71099	2.33066	5.26779	0.000381991	0.00813121	CTBP2
ENSCAFG00000002800	5.29234	-1.80126	5.27791	0.000384975	0.00813121
ENSCAFG00000013112	5.29234	-1.87488	5.27791	0.000384975	0.00813121	METRNL
ENSCAFG00000000430	5.29234	-2.01355	5.27791	0.000384975	0.00813121	ESR1
ENSCAFG00000043868	5.29234	-1.95501	5.27791	0.000384975	0.00813121
ENSCAFG00000002640	5.29234	-1.97711	5.27791	0.000384975	0.00813121	RIMS1
ENSCAFG00000001178	5.29234	-1.72985	5.27791	0.000384975	0.00813121	COL22A1
ENSCAFG00000017828	5.29234	-1.85811	5.27791	0.000384975	0.00813121	FAM199X
ENSCAFG00000005473	-7.30893	3.2364	-5.3331	0.000387468	0.00816929	ARHGAP15
ENSCAFG00000019817	4.09654	3.28038	5.23477	0.000390352	0.00821545	BRD3
ENSCAFG00000031526	3.07552	4.06501	5.20307	0.000396894	0.00832491	PSMG4
ENSCAFG00000009945	5.15499	0.515385	5.24906	0.000396961	0.00832491	ABHD14B
ENSCAFG00000031541	-4.44064	3.96256	-5.22085	0.000401237	0.0083997	PRELID2
ENSCAFG00000016075	5.56372	-1.72249	5.24302	0.000405921	0.00848276	GPR173
ENSCAFG00000029396	-6.82237	-0.830317	-5.26885	0.000412036	0.00859216	BASP1
ENSCAFG00000003367	6.61886	0.967705	5.26162	0.00041261	0.00859216	TNFSF8
ENSCAFG00000007065	5.73592	5.45011	5.2302	0.000415064	0.00861731	ITGB7
ENSCAFG00000008525	4.85798	-0.722555	5.20303	0.000415892	0.00861731	CACNA1D
ENSCAFG00000004443	5.32734	0.331639	5.21534	0.000416465	0.00861731	FOSB
ENSCAFG00000020369	3.92137	3.23749	5.17679	0.00041737	0.00861731	SLC9A5
ENSCAFG00000045317	5.00002	2.662	5.20398	0.00041746	0.00861731
ENSCAFG00000016832	-3.56999	4.83494	-5.16187	0.000421531	0.00868619	CBX1
ENSCAFG00000011417	3.27695	3.07809	5.1552	0.000422528	0.00869159
ENSCAFG00000035804	6.48572	-2.12811	5.23525	0.000424216	0.00871116
ENSCAFG00000017458	-5.59786	2.89217	-5.17352	0.000443111	0.00908339	EML5
ENSCAFG00000012407	4.7864	0.0537762	5.14675	0.000444986	0.00910605	FZD7
ENSCAFG00000012647	5.61251	0.180141	5.16281	0.000449322	0.00917561	CD244
ENSCAFG00000008483	5.30328	0.52077	5.15258	0.000449937	0.00917561	NDRG4
ENSCAFG00000017599	-3.89212	4.31465	-5.11382	0.000451074	0.00918296	PIAS2
ENSCAFG00000000706	5.90545	-0.956632	5.16461	0.000453258	0.00921157	IL17REL
ENSCAFG00000019094	-5.0062	4.24428	-5.13314	0.000456111	0.00925366	AFF2
ENSCAFG00000012044	5.07648	-0.496607	5.1317	0.000458075	0.00927759	ADAMTSL4
ENSCAFG00000012666	3.45706	2.87403	5.08678	0.00046178	0.00932434	F11R
ENSCAFG00000001391	5.4354	-1.44083	5.1354	0.00046196	0.00932434	DMC1
ENSCAFG00000029170	-9.72859	3.16521	-5.24888	0.000465784	0.00938551
ENSCAFG00000014687	6.11017	-0.489082	5.14043	0.000470819	0.00947084	TMEM59L
ENSCAFG00000010193	3.03635	6.76492	5.05379	0.000477675	0.00957268	GUSB
ENSCAFG00000045077	5.18131	-2.239	5.09759	0.000479929	0.00957268
ENSCAFG00000043836	5.18131	-2.19672	5.09759	0.000479929	0.00957268
ENSCAFG00000020330	5.18131	-2.47102	5.09759	0.000479929	0.00957268	ADGRL2
ENSCAFG00000043480	5.18131	-1.83876	5.09759	0.000479929	0.00957268
ENSCAFG00000030180	6.51004	2.3663	5.13537	0.000481026	0.0095753	IL18
ENSCAFG00000029853	5.47354	0.401291	5.10323	0.000481679	0.0095753	CDKN1A
ENSCAFG00000013018	-9.40369	0.459968	-5.21158	0.000483199	0.0095819	RTKN2
ENSCAFG00000029976	4.04495	1.95434	5.06161	0.000483632	0.0095819	DNAJB9
ENSCAFG00000024183	-5.18283	3.77899	-5.08925	0.00048502	0.00959334
ENSCAFG00000007963	-10.2109	1.71329	-5.2225	0.000488132	0.00963878	BLK
ENSCAFG00000021107	6.35009	-2.07673	5.11677	0.000489452	0.00964873	U6
ENSCAFG00000009409	3.19474	4.38777	5.03191	0.000492244	0.00968762	ECI2
ENSCAFG00000046386	2.45269	5.98204	5.00992	0.000501727	0.00985785
ENSCAFG00000018271	5.75617	-0.00306123	5.07091	0.000507069	0.00994629
ENSCAFG00000035298	-7.03649	-0.732758	-5.09642	0.000515265	0.0100903
ENSCAFG00000013458	2.56824	8.16861	4.96832	0.000529233	0.0103467	ATP13A3
ENSCAFG00000005378	3.55394	3.73697	4.97785	0.000530859	0.0103614	HGSNAT
ENSCAFG00000023874	5.86845	-1.21032	5.02942	0.000536722	0.0104586	RGS11
ENSCAFG00000012722	6.17872	-1.45343	5.02198	0.000548268	0.010666	NECTIN4
ENSCAFG00000007541	5.49165	-1.1937	4.98438	0.000560351	0.0108732	MRAS
ENSCAFG00000006533	5.68156	-1.28483	4.98944	0.000560757	0.0108732	MMP17
ENSCAFG00000001779	4.84316	0.862116	4.95289	0.00056962	0.011027	ASB15
ENSCAFG00000006713	3.99513	1.6287	4.92785	0.000572216	0.0110591	APLP1
ENSCAFG00000045319	-10.1536	0.758117	-5.08897	0.000576508	0.0111239
ENSCAFG00000030693	-7.89523	1.02759	-5.03062	0.000577811	0.0111309	KIAA0040
ENSCAFG00000029933	-5.65528	-1.42125	-4.95622	0.000584503	0.0112415	CHIC1
ENSCAFG00000008513	-7.02006	-0.0926408	-4.99123	0.000588656	0.011303	PRPF40B
ENSCAFG00000023759	5.21244	-0.000770034	4.92591	0.000597618	0.0114529	MT2A
ENSCAFG00000010170	3.86996	1.8241	4.89017	0.0005984	0.0114529	PSD
ENSCAFG00000021011	5.29453	-2.00734	4.91257	0.000609813	0.0115878	U6
ENSCAFG00000016503	5.06101	-1.79172	4.90516	0.000610346	0.0115878	RRAGB
ENSCAFG00000002978	5.06101	-1.50085	4.90516	0.000610346	0.0115878	LPAR1
ENSCAFG00000000975	5.06101	-1.81805	4.90516	0.000610346	0.0115878	NFAM1
ENSCAFG00000034875	5.06101	-2.04097	4.90516	0.000610346	0.0115878
ENSCAFG00000015898	5.78584	-0.76989	4.92414	0.00061212	0.0116028	RBM47
ENSCAFG00000011716	3.53133	3.31777	4.85944	0.000617197	0.0116803	UBASH3B
ENSCAFG00000047497	5.48382	1.93939	4.90717	0.000618466	0.0116857	PARVB
ENSCAFG00000008904	6.13722	0.115552	4.91368	0.000628857	0.011863	SHOX2
ENSCAFG00000016208	-6.2079	6.74694	-4.90403	0.000638473	0.0120213	TBC1D1
ENSCAFG00000001520	-5.8882	-1.15794	-4.89351	0.000639278	0.0120213	NFIB
ENSCAFG00000005395	3.95111	3.15105	4.83519	0.000643737	0.0120859	GDPD5
ENSCAFG00000031851	4.31788	2.50092	4.83716	0.000649311	0.0121712	CBX8
ENSCAFG00000011101	4.29738	1.15121	4.83055	0.000654458	0.0122483	GPR137B
ENSCAFG00000017382	4.62885	2.50788	4.82529	0.000666275	0.0124498	PIK3R6
ENSCAFG00000004870	5.39543	-1.33655	4.84147	0.000671026	0.0125188	PCDH17
ENSCAFG00000028603	5.50098	-0.607256	4.83177	0.000682273	0.0127085
ENSCAFG00000000673	6.94139	2.26095	4.86482	0.000690823	0.0128476	PLXNB2
ENSCAFG00000016071	5.0354	-0.820368	4.80589	0.000693336	0.0128741	IGFBP4
ENSCAFG00000007165	-6.70085	-0.079014	-4.8521	0.00069595	0.0129024
ENSCAFG00000000946	6.8795	0.188368	4.84595	0.000706327	0.0130742	A4GALT
ENSCAFG00000015155	5.2457	3.03287	4.79146	0.000712076	0.0131601	TIMP1
ENSCAFG00000002766	5.16589	-1.02007	4.78629	0.000714747	0.0131888	IGF2BP3
ENSCAFG00000010872	4.4087	2.75108	4.75894	0.000720909	0.0132818	ADGRB2
ENSCAFG00000005283	4.24139	2.5201	4.75145	0.00072402	0.0132999	CLIP4
ENSCAFG00000006503	6.46112	0.124985	4.81456	0.000724143	0.0132999	RBPMS
ENSCAFG00000016714	-11.6755	2.293	-4.93558	0.000730441	0.0133948	TP53
ENSCAFG00000010675	2.82553	4.54271	4.71623	0.000733635	0.0134278	ETFBKMT
ENSCAFG00000005077	5.97373	-1.28961	4.7892	0.000734513	0.0134278	HTR5A
ENSCAFG00000019835	3.17002	2.74607	4.71761	0.000736183	0.0134376	SORT1
ENSCAFG00000005873	-3.59263	6.85038	-4.71995	0.000740605	0.0134975	RFTN1
ENSCAFG00000015796	-8.1686	2.99883	-4.83938	0.000746617	0.0135826	TPM4
ENSCAFG00000017916	5.25751	0.735164	4.7546	0.000747573	0.0135826	SEMA7A
ENSCAFG00000010953	4.71264	0.508671	4.7354	0.000751313	0.0136297	PLCL1
ENSCAFG00000013981	-7.40661	4.34774	-4.81169	0.000753319	0.0136451	RALGPS2
ENSCAFG00000004092	-6.51964	0.577563	-4.77343	0.000765925	0.0138344	MTMR2
ENSCAFG00000010473	5.46397	0.119175	4.74196	0.000766107	0.0138344	SH3PXD2A
ENSCAFG00000018690	-4.39522	1.92081	-4.70947	0.000768795	0.0138618	OCRL
ENSCAFG00000012143	5.69723	0.606878	4.74296	0.000772055	0.0138851	NPEPL1
ENSCAFG00000008566	-8.63083	0.33031	-4.82431	0.000773515	0.0138851	GUCY1B1
ENSCAFG00000011725	6.23624	0.292935	4.756	0.000775083	0.0138851	ATRNL1
ENSCAFG00000012914	-3.89018	4.97749	-4.69071	0.000775634	0.0138851	CLIC4
ENSCAFG00000017561	-4.08154	3.56307	-4.6939	0.000776785	0.0138851	CCDC88C
ENSCAFG00000005627	4.56042	-0.299569	4.70556	0.000777136	0.0138851	JAG1
ENSCAFG00000003423	5.21859	-1.15496	4.7149	0.000786409	0.0140296
ENSCAFG00000000699	4.92977	-1.64484	4.69868	0.000794708	0.0140505	PANX2
ENSCAFG00000048885	4.92977	-2.26738	4.69868	0.000794708	0.0140505
ENSCAFG00000019449	4.92977	-2.105	4.69868	0.000794708	0.0140505	SLC9A3R2
ENSCAFG00000016290	4.92977	-2.37544	4.69868	0.000794708	0.0140505	DTHD1
ENSCAFG00000013743	4.92977	-2.13046	4.69868	0.000794708	0.0140505	FOXA1
ENSCAFG00000043116	4.92977	-1.9192	4.69868	0.000794708	0.0140505
ENSCAFG00000009596	-6.05511	-0.157493	-4.71288	0.000814578	0.014362	RUNX1
ENSCAFG00000009692	2.29777	6.24924	4.63234	0.00081514	0.014362
ENSCAFG00000014577	-5.44992	2.98783	-4.693	0.000816678	0.014362	VEGFB
ENSCAFG00000020290	5.13841	-1.12916	4.68347	0.000817182	0.014362	DAB2IP
ENSCAFG00000019279	5.13841	-1.19641	4.68041	0.000820493	0.0143775	GNA15
ENSCAFG00000046585	5.13841	-2.22476	4.68041	0.000820493	0.0143775
ENSCAFG00000018617	-6.28035	0.743572	-4.71048	0.0008244	0.0144092	RAVER2
ENSCAFG00000017943	-3.03807	7.72347	-4.62926	0.000824741	0.0144092	ANXA6
ENSCAFG00000003935	-7.64062	-0.161322	-4.74715	0.000827025	0.0144278	AGBL4
ENSCAFG00000031019	-4.82899	2.63763	-4.65571	0.000837975	0.0145973
ENSCAFG00000004608	2.12159	6.75381	4.60417	0.00084536	0.0147043	CLPTM1
ENSCAFG00000014594	5.72235	0.0681009	4.66576	0.000855715	0.0148625	ABHD12B
ENSCAFG00000047934	6.15016	0.692563	4.67351	0.000861351	0.0149219
ENSCAFG00000031387	4.30495	0.344348	4.62075	0.000861653	0.0149219
ENSCAFG00000043646	2.94463	3.09656	4.58968	0.000867724	0.015005
ENSCAFG00000016429	5.37819	-1.06464	4.63833	0.000875586	0.0151189	TNFRSF8
ENSCAFG00000032617	2.75178	3.74328	4.57096	0.000887227	0.0152976	ZSCAN16
ENSCAFG00000043869	-5.33633	-1.44644	-4.61869	0.000897296	0.0154486
ENSCAFG00000000842	3.18164	5.6322	4.55688	0.000909957	0.0156102
ENSCAFG00000029842	5.21244	-1.15986	4.60452	0.000910014	0.0156102	MAFF
ENSCAFG00000019989	-2.60833	7.89464	-4.55018	0.000910637	0.0156102	PLCG2
ENSCAFG00000000655	4.21415	2.93737	4.57065	0.000918226	0.0157175	TMEM181
ENSCAFG00000001532	-5.88811	0.156283	-4.60799	0.000930172	0.015899	ZDHHC21
ENSCAFG00000004318	5.09552	0.0283152	4.58224	0.000933281	0.0159291	CST7
ENSCAFG00000010704	-3.92207	7.26475	-4.54698	0.000939058	0.0160046	SP140
ENSCAFG00000011146	3.70971	1.75062	4.53922	0.000943108	0.0160505	ABHD4
ENSCAFG00000019381	-7.45659	-0.055404	-4.63888	0.00094841	0.0161175	PRKCZ
ENSCAFG00000011117	5.03928	2.5222	4.56584	0.000951924	0.016154	FABP3
ENSCAFG00000015627	5.05353	-1.0823	4.55415	0.000967469	0.0163885	SIX4
ENSCAFG00000000487	3.40223	6.30337	4.51354	0.000968538	0.0163885	DLA88
ENSCAFG00000023831	-6.6707	-0.618536	-4.59979	0.000969895	0.0163885	GPRIN1
ENSCAFG00000029076	4.00776	1.45894	4.52227	0.000973124	0.0164196	CCDC126
ENSCAFG00000015157	-9.75154	1.84643	-4.67435	0.000976909	0.0164599	TNIK
ENSCAFG00000018046	-4.76779	1.93709	-4.52644	0.000993337	0.0167129	TTR
ENSCAFG00000019812	-3.63077	3.5978	-4.49763	0.000994969	0.0167166
ENSCAFG00000012922	-7.00911	-0.439018	-4.57802	0.0010118	0.0169753	SMTN
ENSCAFG00000023251	4.37913	-0.988164	4.4942	0.00102291	0.0171374	NMS
ENSCAFG00000012707	2.18628	9.10317	4.45473	0.00103148	0.0172326	PSMB4
ENSCAFG00000014108	6.5298	1.39283	4.54986	0.00103151	0.0172326	OSBPL1A
ENSCAFG00000011671	-4.53582	2.48219	-4.48878	0.00103614	0.0172855	OTUD7B
ENSCAFG00000003880	4.13962	1.66957	4.47678	0.00103878	0.0173052	PPP1R15A
ENSCAFG00000008697	3.91915	2.41727	4.47018	0.0010408	0.0173145	RHEBL1
ENSCAFG00000030770	3.38326	4.72289	4.45192	0.00105155	0.0174388
ENSCAFG00000031382	5.74076	-0.614559	4.51116	0.00105319	0.0174388	PMEPA1
ENSCAFG00000013434	5.25394	-0.71694	4.49058	0.00106213	0.0174388	FAM43A
ENSCAFG00000030205	4.78538	-2.05281	4.47557	0.00106449	0.0174388	KCTD1
ENSCAFG00000000032	4.78538	-1.54403	4.47557	0.00106449	0.0174388	CBLN2
ENSCAFG00000030568	4.78538	-2.05613	4.47557	0.00106449	0.0174388
ENSCAFG00000003406	4.78538	-1.54039	4.47557	0.00106449	0.0174388	MET
ENSCAFG00000009905	4.78538	-2.40283	4.47557	0.00106449	0.0174388	MMP9
ENSCAFG00000002412	4.78538	-2.09652	4.47557	0.00106449	0.0174388
ENSCAFG00000038525	4.78538	-2.25024	4.47557	0.00106449	0.0174388
ENSCAFG00000049581	4.78538	-2.12856	4.47557	0.00106449	0.0174388
ENSCAFG00000013844	4.86711	-1.59154	4.47157	0.00107357	0.0175632	NCAM1
ENSCAFG00000042412	4.37913	-0.680399	4.45582	0.00107727	0.0175994	ECHDC2
ENSCAFG00000001474	-4.70599	1.37409	-4.46179	0.0010813	0.0176408
ENSCAFG00000042958	-5.39603	-1.68981	-4.46004	0.00111323	0.0181368
ENSCAFG00000001802	-9.46666	1.59784	-4.56605	0.00111993	0.0182173	BEND4
ENSCAFG00000029004	-4.77129	2.40355	-4.43682	0.00112126	0.0182173
ENSCAFG00000011665	-8.69271	0.192323	-4.54483	0.00112421	0.0182359	SIPA1L2
ENSCAFG00000009443	-5.46791	-1.44311	-4.45409	0.00112548	0.0182359	IRX5
ENSCAFG00000029171	5.3504	-0.452974	4.44057	0.00114099	0.0184618	SMYD3
ENSCAFG00000032734	4.53589	0.233518	4.41642	0.00114273	0.0184648	KCNK13
ENSCAFG00000002981	-2.79208	7.04495	-4.37822	0.00114919	0.0185439	REL
ENSCAFG00000009661	-2.63833	6.22753	-4.37413	0.00115347	0.0185875	PIK3C2B
ENSCAFG00000049322	4.93015	-0.459462	4.41935	0.00115517	0.0185897
ENSCAFG00000009344	6.15216	-0.957953	4.45193	0.00116029	0.0186465	SLC22A23
ENSCAFG00000003067	4.83836	-0.456765	4.40955	0.00116657	0.0187222	MTURN
ENSCAFG00000001946	-7.57716	-0.331889	-4.48395	0.00117398	0.0188154	GALT
ENSCAFG00000016967	4.14779	2.05882	4.38264	0.00118035	0.018892	PDK2
ENSCAFG00000002143	3.27552	2.48291	4.36131	0.00118581	0.0189537	DYNC1I1
ENSCAFG00000003979	3.48908	1.39007	4.36384	0.00118764	0.0189574	SPRY1
ENSCAFG00000001014	4.1974	1.65796	4.37498	0.00119472	0.0190447	SYNGAP1
ENSCAFG00000009320	-9.64757	2.45344	-4.52082	0.00119724	0.0190519	ARHGAP24
ENSCAFG00000008770	4.74167	0.0672226	4.38711	0.0011984	0.0190519	TMEM116
ENSCAFG00000046375	-5.42874	0.21495	-4.40251	0.00120552	0.0191395
ENSCAFG00000008302	-2.78	6.45525	-4.33936	0.00121123	0.0192044	MEF2C
ENSCAFG00000010132	2.31032	7.55907	4.32579	0.00122845	0.0194512	APLP2
ENSCAFG00000017889	-7.16662	1.40933	-4.43773	0.0012312	0.0194663	EVL
ENSCAFG00000012433	5.34935	2.17832	4.38389	0.00123269	0.0194663	PER2
ENSCAFG00000004151	-5.38856	0.802696	-4.38391	0.0012346	0.0194704	ANXA5
ENSCAFG00000017457	4.62492	-2.35967	4.35983	0.00123846	0.0194844
ENSCAFG00000046049	3.56217	1.37792	4.33333	0.00124039	0.0194844	UBALD2
ENSCAFG00000014690	2.26816	7.0843	4.31849	0.00124043	0.0194844	MLF2
ENSCAFG00000016655	-6.76687	0.659074	-4.41037	0.0012585	0.0197422	FAM81A
ENSCAFG00000049665	5.06101	-1.97593	4.35919	0.00126055	0.019748
ENSCAFG00000006454	-3.34255	4.80039	-4.31444	0.00126593	0.0197901	ELK3
ENSCAFG00000030972	-8.69228	0.202888	-4.45714	0.00126658	0.0197901	GYPC
ENSCAFG00000042390	3.30338	4.06174	4.31164	0.00126965	0.0198119
ENSCAFG00000030835	3.43906	2.3803	4.29908	0.00129579	0.0201931	CCDC167
ENSCAFG00000003854	4.20388	1.9938	4.30791	0.00130984	0.0203852	WASF1
ENSCAFG00000008159	-7.23315	-0.693051	-4.39331	0.00131186	0.0203899	PLSCR4
ENSCAFG00000011231	-2.79838	6.29588	-4.27725	0.00131869	0.0204664	LYST
ENSCAFG00000009113	5.44839	-0.436604	4.33682	0.00132025	0.0204664
ENSCAFG00000007248	-2.28859	7.01839	-4.27076	0.00132408	0.0204989	GNPTAB
ENSCAFG00000018922	3.0826	2.38592	4.27391	0.00133088	0.0205773	ABHD15
ENSCAFG00000005624	6.32995	0.564705	4.35367	0.00133704	0.0206455	DIP2C
ENSCAFG00000012560	-5.24023	-1.39593	-4.31396	0.00135108	0.0208351	GAD1
ENSCAFG00000006604	4.90758	-0.592428	4.29897	0.00136116	0.0209557	VSTM4
ENSCAFG00000014928	5.31325	-2.2204	4.30983	0.00136282	0.0209557	PDE4C
ENSCAFG00000014971	2.28702	6.08418	4.24896	0.00136421	0.0209557	ZSWIM8
ENSCAFG00000004773	5.90644	0.821259	4.31973	0.00137723	0.0211282	AGAP3
ENSCAFG00000014475	4.86711	-0.60474	4.28779	0.00138015	0.0211456	HOMER3
ENSCAFG00000005483	-5.14729	0.385213	-4.29007	0.0013912	0.0212665	ARHGEF40
ENSCAFG00000012780	-9.6408	0.744437	-4.41056	0.00139164	0.0212665	CD3G
ENSCAFG00000008007	5.67328	-0.496677	4.29458	0.00141244	0.0215566	LIPI
ENSCAFG00000016262	4.41111	2.27693	4.25192	0.00142542	0.0217267	CGNL1
ENSCAFG00000008753	4.68221	3.93444	4.25293	0.001438	0.0218902	DPYSL2
ENSCAFG00000018769	4.52625	0.672521	4.24085	0.00145362	0.0220996	CATSPERD
ENSCAFG00000019121	4.37609	0.251452	4.23566	0.00145602	0.0221076	ANKRD24
ENSCAFG00000007915	4.62492	-1.61941	4.23249	0.00147609	0.0223264	PCOLCE2
ENSCAFG00000011584	4.62492	-1.82594	4.23249	0.00147609	0.0223264	GRAMD1B
ENSCAFG00000025038	4.62492	-2.27927	4.23249	0.00147609	0.0223264	BTN1A1
ENSCAFG00000005839	4.95137	-0.490693	4.22789	0.00150466	0.0227026	SATB1
ENSCAFG00000048526	-6.91734	4.15816	-4.28525	0.0015048	0.0227026
ENSCAFG00000001487	-8.65228	0.949447	-4.32986	0.00150726	0.0227107	LGALS1
ENSCAFG00000000312	2.80651	5.37844	4.17257	0.00152334	0.0229237	PHACTR2
ENSCAFG00000036912	4.16232	-0.866065	4.19346	0.00153217	0.0230156
ENSCAFG00000018612	6.69374	1.32474	4.2654	0.00153334	0.0230156	CARD6
ENSCAFG00000008477	-5.4168	5.33779	-4.22381	0.00154212	0.023118	BLNK
ENSCAFG00000014991	-5.20313	-1.34827	-4.21515	0.00154726	0.0231659
ENSCAFG00000043504	3.43758	3.3464	4.16543	0.00155815	0.0232994
ENSCAFG00000019431	5.33713	0.911781	4.20805	0.00157126	0.0234658	NSMF
ENSCAFG00000000600	2.65817	3.1349	4.14662	0.00157608	0.023508	C6orf47
ENSCAFG00000031804	5.21552	-0.746471	4.19882	0.00158375	0.0235928	ZNF571
ENSCAFG00000004597	2.33849	5.80589	4.12681	0.00161535	0.024027	RELB
ENSCAFG00000002079	4.92977	-1.16152	4.17569	0.00161697	0.024027	KDR
ENSCAFG00000023832	2.83311	3.36969	4.12744	0.00162247	0.0240786
ENSCAFG00000003833	-3.5673	5.24578	-4.13314	0.0016355	0.0242415	SDC1
ENSCAFG00000012554	2.15783	8.20978	4.1136	0.00164372	0.0243329	PIP5K1A
ENSCAFG00000014900	-3.16431	3.79676	-4.11242	0.00166684	0.0246443	LSM4
ENSCAFG00000013904	4.7716	1.2751	4.14507	0.00167724	0.0247434	BCL6
ENSCAFG00000000134	6.09839	-0.0780308	4.18298	0.00167961	0.0247434	RBMS2
ENSCAFG00000004481	-2.15151	7.74267	-4.09735	0.00168131	0.0247434	SLC6A6
ENSCAFG00000011496	-6.3736	0.0480257	-4.18995	0.00168218	0.0247434	PIGR
ENSCAFG00000001942	-5.87785	3.82939	-4.17425	0.00168483	0.0247434	TEC
ENSCAFG00000010483	2.77358	5.6671	4.09922	0.0016861	0.0247434	STN1
ENSCAFG00000049971	-4.75208	-0.352333	-4.13943	0.00168928	0.0247593
ENSCAFG00000015902	4.648	2.05669	4.1342	0.00169477	0.0248091	P3H4
ENSCAFG00000011636	-5.97676	0.562139	-4.16675	0.00170974	0.0249973	FAM241A
ENSCAFG00000006052	3.21498	6.02533	4.09112	0.00171911	0.025097	RASSF2
ENSCAFG00000042489	-8.03361	-0.119466	-4.21952	0.0017208	0.025097
ENSCAFG00000030300	-3.30203	5.2401	-4.08915	0.00172734	0.0251613	CCR7
ENSCAFG00000024291	3.70474	1.15163	4.09571	0.00173033	0.0251634
ENSCAFG00000001149	4.96913	0.000743206	4.12797	0.00173174	0.0251634
ENSCAFG00000025512	3.50963	2.26019	4.08845	0.00173826	0.0252271	SERPINB6
ENSCAFG00000032401	4.9717	1.08656	4.11951	0.00175268	0.0254053
ENSCAFG00000041031	5.27409	-1.20479	4.12617	0.00175805	0.0254174
ENSCAFG00000031495	5.27409	-1.33721	4.12617	0.00175805	0.0254174	ZNF461
ENSCAFG00000018037	-4.03491	3.99531	-4.09122	0.00175996	0.0254174	B4GALT6
ENSCAFG00000028705	-2.38591	8.88765	-4.05747	0.00178001	0.0256755	DHDDS
ENSCAFG00000009805	-6.43735	-0.651008	-4.1465	0.00179306	0.0258323	NAP1L5
ENSCAFG00000017092	4.44434	-1.94042	4.08427	0.00180391	0.0259479	TBX6
ENSCAFG00000009010	-5.54798	-1.41575	-4.11541	0.00180547	0.0259479	ZNF641
ENSCAFG00000000659	4.72701	-0.903272	4.08961	0.00181021	0.0259845	SYTL3
ENSCAFG00000005870	-5.08585	5.71287	-4.09855	0.00181375	0.0260037	RASGRP3
ENSCAFG00000005221	2.86099	3.3369	4.04494	0.00182163	0.026085	ANKRD16
ENSCAFG00000000395	-2.84933	5.4181	-4.04238	0.00182783	0.0261422	MAPK9
ENSCAFG00000020194	4.76402	-2.04169	4.06104	0.00188766	0.0269439	BARHL2
ENSCAFG00000013688	-4.43761	2.92558	-4.05168	0.00188844	0.0269439	USP28
ENSCAFG00000020393	-2.39	6.18071	-4.00954	0.00190394	0.0271323	ACADM
ENSCAFG00000020367	4.65923	-0.333133	4.04998	0.00190947	0.0271784	PLEKHG4
ENSCAFG00000013048	-11.742	2.42212	-4.22146	0.00191682	0.0272456	FCRLA
ENSCAFG00000002393	5.04427	-0.508687	4.0572	0.00191984	0.0272456	SEMA4C
ENSCAFG00000001519	5.87155	2.21775	4.0812	0.00192111	0.0272456	CSF2RB
ENSCAFG00000007661	3.12626	2.99138	4.00643	0.00193269	0.0273771	PXYLP1
ENSCAFG00000020847	4.89588	-0.585062	4.04698	0.00193604	0.0273917	U6
ENSCAFG00000013284	-2.24559	6.65833	-3.99307	0.00194677	0.0275106	SMS
ENSCAFG00000020785	3.00427	3.48207	3.99731	0.00195292	0.0275647	U6
ENSCAFG00000001232	3.7892	2.26018	4.0098	0.00195822	0.0276065	SLC45A4
ENSCAFG00000026225	-3.55949	2.95678	-3.99973	0.00197252	0.027775	SNORD26
ENSCAFG00000009881	2.73157	6.99035	3.9764	0.00200242	0.0281625	ALAS1
ENSCAFG00000018638	-9.41816	0.862275	-4.14317	0.00200823	0.0282107	KSR1
ENSCAFG00000015146	4.00776	1.14415	3.96951	0.00208888	0.0293087	SYN1
ENSCAFG00000043796	-6.00839	-0.856382	-4.02534	0.00209239	0.0293232
ENSCAFG00000003737	5.14632	2.05406	3.99839	0.00209652	0.0293463	PARD3
ENSCAFG00000010470	-5.4622	-0.613441	-4.00639	0.00210059	0.0293685	GCA
ENSCAFG00000023057	4.65299	-1.57197	3.97913	0.00211153	0.0294518	MICALL2
ENSCAFG00000001306	4.65299	-1.87258	3.97913	0.00211153	0.0294518	LRGUK
ENSCAFG00000007674	2.34879	6.4236	3.93359	0.00211894	0.0295204	RASA2
ENSCAFG00000010686	4.65299	-0.924796	3.97562	0.00212216	0.0295304	NLRP3
ENSCAFG00000025220	4.78538	-1.5444	3.97742	0.00212814	0.0295789	ACVRL1
ENSCAFG00000004935	4.44434	-2.21565	3.96497	0.0021369	0.029631	PCDH20
ENSCAFG00000006212	4.44434	-2.09479	3.96497	0.0021369	0.029631	SEMA3A
ENSCAFG00000002762	3.38553	1.57498	3.93235	0.0021602	0.0299191	EML6
ENSCAFG00000016982	-2.0769	7.91572	-3.91791	0.00216349	0.0299288	DOCK2
ENSCAFG00000013121	4.82328	0.208198	3.9662	0.00216597	0.0299288	RNASEL
ENSCAFG00000013774	2.5811	4.91771	3.91764	0.00217217	0.0299795	MAP3K14
ENSCAFG00000012916	2.04132	7.46992	3.90815	0.00219346	0.030238	S100A11
ENSCAFG00000008640	-1.94316	10.2694	-3.90098	0.00221534	0.0305008	TUBA1B
ENSCAFG00000047810	-6.70748	2.94376	-4.00506	0.00221782	0.0305008	PLAC8
ENSCAFG00000010491	2.33754	6.40245	3.90066	0.00222025	0.0305008	LPCAT1
ENSCAFG00000012547	-2.87762	5.4669	-3.89881	0.00224071	0.0307461	PLEKHA1
ENSCAFG00000000737	-4.1236	3.78679	-3.92198	0.00224502	0.0307695	CDC42SE2
ENSCAFG00000009859	-5.41043	-1.41842	-3.95431	0.00225857	0.0309194	GPRIN3
ENSCAFG00000011705	5.20873	-2.6347	3.94058	0.00228386	0.0312295	CRTAM
ENSCAFG00000002706	-4.24062	1.50978	-3.91065	0.0022918	0.0313019
ENSCAFG00000027465	3.81041	1.9587	3.89118	0.00232073	0.0316406
ENSCAFG00000004652	-3.36618	3.89911	-3.88145	0.00232195	0.0316406	GLB1
ENSCAFG00000010160	2.32372	5.45613	3.86641	0.00233108	0.0317178	TPMT
ENSCAFG00000004655	4.80029	1.01402	3.91346	0.00233423	0.0317178	BCL3
ENSCAFG00000004424	4.69026	-1.10638	3.90941	0.00233722	0.0317178	TOPAZ1
ENSCAFG00000049186	3.33694	3.13552	3.876	0.00233834	0.0317178
ENSCAFG00000030694	4.15094	-0.67056	3.89262	0.00234403	0.0317586	TMEM38A
ENSCAFG00000042086	5.0354	-1.64502	3.91326	0.00235809	0.0319124
ENSCAFG00000010304	-9.91505	0.956913	-4.03886	0.00236634	0.0319875	ETS1
ENSCAFG00000040994	5.4914	-0.463238	3.91371	0.0024031	0.0324443
ENSCAFG00000009242	4.15305	0.543119	3.87399	0.00240793	0.0324443	FILIP1L
ENSCAFG00000005399	5.02793	-1.09208	3.89843	0.00240836	0.0324443	CMTM8
ENSCAFG00000028715	-3.17832	6.17592	-3.84979	0.00241835	0.0325419	HMGB3
ENSCAFG00000015043	5.72793	-0.0619528	3.91452	0.00242491	0.032593	MMP13
ENSCAFG00000012504	4.83461	-1.03267	3.88391	0.00243939	0.0327505	ACTN3
ENSCAFG00000032747	5.75935	-0.985661	3.90347	0.00246737	0.033067	FN3K
ENSCAFG00000002069	4.86711	-1.64314	3.87664	0.00246856	0.033067	COL1A2
ENSCAFG00000042261	-6.35735	0.401085	-3.91965	0.00247259	0.0330834
ENSCAFG00000031172	4.61874	0.799816	3.86681	0.00247814	0.0331203	CADM4
ENSCAFG00000003874	3.46073	4.56766	3.82747	0.00251582	0.0335859	NUCB1
ENSCAFG00000029871	3.76784	1.16351	3.82823	0.00253727	0.0338341	ZNF180
ENSCAFG00000007786	2.57345	3.56299	3.80691	0.0025445	0.0338922	CHMP2B
ENSCAFG00000002601	5.21638	-0.621323	3.86137	0.00256183	0.0340848	BRSK1
ENSCAFG00000029652	-6.70205	-0.835182	-3.90204	0.00257341	0.0342003
ENSCAFG00000031036	2.26274	4.64787	3.79427	0.0025839	0.0343012	E2F3
ENSCAFG00000004666	3.63672	2.43934	3.80709	0.00260483	0.0345402	PVR
ENSCAFG00000004232	3.65819	1.17066	3.78852	0.00267765	0.0354661	HS6ST1
ENSCAFG00000012439	-7.2146	0.0838316	-3.88808	0.00268138	0.0354758	CXCR5
ENSCAFG00000000869	-8.38452	0.178102	-3.90925	0.0027165	0.0358752	PRR5
ENSCAFG00000004723	3.58651	3.5312	3.7763	0.00271928	0.0358752	KCNN4
ENSCAFG00000005608	-2.61467	7.78937	-3.7608	0.00272067	0.0358752	EDEM1
ENSCAFG00000011415	-3.10528	4.56664	-3.765	0.00272814	0.0359336	MCUB
ENSCAFG00000003022	6.39506	0.280849	3.8484	0.00274718	0.0361443	MYCL
ENSCAFG00000013724	-4.99395	-1.72816	-3.79798	0.0027827	0.0365709
ENSCAFG00000030931	5.28125	-1.07277	3.80549	0.00278699	0.0365867	LIF
ENSCAFG00000015354	2.10932	6.53148	3.73261	0.00282186	0.0370033	C27H12orf4
ENSCAFG00000002784	4.63897	-0.833909	3.77645	0.00282841	0.0370333	FAM221A
ENSCAFG00000006496	4.33879	-1.0604	3.7675	0.00283041	0.0370333	MITF
ENSCAFG00000003890	2.80331	5.46359	3.73029	0.00285153	0.0372683	DENND11
ENSCAFG00000004911	-5.78085	0.823075	-3.8024	0.00286165	0.0373594	POU2F2
ENSCAFG00000024784	3.02534	2.36084	3.72489	0.00288635	0.0376359	ARL16
ENSCAFG00000013075	-3.34127	4.51482	-3.72959	0.00288919	0.0376359	SH3KBP1
ENSCAFG00000008857	3.46865	1.66129	3.72828	0.00290532	0.0378043	CACNB3
ENSCAFG00000006699	3.56581	2.6225	3.72784	0.00291589	0.0379001	CALCOCO1
ENSCAFG00000018300	2.69332	2.93962	3.71006	0.0029313	0.0380587	PPP1R13B
ENSCAFG00000001397	4.33219	0.843932	3.74088	0.00294195	0.038155
ENSCAFG00000029249	2.39051	4.24847	3.70287	0.00295148	0.0382367	ABT1
ENSCAFG00000014046	-7.04517	3.80882	-3.81648	0.00295749	0.0382727	RASAL2
ENSCAFG00000018951	5.18974	-0.594284	3.75406	0.00299311	0.0386913	CDH6
ENSCAFG00000016007	-2.802	4.49352	-3.69294	0.00301045	0.0388729	KRT10
ENSCAFG00000001867	4.40145	-1.89018	3.7254	0.00301794	0.0389271	KLF9
ENSCAFG00000006728	4.95614	0.152164	3.73546	0.0030447	0.0392295	KIRREL2
ENSCAFG00000001023	-5.85944	4.21421	-3.7534	0.00308599	0.0397183	MEI1
ENSCAFG00000019681	4.176	-1.6458	3.70241	0.00309322	0.0397681	SLC45A1
ENSCAFG00000049139	4.40145	-2.18647	3.70261	0.00312063	0.0400191
ENSCAFG00000030851	4.40145	-1.36712	3.70261	0.00312063	0.0400191	HLF
ENSCAFG00000029191	-2.08517	9.29985	-3.66268	0.0031229	0.0400191	STMN1
ENSCAFG00000004985	-2.31276	9.31921	-3.65984	0.00314003	0.0401951	ACTR3
ENSCAFG00000019132	-4.82119	-1.28669	-3.70487	0.0031663	0.0404875	RPH3AL
ENSCAFG00000012085	4.47738	0.705183	3.69188	0.00318032	0.0406229	ABCC5
ENSCAFG00000031543	4.99626	0.198055	3.7013	0.00320751	0.0408865
ENSCAFG00000030247	3.61374	1.6301	3.66364	0.00320787	0.0408865	ZNF304
ENSCAFG00000007593	6.2021	1.16273	3.7343	0.00322223	0.0410254	PAM
ENSCAFG00000002960	4.62146	-1.49023	3.68379	0.00323821	0.0411845	SYT3
ENSCAFG00000012242	-7.50023	-0.302061	-3.76522	0.00324793	0.0412637	ZNF831
ENSCAFG00000004428	4.23789	-1.83915	3.66683	0.00326749	0.0413347	CYSLTR2
ENSCAFG00000031104	4.23789	-1.38712	3.66683	0.00326749	0.0413347	CX3CR1
ENSCAFG00000045545	4.23789	-2.0492	3.66683	0.00326749	0.0413347
ENSCAFG00000014587	4.23789	-1.76665	3.66683	0.00326749	0.0413347	TNFSF4
ENSCAFG00000016192	-6.10907	-0.019545	-3.71981	0.00327876	0.0414329	SDK1
ENSCAFG00000029098	3.62376	1.62362	3.64709	0.0032879	0.041504	POFUT2
ENSCAFG00000030823	4.65299	-1.45602	3.66983	0.00331012	0.0417399	POMGNT2
ENSCAFG00000016023	3.59887	1.59059	3.63914	0.00332383	0.0418682	COQ8A
ENSCAFG00000014879	4.96333	-0.822925	3.67377	0.00333589	0.0419754	LRRC25
ENSCAFG00000030125	-6.25843	-1.12601	-3.70906	0.00335322	0.0421486	ZNF572
ENSCAFG00000015618	-4.3056	1.90354	-3.64856	0.00336608	0.0422654	TULP3
ENSCAFG00000002865	3.09732	4.07606	3.61964	0.00337147	0.0422882	NFE2L3
ENSCAFG00000031933	-5.39725	-1.3745	-3.67843	0.00337772	0.0423216
ENSCAFG00000015670	2.35197	6.06117	3.60741	0.003391	0.0424431	PTEN
ENSCAFG00000012719	2.04298	8.2793	3.60355	0.00340388	0.0425354	POGZ
ENSCAFG00000005895	-2.60668	5.32605	-3.60643	0.00340556	0.0425354	STIM1
ENSCAFG00000004555	-9.22041	1.25435	-3.77234	0.00341668	0.0426292	RARRES2
ENSCAFG00000045120	4.65299	-2.18177	3.64621	0.00342787	0.042705
ENSCAFG00000019542	3.98209	2.31696	3.62673	0.00343195	0.042705	IFT140
ENSCAFG00000002487	5.898	1.0642	3.68231	0.00343428	0.042705	GABBR2
ENSCAFG00000011398	3.93721	-0.0581185	3.62454	0.0034372	0.042705	CDH24
ENSCAFG00000016180	-5.95935	1.40309	-3.68223	0.00344404	0.0427451	KLF3
ENSCAFG00000010548	-5.40348	-1.42807	-3.66409	0.00345131	0.0427807	DNER
ENSCAFG00000007681	4.40145	-2.10479	3.6338	0.00345414	0.0427807	MFAP3L
ENSCAFG00000009533	2.19352	7.61408	3.58428	0.00350385	0.043351	SSR1
ENSCAFG00000042575	-4.43541	-2.10315	-3.61931	0.00353419	0.0436807
ENSCAFG00000016010	3.41073	-0.288982	3.58901	0.00355734	0.0439208	FSCN1
ENSCAFG00000009276	2.82205	8.82207	3.57639	0.00357162	0.0440365	SERPINB1
ENSCAFG00000047572	-4.9886	-1.66272	-3.62804	0.00357415	0.0440365
ENSCAFG00000002049	4.62146	-1.7489	3.61438	0.00358872	0.04417	RUSC2
ENSCAFG00000030287	-5.0901	-0.665351	-3.62628	0.00359988	0.0442155
ENSCAFG00000004133	-2.69003	6.88941	-3.56949	0.00359989	0.0442155	CCNA2
ENSCAFG00000017318	-5.27106	1.19986	-3.62474	0.0036377	0.0446336	EBF1
ENSCAFG00000009649	5.07137	-0.64359	3.61412	0.00366261	0.0448926	PLEKHA6
ENSCAFG00000025281	-10.3516	2.71268	-3.73812	0.00371934	0.0455408	CD1A8
ENSCAFG00000025083	-8.91869	0.389075	-3.70075	0.0037629	0.0460265	FADS1
ENSCAFG00000005419	2.95308	4.88104	3.54049	0.00377586	0.0461111	PNP
ENSCAFG00000013155	2.40256	3.68913	3.53425	0.00377762	0.0461111	GALE
ENSCAFG00000018589	-3.04235	5.86407	-3.53773	0.00379906	0.046325	OXCT1
ENSCAFG00000011638	-5.10745	-1.49296	-3.58953	0.00380572	0.0463585	SPTA1
ENSCAFG00000009321	1.9731	6.92696	3.52538	0.00381711	0.0464494	RIPK1
ENSCAFG00000031664	3.74725	0.662765	3.54535	0.003838	0.0466555	KCNT2
ENSCAFG00000049968	4.33564	1.35888	3.55942	0.00384716	0.0466684
ENSCAFG00000010713	3.08497	7.14639	3.52965	0.00384876	0.0466684	CAPRIN2
ENSCAFG00000015813	4.78538	-2.08864	3.57157	0.00385296	0.0466684	PADI2
ENSCAFG00000043834	3.55325	0.422517	3.53785	0.00385484	0.0466684
ENSCAFG00000041581	4.51836	-1.69391	3.56259	0.00385921	0.0466735	ZNF697
ENSCAFG00000004128	-4.34185	3.5366	-3.5549	0.00387422	0.0468073	BBS7
ENSCAFG00000006065	2.02904	6.02411	3.51124	0.0038983	0.0470502	PRNP
ENSCAFG00000049079	-6.19825	-1.34233	-3.60206	0.00392341	0.0473049
ENSCAFG00000031529	-7.16447	4.18347	-3.62615	0.00394282	0.0474906	CLEC2D
ENSCAFG00000010051	-3.8655	1.23569	-3.52513	0.00397276	0.0478024
ENSCAFG00000008384	2.54901	3.44543	3.4942	0.00401477	0.0482588	SLC38A7
ENSCAFG00000002390	5.15765	0.629007	3.55434	0.00402089	0.0482804	FAM178B
ENSCAFG00000029137	5.04857	-0.891692	3.55039	0.00402472	0.0482804	ZNF629
ENSCAFG00000003939	2.17281	4.25798	3.48801	0.00403727	0.0483495	HBP1
ENSCAFG00000014771	2.07354	5.56763	3.48743	0.00403866	0.0483495	ING4
ENSCAFG00000003409	-2.75928	8.77556	-3.49051	0.00405014	0.048418	RRM2
ENSCAFG00000012051	2.4029	4.9143	3.48658	0.00405336	0.048418	PDIA5
ENSCAFG00000032142	3.56814	3.6977	3.50388	0.00405667	0.048418	PDE1B
ENSCAFG00000011458	-3.31547	6.88144	-3.49595	0.00407177	0.0485072	IRAG2
ENSCAFG00000004583	-6.72115	-0.622413	-3.59237	0.00407234	0.0485072	RAB37
ENSCAFG00000045561	-6.89639	-0.79392	-3.58773	0.00413138	0.0491609
ENSCAFG00000031346	-8.65732	1.91686	-3.63035	0.0041444	0.0492528	RHOU
ENSCAFG00000000602	-3.62642	2.06813	-3.49035	0.00414778	0.0492528	RRM2B
ENSCAFG00000046028	3.90703	0.558461	3.49672	0.0041516	0.0492528
ENSCAFG00000040530	4.86711	-1.52841	3.51355	0.00421874	0.0499993
ENSCAFG00000014040	-5.80725	-0.819001	-3.53886	0.00423984	0.0501618	CDCP1
ENSCAFG00000016039	3.68231	1.64369	3.4763	0.00424426	0.0501618	PSEN2
ENSCAFG00000018807	-6.03216	0.536349	-3.54477	0.00424518	0.0501618	IMPA2
ENSCAFG00000016588	4.97293	-0.494382	3.51178	0.00425053	0.0501749	BRME1
ENSCAFG00000003989	3.67199	3.55938	3.47417	0.00425624	0.0501923	PLXNA1
ENSCAFG00000046556	-6.04071	-1.22434	-3.5407	0.00427295	0.0503391
ENSCAFG00000017339	-4.3973	-0.057572	-3.48979	0.00428124	0.0503784
ENSCAFG00000017113	4.51836	-1.54022	3.49278	0.00428481	0.0503784	DCST1
ENSCAFG00000013039	-4.73265	-1.27197	-3.49327	0.00432305	0.0507565	ZNF365
ENSCAFG00000017147	4.20797	1.94853	3.47752	0.00432555	0.0507565	ANGEL1
ENSCAFG00000001671	-2.20624	6.37578	-3.43757	0.00435179	0.0510138	MTAP
ENSCAFG00000010156	2.27945	3.69662	3.43491	0.00437142	0.0511932	SUMF2
ENSCAFG00000011466	-5.02643	1.37232	-3.49414	0.00437578	0.0511936	IL24
ENSCAFG00000048946	2.13996	5.23623	3.432	0.00438615	0.0512059
ENSCAFG00000007797	4.67716	-0.717858	3.48157	0.00438889	0.0512059	MARVELD2
ENSCAFG00000013269	-4.67529	-1.7141	-3.48137	0.00438982	0.0512059	ID3
ENSCAFG00000020135	3.84774	3.33964	3.4557	0.00440462	0.0513279	FNBP1L
ENSCAFG00000013594	-5.48053	-1.42545	-3.49972	0.00443114	0.0515861	ZNF280B
ENSCAFG00000016837	-5.952	1.21168	-3.51198	0.00444476	0.0516939	SKAP1
ENSCAFG00000014297	-5.13751	-0.231218	-3.48528	0.00445761	0.0517924	ZC3H12C
ENSCAFG00000043687	3.80055	0.188659	3.44294	0.00448164	0.0520205
ENSCAFG00000000185	-2.04149	7.58008	-3.41623	0.00448811	0.0520445	STX7
ENSCAFG00000011474	-3.44191	5.72858	-3.43101	0.00450441	0.0521823	FCMR
ENSCAFG00000018465	-3.57937	5.72981	-3.42258	0.00458324	0.0530436	PARP8
ENSCAFG00000019357	2.09343	5.14038	3.39701	0.00461953	0.0534113	KCTD5
ENSCAFG00000048191	5.62467	-0.152357	3.4735	0.00464161	0.0535892
ENSCAFG00000018727	-4.74321	3.21097	-3.44616	0.00464397	0.0535892	RAB31
ENSCAFG00000014325	2.86994	3.36697	3.39867	0.00465416	0.0536543	PPM1L
ENSCAFG00000012082	3.47111	2.34578	3.4061	0.00468058	0.0539065	SEMA4B
ENSCAFG00000004022	-2.4022	5.61423	-3.38824	0.00469172	0.0539753	KIAA1109
ENSCAFG00000000367	3.34962	0.609995	3.40131	0.00469569	0.0539753	ENPP3
ENSCAFG00000020370	2.51235	5.99588	3.37307	0.00480572	0.0551865	FHOD1
ENSCAFG00000029822	2.3719	5.72928	3.36467	0.00485837	0.0557369	VPS26B
ENSCAFG00000045225	5.09352	-1.49283	3.42525	0.0048723	0.0558427
ENSCAFG00000013132	3.53458	-0.365294	3.3781	0.00489279	0.056017	FOSL1
ENSCAFG00000000376	-5.62109	-0.322391	-3.43816	0.00489699	0.056017
ENSCAFG00000008380	4.32093	0.591471	3.39649	0.00491228	0.0561184	AQP5
ENSCAFG00000002305	-6.13387	0.261023	-3.45117	0.00491534	0.0561184	LRRC1
ENSCAFG00000016817	3.3022	1.82744	3.36882	0.00492343	0.0561565	KDM6B
ENSCAFG00000028694	4.64981	-1.1152	3.40248	0.00494079	0.0563003	ZNF793
ENSCAFG00000013801	-4.78898	0.00216331	-3.40472	0.00495577	0.0564167	OSBPL6
ENSCAFG00000023869	4.27231	-0.278123	3.38351	0.00499919	0.0567871	ZNF205
ENSCAFG00000014717	4.87616	-2.52677	3.40162	0.0049995	0.0567871	PIANP
ENSCAFG00000024030	-10.6828	1.91401	-3.54684	0.00500272	0.0567871	CD1C
ENSCAFG00000020007	2.38792	4.77795	3.34158	0.00503026	0.0570376	CDC14A
ENSCAFG00000010913	3.70692	0.462629	3.3634	0.00503443	0.0570376	C18H11orf24
ENSCAFG00000041860	-2.51137	5.20372	-3.33777	0.00506678	0.0573491
ENSCAFG00000005954	2.37947	3.85018	3.33125	0.00510834	0.0577643	SUMF1
ENSCAFG00000042774	-5.29001	-1.43707	-3.3955	0.00514571	0.0581312
ENSCAFG00000019555	2.06594	6.48976	3.32373	0.0051539	0.0581683	DNASE1L1
ENSCAFG00000012976	2.40722	4.28932	3.32411	0.00516497	0.0582376	NARF
ENSCAFG00000031290	4.10929	1.82075	3.35597	0.00517573	0.0583034	C1QA
ENSCAFG00000016410	5.67064	1.5705	3.39006	0.00528254	0.05945	PLEKHH1
ENSCAFG00000017115	-3.67031	5.36031	-3.32554	0.00532413	0.059842	DNASE2
ENSCAFG00000012699	-4.72805	-1.98153	-3.35539	0.00532749	0.059842	HMX2
ENSCAFG00000009839	4.51797	1.19326	3.3461	0.00535102	0.0598754	CD101
ENSCAFG00000043602	3.99688	-1.96827	3.32908	0.0053659	0.0598754
ENSCAFG00000007659	3.99688	-2.16814	3.32908	0.0053659	0.0598754	SMAD1
ENSCAFG00000005628	3.99688	-2.28613	3.32908	0.0053659	0.0598754	P2RY6
ENSCAFG00000011123	3.99688	-2.43367	3.32908	0.0053659	0.0598754	LRRC27
ENSCAFG00000037593	3.99688	-1.86434	3.32908	0.0053659	0.0598754
ENSCAFG00000011756	3.99688	-1.88476	3.32908	0.0053659	0.0598754	PLXNA2
ENSCAFG00000031460	1.96371	6.19004	3.2942	0.0053853	0.0600352	ICAM1
ENSCAFG00000002498	-6.76083	1.86795	-3.40739	0.00540383	0.0601484	HDAC9
ENSCAFG00000006694	-4.6452	1.16272	-3.34332	0.00540563	0.0601484	STX2
ENSCAFG00000013049	-5.39147	-0.505182	-3.36544	0.00541377	0.0601824	EGR2
ENSCAFG00000012155	-3.50638	5.61632	-3.30919	0.00542486	0.0602491	LPGAT1
ENSCAFG00000001825	-3.36092	2.91363	-3.30271	0.00545092	0.0604817	CEMIP2
ENSCAFG00000010484	3.03161	3.67423	3.29214	0.00548436	0.0607957	PKP2
ENSCAFG00000014278	-4.0824	1.92759	-3.31545	0.00549859	0.0608963	ABCA12
ENSCAFG00000009472	-2.92469	5.54324	-3.287	0.00551218	0.0609374	PTDSS1
ENSCAFG00000000361	4.49961	-0.885574	3.32607	0.0055126	0.0609374	TBC1D30
ENSCAFG00000009094	-2.90305	6.06859	-3.28374	0.00553661	0.0611457	HPSE
ENSCAFG00000016809	-2.03275	9.17834	-3.26978	0.00558835	0.0616595	RBM25
ENSCAFG00000023704	-6.2971	-0.715279	-3.36536	0.00564759	0.0622551	SLAMF6
ENSCAFG00000007127	-9.06303	0.750473	-3.4339	0.00566328	0.0623696	LMO2
ENSCAFG00000019970	3.66826	1.24243	3.28426	0.00566853	0.0623696	OSGIN1
ENSCAFG00000014541	3.0513	1.91347	3.26903	0.00568269	0.0624673	SPSB2
ENSCAFG00000020391	4.80359	1.15186	3.31463	0.00569082	0.0624882	CES2
ENSCAFG00000043182	4.57374	-1.06407	3.30688	0.00569665	0.0624882
ENSCAFG00000009110	4.09659	-2.1144	3.29168	0.00570523	0.0624882	MT1E
ENSCAFG00000012416	-5.85804	2.15815	-3.34543	0.00570702	0.0624882	CTPS2
ENSCAFG00000019685	3.87313	-1.07062	3.28476	0.005711	0.0624882	CARD9
ENSCAFG00000019534	4.21628	0.105931	3.29017	0.00574889	0.0628446	MIDN
ENSCAFG00000042977	4.49245	-1.7887	3.29714	0.00576037	0.062912
ENSCAFG00000000629	3.72158	2.02358	3.26653	0.00583601	0.0636793	DENND6B
ENSCAFG00000011086	4.52056	-0.299422	3.28578	0.0058693	0.0639835	SLC16A6
ENSCAFG00000010417	2.018	7.17582	3.23543	0.00588513	0.064097	C35H6orf62
ENSCAFG00000001655	4.18935	-1.1025	3.27123	0.00591096	0.0642647	MFSD3
ENSCAFG00000012297	2.31945	5.36172	3.2339	0.0059114	0.0642647	ZDHHC18
ENSCAFG00000007626	1.99057	6.81892	3.23143	0.00592017	0.064266	PIK3R1
ENSCAFG00000032590	-4.54996	3.22415	-3.28082	0.00592238	0.064266	IL21R
ENSCAFG00000010941	-4.68097	-1.61042	-3.28376	0.00593242	0.0643159	SLC24A4
ENSCAFG00000005848	2.46275	3.11869	3.22357	0.00601477	0.0651329
ENSCAFG00000003941	-5.34665	-1.36689	-3.29467	0.00602342	0.0651329	SPATA6
ENSCAFG00000010233	2.47675	2.96127	3.22265	0.00602429	0.0651329	ZBTB21
ENSCAFG00000016097	2.31575	4.74438	3.21537	0.00607927	0.0656673	SHLD2
ENSCAFG00000005865	2.45015	3.38577	3.20921	0.00614602	0.0663274	TMTC4
ENSCAFG00000016022	4.01302	1.61765	3.2401	0.0061516	0.0663274	KLB
ENSCAFG00000016641	3.2514	1.88961	3.22004	0.00615873	0.0663438	CD68
ENSCAFG00000012517	2.75128	1.77621	3.20767	0.00619218	0.0666	TMOD4
ENSCAFG00000028890	4.28704	-1.26062	3.24369	0.00619378	0.0666	ZFP37
ENSCAFG00000008858	-2.13494	7.63222	-3.19218	0.00628712	0.0675423	BMP2K
ENSCAFG00000014550	3.28245	0.833202	3.19866	0.00636958	0.0683555
ENSCAFG00000017282	-6.35552	-0.816832	-3.28843	0.00637752	0.0683555	CYSLTR1
ENSCAFG00000008661	-2.11305	7.35174	-3.1824	0.00638015	0.0683555
ENSCAFG00000018963	-5.39425	0.106904	-3.25381	0.00643109	0.0688388	ATF7IP2
ENSCAFG00000003086	2.26765	8.94345	3.17702	0.00644023	0.0688743	GARS1
ENSCAFG00000032169	-6.62985	-0.788646	-3.28919	0.0064489	0.0689048
ENSCAFG00000001228	3.62679	2.36583	3.19777	0.00645912	0.0689516	DENND3
ENSCAFG00000016161	4.69026	-1.50789	3.22811	0.00646675	0.0689709	FAM114A1
ENSCAFG00000009488	-1.99683	7.82266	-3.16472	0.0065497	0.0697927	MTDH
ENSCAFG00000000300	2.56148	4.83307	3.16411	0.00659282	0.0701848	HIVEP2
ENSCAFG00000019652	-2.54431	4.84356	-3.16337	0.00659837	0.0701848	ARID3A
ENSCAFG00000031909	3.0198	1.49956	3.167	0.0066315	0.0704739	ZNF790
ENSCAFG00000028570	3.09216	2.32164	3.16697	0.00664568	0.0705612	DUSP3
ENSCAFG00000025152	3.06395	2.35468	3.16274	0.00668325	0.0708964	ZC3HAV1L
ENSCAFG00000004990	-2.69338	4.58678	-3.15462	0.00670496	0.071063	SLC35F5
ENSCAFG00000009055	2.47034	3.45387	3.14949	0.00673168	0.0712823	JMY
ENSCAFG00000008877	-3.24675	7.62031	-3.15891	0.00676108	0.0715296	BUB1B
ENSCAFG00000014472	2.59811	2.88752	3.14522	0.00678957	0.0717668	GPR137
ENSCAFG00000001534	-6.64011	0.471175	-3.24726	0.00688687	0.0727303	TLE4
ENSCAFG00000016053	2.92364	1.13569	3.13879	0.0069058	0.0728651	MNS1
ENSCAFG00000009786	-6.15511	-0.999388	-3.2305	0.00691491	0.0728962	MAB21L3
ENSCAFG00000049485	2.4575	4.01537	3.13054	0.00692764	0.0729654
ENSCAFG00000031667	-4.39452	-0.0993431	-3.17372	0.00693518	0.0729798	ADH4
ENSCAFG00000009784	-6.04639	-0.960799	-3.22377	0.0069524	0.073096	SLC22A15
ENSCAFG00000011677	2.28155	8.00573	3.12537	0.00696762	0.073191	EPB41
ENSCAFG00000032071	-1.98582	7.13684	-3.12157	0.00699353	0.0733979	EIF1AX
ENSCAFG00000009494	3.92126	-0.529612	3.14892	0.00705044	0.0739297	DENND2C
ENSCAFG00000019270	3.99576	0.970733	3.15023	0.00705959	0.0739599	PLXNB3
ENSCAFG00000005906	5.55545	1.21253	3.1969	0.00708143	0.0741039	PYCR1
ENSCAFG00000011392	-4.53802	-1.56665	-3.16434	0.00708586	0.0741039	SSPN
ENSCAFG00000004584	-2.45074	4.44208	-3.11463	0.00709725	0.0741575	TSC22D1
ENSCAFG00000011814	3.26708	1.01347	3.12364	0.00714205	0.0745597	RHOD
ENSCAFG00000032693	2.49199	3.45641	3.10686	0.00718635	0.0749357	AIF1
ENSCAFG00000019666	-3.02791	4.00818	-3.11428	0.00719073	0.0749357	PER3
ENSCAFG00000003954	-4.22786	-1.40416	-3.14177	0.00722995	0.075278	FKBP1B
ENSCAFG00000017709	-6.86855	-0.584332	-3.22098	0.00724795	0.0753991	CLMN
ENSCAFG00000002113	4.31658	-0.714265	3.14084	0.00727097	0.0755721	INSL6
ENSCAFG00000016917	4.21326	1.86769	3.13506	0.00730055	0.0758129	SYT11
ENSCAFG00000003307	3.34072	0.909044	3.10811	0.00733382	0.0760417	DOCK4
ENSCAFG00000032164	-4.67858	-0.0636092	-3.14651	0.00733544	0.0760417	ZNF792
ENSCAFG00000010957	1.99002	5.41859	3.0827	0.00742073	0.0768585	KLHL42
ENSCAFG00000029740	4.63543	-1.05652	3.13606	0.00743993	0.0769899	MSRB3
ENSCAFG00000002300	-4.73877	-1.80663	-3.13727	0.00746407	0.0771723	KLHL31
ENSCAFG00000007906	-5.43987	-1.14441	-3.15484	0.00751973	0.0776798	WWC2
ENSCAFG00000019489	-5.81531	-1.03806	-3.1656	0.00753103	0.0777287	TP73
ENSCAFG00000030792	-5.15983	-1.16986	-3.14146	0.00757283	0.0780889	CA13
ENSCAFG00000009789	2.03519	5.91587	3.06902	0.00757914	0.0780889	YAF2
ENSCAFG00000029920	2.52972	3.57107	3.07047	0.00760248	0.0782612	TSC22D3
ENSCAFG00000016298	-4.76083	1.21946	-3.12434	0.0076246	0.0784207	TMEM102
ENSCAFG00000010155	-2.16015	8.53907	-3.0643	0.00764026	0.0785135	NFKB2
ENSCAFG00000011804	3.6319	0.245585	3.08746	0.00765779	0.0786253	CIART
ENSCAFG00000001424	2.65182	3.04637	3.06303	0.00770716	0.0790635	PLA2G6
ENSCAFG00000008881	-4.29648	-1.14089	-3.09887	0.00775408	0.079476	PRDM8
ENSCAFG00000028541	2.77103	2.03342	3.05885	0.00777701	0.079642	ZFP30
ENSCAFG00000018466	3.53874	0.536937	3.07367	0.00779335	0.0797339	ADAP2
ENSCAFG00000020216	2.50987	3.48272	3.05358	0.00779947	0.0797339	NR6A1
ENSCAFG00000012376	4.59438	0.991466	3.10377	0.0078085	0.0797573	VASH2
ENSCAFG00000016253	2.02424	4.79798	3.04825	0.00782337	0.0798402	DNAJC16
ENSCAFG00000000886	-2.94712	7.25351	-3.05431	0.00786711	0.0802174	DSE
ENSCAFG00000000308	2.42578	4.64412	3.04486	0.00789427	0.0803629	CTDSP2
ENSCAFG00000026101	-3.99906	-0.52053	-3.07825	0.00789497	0.0803629	SNORD18
ENSCAFG00000009202	-2.47085	7.58378	-3.04412	0.00790847	0.0804129	KNL1
ENSCAFG00000002165	5.02707	2.90298	3.10911	0.00791348	0.0804129	PKHD1
ENSCAFG00000049422	4.25706	-1.87067	3.08379	0.00792348	0.0804454
ENSCAFG00000032469	2.72718	2.45208	3.04328	0.00795743	0.0807208	DDIT4
ENSCAFG00000045663	4.35656	-2.1949	3.08259	0.00797693	0.0808493
ENSCAFG00000020179	4.71767	-0.735438	3.09337	0.00798574	0.0808693	TGFBR3
ENSCAFG00000013035	-6.82378	-0.659536	-3.15434	0.00803147	0.0812628
ENSCAFG00000015800	-1.86508	8.23923	-3.02858	0.00805747	0.0814562	MYO5A
ENSCAFG00000014091	2.67458	1.53573	3.03213	0.00808569	0.0816717	RBP5
ENSCAFG00000018776	-2.74949	4.9331	-3.03138	0.00810859	0.0818085	NTAN1
ENSCAFG00000013984	3.99004	-1.33239	3.06023	0.00811623	0.0818085	CCDC103
ENSCAFG00000012392	1.90568	7.56578	3.02362	0.00811998	0.0818085	CDC42SE1
ENSCAFG00000016686	-3.26604	-0.537525	-3.03875	0.00814107	0.0819511	ANXA2
ENSCAFG00000048640	-7.56672	-0.162032	-3.16426	0.00815827	0.0820544
ENSCAFG00000018719	2.55966	6.30184	3.02283	0.00818369	0.0822294	ALDOC
ENSCAFG00000030691	-4.9833	-1.8679	-3.08584	0.00818957	0.0822294	ARHGAP8
ENSCAFG00000014739	-4.92959	-1.63961	-3.07149	0.0083536	0.0838052	GUCY1A2
ENSCAFG00000014212	-3.02721	1.96869	-3.01351	0.00839812	0.0841805	TANGO2
ENSCAFG00000010783	1.71786	8.56948	2.99884	0.00843091	0.0844304	TMEM248
ENSCAFG00000011236	4.95922	-1.49307	3.0661	0.00843733	0.0844304	AXIN2
ENSCAFG00000023272	3.70738	-2.20555	3.0264	0.00844669	0.0844526	FSTL3
ENSCAFG00000003977	2.95542	4.53268	3.00697	0.00846531	0.0845673	PIK3CG
ENSCAFG00000018641	-4.71496	1.8406	-3.05388	0.00849485	0.0847908	LGALS9
ENSCAFG00000010696	-2.57236	5.3356	-2.996	0.00853084	0.0850255	ADD3
ENSCAFG00000003871	-2.04048	7.45816	-2.99171	0.00853275	0.0850255	EPS15
ENSCAFG00000030126	-3.49003	1.08345	-3.00798	0.00861291	0.0857521	CRH
ENSCAFG00000010123	2.04084	6.07282	2.98212	0.00865956	0.0861068	PSPH
ENSCAFG00000006058	3.58961	-0.580754	3.0069	0.0086631	0.0861068	IRS2
ENSCAFG00000018800	-3.3726	2.61682	-2.99493	0.0087485	0.0868827	TRAF4
ENSCAFG00000000593	-1.77606	9.15369	-2.97187	0.0087883	0.0871368	LMNB1
ENSCAFG00000015023	3.2331	0.546659	2.98834	0.00879245	0.0871368
ENSCAFG00000019621	3.58522	-0.538374	2.997	0.00879619	0.0871368	CCDC78
ENSCAFG00000016399	3.91602	-1.95695	2.99925	0.00889645	0.0880562	LFNG
ENSCAFG00000009423	3.45923	-0.46964	2.98513	0.00891367	0.0880959	C29H8orf37
ENSCAFG00000019565	2.43714	4.79593	2.96589	0.00891536	0.0880959	CLCN7
ENSCAFG00000015162	-1.88128	8.29852	-2.96162	0.00893047	0.0881037	KTN1
ENSCAFG00000013930	2.23708	5.77522	2.96282	0.00893451	0.0881037	NECAP1
ENSCAFG00000010619	2.66908	3.59816	2.96703	0.00893848	0.0881037	BICD1
ENSCAFG00000029387	2.13679	5.22866	2.96031	0.00896091	0.0882512	TIGAR
ENSCAFG00000011253	2.01669	6.79444	2.95697	0.00899982	0.0885606	INTS13
ENSCAFG00000015258	3.88223	0.173331	2.98754	0.00904669	0.0889478	ATP1B1
ENSCAFG00000008401	-6.05082	-0.601411	-3.05078	0.00912853	0.089678	P2RX7
ENSCAFG00000042338	-4.27948	-1.13554	-2.99345	0.0091379	0.0896955
ENSCAFG00000013792	-2.90171	3.67927	-2.95193	0.00920398	0.0902692	STARD5
ENSCAFG00000009659	3.6356	-0.102431	2.96762	0.00922918	0.0904413	HR
ENSCAFG00000013951	3.40644	1.59358	2.96028	0.009246	0.0905312	TM7SF2
ENSCAFG00000046360	-6.83227	-0.960735	-3.0616	0.00930388	0.0910226
ENSCAFG00000013301	3.26273	-0.578055	2.95084	0.0093308	0.0911602	SAXO2
ENSCAFG00000015212	-5.30003	1.42721	-3.01319	0.00933336	0.0911602	FCHO1
ENSCAFG00000010145	-2.11124	5.7092	-2.9316	0.00936457	0.0913896	RAB35
ENSCAFG00000047472	4.48858	-0.388509	2.98349	0.00938141	0.0914512
ENSCAFG00000013735	-6.12283	3.22231	-3.03541	0.00938635	0.0914512	ITGB3
ENSCAFG00000012844	4.51858	3.16721	2.98342	0.00939687	0.0914593	IL10RA
ENSCAFG00000016357	1.96466	5.47919	2.92838	0.00940265	0.0914593	DBN1
ENSCAFG00000007134	-4.29763	-1.79095	-2.97389	0.00943233	0.0916726	MYBPC1
ENSCAFG00000006157	2.40299	3.50429	2.92505	0.00949073	0.0921044	MAVS
ENSCAFG00000030413	-5.21745	-1.63055	-2.99986	0.00949233	0.0921044	OR6N2
ENSCAFG00000008992	-2.57585	5.12476	-2.92318	0.00954712	0.0925601	NBN
ENSCAFG00000011041	4.12523	-0.574551	2.95921	0.00956983	0.0927043	CSF2RA
ENSCAFG00000006421	-7.83809	-0.0301859	-3.06828	0.00959957	0.0929095	GAS6
ENSCAFG00000003300	-3.92456	2.00444	-2.95047	0.00960776	0.0929095	RNF144A
ENSCAFG00000015078	3.63075	0.885818	2.94135	0.00961458	0.0929095	FAM184B
ENSCAFG00000000925	3.91602	-1.71535	2.94539	0.00968074	0.0930353	DCBLD1
ENSCAFG00000016342	3.70738	-2.00584	2.93801	0.00969839	0.0930353	PCDH7
ENSCAFG00000028971	3.70738	-2.15839	2.93801	0.00969839	0.0930353	CCDC85C
ENSCAFG00000045997	3.70738	-2.11702	2.93801	0.00969839	0.0930353
ENSCAFG00000011782	3.70738	-2.13447	2.93801	0.00969839	0.0930353	GFRA1
ENSCAFG00000009961	3.70738	-2.54167	2.93801	0.00969839	0.0930353	ADAMTS15
ENSCAFG00000048730	3.70738	-2.11509	2.93801	0.00969839	0.0930353
ENSCAFG00000044856	3.70738	-2.51697	2.93801	0.00969839	0.0930353
ENSCAFG00000017974	3.70738	-2.27838	2.93801	0.00969839	0.0930353	NOL4
ENSCAFG00000031728	-4.70267	-1.78857	-2.96893	0.0097065	0.0930377	YAP1
ENSCAFG00000014523	1.93871	6.56974	2.9064	0.00972583	0.0931475	ENO2
ENSCAFG00000001596	-4.41964	2.81156	-2.95595	0.00976361	0.0933291	FOXP4
ENSCAFG00000002796	2.07993	6.33978	2.90432	0.00976498	0.0933291	CCDC88A
ENSCAFG00000001551	-2.18596	7.577	-2.90466	0.00976847	0.0933291	PSIP1
ENSCAFG00000016310	-3.33139	5.86434	-2.92232	0.0097812	0.0933754	IKZF3
ENSCAFG00000030107	3.55083	0.255873	2.92517	0.00982685	0.0937166	ATP6V1FNB
ENSCAFG00000007036	-5.44532	4.9441	-2.98503	0.00983279	0.0937166	CD22
ENSCAFG00000006105	2.09594	4.21777	2.89917	0.00984409	0.0937229	POC1B
ENSCAFG00000020133	4.18094	1.88905	2.94272	0.00984931	0.0937229	BCAR3
ENSCAFG00000033502	4.85256	-0.350898	2.96076	0.00991009	0.0942255
ENSCAFG00000046637	1.72466	7.12813	2.89283	0.00992573	0.0942984
ENSCAFG00000028636	3.85178	2.14498	2.92701	0.00993406	0.0943018	IGFBP6
ENSCAFG00000001417	-3.0821	2.15034	-2.90433	0.00996752	0.0945435	KIF27
ENSCAFG00000048800	-6.29177	-0.938981	-3.00218	0.00997624	0.0945504
ENSCAFG00000012215	-2.52599	6.03936	-2.8935	0.00998665	0.0945734	AP1S2
ENSCAFG00000029125	4.09314	-1.16001	2.92962	0.0100108	0.0946703	SIRPB2
ENSCAFG00000017387	2.79387	5.35148	2.89576	0.0100129	0.0946703	PIK3R5
ENSCAFG00000009484	2.37635	4.07712	2.88878	0.0100345	0.0947984	MFSD6
ENSCAFG00000010188	-4.23217	1.35725	-2.92662	0.0101292	0.095547	LGR4
ENSCAFG00000009092	2.87687	1.27845	2.88978	0.0101299	0.095547	PAIP2B
ENSCAFG00000012633	1.92675	7.51508	2.87766	0.0101669	0.0958195	PI4KB
ENSCAFG00000013828	2.96397	5.01739	2.88763	0.0101908	0.0959686	ADORA2A
ENSCAFG00000030466	4.0114	-1.10507	2.90887	0.010302	0.0969384
ENSCAFG00000007045	4.44472	-0.745479	2.91987	0.0103508	0.0972719	ID1
ENSCAFG00000046287	-4.15486	-2.12237	-2.91025	0.0103538	0.0972719
ENSCAFG00000009498	-4.98372	3.5062	-2.93573	0.0103833	0.0974712	ADA
ENSCAFG00000005348	-9.5167	0.933447	-3.05365	0.0104188	0.0976649	EHD3
ENSCAFG00000011441	-4.22481	3.27007	-2.90845	0.0104205	0.0976649	CFAP94
ENSCAFG00000020081	3.87901	-1.21593	2.89401	0.0104779	0.0981253	BCAR1
ENSCAFG00000020300	-4.9025	-1.43547	-2.92559	0.0105072	0.0982862	LPAR3
ENSCAFG00000005258	3.85121	-0.80551	2.89112	0.0105117	0.0982862	TOGARAM2
ENSCAFG00000019368	2.22296	3.84603	2.85547	0.0105452	0.0985218	TEDC2
ENSCAFG00000000963	1.8753	5.24056	2.85286	0.0105624	0.0986046	RGL2
ENSCAFG00000001489	2.0466	5.05225	2.85191	0.0105872	0.098758	ZFAND3
ENSCAFG00000009120	2.63207	4.95145	2.85635	0.0106032	0.0988292	RIOX2
ENSCAFG00000010807	-5.3006	5.22489	-2.93212	0.0106179	0.0988888	PDCD4
ENSCAFG00000006977	3.07746	0.479236	2.86097	0.0106641	0.099241	ABTB2
ENSCAFG00000013086	-6.83687	-0.861515	-2.97385	0.0107038	0.0995322
ENSCAFG00000009427	-4.95571	-0.315461	-2.91386	0.0107354	0.0997477	PTPN13
ENSCAFG00000012001	2.67544	3.92041	2.84628	0.0107815	0.100097	ARL4C
ENSCAFG00000015349	2.77962	3.13957	2.84705	0.0107975	0.100167	FNDC3B
ENSCAFG00000008430	-7.44364	-0.341217	-2.98377	0.0108133	0.100235	PAG1
ENSCAFG00000019169	-1.8629	6.39098	-2.83713	0.0108225	0.100241	MYO1C
ENSCAFG00000025502	-2.72189	3.81217	-2.84382	0.0108355	0.100283	GTDC1
ENSCAFG00000014350	-4.81533	2.74043	-2.90261	0.0108487	0.100283	MEF2B
ENSCAFG00000011443	5.00651	2.26592	2.90875	0.0108524	0.100283	IL10
ENSCAFG00000032627	3.87313	-1.54549	2.86902	0.0108966	0.100613
ENSCAFG00000013663	-4.34685	-1.81754	-2.8834	0.0109115	0.100672	GNAZ
ENSCAFG00000015883	-6.2592	-1.39675	-2.94048	0.0109935	0.101228	NRG3
ENSCAFG00000002982	-5.85984	3.95797	-2.92815	0.0109955	0.101228	MYBPC2
ENSCAFG00000001394	4.56944	1.47884	2.88573	0.0109996	0.101228	ETV7
ENSCAFG00000025390	4.0114	-1.88306	2.86706	0.011006	0.101228	SLC22A17
ENSCAFG00000003077	2.10522	5.91028	2.8232	0.0110739	0.101773	GGCT
ENSCAFG00000014447	4.25706	-2.04207	2.8687	0.0111169	0.102089	CFAP97D1
ENSCAFG00000015087	-5.46735	3.21637	-2.90789	0.0111332	0.10216	PLAAT4
ENSCAFG00000010241	2.5401	3.11549	2.82205	0.0111622	0.102336	PXN
ENSCAFG00000010499	3.52358	1.90758	2.84289	0.0111697	0.102336	CDON
ENSCAFG00000008997	2.67031	2.75841	2.81986	0.0112333	0.102781	OTULINL
ENSCAFG00000008143	-4.24108	0.607127	-2.86148	0.0112357	0.102781	MSRA
ENSCAFG00000014538	5.23597	0.163798	2.89398	0.0112471	0.102805	LRRC23
ENSCAFG00000004163	2.34279	3.60958	2.81433	0.0112579	0.102825	HMCES
ENSCAFG00000010498	-5.4005	0.71896	-2.89828	0.0112666	0.102825	KCNH7
ENSCAFG00000012295	2.03232	4.59402	2.80868	0.0113202	0.103209	SYCP2
ENSCAFG00000011383	-7.27178	-0.399881	-2.95041	0.0113261	0.103209	CMKLR1
ENSCAFG00000005466	-5.47209	5.19134	-2.89675	0.0113365	0.103223	KYNU
ENSCAFG00000017353	2.56212	3.28293	2.81192	0.0113451	0.103223	SH3BGRL
ENSCAFG00000009510	3.92652	2.35351	2.84333	0.0113789	0.103451	EXD1
ENSCAFG00000012195	-1.86197	7.66024	-2.8037	0.0113982	0.103547	LDHB
ENSCAFG00000006219	3.462	0.359893	2.82577	0.0114438	0.103881	SIGLEC1
ENSCAFG00000010171	4.05746	1.7874	2.84246	0.0114706	0.104044	PHKG1
ENSCAFG00000002987	4.04045	1.72672	2.84113	0.0114849	0.104094	TBX18
ENSCAFG00000020235	-2.17052	6.74764	-2.79603	0.0115581	0.104678	STRBP
ENSCAFG00000012290	3.65602	-0.592272	2.82105	0.0116325	0.105271	SFN
ENSCAFG00000001636	3.12821	0.267776	2.80412	0.0116794	0.105615	PPP1R16A
ENSCAFG00000043332	2.50692	2.23419	2.78927	0.0117393	0.105997
ENSCAFG00000023837	-3.51748	0.775002	-2.81118	0.0117396	0.105997	PTGFRN
ENSCAFG00000017262	2.50859	2.85019	2.7885	0.0117538	0.106044	MYH10
ENSCAFG00000016925	2.66189	2.01177	2.78839	0.0117964	0.106347	FOXO4
ENSCAFG00000018180	-4.72433	-1.8764	-2.84618	0.0118138	0.106423	ANKRD29
ENSCAFG00000000755	-4.05811	3.78878	-2.82266	0.0118376	0.106557	FNIP1
ENSCAFG00000031631	3.08101	1.98895	2.7923	0.0118775	0.106834	MARCHF9
ENSCAFG00000010769	-2.919	4.85392	-2.78643	0.0119204	0.107139	MANBA
ENSCAFG00000016798	2.29051	3.43714	2.77507	0.0119582	0.107397	CREBRF
ENSCAFG00000007582	-3.75505	1.45916	-2.80373	0.0120133	0.10781	SNX25
ENSCAFG00000012470	4.12523	-1.82262	2.81462	0.0120321	0.107891	CASQ1
ENSCAFG00000047048	4.00343	-1.77951	2.81019	0.0120406	0.107891
ENSCAFG00000019864	2.95639	3.46977	2.77933	0.0120687	0.108061	GBGT1
ENSCAFG00000011536	1.99555	4.87496	2.76649	0.0120841	0.108117	ZKSCAN8
ENSCAFG00000011651	-5.64752	1.69522	-2.85723	0.0121896	0.108978	THTPA
ENSCAFG00000004523	4.15579	-1.48334	2.80589	0.0122202	0.109088	ERICH6B
ENSCAFG00000003287	4.15579	-1.27518	2.80589	0.0122202	0.109088	GPR141
ENSCAFG00000010262	3.22056	-0.537758	2.77714	0.0122298	0.10909
ENSCAFG00000017247	3.82795	-0.967223	2.79396	0.0122452	0.109146	SLC24A1
ENSCAFG00000002576	-9.04312	1.08679	-2.93648	0.0123797	0.110262	HIVEP3
ENSCAFG00000017838	2.87474	2.84772	2.75969	0.0124131	0.110476	CYP46A1
ENSCAFG00000017066	1.80226	6.63405	2.74422	0.0124994	0.11116	RPL26
ENSCAFG00000002731	-7.53104	0.821759	-2.89487	0.0125203	0.111262	RAPGEF5
ENSCAFG00000041191	1.86138	5.9339	2.74168	0.0125513	0.111454	HMGN4
ENSCAFG00000010860	1.86688	6.07459	2.73771	0.0126294	0.112064	ERGIC2
ENSCAFG00000009637	-4.77334	-1.78418	-2.80429	0.0126676	0.112314	LGI3
ENSCAFG00000000784	2.14019	5.47529	2.73649	0.0126766	0.112314	TTC38
ENSCAFG00000000143	3.50652	0.24898	2.7588	0.0127472	0.112855	HSD17B6
ENSCAFG00000037241	2.81929	0.975139	2.73878	0.0128052	0.113283
ENSCAFG00000008269	2.23695	3.92125	2.72892	0.0128411	0.113516	IL17RB
ENSCAFG00000006757	-7.46694	-0.144813	-2.87485	0.0128977	0.113931	PPFIBP2
ENSCAFG00000011973	4.66142	-0.234467	2.7843	0.013001	0.114758	ZNRF3
ENSCAFG00000047167	-4.83183	0.228413	-2.78958	0.0130122	0.114772
ENSCAFG00000009496	-3.34817	3.98186	-2.74	0.0130385	0.114899	NAB1
ENSCAFG00000012677	-7.13711	0.80488	-2.85913	0.0130461	0.114899	CD79B
ENSCAFG00000016988	2.71612	5.12204	2.72423	0.0130614	0.114948	GBA
ENSCAFG00000012410	2.39259	4.08719	2.71704	0.0131124	0.115311	CRTC3
ENSCAFG00000013371	3.03813	3.787	2.72759	0.0131297	0.115378	ETV6
ENSCAFG00000023355	2.93957	1.51267	2.7236	0.0131658	0.115608
ENSCAFG00000006089	3.70957	-1.75806	2.74168	0.0132278	0.115981	SMOX
ENSCAFG00000006611	3.70957	-2.04474	2.74168	0.0132278	0.115981	HOXC4
ENSCAFG00000013524	2.66687	2.18335	2.71425	0.0132496	0.116086	CRYGS
ENSCAFG00000019549	2.71781	3.2695	2.714	0.0132733	0.116188	TELO2
ENSCAFG00000019083	2.12937	5.73735	2.70655	0.0132809	0.116188	SH3GL1
ENSCAFG00000028762	3.34654	0.302367	2.72701	0.0133084	0.116324	KLRG1
ENSCAFG00000024646	-2.81847	5.10547	-2.71385	0.0133161	0.116324	ERAP2
ENSCAFG00000004847	2.99647	1.79886	2.71495	0.0133734	0.116738	PAFAH1B3
ENSCAFG00000007207	2.51089	3.07816	2.70234	0.0134485	0.117256	LATS2
ENSCAFG00000045017	4.19381	-0.429535	2.74705	0.0134525	0.117256
ENSCAFG00000044056	-4.28527	-2.33504	-2.74913	0.0134747	0.117363
ENSCAFG00000012447	2.95343	2.8422	2.7074	0.0135125	0.117606	TRAF3IP1
ENSCAFG00000031062	3.18921	1.65661	2.71247	0.0135267	0.117643
ENSCAFG00000014079	-7.74487	-0.211377	-2.85151	0.0135462	0.117667	CCDC141
ENSCAFG00000000957	2.79413	3.40183	2.70232	0.0135494	0.117667	SNTB1
ENSCAFG00000015056	1.9711	5.60601	2.69176	0.0135739	0.117755	MAEA
ENSCAFG00000004253	-1.83001	7.02605	-2.69107	0.0135795	0.117755	UGGT1
ENSCAFG00000016984	2.84201	2.04765	2.6959	0.0137078	0.118741	PER1
ENSCAFG00000002306	2.23577	3.86293	2.68682	0.0137133	0.118741	TMEM106B
ENSCAFG00000046588	3.07711	-0.392948	2.69876	0.013761	0.119013	C1orf54
ENSCAFG00000016807	3.2781	0.586546	2.70341	0.0137739	0.119013	SCRN2
ENSCAFG00000010085	-4.45294	-0.649198	-2.74117	0.0137748	0.119013	ATP10A
ENSCAFG00000014013	2.72787	3.8414	2.68941	0.0137999	0.119142	LIMD1
ENSCAFG00000048755	4.28704	-1.93286	2.73165	0.0138594	0.119569
ENSCAFG00000028524	-6.94504	0.650125	-2.81289	0.0139432	0.120204	IFNLR1
ENSCAFG00000031719	-7.08532	1.87019	-2.81594	0.0139608	0.120242	CD3D
ENSCAFG00000007649	-10.1732	2.68345	-2.88304	0.0139679	0.120242	MPEG1
ENSCAFG00000016449	-6.77198	-0.31155	-2.80574	0.0139961	0.120397	FCRL1
ENSCAFG00000033183	-2.78236	2.92006	-2.67469	0.0141462	0.121598
ENSCAFG00000017017	3.45846	-0.814404	2.6909	0.014166	0.121598	THBS3
ENSCAFG00000041155	3.26299	0.403529	2.68518	0.0141682	0.121598
ENSCAFG00000004375	-2.63392	6.46037	-2.6706	0.0141769	0.121598	NUP210
ENSCAFG00000018914	-3.61433	4.07755	-2.69409	0.0142018	0.121724	INTS6L
ENSCAFG00000016120	3.19293	-0.137798	2.68125	0.014214	0.12174	SPTB
ENSCAFG00000011210	-3.76628	4.67594	-2.69756	0.0142331	0.121816	UNC93B1
ENSCAFG00000047798	-5.86654	-1.21385	-2.76583	0.0142911	0.122223
ENSCAFG00000043448	3.01833	-0.462808	2.67248	0.014312	0.122314
ENSCAFG00000002421	4.24229	-1.44173	2.70711	0.0143813	0.122818	ZNF550
ENSCAFG00000010477	3.94571	-1.46941	2.69622	0.0143994	0.122866
ENSCAFG00000007359	2.80836	2.80877	2.66358	0.0144077	0.122866	ZMYM5
ENSCAFG00000024890	-3.66254	0.38094	-2.6831	0.014488	0.123461	NMT2
ENSCAFG00000005761	-2.42085	4.57617	-2.65248	0.0145144	0.123597	ARL5A
ENSCAFG00000005950	-1.72042	7.03102	-2.64605	0.0145632	0.123879	TPP2
ENSCAFG00000042062	-4.50629	-2.16463	-2.70779	0.0145789	0.123879
ENSCAFG00000028486	1.75214	5.93964	2.64541	0.014579	0.123879	BLOC1S5
ENSCAFG00000003004	1.64637	7.90281	2.64011	0.0146972	0.124794	PPT1
ENSCAFG00000030926	4.9151	-1.17605	2.71587	0.0147236	0.124929	GIPC2
ENSCAFG00000015669	3.19959	5.91761	2.65802	0.0147514	0.125075	ZMIZ1
ENSCAFG00000044070	3.98267	-0.970917	2.67864	0.0148406	0.125741
ENSCAFG00000020310	2.76212	-0.309022	2.64248	0.0148729	0.125925	SMPD3
ENSCAFG00000007742	2.7659	2.69359	2.64012	0.0149302	0.126315	TFDP2
ENSCAFG00000012681	-4.44296	-1.75358	-2.69035	0.0149415	0.126315	GH1
ENSCAFG00000017786	3.99688	-2.46958	2.67451	0.0149511	0.126315	FHOD3
ENSCAFG00000023453	4.23153	-1.64594	2.6812	0.0149844	0.126507	CCL28
ENSCAFG00000003923	3.33298	0.313843	2.65082	0.01501	0.126632	MFSD4B
ENSCAFG00000013408	-1.9082	6.35865	-2.62593	0.0150382	0.126779
ENSCAFG00000000942	3.25826	0.661989	2.64508	0.0150963	0.127179	FAM184A
ENSCAFG00000009829	4.47537	2.38126	2.68401	0.0151229	0.127312	CD2
ENSCAFG00000005984	2.52533	3.10959	2.62115	0.0152809	0.12855	POGLUT2
ENSCAFG00000001871	1.83487	6.64316	2.61404	0.0153153	0.128681	GNPDA2
ENSCAFG00000017294	-7.48677	2.17329	-2.76944	0.0153181	0.128681	P2RY10
ENSCAFG00000004579	-8.30646	0.882128	-2.7877	0.0153529	0.128881	GIMAP4
ENSCAFG00000000192	3.7597	4.60667	2.64685	0.0154307	0.129443	SEMA6A
ENSCAFG00000013602	2.80339	0.532792	2.6162	0.0155232	0.130126	PBLD
ENSCAFG00000016302	4.29415	2.07846	2.65938	0.0155757	0.130469	VWCE
ENSCAFG00000042548	4.2406	-0.592476	2.65709	0.0155861	0.130469
ENSCAFG00000031999	-2.07983	5.35463	-2.60314	0.0156037	0.130524	SLC30A1
ENSCAFG00000011550	2.23105	2.74074	2.60338	0.0156257	0.130616	PFKFB2
ENSCAFG00000019406	2.5963	3.88239	2.60496	0.0157032	0.131171	SPPL2B
ENSCAFG00000017622	-1.88173	7.23909	-2.59723	0.0157264	0.131271	PRKCB
ENSCAFG00000006162	3.25042	1.07497	2.61792	0.0157571	0.131435	SMAD9
ENSCAFG00000013933	-3.77642	5.59652	-2.63352	0.0157783	0.131519	CYBB
ENSCAFG00000016068	2.24519	6.64564	2.5959	0.0158135	0.131719	RFC1
ENSCAFG00000010292	-2.0586	6.56796	-2.59007	0.0159231	0.132539	DOCK10
ENSCAFG00000005698	4.79453	-1.36588	2.66286	0.0159362	0.132555	PDE2A
ENSCAFG00000006669	2.04078	4.90739	2.58194	0.0161246	0.134028	ALKBH6
ENSCAFG00000017484	-2.5706	6.53085	-2.58608	0.0161661	0.13425	CYFIP2
ENSCAFG00000016394	3.36061	-0.282578	2.60442	0.0161828	0.13425	PLEK2
ENSCAFG00000004355	4.29849	-2.03537	2.63577	0.0161854	0.13425	LIMS2
ENSCAFG00000005442	3.16516	1.34354	2.59778	0.0162085	0.134348	DNAH17
ENSCAFG00000000374	-4.42747	0.145097	-2.63637	0.0162898	0.134927	IRAK3
ENSCAFG00000010883	3.80604	-0.195951	2.61367	0.0163155	0.135045	FMO5
ENSCAFG00000007007	4.34103	-0.387453	2.63113	0.0163471	0.135213	ATP8A2
ENSCAFG00000007807	3.85183	-1.31953	2.61199	0.0164006	0.13556	STOX2
ENSCAFG00000032530	-5.96723	-0.268763	-2.68078	0.0165006	0.136292	RGS18
ENSCAFG00000017001	-2.92857	1.52719	-2.57964	0.0165209	0.136363
ENSCAFG00000014066	-4.16969	-1.57447	-2.61559	0.0165996	0.136918
ENSCAFG00000016602	-9.42262	0.934142	-2.76026	0.0166739	0.137435	SMOC1
ENSCAFG00000016457	-8.83732	1.53019	-2.74684	0.0167218	0.137734	FCRL2
ENSCAFG00000029154	-2.448	3.11761	-2.56222	0.0167353	0.137748
ENSCAFG00000000131	2.74384	2.57003	2.56615	0.0167677	0.13792	GLS2
ENSCAFG00000011778	-5.22581	-0.611329	-2.64556	0.0167954	0.138002
ENSCAFG00000020304	-5.40038	-1.16729	-2.65108	0.0168065	0.138002	SSX2IP
ENSCAFG00000014526	4.01613	0.34755	2.60228	0.0168127	0.138002	STAG3
ENSCAFG00000016292	3.22481	-0.506848	2.57592	0.0168276	0.138021	NLGN2
ENSCAFG00000017172	3.05282	0.59341	2.57077	0.0168384	0.138021	CHRNB2
ENSCAFG00000006974	4.18737	0.993663	2.60507	0.0169013	0.138441	C24H20orf96
ENSCAFG00000002016	-6.13416	-0.980052	-2.67061	0.0169209	0.138505	CLIC5
ENSCAFG00000013017	3.68673	-0.617443	2.58601	0.0169472	0.138625	CYB561
ENSCAFG00000007034	-2.19211	6.95394	-2.54313	0.0171657	0.140315	LYN
ENSCAFG00000003834	-4.5587	-0.663526	-2.60588	0.0172463	0.140876	LIN7B
ENSCAFG00000006264	-6.0096	-0.843443	-2.65339	0.017295	0.141177	PCLO
ENSCAFG00000002689	2.98216	2.63491	2.55043	0.0173412	0.141456	MBOAT7
ENSCAFG00000030649	-4.2231	-1.27464	-2.58956	0.0173669	0.141568	C11H5orf63
ENSCAFG00000010370	-3.99093	-2.06739	-2.58054	0.0173885	0.141647	MS4A7
ENSCAFG00000010176	4.64494	-0.75582	2.59895	0.0175295	0.142697	FBXL15
ENSCAFG00000009400	-5.59418	1.27586	-2.62993	0.017583	0.142971	TP53I11
ENSCAFG00000033747	-4.50811	-1.94764	-2.59202	0.0175874	0.142971
ENSCAFG00000006526	3.66517	-0.391518	2.56112	0.0176186	0.143127	LMNTD2
ENSCAFG00000018190	3.14086	0.252859	2.54372	0.0176464	0.143254	GAS2L2
ENSCAFG00000016859	-2.49984	7.77339	-2.52702	0.0177112	0.143645	CHD3
ENSCAFG00000009997	2.68816	0.569861	2.53013	0.0177187	0.143645	ANKRD33B
ENSCAFG00000013230	2.87225	3.18234	2.53334	0.0177418	0.143733	MAP3K13
ENSCAFG00000012487	-3.8009	-1.15533	-2.55761	0.0178515	0.144485	MYO3B
ENSCAFG00000044429	2.69656	4.0665	2.52531	0.0178591	0.144485
ENSCAFG00000018849	-3.1261	3.96577	-2.53488	0.017885	0.144596	SNX29
ENSCAFG00000003729	-1.63816	8.3086	-2.51344	0.0179181	0.144764	SMC6
ENSCAFG00000001884	2.45826	1.93162	2.51803	0.0179459	0.144834	CLDN12
ENSCAFG00000005412	-2.22514	7.40697	-2.51495	0.0179512	0.144834	FBL
ENSCAFG00000010877	2.07185	6.15976	2.51138	0.0180167	0.145138	ABCA5
ENSCAFG00000020363	4.18935	-1.16321	2.56567	0.0180173	0.145138	ZDHHC1
ENSCAFG00000009934	3.81613	1.78402	2.55212	0.0180257	0.145138	ATXN1
ENSCAFG00000011715	-1.80333	7.1232	-2.5078	0.0180848	0.145515	LARP7
ENSCAFG00000003420	1.87704	4.94165	2.50342	0.0182156	0.146468	VRK3
ENSCAFG00000013896	4.70202	-1.23166	2.57625	0.018251	0.146652	MOGAT3
ENSCAFG00000049475	-4.72656	-0.897091	-2.57664	0.0182656	0.14667
ENSCAFG00000002755	1.93932	3.94083	2.49949	0.0183352	0.147129	MALSU1
ENSCAFG00000041383	2.32666	4.64654	2.50124	0.0183748	0.147347
ENSCAFG00000015345	2.44209	2.8263	2.50002	0.0184557	0.147896	CC2D2A
ENSCAFG00000004909	2.06682	3.33357	2.49414	0.0185099	0.148229	ZNF513
ENSCAFG00000029674	-4.49642	-2.17822	-2.55978	0.0185223	0.148229
ENSCAFG00000046940	2.58156	1.51739	2.49961	0.0185349	0.148229
ENSCAFG00000002416	-4.73447	0.799707	-2.5664	0.0185824	0.148508	TDRD7
ENSCAFG00000045348	-6.13178	-0.61159	-2.61294	0.0185984	0.148536
ENSCAFG00000014551	3.26599	0.183039	2.51216	0.0186681	0.148992	GAL3ST4
ENSCAFG00000049086	-3.54365	1.37747	-2.51816	0.0187558	0.149498
ENSCAFG00000019780	-3.63039	3.13904	-2.52105	0.0187568	0.149498	SLC2A6
ENSCAFG00000026620	-3.93941	-1.81869	-2.53035	0.0188033	0.149768
ENSCAFG00000046992	1.84585	5.43552	2.48248	0.0188208	0.149806
ENSCAFG00000040020	3.65154	-1.25569	2.51895	0.0188426	0.149877
ENSCAFG00000025025	2.90272	2.2451	2.49577	0.018855	0.149877	TRIM34
ENSCAFG00000020252	-3.11088	5.9043	-2.5004	0.0188835	0.149959	NQO1
ENSCAFG00000006597	-1.64664	10.0254	-2.47973	0.0188906	0.149959	HMGB1
ENSCAFG00000001673	4.19459	0.0782239	2.53552	0.0189274	0.15015	COMMD5
ENSCAFG00000006879	2.32345	2.77418	2.48013	0.0189947	0.150583	MARCHF8
ENSCAFG00000004447	2.18243	5.57258	2.47695	0.0190442	0.150874	ITM2B
ENSCAFG00000032088	-4.00258	-1.74322	-2.52377	0.0190749	0.15099
ENSCAFG00000009853	1.91451	6.22916	2.47386	0.0190843	0.15099	RANBP9
ENSCAFG00000000123	-6.42953	1.09754	-2.60456	0.0191386	0.151318	ATP8B1
ENSCAFG00000017061	4.73309	-1.92588	2.54308	0.0193027	0.152421	ODF4
ENSCAFG00000014681	3.72625	-0.827616	2.50655	0.0193039	0.152421	MSANTD1
ENSCAFG00000009064	-1.99158	5.68212	-2.46504	0.0193616	0.152741	COPS4
ENSCAFG00000012309	3.09684	-0.349221	2.48397	0.0193731	0.152741	ANXA9
ENSCAFG00000046612	4.40289	-0.875394	2.52851	0.0193832	0.152741
ENSCAFG00000007086	3.14604	1.93101	2.47941	0.0195593	0.154026	LSR
ENSCAFG00000009441	-2.88717	3.69454	-2.47182	0.0195747	0.154045	CD82
ENSCAFG00000015872	3.26498	2.86511	2.48076	0.0196301	0.154369	TSPAN14
ENSCAFG00000006926	4.39352	-2.00589	2.52003	0.019642	0.154369
ENSCAFG00000011495	2.50717	6.10482	2.45998	0.0196919	0.154659	GPX1
ENSCAFG00000019935	-3.11389	3.40391	-2.47229	0.0197534	0.155039	FAM102B
ENSCAFG00000001938	2.43801	5.80697	2.45547	0.0197976	0.155283	VEGFA
ENSCAFG00000009017	-5.47709	3.28191	-2.55038	0.0199082	0.155892	PPP1R16B
ENSCAFG00000005210	3.73604	0.0524086	2.48779	0.0199095	0.155892	IL2RA
ENSCAFG00000029818	-6.09979	-1.2227	-2.57023	0.019921	0.155892	U2
ENSCAFG00000002499	2.60291	0.864505	2.45419	0.019928	0.155892	DYNC2LI1
ENSCAFG00000013353	2.2342	2.90193	2.44656	0.0199932	0.156093	MGST3
ENSCAFG00000015596	3.34481	-2.26482	2.47063	0.020033	0.156093	MAEL
ENSCAFG00000030826	3.34481	-2.3291	2.47063	0.020033	0.156093	GCSAM
ENSCAFG00000032253	3.34481	-1.97326	2.47063	0.020033	0.156093
ENSCAFG00000024995	3.34481	-2.31967	2.47063	0.020033	0.156093	SLCO4C1
ENSCAFG00000029786	3.34481	-1.93521	2.47063	0.020033	0.156093	BDKRB2
ENSCAFG00000002620	3.13594	-0.82545	2.46189	0.0201055	0.156555	TNNT1
ENSCAFG00000019503	2.23134	5.13052	2.44038	0.0201879	0.157094	MBD3
ENSCAFG00000011331	3.63769	-0.83548	2.47495	0.0202136	0.157187	ANKRD35
ENSCAFG00000010827	4.09373	-1.47612	2.49101	0.0202265	0.157187	TTC23
ENSCAFG00000000160	-2.84456	2.73138	-2.44966	0.0202429	0.157211	NAB2
ENSCAFG00000014019	3.49459	1.34645	2.46853	0.0202621	0.157257	MAJIN
ENSCAFG00000008504	-3.20882	1.31604	-2.45811	0.0202991	0.157441	CYP2R1
ENSCAFG00000009448	-4.06003	-1.94314	-2.48708	0.0203152	0.157463	SLC10A6
ENSCAFG00000000896	-2.61905	3.47391	-2.44193	0.0203292	0.157468	DLA-DOA
ENSCAFG00000041542	-4.73508	-1.88302	-2.50858	0.0204275	0.158039
ENSCAFG00000010453	-3.2077	1.44136	-2.45406	0.0204303	0.158039	TARS3
ENSCAFG00000019841	-3.07517	2.70736	-2.4497	0.020443	0.158039	CELSR2
ENSCAFG00000012120	-4.49927	1.54294	-2.49834	0.0204807	0.158167	TRAF5
ENSCAFG00000039898	-4.9673	-1.91427	-2.51484	0.020499	0.158167
ENSCAFG00000016651	-3.16324	3.21611	-2.45058	0.0204997	0.158167	MPDU1
ENSCAFG00000010114	-2.28819	6.79475	-2.42881	0.0205802	0.158685	CIT
ENSCAFG00000010726	1.67141	8.00396	2.42429	0.0206077	0.158794	CLPTM1L
ENSCAFG00000009983	-5.32444	-1.51911	-2.52295	0.0206498	0.159015	ZNF423
ENSCAFG00000033113	-4.20047	-2.37401	-2.48157	0.0206722	0.159083
ENSCAFG00000013746	-3.76769	-0.0583276	-2.4649	0.0206988	0.159185
ENSCAFG00000005312	1.90601	5.24002	2.42123	0.020727	0.159298	PGS1
ENSCAFG00000010871	-4.71642	-0.738525	-2.4986	0.0207411	0.159303	LRP5
ENSCAFG00000014039	2.49212	1.01494	2.42411	0.0208324	0.1599	TRIP6
ENSCAFG00000031623	-3.59924	2.28166	-2.45446	0.0208485	0.15992	DDX43
ENSCAFG00000010585	2.76828	2.76336	2.42846	0.0208756	0.160024	TSSK3
ENSCAFG00000007975	-2.42843	4.25083	-2.42082	0.0209061	0.160154	TERF1
ENSCAFG00000001745	4.07667	1.13222	2.46927	0.0209337	0.160228	CHRNA5
ENSCAFG00000015413	3.80543	-0.788538	2.45877	0.020952	0.160228	COMTD1
ENSCAFG00000032312	4.24294	-0.739533	2.47478	0.0209565	0.160228	ZNF470
ENSCAFG00000004034	-4.68138	3.52123	-2.48993	0.020994	0.160411	EMP3
ENSCAFG00000015045	2.52428	3.82222	2.41792	0.0210562	0.16078	PINK1
ENSCAFG00000013440	3.47471	0.16226	2.44321	0.0210832	0.16078	ADAM8
ENSCAFG00000040103	3.64544	-1.56263	2.44887	0.0210934	0.16078
ENSCAFG00000001540	2.33383	2.58569	2.41336	0.0211075	0.16078
ENSCAFG00000001211	2.49311	7.88652	2.41575	0.0211101	0.16078	HMGA1
ENSCAFG00000015459	-1.9281	5.59929	-2.40887	0.0211368	0.160807
ENSCAFG00000009603	1.74493	5.17331	2.40787	0.0211497	0.160807	SLC35B3
ENSCAFG00000025209	1.79978	4.52193	2.40786	0.0211545	0.160807	ZNF783
ENSCAFG00000028460	4.328	-1.05889	2.46777	0.021308	0.16187
ENSCAFG00000015410	-5.87613	3.24202	-2.51976	0.0214004	0.162375	RCSD1
ENSCAFG00000003260	4.2735	4.05912	2.46292	0.0214062	0.162375	PLEK
ENSCAFG00000028707	2.6364	2.92626	2.40943	0.0214158	0.162375	ITM2C
ENSCAFG00000018316	2.9262	1.54827	2.41291	0.0215362	0.163184	EVI5L
ENSCAFG00000000250	3.72874	-1.65838	2.43476	0.0216857	0.164177	ARHGEF25
ENSCAFG00000008649	-1.87765	6.00053	-2.39172	0.0217064	0.164177	FAM98B
ENSCAFG00000001986	2.73755	2.18564	2.40312	0.0217088	0.164177	TMEM151B
ENSCAFG00000010189	1.7885	5.6386	2.38976	0.0217633	0.164483	CUEDC2
ENSCAFG00000008668	-2.56901	5.34134	-2.39604	0.0218277	0.164865	SEPTIN11
ENSCAFG00000013425	-1.63808	8.39841	-2.38694	0.0218504	0.16493	EIF2S3
ENSCAFG00000017526	3.83547	0.210386	2.43295	0.0218878	0.165108	RNF43
ENSCAFG00000018519	-8.59377	1.02272	-2.57364	0.022043	0.166147	TNFRSF13B
ENSCAFG00000014778	2.96787	1.41989	2.39919	0.0220536	0.166147	ACRBP
ENSCAFG00000044274	-2.92299	2.27789	-2.39584	0.0221278	0.166583	EPSTI1
ENSCAFG00000024620	2.84782	-0.827917	2.3935	0.0221397	0.166583	TMEM253
ENSCAFG00000019716	3.859	-1.27782	2.42457	0.0222196	0.167066	HCN2
ENSCAFG00000001130	-2.55722	5.96712	-2.38421	0.0222328	0.167066	ITPR3
ENSCAFG00000019515	2.90551	3.05913	2.39201	0.0222467	0.167066	DPP7
ENSCAFG00000012184	1.83688	3.98207	2.37552	0.0222604	0.167066
ENSCAFG00000015797	-5.64388	-1.23465	-2.4857	0.022357	0.167684	PADI3
ENSCAFG00000009257	-2.22372	7.48634	-2.37051	0.0225339	0.16878	MED13L
ENSCAFG00000017039	1.67758	6.186	2.36704	0.0225453	0.16878	TAOK2
ENSCAFG00000000165	-2.20847	5.60545	-2.37	0.0225458	0.16878	TNFAIP8
ENSCAFG00000019424	2.31619	3.27501	2.37032	0.0225821	0.168842	PKD1
ENSCAFG00000019673	4.12523	-2.24049	2.42462	0.0225827	0.168842	TNFRSF9
ENSCAFG00000018643	2.32935	2.05506	2.36901	0.0226356	0.169103	SLC25A23
ENSCAFG00000010268	2.11447	4.59485	2.36625	0.0226462	0.169103	MRS2
ENSCAFG00000004497	-1.90975	6.2041	-2.36409	0.0226741	0.169204	ERCC3
ENSCAFG00000000824	2.69154	2.43471	2.37323	0.0227266	0.169268	P4HA2
ENSCAFG00000019587	3.24577	1.98594	2.38871	0.0227349	0.169268	PLXNA3
ENSCAFG00000023107	3.27551	3.75841	2.38943	0.0227446	0.169268	OAS2
ENSCAFG00000012947	2.22735	5.35068	2.36445	0.0227517	0.169268	RCAN3
ENSCAFG00000005544	-1.93649	6.08205	-2.36198	0.0227541	0.169268	KIF16B
ENSCAFG00000018782	-5.10614	-0.502536	-2.45445	0.0228292	0.169719	PRLR
ENSCAFG00000005827	-1.77349	7.97154	-2.35717	0.0229046	0.170097	PRPF40A
ENSCAFG00000041407	3.59056	-0.75222	2.39592	0.0229087	0.170097
ENSCAFG00000002549	2.6588	1.00549	2.36649	0.0229441	0.170252	CCDC30
ENSCAFG00000018372	-2.30214	3.21565	-2.35812	0.0230142	0.170666	PGRMC1
ENSCAFG00000011040	-4.63001	-1.78659	-2.43142	0.0230404	0.170747	EDARADD
ENSCAFG00000010761	2.44787	4.13264	2.35928	0.023054	0.170747	TPST1
ENSCAFG00000033956	2.89856	2.40199	2.36538	0.023206	0.171765
ENSCAFG00000008011	3.42623	0.300576	2.38003	0.0232843	0.172237	FAM83C
ENSCAFG00000019122	2.74945	4.05241	2.35887	0.0233026	0.172264	NAGPA
ENSCAFG00000005161	-1.74384	6.84374	-2.34508	0.023341	0.17244	DARS1
ENSCAFG00000013377	3.06125	-0.678582	2.36531	0.0233849	0.172657	SMIM10L1
ENSCAFG00000007406	-4.04197	2.1588	-2.39793	0.023468	0.173163	TLR3
ENSCAFG00000019233	-4.53218	-0.957568	-2.41594	0.0234926	0.173236	SRL
ENSCAFG00000009148	-2.13006	4.66506	-2.33955	0.0236236	0.174094	CCDC32
ENSCAFG00000018722	-2.02481	5.4073	-2.33822	0.0236405	0.174109	NDE1
[truncated: 10,222 more rows]

## Sheet: MZ1_4h_vs_Ctrl
	logFC	AveExpr	t	P.Value	adj.P.Val	genesName
[truncated: 11,828 more rows]

[truncated: 5 more sheets: MZ1_8h_vs_Ctrl, MZ1_12h_vs_Ctrl, Combo_4h_vs_Ctrl, Combo_8h_vs_Ctrl, Combo_12h_vs_Ctrl]
