# Supplementary material for: Thinking Outside the Box: Indirect Myc Modulation in Canine B-Cell Lymphoma
Source: Animals (Basel). 2024 May 15;14(10):1466. doi: 10.3390/ani14101466 (PMC11117341; doi:10.3390/ani14101466)
Supplement: Supplementary file 1 [file animals-14-01466-s001.zip › Table S4.xlsx]

## Sheet: Foglio1
GSEA in CLBL-1.

## Sheet: BI2536_4h_neg
NAME	GS<br> follow link to MSigDB	GS DETAILS	SIZE	ES	NES	NOM p-val	FDR q-val	FWER p-val	RANK AT MAX	LEADING EDGE
GNF2_MKI67	GNF2_MKI67		26	-0.740709	-1.92811	0	0.00203635	0.04	2135	tags=77%, list=21%, signal=97%
GNF2_PCNA	GNF2_PCNA		62	-0.533143	-1.66925	0.00914634	0.0396195	0.88	2135	tags=48%, list=21%, signal=61%
SOBOLEV_PBMC_PANDEMRIX_AGE_18_64YO_MEDIUM_HIGH_ADVERSE_EVENT_SUBJECTS_1DY_UP	SOBOLEV_PBMC_PANDEMRIX_AGE_18_64YO_MEDIUM_HIGH_ADVERSE_EVENT_SUBJECTS_1DY_UP	Details ...	23	-0.928255	-2.3677	0	0	0	397	tags=74%, list=4%, signal=77%
MODULE_292	MODULE_292	Details ...	70	-0.73026	-2.30155	0	0	0	1047	tags=50%, list=10%, signal=55%
GSE29618_BCELL_VS_MDC_DAY7_FLU_VACCINE_UP	GSE29618_BCELL_VS_MDC_DAY7_FLU_VACCINE_UP	Details ...	144	-0.651228	-2.29597	0	0	0	1177	tags=38%, list=12%, signal=43%
GSE29618_BCELL_VS_MDC_UP	GSE29618_BCELL_VS_MDC_UP	Details ...	142	-0.661167	-2.29295	0	0	0	1116	tags=35%, list=11%, signal=38%
MODULE_345	MODULE_345	Details ...	58	-0.733418	-2.2685	0	0	0	1047	tags=50%, list=10%, signal=55%
GSE10325_BCELL_VS_MYELOID_UP	GSE10325_BCELL_VS_MYELOID_UP	Details ...	146	-0.635305	-2.25261	0	0	0	1177	tags=34%, list=12%, signal=37%
GSE29618_BCELL_VS_MONOCYTE_UP	GSE29618_BCELL_VS_MONOCYTE_UP	Details ...	139	-0.636937	-2.23465	0	0	0	1177	tags=32%, list=12%, signal=36%
GSE10325_CD4_TCELL_VS_BCELL_DN	GSE10325_CD4_TCELL_VS_BCELL_DN	Details ...	133	-0.634652	-2.20103	0	0	0	1044	tags=36%, list=10%, signal=40%
SOBOLEV_PBMC_PANDEMRIX_AGE_18_64YO_HIGH_VS_LOW_RESPONDERS_MEDIUM_HIGH_ADVERSE_EVENTS_SCORE_1DY_CORRELATED_WITH_TRANSITIONAL_B_CELLS_UP	SOBOLEV_PBMC_PANDEMRIX_AGE_18_64YO_HIGH_VS_LOW_RESPONDERS_MEDIUM_HIGH_ADVERSE_EVENTS_SCORE_1DY_CORRELATED_WITH_TRANSITIONAL_B_CELLS_UP	Details ...	16	-0.946073	-2.19771	0	0	0	397	tags=88%, list=4%, signal=91%
GSE29618_BCELL_VS_MONOCYTE_DAY7_FLU_VACCINE_UP	GSE29618_BCELL_VS_MONOCYTE_DAY7_FLU_VACCINE_UP	Details ...	145	-0.630363	-2.18876	0	0	0	1115	tags=31%, list=11%, signal=34%
GSE29618_BCELL_VS_PDC_UP	GSE29618_BCELL_VS_PDC_UP	Details ...	146	-0.625401	-2.14983	0	0.000109535	0.001	1213	tags=37%, list=12%, signal=41%
MODULE_436	MODULE_436	Details ...	64	-0.684954	-2.1488	0	0.000100407	0.001	1047	tags=45%, list=10%, signal=50%
GSE29618_BCELL_VS_PDC_DAY7_FLU_VACCINE_UP	GSE29618_BCELL_VS_PDC_DAY7_FLU_VACCINE_UP	Details ...	146	-0.604649	-2.13129	0	9.26836e-05	0.001	1116	tags=36%, list=11%, signal=40%
GAVISH_3CA_MALIGNANT_METAPROGRAM_1_CELL_CYCLE_G2_M	GAVISH_3CA_MALIGNANT_METAPROGRAM_1_CELL_CYCLE_G2_M	Details ...	42	-0.736026	-2.10266	0	8.60634e-05	0.001	2048	tags=81%, list=20%, signal=101%
GSE10325_LUPUS_CD4_TCELL_VS_LUPUS_BCELL_DN	GSE10325_LUPUS_CD4_TCELL_VS_LUPUS_BCELL_DN	Details ...	135	-0.604824	-2.0948	0	8.03258e-05	0.001	1540	tags=44%, list=15%, signal=51%
GSE10325_LUPUS_BCELL_VS_LUPUS_MYELOID_UP	GSE10325_LUPUS_BCELL_VS_LUPUS_MYELOID_UP	Details ...	154	-0.56912	-2.01209	0	0.000296774	0.004	1336	tags=29%, list=13%, signal=32%
MODULE_208	MODULE_208	Details ...	53	-0.656494	-2.00153	0	0.000415134	0.006	1044	tags=43%, list=10%, signal=48%
HOWARD_NK_CELL_INACT_MONOV_INFLUENZA_A_INDONESIA_05_2005_H5N1_AGE_18_49YO_3DY_UP	HOWARD_NK_CELL_INACT_MONOV_INFLUENZA_A_INDONESIA_05_2005_H5N1_AGE_18_49YO_3DY_UP	Details ...	63	-0.628752	-1.97107	0	0.0011076	0.017	2364	tags=65%, list=23%, signal=84%
GSE4984_UNTREATED_VS_GALECTIN1_TREATED_DC_DN	GSE4984_UNTREATED_VS_GALECTIN1_TREATED_DC_DN	Details ...	128	-0.566372	-1.96481	0	0.00110891	0.018	420	tags=19%, list=4%, signal=19%
GNF2_CDC2	GNF2_CDC2	Details ...	56	-0.635708	-1.9323	0	0.00204926	0.035	2364	tags=68%, list=23%, signal=88%
GAVISH_3CA_METAPROGRAM_EPITHELIAL_CELL_CYCLE	GAVISH_3CA_METAPROGRAM_EPITHELIAL_CELL_CYCLE		39	-0.666115	-1.93217	0	0.00195168	0.035	2048	tags=62%, list=20%, signal=77%
GNF2_ESPL1	GNF2_ESPL1		31	-0.71166	-1.93144	0	0.00186297	0.035	2135	tags=74%, list=21%, signal=94%
GSE22886_CD4_TCELL_VS_BCELL_NAIVE_DN	GSE22886_CD4_TCELL_VS_BCELL_NAIVE_DN		110	-0.573999	-1.92398	0	0.0020488	0.042	1085	tags=30%, list=11%, signal=33%
GAVISH_3CA_METAPROGRAM_FIBROBLASTS_CELL_CYCLE	GAVISH_3CA_METAPROGRAM_FIBROBLASTS_CELL_CYCLE		36	-0.683691	-1.91668	0	0.00224508	0.048	2048	tags=64%, list=20%, signal=80%
MODULE_484	MODULE_484		32	-0.706221	-1.91302	0	0.00224969	0.05	1640	tags=53%, list=16%, signal=63%
GAVISH_3CA_METAPROGRAM_B_CELLS_MHC_II	GAVISH_3CA_METAPROGRAM_B_CELLS_MHC_II		35	-0.69328	-1.91295	0	0.00216637	0.05	2096	tags=60%, list=21%, signal=75%
GNF2_RRM2	GNF2_RRM2		38	-0.674348	-1.89773	0	0.00309222	0.072	2135	tags=71%, list=21%, signal=90%
GAVISH_3CA_METAPROGRAM_ENDOTHELIAL_CELL_CYCLE	GAVISH_3CA_METAPROGRAM_ENDOTHELIAL_CELL_CYCLE		38	-0.680529	-1.89738	0	0.00298559	0.072	2048	tags=61%, list=20%, signal=75%
GNF2_CDC20	GNF2_CDC20		51	-0.639968	-1.89729	0	0.00288607	0.072	2220	tags=69%, list=22%, signal=87%
GNF2_CCNB2	GNF2_CCNB2		52	-0.647607	-1.88963	0	0.00335573	0.087	2220	tags=69%, list=22%, signal=88%
GSE16266_LPS_VS_HEATSHOCK_AND_LPS_STIM_MEF_UP	GSE16266_LPS_VS_HEATSHOCK_AND_LPS_STIM_MEF_UP		121	-0.548912	-1.88766	0	0.00336084	0.09	968	tags=31%, list=9%, signal=33%
GSE23568_ID3_KO_VS_WT_CD8_TCELL_DN	GSE23568_ID3_KO_VS_WT_CD8_TCELL_DN		157	-0.532169	-1.88531	0	0.00339801	0.094	956	tags=29%, list=9%, signal=32%
GNF2_CENPE	GNF2_CENPE		36	-0.667522	-1.87862	0	0.00367919	0.104	2350	tags=75%, list=23%, signal=97%
GSE13547_CTRL_VS_ANTI_IGM_STIM_BCELL_12H_UP	GSE13547_CTRL_VS_ANTI_IGM_STIM_BCELL_12H_UP		159	-0.530351	-1.8768	0	0.00367653	0.107	2048	tags=43%, list=20%, signal=53%
GAVISH_3CA_METAPROGRAM_CD4_T_CELLS_CELL_CYCLE	GAVISH_3CA_METAPROGRAM_CD4_T_CELLS_CELL_CYCLE		38	-0.662762	-1.85967	0	0.00483812	0.139	2199	tags=61%, list=22%, signal=77%
GSE6259_DEC205_POS_DC_VS_CD8_TCELL_UP	GSE6259_DEC205_POS_DC_VS_CD8_TCELL_UP		146	-0.529639	-1.85923	0	0.00470736	0.139	1104	tags=21%, list=11%, signal=23%
GNF2_SMC2L1	GNF2_SMC2L1		29	-0.691333	-1.85777	0	0.00461434	0.14	2350	tags=76%, list=23%, signal=98%
GNF2_HMMR	GNF2_HMMR		45	-0.637605	-1.85198	0	0.00500852	0.155	2228	tags=67%, list=22%, signal=85%
GNF2_H2AFX	GNF2_H2AFX		28	-0.688376	-1.83376	0.00268097	0.00654721	0.195	2135	tags=71%, list=21%, signal=90%
GNF2_CENPF	GNF2_CENPF		55	-0.60707	-1.82457	0	0.00747245	0.226	2376	tags=65%, list=23%, signal=85%
MODULE_171	MODULE_171		62	-0.591908	-1.81489	0.00298507	0.0086079	0.257	1044	tags=39%, list=10%, signal=43%
GSE4748_CYANOBACTERIUM_LPSLIKE_VS_LPS_AND_CYANOBACTERIUM_LPSLIKE_STIM_DC_3H_UP	GSE4748_CYANOBACTERIUM_LPSLIKE_VS_LPS_AND_CYANOBACTERIUM_LPSLIKE_STIM_DC_3H_UP		125	-0.512637	-1.79049	0	0.0122722	0.352	967	tags=26%, list=9%, signal=28%
GSE32901_NAIVE_VS_TH17_NEG_CD4_TCELL_UP	GSE32901_NAIVE_VS_TH17_NEG_CD4_TCELL_UP		146	-0.51374	-1.78136	0	0.0134815	0.391	800	tags=24%, list=8%, signal=26%
GNF2_CCNA2	GNF2_CCNA2		61	-0.58695	-1.781	0	0.0132859	0.393	2228	tags=61%, list=22%, signal=77%
GSE26488_CTRL_VS_PEPTIDE_INJECTION_OT2_THYMOCYTE_DN	GSE26488_CTRL_VS_PEPTIDE_INJECTION_OT2_THYMOCYTE_DN		152	-0.506343	-1.77864	0	0.0133559	0.401	998	tags=27%, list=10%, signal=29%
FULLER_PBMC_F_TULARENSIS_VACCINE_LVS_AGE_22_54YO_18HR_TO_48HR_EARLY_DN	FULLER_PBMC_F_TULARENSIS_VACCINE_LVS_AGE_22_54YO_18HR_TO_48HR_EARLY_DN		24	-0.690515	-1.7724	0.00273224	0.0143667	0.433	443	tags=29%, list=4%, signal=30%
GAVISH_3CA_METAPROGRAM_CD4_T_CELLS_UNASSIGNED	GAVISH_3CA_METAPROGRAM_CD4_T_CELLS_UNASSIGNED		32	-0.659908	-1.76679	0.00271739	0.0152106	0.46	732	tags=28%, list=7%, signal=30%
GSE22886_NAIVE_CD4_TCELL_VS_MONOCYTE_UP	GSE22886_NAIVE_CD4_TCELL_VS_MONOCYTE_UP		118	-0.513746	-1.75862	0	0.0166383	0.502	873	tags=26%, list=9%, signal=28%
GSE22886_NAIVE_BCELL_VS_NEUTROPHIL_UP	GSE22886_NAIVE_BCELL_VS_NEUTROPHIL_UP		149	-0.503195	-1.75257	0	0.0176159	0.527	967	tags=17%, list=9%, signal=18%
GSE11961_FOLLICULAR_BCELL_VS_MARGINAL_ZONE_BCELL_UP	GSE11961_FOLLICULAR_BCELL_VS_MARGINAL_ZONE_BCELL_UP		115	-0.510568	-1.73867	0	0.020049	0.583	1081	tags=29%, list=11%, signal=32%
ANDERSON_BLOOD_CN54GP140_ADJUVANTED_WITH_GLA_AF_AGE_18_45YO_6HR_UP	ANDERSON_BLOOD_CN54GP140_ADJUVANTED_WITH_GLA_AF_AGE_18_45YO_6HR_UP		26	-0.667502	-1.73696	0	0.0202479	0.593	590	tags=19%, list=6%, signal=20%
GAVISH_3CA_METAPROGRAM_B_CELLS_GERMINAL_CENTER	GAVISH_3CA_METAPROGRAM_B_CELLS_GERMINAL_CENTER		39	-0.606035	-1.7326	0	0.0212164	0.625	774	tags=28%, list=8%, signal=30%
GSE3982_MEMORY_CD4_TCELL_VS_BCELL_DN	GSE3982_MEMORY_CD4_TCELL_VS_BCELL_DN		146	-0.491611	-1.7177	0	0.0256716	0.692	1676	tags=36%, list=16%, signal=43%
MODULE_188	MODULE_188		90	-0.518814	-1.71035	0	0.0277129	0.723	1140	tags=33%, list=11%, signal=37%
GAVISH_3CA_METAPROGRAM_MACROPHAGES_CELL_CYCLE	GAVISH_3CA_METAPROGRAM_MACROPHAGES_CELL_CYCLE		38	-0.607845	-1.70175	0	0.0298403	0.75	2048	tags=58%, list=20%, signal=72%
GSE22229_RENAL_TRANSPLANT_VS_HEALTHY_PBMC_UP	GSE22229_RENAL_TRANSPLANT_VS_HEALTHY_PBMC_UP		154	-0.484521	-1.70027	0	0.0296639	0.755	1483	tags=32%, list=15%, signal=37%
GNF2_TTK	GNF2_TTK		37	-0.602185	-1.69438	0.00265957	0.0312397	0.787	2135	tags=57%, list=21%, signal=72%
GNF2_BUB1B	GNF2_BUB1B		47	-0.56624	-1.69176	0	0.0317778	0.802	2038	tags=49%, list=20%, signal=61%
MODULE_145	MODULE_145		71	-0.54311	-1.68703	0	0.0331776	0.823	814	tags=31%, list=8%, signal=33%
GSE9509_10MIN_VS_30MIN_LPS_STIM_IL10_KO_MACROPHAGE_DN	GSE9509_10MIN_VS_30MIN_LPS_STIM_IL10_KO_MACROPHAGE_DN		108	-0.50393	-1.67841	0	0.0359434	0.853	1382	tags=36%, list=14%, signal=41%
GAVISH_3CA_METAPROGRAM_CD8_T_CELLS_CELL_CYCLE	GAVISH_3CA_METAPROGRAM_CD8_T_CELLS_CELL_CYCLE		39	-0.584016	-1.66859	0.0084507	0.0393232	0.886	2199	tags=59%, list=22%, signal=75%
GSE22886_NAIVE_CD8_TCELL_VS_MONOCYTE_UP	GSE22886_NAIVE_CD8_TCELL_VS_MONOCYTE_UP		117	-0.484805	-1.66439	0	0.0408576	0.905	603	tags=21%, list=6%, signal=22%
MODULE_361	MODULE_361		99	-0.499592	-1.66079	0	0.0422038	0.913	1140	tags=33%, list=11%, signal=37%
GSE33425_CD8_ALPHAALPHA_VS_ALPHABETA_CD161_HIGH_TCELL_UP	GSE33425_CD8_ALPHAALPHA_VS_ALPHABETA_CD161_HIGH_TCELL_UP		155	-0.460178	-1.64662	0	0.0491205	0.942	982	tags=21%, list=10%, signal=23%
GNF2_CD48	GNF2_CD48		23	-0.646142	-1.64462	0.0129199	0.0495396	0.944	1893	tags=61%, list=19%, signal=75%
GSE2405_0H_VS_9H_A_PHAGOCYTOPHILUM_STIM_NEUTROPHIL_DN	GSE2405_0H_VS_9H_A_PHAGOCYTOPHILUM_STIM_NEUTROPHIL_DN		137	-0.473756	-1.64195	0	0.0502917	0.95	3121	tags=44%, list=31%, signal=62%
GSE45365_HEALTHY_VS_MCMV_INFECTION_CD11B_DC_DN	GSE45365_HEALTHY_VS_MCMV_INFECTION_CD11B_DC_DN		99	-0.496768	-1.63923	0.00653595	0.050884	0.955	2038	tags=48%, list=20%, signal=60%
GAVISH_3CA_METAPROGRAM_B_CELLS_CELL_CYCLE	GAVISH_3CA_METAPROGRAM_B_CELLS_CELL_CYCLE		34	-0.59493	-1.63911	0.00558659	0.0501743	0.955	2048	tags=53%, list=20%, signal=66%
GSE3982_BCELL_VS_CENT_MEMORY_CD4_TCELL_UP	GSE3982_BCELL_VS_CENT_MEMORY_CD4_TCELL_UP		127	-0.4824	-1.63847	0	0.049898	0.955	897	tags=20%, list=9%, signal=22%
GNF2_BUB1	GNF2_BUB1		25	-0.63621	-1.63823	0	0.0493489	0.955	2135	tags=64%, list=21%, signal=81%
GSE24142_EARLY_THYMIC_PROGENITOR_VS_DN2_THYMOCYTE_FETAL_DN	GSE24142_EARLY_THYMIC_PROGENITOR_VS_DN2_THYMOCYTE_FETAL_DN		101	-0.483726	-1.63225	0	0.0521428	0.966	956	tags=23%, list=9%, signal=25%
GSE22886_IGG_IGA_MEMORY_BCELL_VS_BM_PLASMA_CELL_UP	GSE22886_IGG_IGA_MEMORY_BCELL_VS_BM_PLASMA_CELL_UP		168	-0.456235	-1.63064	0	0.0523079	0.967	1994	tags=30%, list=20%, signal=37%
MODULE_301	MODULE_301		100	-0.484937	-1.62984	0	0.052075	0.969	1140	tags=33%, list=11%, signal=37%
MODULE_238	MODULE_238		104	-0.477336	-1.62958	0	0.0514808	0.969	1140	tags=32%, list=11%, signal=35%
GSE39556_UNTREATED_VS_3H_POLYIC_INJ_MOUSE_NK_CELL_UP	GSE39556_UNTREATED_VS_3H_POLYIC_INJ_MOUSE_NK_CELL_UP		144	-0.464161	-1.62925	0	0.051042	0.972	1947	tags=40%, list=19%, signal=48%
GSE2770_UNTREATED_VS_IL12_TREATED_ACT_CD4_TCELL_48H_UP	GSE2770_UNTREATED_VS_IL12_TREATED_ACT_CD4_TCELL_48H_UP		161	-0.463869	-1.62434	0	0.0534412	0.976	927	tags=18%, list=9%, signal=19%
SCHERER_PBMC_APSV_WETVAX_AGE_18_40YO_5_TO_7DY_DN	SCHERER_PBMC_APSV_WETVAX_AGE_18_40YO_5_TO_7DY_DN		15	-0.699748	-1.62241	0.0257732	0.0537103	0.977	610	tags=33%, list=6%, signal=35%
GSE13547_CTRL_VS_ANTI_IGM_STIM_ZFX_KO_BCELL_2H_UP	GSE13547_CTRL_VS_ANTI_IGM_STIM_ZFX_KO_BCELL_2H_UP		134	-0.460732	-1.62034	0	0.0543195	0.981	2067	tags=32%, list=20%, signal=40%
GNF2_STAT6	GNF2_STAT6		65	-0.5114	-1.61727	0.00325733	0.0558601	0.983	1471	tags=29%, list=14%, signal=34%
GSE2405_S_AUREUS_VS_UNTREATED_NEUTROPHIL_DN	GSE2405_S_AUREUS_VS_UNTREATED_NEUTROPHIL_DN		150	-0.455325	-1.61054	0.00393701	0.0587243	0.985	1941	tags=39%, list=19%, signal=48%
GSE3039_ALPHAALPHA_VS_ALPHABETA_CD8_TCELL_DN	GSE3039_ALPHAALPHA_VS_ALPHABETA_CD8_TCELL_DN		134	-0.470139	-1.61009	0	0.0582409	0.985	639	tags=20%, list=6%, signal=21%
GSE22886_TCELL_VS_BCELL_NAIVE_DN	GSE22886_TCELL_VS_BCELL_NAIVE_DN		102	-0.473736	-1.60956	0	0.0578391	0.985	1044	tags=27%, list=10%, signal=30%
MODULE_430	MODULE_430		45	-0.554005	-1.60912	0.00638978	0.0574049	0.986	1640	tags=38%, list=16%, signal=45%
GSE12366_GC_VS_MEMORY_BCELL_UP	GSE12366_GC_VS_MEMORY_BCELL_UP		157	-0.450827	-1.60673	0	0.0581331	0.986	1884	tags=34%, list=18%, signal=42%
GSE22886_NAIVE_TCELL_VS_MONOCYTE_UP	GSE22886_NAIVE_TCELL_VS_MONOCYTE_UP		135	-0.464167	-1.60421	0	0.0589544	0.989	873	tags=22%, list=9%, signal=24%
GSE17974_IL4_AND_ANTI_IL12_VS_UNTREATED_24H_ACT_CD4_TCELL_DN	GSE17974_IL4_AND_ANTI_IL12_VS_UNTREATED_24H_ACT_CD4_TCELL_DN		85	-0.497038	-1.60295	0	0.0588952	0.989	1001	tags=39%, list=10%, signal=43%
GAVISH_3CA_METAPROGRAM_B_CELLS_MEMORY	GAVISH_3CA_METAPROGRAM_B_CELLS_MEMORY		36	-0.582572	-1.59798	0.00561798	0.0614055	0.991	1060	tags=42%, list=10%, signal=46%
GSE37532_TREG_VS_TCONV_PPARG_KO_CD4_TCELL_FROM_LN_UP	GSE37532_TREG_VS_TCONV_PPARG_KO_CD4_TCELL_FROM_LN_UP		177	-0.442662	-1.59584	0	0.0621026	0.991	2220	tags=37%, list=22%, signal=46%
GSE43863_DAY6_EFF_VS_DAY150_MEM_LY6C_INT_CXCR5POS_CD4_TCELL_DN	GSE43863_DAY6_EFF_VS_DAY150_MEM_LY6C_INT_CXCR5POS_CD4_TCELL_DN		155	-0.455913	-1.59053	0	0.0651881	0.994	916	tags=24%, list=9%, signal=26%
GSE10325_LUPUS_CD4_TCELL_VS_LUPUS_MYELOID_UP	GSE10325_LUPUS_CD4_TCELL_VS_LUPUS_MYELOID_UP		141	-0.455917	-1.58702	0	0.066969	0.994	1333	tags=30%, list=13%, signal=34%
BRCA1_DN.V1_UP	BRCA1_DN.V1_UP		38	-0.554243	-1.5826	0.0203488	0.0697023	0.996	887	tags=39%, list=9%, signal=43%
GSE3982_DC_VS_BCELL_DN	GSE3982_DC_VS_BCELL_DN		124	-0.463708	-1.57838	0	0.0721346	0.996	1495	tags=31%, list=15%, signal=35%
GSE10325_CD4_TCELL_VS_MYELOID_UP	GSE10325_CD4_TCELL_VS_MYELOID_UP		133	-0.455134	-1.57557	0	0.073158	0.996	1344	tags=25%, list=13%, signal=28%
GSE36095_WT_VS_HDAC9_KO_TREG_UP	GSE36095_WT_VS_HDAC9_KO_TREG_UP		142	-0.450269	-1.57477	0	0.07293	0.996	1263	tags=28%, list=12%, signal=32%
GSE22886_CD8_TCELL_VS_BCELL_NAIVE_DN	GSE22886_CD8_TCELL_VS_BCELL_NAIVE_DN		107	-0.474449	-1.57397	0	0.0728914	0.996	1044	tags=30%, list=10%, signal=33%
GSE22886_NAIVE_BCELL_VS_MONOCYTE_UP	GSE22886_NAIVE_BCELL_VS_MONOCYTE_UP		112	-0.462065	-1.56914	0	0.0761508	0.996	1100	tags=30%, list=11%, signal=34%
GNF2_CKS1B	GNF2_CKS1B		33	-0.567529	-1.56735	0.0103896	0.0769737	0.997	2228	tags=45%, list=22%, signal=58%
GSE33425_CD161_HIGH_VS_INT_CD8_TCELL_UP	GSE33425_CD161_HIGH_VS_INT_CD8_TCELL_UP		161	-0.437331	-1.56617	0	0.0769376	0.997	982	tags=19%, list=10%, signal=21%
GSE5589_UNSTIM_VS_180MIN_LPS_AND_IL10_STIM_MACROPHAGE_DN	GSE5589_UNSTIM_VS_180MIN_LPS_AND_IL10_STIM_MACROPHAGE_DN		152	-0.437162	-1.56282	0	0.0787186	0.997	1496	tags=26%, list=15%, signal=30%
GSE29614_DAY3_VS_DAY7_TIV_FLU_VACCINE_PBMC_DN	GSE29614_DAY3_VS_DAY7_TIV_FLU_VACCINE_PBMC_DN		132	-0.447142	-1.56153	0	0.0787382	0.997	1402	tags=30%, list=14%, signal=35%
GAVISH_3CA_METAPROGRAM_EPITHELIAL_EPI_1	GAVISH_3CA_METAPROGRAM_EPITHELIAL_EPI_1		22	-0.633063	-1.55846	0.0234375	0.0802761	0.998	369	tags=36%, list=4%, signal=38%
GSE24142_EARLY_THYMIC_PROGENITOR_VS_DN2_THYMOCYTE_ADULT_DN	GSE24142_EARLY_THYMIC_PROGENITOR_VS_DN2_THYMOCYTE_ADULT_DN		132	-0.451049	-1.55413	0	0.0831331	0.999	826	tags=22%, list=8%, signal=24%
GSE3039_NKT_CELL_VS_ALPHAALPHA_CD8_TCELL_DN	GSE3039_NKT_CELL_VS_ALPHAALPHA_CD8_TCELL_DN		120	-0.46162	-1.55295	0	0.0833266	0.999	980	tags=27%, list=10%, signal=29%
GSE12366_GC_BCELL_VS_PLASMA_CELL_UP	GSE12366_GC_BCELL_VS_PLASMA_CELL_UP		158	-0.437368	-1.5505	0	0.0847602	0.999	2030	tags=28%, list=20%, signal=35%
GSE15750_DAY6_VS_DAY10_TRAF6KO_EFF_CD8_TCELL_UP	GSE15750_DAY6_VS_DAY10_TRAF6KO_EFF_CD8_TCELL_UP		174	-0.431386	-1.54781	0	0.0862958	0.999	2350	tags=47%, list=23%, signal=59%
GNF2_PTPN6	GNF2_PTPN6		37	-0.560359	-1.54698	0.0138122	0.0863078	0.999	1583	tags=41%, list=16%, signal=48%
GSE23502_WT_VS_HDC_KO_MYELOID_DERIVED_SUPPRESSOR_CELL_BM_UP	GSE23502_WT_VS_HDC_KO_MYELOID_DERIVED_SUPPRESSOR_CELL_BM_UP		151	-0.445663	-1.54345	0	0.0885066	0.999	1087	tags=20%, list=11%, signal=22%
GNF2_PAK2	GNF2_PAK2		27	-0.586318	-1.54334	0.0247253	0.0878082	0.999	1471	tags=30%, list=14%, signal=35%
GSE15750_DAY6_VS_DAY10_EFF_CD8_TCELL_UP	GSE15750_DAY6_VS_DAY10_EFF_CD8_TCELL_UP		166	-0.432907	-1.5421	0	0.0881533	0.999	2048	tags=41%, list=20%, signal=50%
GSE40225_WT_VS_RIP_B7X_DIABETIC_MOUSE_PANCREATIC_CD8_TCELL_UP	GSE40225_WT_VS_RIP_B7X_DIABETIC_MOUSE_PANCREATIC_CD8_TCELL_UP		145	-0.431512	-1.5364	0	0.0926267	0.999	1322	tags=23%, list=13%, signal=27%
GSE22886_NAIVE_TCELL_VS_DC_UP	GSE22886_NAIVE_TCELL_VS_DC_UP		148	-0.438478	-1.5351	0	0.093079	0.999	1811	tags=28%, list=18%, signal=34%
GSE37534_UNTREATED_VS_PIOGLITAZONE_TREATED_CD4_TCELL_PPARG1_AND_FOXP3_TRASDUCED_DN	GSE37534_UNTREATED_VS_PIOGLITAZONE_TREATED_CD4_TCELL_PPARG1_AND_FOXP3_TRASDUCED_DN		125	-0.440391	-1.53316	0.00371747	0.0941677	0.999	1775	tags=31%, list=17%, signal=37%
GSE21546_WT_VS_SAP1A_KO_AND_ELK1_KO_ANTI_CD3_STIM_DP_THYMOCYTES_DN	GSE21546_WT_VS_SAP1A_KO_AND_ELK1_KO_ANTI_CD3_STIM_DP_THYMOCYTES_DN		152	-0.428049	-1.53014	0	0.0959691	0.999	1597	tags=37%, list=16%, signal=43%
ZAK_PBMC_MRKAD5_HIV_1_GAG_POL_NEF_AGE_20_50YO_AD5_NAB_TITERS_GTE_200_VS_LTE_200_1DY_UP	ZAK_PBMC_MRKAD5_HIV_1_GAG_POL_NEF_AGE_20_50YO_AD5_NAB_TITERS_GTE_200_VS_LTE_200_1DY_UP		86	-0.466751	-1.52253	0.00993378	0.102426	0.999	322	tags=10%, list=3%, signal=11%
GSE39110_DAY3_VS_DAY6_POST_IMMUNIZATION_CD8_TCELL_DN	GSE39110_DAY3_VS_DAY6_POST_IMMUNIZATION_CD8_TCELL_DN		156	-0.43406	-1.52183	0	0.102288	0.999	1496	tags=35%, list=15%, signal=41%
GSE36888_UNTREATED_VS_IL2_TREATED_TCELL_2H_UP	GSE36888_UNTREATED_VS_IL2_TREATED_TCELL_2H_UP		138	-0.440912	-1.52007	0	0.103322	0.999	1692	tags=31%, list=17%, signal=37%
GSE33424_CD161_HIGH_VS_NEG_CD8_TCELL_UP	GSE33424_CD161_HIGH_VS_NEG_CD8_TCELL_UP		157	-0.43096	-1.51755	0.00383142	0.105115	1	900	tags=20%, list=9%, signal=21%
GSE22886_NAIVE_BCELL_VS_DC_UP	GSE22886_NAIVE_BCELL_VS_DC_UP		120	-0.447725	-1.51751	0.00364964	0.104317	1	747	tags=22%, list=7%, signal=23%
GSE2405_0H_VS_12H_A_PHAGOCYTOPHILUM_STIM_NEUTROPHIL_UP	GSE2405_0H_VS_12H_A_PHAGOCYTOPHILUM_STIM_NEUTROPHIL_UP		140	-0.43919	-1.51737	0.00826446	0.103581	1	1230	tags=29%, list=12%, signal=33%
GSE22919_RESTING_VS_IL2_IL12_IL15_STIM_NK_CELL_DN	GSE22919_RESTING_VS_IL2_IL12_IL15_STIM_NK_CELL_DN		165	-0.426554	-1.5167	0	0.103326	1	1259	tags=19%, list=12%, signal=22%
GSE40274_CTRL_VS_EOS_TRANSDUCED_ACTIVATED_CD4_TCELL_DN	GSE40274_CTRL_VS_EOS_TRANSDUCED_ACTIVATED_CD4_TCELL_DN		104	-0.446284	-1.50926	0.00342466	0.110268	1	801	tags=24%, list=8%, signal=26%
GNF2_ST13	GNF2_ST13		51	-0.50771	-1.50904	0	0.109577	1	4201	tags=75%, list=41%, signal=126%
GSE17974_IL4_AND_ANTI_IL12_VS_UNTREATED_48H_ACT_CD4_TCELL_DN	GSE17974_IL4_AND_ANTI_IL12_VS_UNTREATED_48H_ACT_CD4_TCELL_DN		104	-0.444887	-1.50648	0	0.111148	1	992	tags=26%, list=10%, signal=28%
GSE45881_CXCR6HI_VS_CXCR1LO_COLONIC_LAMINA_PROPRIA_DN	GSE45881_CXCR6HI_VS_CXCR1LO_COLONIC_LAMINA_PROPRIA_DN		144	-0.431189	-1.49674	0.00396825	0.121273	1	897	tags=18%, list=9%, signal=20%
GNF2_CKS2	GNF2_CKS2		45	-0.506877	-1.49663	0.0279503	0.120456	1	2228	tags=49%, list=22%, signal=62%
GSE40273_EOS_KO_VS_WT_TREG_DN	GSE40273_EOS_KO_VS_WT_TREG_DN		164	-0.417423	-1.49538	0	0.12098	1	1115	tags=21%, list=11%, signal=24%
GSE40274_FOXP3_VS_FOXP3_AND_XBP1_TRANSDUCED_ACTIVATED_CD4_TCELL_DN	GSE40274_FOXP3_VS_FOXP3_AND_XBP1_TRANSDUCED_ACTIVATED_CD4_TCELL_DN		128	-0.43821	-1.4941	0.0035461	0.12131	1	1127	tags=23%, list=11%, signal=26%
GAVISH_3CA_METAPROGRAM_B_CELLS_RESPIRATION	GAVISH_3CA_METAPROGRAM_B_CELLS_RESPIRATION		34	-0.536627	-1.4924	0.0509915	0.122503	1	232	tags=9%, list=2%, signal=9%
GSE37605_C57BL6_VS_NOD_FOXP3_IRES_GFP_TCONV_UP	GSE37605_C57BL6_VS_NOD_FOXP3_IRES_GFP_TCONV_UP		94	-0.453669	-1.49026	0	0.124174	1	577	tags=18%, list=6%, signal=19%
GSE24634_IL4_VS_CTRL_TREATED_NAIVE_CD4_TCELL_DAY10_UP	GSE24634_IL4_VS_CTRL_TREATED_NAIVE_CD4_TCELL_DAY10_UP		118	-0.437913	-1.48866	0.00389105	0.125188	1	1921	tags=46%, list=19%, signal=56%
GSE25677_MPL_VS_R848_STIM_BCELL_DN	GSE25677_MPL_VS_R848_STIM_BCELL_DN		152	-0.427895	-1.48599	0.00389105	0.127551	1	1405	tags=27%, list=14%, signal=31%
GSE19941_LPS_VS_LPS_AND_IL10_STIM_IL10_KO_MACROPHAGE_UP	GSE19941_LPS_VS_LPS_AND_IL10_STIM_IL10_KO_MACROPHAGE_UP		156	-0.420728	-1.48481	0.003861	0.1281	1	1941	tags=37%, list=19%, signal=44%
GSE7764_NKCELL_VS_SPLENOCYTE_DN	GSE7764_NKCELL_VS_SPLENOCYTE_DN		151	-0.422373	-1.48258	0.0125	0.130024	1	1313	tags=23%, list=13%, signal=26%
GNF2_RRM1	GNF2_RRM1		79	-0.464464	-1.48248	0.00673401	0.129171	1	2898	tags=52%, list=28%, signal=72%
HALLMARK_G2M_CHECKPOINT	HALLMARK_G2M_CHECKPOINT		183	-0.407974	-1.48183	0	0.128944	1	2381	tags=40%, list=23%, signal=52%
GSE3982_NEUTROPHIL_VS_BCELL_DN	GSE3982_NEUTROPHIL_VS_BCELL_DN		156	-0.417005	-1.47813	0.00425532	0.132279	1	1812	tags=22%, list=18%, signal=26%
GSE3982_BCELL_VS_EFF_MEMORY_CD4_TCELL_UP	GSE3982_BCELL_VS_EFF_MEMORY_CD4_TCELL_UP		134	-0.420207	-1.47392	0	0.136594	1	1108	tags=19%, list=11%, signal=21%
GSE17721_PAM3CSK4_VS_CPG_6H_BMDC_DN	GSE17721_PAM3CSK4_VS_CPG_6H_BMDC_DN		139	-0.413991	-1.47169	0.00380228	0.138768	1	1073	tags=17%, list=11%, signal=19%
GSE23568_CTRL_TRANSDUCED_VS_WT_CD8_TCELL_UP	GSE23568_CTRL_TRANSDUCED_VS_WT_CD8_TCELL_UP		156	-0.420087	-1.47159	0.00398406	0.137932	1	1228	tags=28%, list=12%, signal=31%
GSE13411_PLASMA_CELL_VS_MEMORY_BCELL_DN	GSE13411_PLASMA_CELL_VS_MEMORY_BCELL_DN		158	-0.411964	-1.47115	0.00380228	0.137495	1	1696	tags=28%, list=17%, signal=34%
GSE20727_CTRL_VS_H2O2_TREATED_DC_DN	GSE20727_CTRL_VS_H2O2_TREATED_DC_DN		154	-0.412237	-1.47113	0.00442478	0.136574	1	1108	tags=22%, list=11%, signal=24%
GSE3982_BCELL_VS_NKCELL_UP	GSE3982_BCELL_VS_NKCELL_UP		134	-0.423451	-1.46997	0.0037037	0.136931	1	897	tags=17%, list=9%, signal=19%
GSE21379_WT_VS_SAP_KO_CD4_TCELL_DN	GSE21379_WT_VS_SAP_KO_CD4_TCELL_DN		143	-0.421092	-1.46853	0	0.137755	1	1620	tags=37%, list=16%, signal=43%
GSE9988_LPS_VS_LOW_LPS_MONOCYTE_UP	GSE9988_LPS_VS_LOW_LPS_MONOCYTE_UP		67	-0.468819	-1.46729	0.0154799	0.138368	1	599	tags=18%, list=6%, signal=19%
GSE32901_TH1_VS_TH17_NEG_CD4_TCELL_DN	GSE32901_TH1_VS_TH17_NEG_CD4_TCELL_DN		62	-0.473214	-1.4655	0.00911854	0.139859	1	1113	tags=29%, list=11%, signal=32%
GSE45365_WT_VS_IFNAR_KO_BCELL_MCMV_INFECTION_DN	GSE45365_WT_VS_IFNAR_KO_BCELL_MCMV_INFECTION_DN		98	-0.435908	-1.46369	0.0181159	0.141591	1	1214	tags=32%, list=12%, signal=36%
GSE24634_TEFF_VS_TCONV_DAY7_IN_CULTURE_UP	GSE24634_TEFF_VS_TCONV_DAY7_IN_CULTURE_UP		162	-0.406689	-1.46326	0.00401606	0.141385	1	2092	tags=40%, list=20%, signal=50%
GSE3982_MAST_CELL_VS_TH2_DN	GSE3982_MAST_CELL_VS_TH2_DN		148	-0.414421	-1.46067	0.00877193	0.143676	1	2256	tags=29%, list=22%, signal=37%
GSE17580_UNINFECTED_VS_S_MANSONI_INF_TREG_UP	GSE17580_UNINFECTED_VS_S_MANSONI_INF_TREG_UP		149	-0.414775	-1.45709	0	0.147569	1	1165	tags=23%, list=11%, signal=26%
GSE26030_TH1_VS_TH17_DAY5_POST_POLARIZATION_UP	GSE26030_TH1_VS_TH17_DAY5_POST_POLARIZATION_UP		127	-0.42197	-1.45666	0.019305	0.147187	1	723	tags=18%, list=7%, signal=19%
GSE23502_BM_VS_COLON_TUMOR_MYELOID_DERIVED_SUPPRESSOR_CELL_DN	GSE23502_BM_VS_COLON_TUMOR_MYELOID_DERIVED_SUPPRESSOR_CELL_DN		157	-0.413654	-1.45197	0.0041841	0.153065	1	1373	tags=30%, list=13%, signal=34%
MODULE_119	MODULE_119		85	-0.444248	-1.45192	0.00682594	0.152154	1	1180	tags=27%, list=12%, signal=30%
GSE7764_IL15_TREATED_VS_CTRL_NK_CELL_24H_DN	GSE7764_IL15_TREATED_VS_CTRL_NK_CELL_24H_DN		116	-0.426281	-1.44979	0.00421941	0.15423	1	1069	tags=27%, list=10%, signal=30%
GNF2_SMC4L1	GNF2_SMC4L1		76	-0.453182	-1.44953	0.0096463	0.153632	1	2844	tags=51%, list=28%, signal=71%
GSE369_SOCS3_KO_VS_WT_LIVER_POST_IL6_INJECTION_DN	GSE369_SOCS3_KO_VS_WT_LIVER_POST_IL6_INJECTION_DN		144	-0.416133	-1.44905	0.00367647	0.153315	1	1044	tags=24%, list=10%, signal=27%
CTIP_DN.V1_UP	CTIP_DN.V1_UP		38	-0.51382	-1.44898	0.0422535	0.152471	1	1196	tags=37%, list=12%, signal=42%
GSE10240_IL22_VS_IL22_AND_IL17_STIM_PRIMARY_BRONCHIAL_EPITHELIAL_CELLS_DN	GSE10240_IL22_VS_IL22_AND_IL17_STIM_PRIMARY_BRONCHIAL_EPITHELIAL_CELLS_DN		133	-0.419603	-1.44742	0.00787402	0.153832	1	1100	tags=26%, list=11%, signal=28%
KAECH_DAY8_EFF_VS_DAY15_EFF_CD8_TCELL_UP	KAECH_DAY8_EFF_VS_DAY15_EFF_CD8_TCELL_UP		152	-0.413349	-1.43961	0.008	0.16456	1	2220	tags=32%, list=22%, signal=40%
GNF2_DAP3	GNF2_DAP3		91	-0.43681	-1.43751	0.0131148	0.166734	1	4023	tags=64%, list=39%, signal=104%
GNF2_MCM4	GNF2_MCM4		48	-0.48209	-1.43745	0.0348525	0.165777	1	2228	tags=46%, list=22%, signal=58%
GSE27241_WT_VS_RORGT_KO_TH17_POLARIZED_CD4_TCELL_UP	GSE27241_WT_VS_RORGT_KO_TH17_POLARIZED_CD4_TCELL_UP		121	-0.421686	-1.4365	0.0117188	0.166071	1	2238	tags=47%, list=22%, signal=60%
GSE13547_2H_VS_12_H_ANTI_IGM_STIM_BCELL_DN	GSE13547_2H_VS_12_H_ANTI_IGM_STIM_BCELL_DN		154	-0.408458	-1.43645	0.00823045	0.165152	1	2080	tags=34%, list=20%, signal=42%
GSE41867_NAIVE_VS_DAY6_LCMV_ARMSTRONG_EFFECTOR_CD8_TCELL_UP	GSE41867_NAIVE_VS_DAY6_LCMV_ARMSTRONG_EFFECTOR_CD8_TCELL_UP		148	-0.404991	-1.43337	0.00416667	0.168401	1	1452	tags=22%, list=14%, signal=26%
GSE26030_TH1_VS_TH17_RESTIMULATED_DAY5_POST_POLARIZATION_UP	GSE26030_TH1_VS_TH17_RESTIMULATED_DAY5_POST_POLARIZATION_UP		132	-0.412431	-1.43062	0.00401606	0.171836	1	712	tags=12%, list=7%, signal=13%
GSE21360_TERTIARY_VS_QUATERNARY_MEMORY_CD8_TCELL_DN	GSE21360_TERTIARY_VS_QUATERNARY_MEMORY_CD8_TCELL_DN		113	-0.419864	-1.42983	0.00338983	0.172182	1	819	tags=26%, list=8%, signal=28%
GSE22886_IGM_MEMORY_BCELL_VS_BM_PLASMA_CELL_UP	GSE22886_IGM_MEMORY_BCELL_VS_BM_PLASMA_CELL_UP		158	-0.407743	-1.42779	0.00431035	0.174268	1	1620	tags=30%, list=16%, signal=36%
GSE6875_WT_VS_FOXP3_KO_TREG_UP	GSE6875_WT_VS_FOXP3_KO_TREG_UP		158	-0.397896	-1.42709	0	0.174279	1	1173	tags=20%, list=11%, signal=22%
GSE33424_CD161_HIGH_VS_INT_CD8_TCELL_UP	GSE33424_CD161_HIGH_VS_INT_CD8_TCELL_UP		150	-0.403859	-1.42682	0	0.173611	1	964	tags=19%, list=9%, signal=21%
GSE21670_IL6_VS_TGFB_AND_IL6_TREATED_CD4_TCELL_UP	GSE21670_IL6_VS_TGFB_AND_IL6_TREATED_CD4_TCELL_UP		114	-0.416893	-1.42626	0.0179211	0.173525	1	1287	tags=24%, list=13%, signal=27%
GSE37301_CD4_TCELL_VS_RAG2_KO_NK_CELL_UP	GSE37301_CD4_TCELL_VS_RAG2_KO_NK_CELL_UP		92	-0.428455	-1.4229	0.00347222	0.1782	1	340	tags=15%, list=3%, signal=16%
GSE18791_UNSTIM_VS_NEWCATSLE_VIRUS_DC_18H_DN	GSE18791_UNSTIM_VS_NEWCATSLE_VIRUS_DC_18H_DN		89	-0.432846	-1.4223	0.0138408	0.178194	1	1457	tags=33%, list=14%, signal=38%
GSE12845_IGD_POS_VS_NEG_BLOOD_BCELL_DN	GSE12845_IGD_POS_VS_NEG_BLOOD_BCELL_DN		152	-0.400305	-1.42194	0.00473934	0.177735	1	826	tags=13%, list=8%, signal=13%
GAVISH_3CA_MALIGNANT_METAPROGRAM_36_IG	GAVISH_3CA_MALIGNANT_METAPROGRAM_36_IG		21	-0.579622	-1.42137	0.0685279	0.177703	1	232	tags=19%, list=2%, signal=19%
GNF2_LYN	GNF2_LYN		21	-0.569559	-1.4207	0.0862944	0.177789	1	1583	tags=38%, list=16%, signal=45%
GSE32986_UNSTIM_VS_GMCSF_AND_CURDLAN_HIGHDOSE_STIM_DC_DN	GSE32986_UNSTIM_VS_GMCSF_AND_CURDLAN_HIGHDOSE_STIM_DC_DN		142	-0.406855	-1.42043	0	0.177234	1	1142	tags=18%, list=11%, signal=20%
GSE43863_TH1_VS_TFH_MEMORY_CD4_TCELL_DN	GSE43863_TH1_VS_TFH_MEMORY_CD4_TCELL_DN		156	-0.3966	-1.42	0.003861	0.176789	1	948	tags=18%, list=9%, signal=19%
KRAS.600.LUNG.BREAST_UP.V1_DN	KRAS.600.LUNG.BREAST_UP.V1_DN		94	-0.420821	-1.41875	0.00343643	0.177969	1	1030	tags=32%, list=10%, signal=35%
GSE3982_MAST_CELL_VS_BCELL_DN	GSE3982_MAST_CELL_VS_BCELL_DN		136	-0.403439	-1.41864	0	0.177116	1	733	tags=21%, list=7%, signal=22%
GCM_CBFB	GCM_CBFB		58	-0.459722	-1.41795	0.028125	0.177371	1	3003	tags=41%, list=29%, signal=58%
GSE23114_WT_VS_SLE2C1_MOUSE_PERITONEAL_CAVITY_B1A_BCELL_UP	GSE23114_WT_VS_SLE2C1_MOUSE_PERITONEAL_CAVITY_B1A_BCELL_UP		120	-0.417369	-1.41766	0.0115385	0.176809	1	1165	tags=20%, list=11%, signal=22%
GSE22886_UNSTIM_VS_IL15_STIM_NKCELL_UP	GSE22886_UNSTIM_VS_IL15_STIM_NKCELL_UP		114	-0.418345	-1.41715	0.00772201	0.176679	1	588	tags=16%, list=6%, signal=17%
MODULE_54	MODULE_54		196	-0.386991	-1.41346	0	0.181995	1	2489	tags=46%, list=24%, signal=60%
GSE29614_CTRL_VS_DAY7_TIV_FLU_VACCINE_PBMC_DN	GSE29614_CTRL_VS_DAY7_TIV_FLU_VACCINE_PBMC_DN		142	-0.407833	-1.41319	0.003663	0.181408	1	1717	tags=32%, list=17%, signal=38%
GNF2_RBBP6	GNF2_RBBP6		68	-0.45121	-1.4114	0.0178042	0.183444	1	3850	tags=66%, list=38%, signal=106%
GSE2585_THYMIC_DC_VS_MTEC_DN	GSE2585_THYMIC_DC_VS_MTEC_DN		125	-0.411154	-1.41	0.0133333	0.184784	1	846	tags=15%, list=8%, signal=16%
HOWARD_NEUTROPHIL_INACT_MONOV_INFLUENZA_A_INDONESIA_05_2005_H5N1_AGE_18_49YO_3DY_UP	HOWARD_NEUTROPHIL_INACT_MONOV_INFLUENZA_A_INDONESIA_05_2005_H5N1_AGE_18_49YO_3DY_UP		66	-0.452766	-1.40677	0.0410095	0.189209	1	1058	tags=33%, list=10%, signal=37%
HALLMARK_INTERFERON_ALPHA_RESPONSE	HALLMARK_INTERFERON_ALPHA_RESPONSE		55	-0.460503	-1.40587	0.0264706	0.189564	1	1001	tags=22%, list=10%, signal=24%
GSE5589_UNSTIM_VS_180MIN_LPS_STIM_MACROPHAGE_DN	GSE5589_UNSTIM_VS_180MIN_LPS_STIM_MACROPHAGE_DN		157	-0.389879	-1.40287	0.00440529	0.193951	1	1796	tags=28%, list=18%, signal=33%
GSE16385_ROSIGLITAZONE_VS_UNTREATED_IFNG_TNF_STIM_MACROPHAGE_UP	GSE16385_ROSIGLITAZONE_VS_UNTREATED_IFNG_TNF_STIM_MACROPHAGE_UP		113	-0.415771	-1.40264	0.0187266	0.193375	1	845	tags=20%, list=8%, signal=22%
GSE20715_0H_VS_6H_OZONE_TLR4_KO_LUNG_UP	GSE20715_0H_VS_6H_OZONE_TLR4_KO_LUNG_UP		107	-0.416769	-1.401	0.003861	0.195194	1	980	tags=22%, list=10%, signal=25%
GSE18281_PERIMEDULLARY_CORTICAL_REGION_VS_WHOLE_CORTEX_THYMUS_DN	GSE18281_PERIMEDULLARY_CORTICAL_REGION_VS_WHOLE_CORTEX_THYMUS_DN		87	-0.422857	-1.39996	0.0288462	0.196065	1	1180	tags=21%, list=12%, signal=23%
GSE30083_SP2_VS_SP3_THYMOCYTE_DN	GSE30083_SP2_VS_SP3_THYMOCYTE_DN		95	-0.418566	-1.39972	0.0179856	0.195468	1	980	tags=27%, list=10%, signal=30%
GNF2_CD53	GNF2_CD53		47	-0.472183	-1.39898	0.0361446	0.195926	1	1583	tags=38%, list=16%, signal=45%
HOEK_NEUTROPHIL_2011_2012_TIV_ADULT_1DY_UP	HOEK_NEUTROPHIL_2011_2012_TIV_ADULT_1DY_UP		17	-0.604004	-1.39753	0.0738916	0.197471	1	846	tags=41%, list=8%, signal=45%
GSE45365_WT_VS_IFNAR_KO_BCELL_DN	GSE45365_WT_VS_IFNAR_KO_BCELL_DN		101	-0.418179	-1.39218	0.0111111	0.206054	1	1815	tags=47%, list=18%, signal=56%
GSE19888_ADENOSINE_A3R_ACT_VS_TCELL_MEMBRANES_ACT_IN_MAST_CELL_UP	GSE19888_ADENOSINE_A3R_ACT_VS_TCELL_MEMBRANES_ACT_IN_MAST_CELL_UP		118	-0.405655	-1.3918	0.00408163	0.205755	1	822	tags=20%, list=8%, signal=22%
GSE32901_NAIVE_VS_TH1_CD4_TCELL_DN	GSE32901_NAIVE_VS_TH1_CD4_TCELL_DN		141	-0.39751	-1.38995	0.0077821	0.208226	1	1308	tags=28%, list=13%, signal=31%
GSE24026_PD1_LIGATION_VS_CTRL_IN_ACT_TCELL_LINE_UP	GSE24026_PD1_LIGATION_VS_CTRL_IN_ACT_TCELL_LINE_UP		127	-0.402316	-1.3894	0.0110294	0.208297	1	826	tags=17%, list=8%, signal=18%
FOURATI_BLOOD_TWINRIX_AGE_25_83YO_RESPONDERS_VS_POOR_RESPONDERS_0DY_UP	FOURATI_BLOOD_TWINRIX_AGE_25_83YO_RESPONDERS_VS_POOR_RESPONDERS_0DY_UP		335	-0.36643	-1.38848	0	0.208755	1	1390	tags=23%, list=14%, signal=26%
GSE6269_E_COLI_VS_STAPH_AUREUS_INF_PBMC_UP	GSE6269_E_COLI_VS_STAPH_AUREUS_INF_PBMC_UP		104	-0.409178	-1.388	0.0193798	0.208605	1	571	tags=13%, list=6%, signal=14%
GSE37533_PPARG1_FOXP3_VS_FOXP3_TRANSDUCED_CD4_TCELL_DN	GSE37533_PPARG1_FOXP3_VS_FOXP3_TRANSDUCED_CD4_TCELL_DN		124	-0.404229	-1.38787	0.00384615	0.207865	1	1156	tags=21%, list=11%, signal=23%
GSE20715_0H_VS_24H_OZONE_LUNG_UP	GSE20715_0H_VS_24H_OZONE_LUNG_UP		145	-0.393139	-1.38771	0.0166667	0.207103	1	548	tags=14%, list=5%, signal=15%
GSE37532_WT_VS_PPARG_KO_VISCERAL_ADIPOSE_TISSUE_TREG_UP	GSE37532_WT_VS_PPARG_KO_VISCERAL_ADIPOSE_TISSUE_TREG_UP		160	-0.396643	-1.38768	0	0.206132	1	2048	tags=37%, list=20%, signal=45%
GSE26290_CTRL_VS_AKT_INHIBITOR_TREATED_ANTI_CD3_AND_IL2_STIM_CD8_TCELL_UP	GSE26290_CTRL_VS_AKT_INHIBITOR_TREATED_ANTI_CD3_AND_IL2_STIM_CD8_TCELL_UP		97	-0.417529	-1.38578	0.0395257	0.208811	1	949	tags=23%, list=9%, signal=25%
GSE30971_WBP7_HET_VS_KO_MACROPHAGE_DN	GSE30971_WBP7_HET_VS_KO_MACROPHAGE_DN		115	-0.409954	-1.38477	0	0.209712	1	998	tags=24%, list=10%, signal=27%
GSE1925_CTRL_VS_3H_IFNG_STIM_IFNG_PRIMED_MACROPHAGE_UP	GSE1925_CTRL_VS_3H_IFNG_STIM_IFNG_PRIMED_MACROPHAGE_UP		113	-0.408978	-1.38328	0.0271318	0.211524	1	1366	tags=21%, list=13%, signal=24%
GSE2706_UNSTIM_VS_8H_R848_DC_DN	GSE2706_UNSTIM_VS_8H_R848_DC_DN		118	-0.410466	-1.38273	0.0222222	0.211568	1	1001	tags=28%, list=10%, signal=31%
GSE13485_CTRL_VS_DAY7_YF17D_VACCINE_PBMC_DN	GSE13485_CTRL_VS_DAY7_YF17D_VACCINE_PBMC_DN		120	-0.403613	-1.3816	0.0106762	0.212999	1	846	tags=23%, list=8%, signal=25%
GSE411_UNSTIM_VS_100MIN_IL6_STIM_MACROPHAGE_DN	GSE411_UNSTIM_VS_100MIN_IL6_STIM_MACROPHAGE_DN		153	-0.391936	-1.38147	0.00793651	0.2122	1	1074	tags=18%, list=11%, signal=20%
GSE44955_MCSF_VS_MCSF_AND_IL27_STIM_MACROPHAGE_DN	GSE44955_MCSF_VS_MCSF_AND_IL27_STIM_MACROPHAGE_DN		141	-0.392971	-1.38111	0.00416667	0.211982	1	885	tags=15%, list=9%, signal=16%
GSE9006_HEALTHY_VS_TYPE_1_DIABETES_PBMC_AT_DX_UP	GSE9006_HEALTHY_VS_TYPE_1_DIABETES_PBMC_AT_DX_UP		140	-0.393961	-1.37878	0.0162602	0.215613	1	992	tags=16%, list=10%, signal=18%
GSE39556_UNTREATED_VS_3H_POLYIC_INJ_MOUSE_CD8A_DC_UP	GSE39556_UNTREATED_VS_3H_POLYIC_INJ_MOUSE_CD8A_DC_UP		133	-0.3947	-1.37726	0.0197628	0.217552	1	1074	tags=23%, list=11%, signal=26%
GAVISH_3CA_METAPROGRAM_EPITHELIAL_INTERFERON_MHC	GAVISH_3CA_METAPROGRAM_EPITHELIAL_INTERFERON_MHC		16	-0.597631	-1.37722	0.108747	0.216595	1	309	tags=31%, list=3%, signal=32%
GSE6875_TCONV_VS_TREG_UP	GSE6875_TCONV_VS_TREG_UP		124	-0.402677	-1.3771	0.0191571	0.215894	1	1604	tags=25%, list=16%, signal=29%
GAVISH_3CA_METAPROGRAM_CD4_T_CELLS_NAIVE_2	GAVISH_3CA_METAPROGRAM_CD4_T_CELLS_NAIVE_2		32	-0.504396	-1.37565	0.0676056	0.218071	1	918	tags=31%, list=9%, signal=34%
GAVISH_3CA_METAPROGRAM_CD8_T_CELLS_DYSFUNCTION	GAVISH_3CA_METAPROGRAM_CD8_T_CELLS_DYSFUNCTION		33	-0.490789	-1.37375	0.0621469	0.22087	1	732	tags=27%, list=7%, signal=29%
GSE30083_SP1_VS_SP3_THYMOCYTE_DN	GSE30083_SP1_VS_SP3_THYMOCYTE_DN		110	-0.402956	-1.37273	0.0114943	0.221873	1	1619	tags=35%, list=16%, signal=41%
GSE22886_IL2_VS_IL15_STIM_NKCELL_UP	GSE22886_IL2_VS_IL15_STIM_NKCELL_UP		70	-0.433693	-1.37242	0.0271186	0.221487	1	720	tags=24%, list=7%, signal=26%
GNF2_SELL	GNF2_SELL		40	-0.473079	-1.37166	0.0747663	0.221906	1	1471	tags=30%, list=14%, signal=35%
GAUCHER_PBMC_YF_VAX_STAMARIL_UNKNOWN_AGE_14DY_UP	GAUCHER_PBMC_YF_VAX_STAMARIL_UNKNOWN_AGE_14DY_UP		49	-0.458649	-1.37165	0.0377907	0.220927	1	1091	tags=24%, list=11%, signal=27%
MTOR_UP.V1_UP	MTOR_UP.V1_UP		103	-0.412836	-1.36942	0.0372881	0.224413	1	1666	tags=27%, list=16%, signal=32%
GSE23568_ID3_TRANSDUCED_VS_ID3_KO_CD8_TCELL_DN	GSE23568_ID3_TRANSDUCED_VS_ID3_KO_CD8_TCELL_DN		167	-0.387646	-1.369	0.0133333	0.224287	1	1034	tags=20%, list=10%, signal=22%
GNF2_XRCC5	GNF2_XRCC5		62	-0.439161	-1.36775	0.0530973	0.225611	1	4405	tags=69%, list=43%, signal=121%
GSE2770_UNTREATED_VS_IL4_TREATED_ACT_CD4_TCELL_48H_DN	GSE2770_UNTREATED_VS_IL4_TREATED_ACT_CD4_TCELL_48H_DN		158	-0.390907	-1.36763	0.00913242	0.224845	1	1772	tags=25%, list=17%, signal=30%
GSE32164_ALTERNATIVELY_ACT_M2_VS_CMYC_INHIBITED_MACROPHAGE_UP	GSE32164_ALTERNATIVELY_ACT_M2_VS_CMYC_INHIBITED_MACROPHAGE_UP		149	-0.391165	-1.36629	0.0128755	0.226465	1	931	tags=17%, list=9%, signal=18%
GSE14415_INDUCED_TREG_VS_TCONV_UP	GSE14415_INDUCED_TREG_VS_TCONV_UP		147	-0.386612	-1.36585	0.0115385	0.226455	1	2242	tags=41%, list=22%, signal=52%
GSE19941_LPS_VS_LPS_AND_IL10_STIM_IL10_KO_MACROPHAGE_DN	GSE19941_LPS_VS_LPS_AND_IL10_STIM_IL10_KO_MACROPHAGE_DN		98	-0.411558	-1.36302	0.0407407	0.231361	1	1151	tags=29%, list=11%, signal=32%
GSE22886_NAIVE_CD8_TCELL_VS_DC_UP	GSE22886_NAIVE_CD8_TCELL_VS_DC_UP		128	-0.393249	-1.36092	0.0234375	0.234604	1	1794	tags=30%, list=18%, signal=37%
GSE24210_CTRL_VS_IL35_TREATED_TCONV_CD4_TCELL_UP	GSE24210_CTRL_VS_IL35_TREATED_TCONV_CD4_TCELL_UP		167	-0.383615	-1.3608	0.015873	0.233887	1	1327	tags=23%, list=13%, signal=26%
GSE9509_LPS_VS_LPS_AND_IL10_STIM_IL10_KO_MACROPHAGE_20MIN_DN	GSE9509_LPS_VS_LPS_AND_IL10_STIM_IL10_KO_MACROPHAGE_20MIN_DN		147	-0.392358	-1.36054	0.0116732	0.233328	1	1767	tags=34%, list=17%, signal=41%
GSE22886_NAIVE_BCELL_VS_BM_PLASMA_CELL_UP	GSE22886_NAIVE_BCELL_VS_BM_PLASMA_CELL_UP		150	-0.386096	-1.36032	0.00943396	0.232716	1	1804	tags=25%, list=18%, signal=30%
GSE40277_EOS_AND_LEF1_TRANSDUCED_VS_GATA1_AND_SATB1_TRANSDUCED_CD4_TCELL_DN	GSE40277_EOS_AND_LEF1_TRANSDUCED_VS_GATA1_AND_SATB1_TRANSDUCED_CD4_TCELL_DN		140	-0.392784	-1.35955	0.0149813	0.233261	1	991	tags=18%, list=10%, signal=20%
GSE20715_0H_VS_48H_OZONE_LUNG_UP	GSE20715_0H_VS_48H_OZONE_LUNG_UP		142	-0.393537	-1.35933	0.0179856	0.23272	1	1657	tags=32%, list=16%, signal=37%
GSE21033_CTRL_VS_POLYIC_STIM_DC_12H_UP	GSE21033_CTRL_VS_POLYIC_STIM_DC_12H_UP		120	-0.399105	-1.35885	0.0159363	0.23279	1	1283	tags=25%, list=13%, signal=28%
GSE40274_FOXP3_VS_FOXP3_AND_PBX1_TRANSDUCED_ACTIVATED_CD4_TCELL_UP	GSE40274_FOXP3_VS_FOXP3_AND_PBX1_TRANSDUCED_ACTIVATED_CD4_TCELL_UP		143	-0.392059	-1.35807	0.0125523	0.233476	1	962	tags=22%, list=9%, signal=24%
GSE22886_NAIVE_CD4_TCELL_VS_DC_UP	GSE22886_NAIVE_CD4_TCELL_VS_DC_UP		132	-0.392052	-1.35775	0.0147059	0.23305	1	614	tags=13%, list=6%, signal=14%
GNF2_BUB3	GNF2_BUB3		23	-0.531811	-1.35703	0.0904255	0.233641	1	26	tags=4%, list=0%, signal=4%
GSE30962_PRIMARY_VS_SECONDARY_ACUTE_LCMV_INF_CD8_TCELL_UP	GSE30962_PRIMARY_VS_SECONDARY_ACUTE_LCMV_INF_CD8_TCELL_UP		149	-0.383984	-1.35679	0.0114943	0.233174	1	2075	tags=41%, list=20%, signal=51%
GSE25088_CTRL_VS_IL4_STIM_MACROPHAGE_UP	GSE25088_CTRL_VS_IL4_STIM_MACROPHAGE_UP		123	-0.394302	-1.35539	0.0358566	0.23493	1	886	tags=24%, list=9%, signal=26%
GSE2706_R848_VS_LPS_8H_STIM_DC_UP	GSE2706_R848_VS_LPS_8H_STIM_DC_UP		70	-0.426469	-1.35485	0.046875	0.235114	1	1133	tags=26%, list=11%, signal=29%
GSE17186_NAIVE_VS_CD21HIGH_TRANSITIONAL_BCELL_CORD_BLOOD_DN	GSE17186_NAIVE_VS_CD21HIGH_TRANSITIONAL_BCELL_CORD_BLOOD_DN		148	-0.383298	-1.35329	0.00772201	0.237482	1	1127	tags=21%, list=11%, signal=23%
GSE27786_CD4_TCELL_VS_NKCELL_UP	GSE27786_CD4_TCELL_VS_NKCELL_UP		141	-0.386107	-1.35274	0.0258303	0.237704	1	991	tags=16%, list=10%, signal=18%
GSE32986_UNSTIM_VS_GMCSF_STIM_DC_UP	GSE32986_UNSTIM_VS_GMCSF_STIM_DC_UP		132	-0.391301	-1.35096	0.00757576	0.240516	1	1142	tags=21%, list=11%, signal=24%
GNF2_EIF3S6	GNF2_EIF3S6		92	-0.400972	-1.35017	0.0361011	0.241302	1	3862	tags=57%, list=38%, signal=90%
GSE2770_TGFB_AND_IL4_VS_TGFB_AND_IL12_TREATED_ACT_CD4_TCELL_6H_UP	GSE2770_TGFB_AND_IL4_VS_TGFB_AND_IL12_TREATED_ACT_CD4_TCELL_6H_UP		114	-0.394567	-1.34933	0.0253623	0.242059	1	868	tags=18%, list=9%, signal=19%
GSE20715_0H_VS_24H_OZONE_TLR4_KO_LUNG_UP	GSE20715_0H_VS_24H_OZONE_TLR4_KO_LUNG_UP		115	-0.397215	-1.34859	0.0309278	0.242586	1	620	tags=21%, list=6%, signal=22%
GSE6259_FLT3L_INDUCED_DEC205_POS_DC_VS_CD8_TCELL_DN	GSE6259_FLT3L_INDUCED_DEC205_POS_DC_VS_CD8_TCELL_DN		131	-0.383489	-1.34566	0.0282258	0.247759	1	742	tags=19%, list=7%, signal=20%
GSE29618_PRE_VS_DAY7_POST_TIV_FLU_VACCINE_BCELL_UP	GSE29618_PRE_VS_DAY7_POST_TIV_FLU_VACCINE_BCELL_UP		59	-0.441357	-1.3447	0.0385757	0.248878	1	869	tags=24%, list=9%, signal=26%
GSE26488_HDAC7_KO_VS_VP16_TRANSGENIC_HDAC7_KO_DOUBLE_POSITIVE_THYMOCYTE_UP	GSE26488_HDAC7_KO_VS_VP16_TRANSGENIC_HDAC7_KO_DOUBLE_POSITIVE_THYMOCYTE_UP		103	-0.398954	-1.343	0.0263158	0.251699	1	1406	tags=24%, list=14%, signal=28%
MODULE_202	MODULE_202		15	-0.598458	-1.34147	0.116114	0.254105	1	1173	tags=40%, list=11%, signal=45%
GAVISH_3CA_METAPROGRAM_B_CELLS_STRESS	GAVISH_3CA_METAPROGRAM_B_CELLS_STRESS		40	-0.476585	-1.34077	0.0934844	0.254577	1	783	tags=30%, list=8%, signal=32%
GSE9509_LPS_VS_LPS_AND_IL10_STIM_IL10_KO_MACROPHAGE_30MIN_DN	GSE9509_LPS_VS_LPS_AND_IL10_STIM_IL10_KO_MACROPHAGE_30MIN_DN		135	-0.384283	-1.34062	0.024	0.253902	1	1591	tags=32%, list=16%, signal=37%
GSE17974_IL4_AND_ANTI_IL12_VS_UNTREATED_72H_ACT_CD4_TCELL_DN	GSE17974_IL4_AND_ANTI_IL12_VS_UNTREATED_72H_ACT_CD4_TCELL_DN		140	-0.379033	-1.33894	0.0149254	0.25687	1	1052	tags=22%, list=10%, signal=24%
GSE32164_RESTING_DIFFERENTIATED_VS_CMYC_INHIBITED_MACROPHAGE_UP	GSE32164_RESTING_DIFFERENTIATED_VS_CMYC_INHIBITED_MACROPHAGE_UP		140	-0.386699	-1.3382	0.019685	0.257288	1	1545	tags=31%, list=15%, signal=37%
HOFT_CD4_POSITIVE_ALPHA_BETA_MEMORY_T_CELL_BCG_VACCINE_AGE_18_45YO_ID_56D_TOP_100_DEG_AFTER_IN_VITRO_RE_STIMULATION_DN	HOFT_CD4_POSITIVE_ALPHA_BETA_MEMORY_T_CELL_BCG_VACCINE_AGE_18_45YO_ID_56D_TOP_100_DEG_AFTER_IN_VITRO_RE_STIMULATION_DN		27	-0.515127	-1.33748	0.0997442	0.257815	1	1999	tags=30%, list=20%, signal=37%
SCHERER_PBMC_APSV_WETVAX_AGE_18_40YO_JOINT_TO_VACCINIA_AND_YELLOW_FEVER_UP	SCHERER_PBMC_APSV_WETVAX_AGE_18_40YO_JOINT_TO_VACCINIA_AND_YELLOW_FEVER_UP		28	-0.50338	-1.33691	0.103723	0.257974	1	846	tags=25%, list=8%, signal=27%
GSE22611_NOD2_TRANSDUCED_VS_CTRL_HEK293T_STIMULATED_WITH_MDP_2H_UP	GSE22611_NOD2_TRANSDUCED_VS_CTRL_HEK293T_STIMULATED_WITH_MDP_2H_UP		146	-0.378401	-1.33682	0.0153257	0.257132	1	1141	tags=21%, list=11%, signal=24%
GSE2706_UNSTIM_VS_2H_LPS_AND_R848_DC_UP	GSE2706_UNSTIM_VS_2H_LPS_AND_R848_DC_UP		123	-0.386772	-1.33509	0.0188679	0.259906	1	268	tags=6%, list=3%, signal=6%
GSE33425_CD161_INT_VS_NEG_CD8_TCELL_DN	GSE33425_CD161_INT_VS_NEG_CD8_TCELL_DN		169	-0.374958	-1.33489	0.0176991	0.259435	1	605	tags=14%, list=6%, signal=14%
GSE14308_TH2_VS_NATURAL_TREG_DN	GSE14308_TH2_VS_NATURAL_TREG_DN		141	-0.381578	-1.33399	0.0222222	0.26052	1	939	tags=13%, list=9%, signal=15%
GNF2_FEN1	GNF2_FEN1		53	-0.442111	-1.33376	0.0662983	0.260009	1	2844	tags=51%, list=28%, signal=70%
MORF_NPM1	MORF_NPM1		117	-0.39034	-1.33287	0.0332103	0.260948	1	4000	tags=62%, list=39%, signal=100%
GSE37532_WT_VS_PPARG_KO_LN_TCONV_DN	GSE37532_WT_VS_PPARG_KO_LN_TCONV_DN		144	-0.379798	-1.33267	0.0155642	0.260474	1	1329	tags=24%, list=13%, signal=28%
GSE11864_CSF1_VS_CSF1_IFNG_PAM3CYS_IN_MAC_DN	GSE11864_CSF1_VS_CSF1_IFNG_PAM3CYS_IN_MAC_DN		136	-0.384165	-1.33264	0.016	0.259583	1	445	tags=9%, list=4%, signal=9%
GSE23505_UNTREATED_VS_4DAY_IL6_IL1_IL23_TREATED_CD4_TCELL_DN	GSE23505_UNTREATED_VS_4DAY_IL6_IL1_IL23_TREATED_CD4_TCELL_DN		145	-0.380076	-1.33001	0.00796813	0.264789	1	1140	tags=28%, list=11%, signal=31%
GAVISH_3CA_MALIGNANT_METAPROGRAM_17_INTERFERON_MHC_II_1	GAVISH_3CA_MALIGNANT_METAPROGRAM_17_INTERFERON_MHC_II_1		19	-0.550986	-1.32858	0.131313	0.266973	1	846	tags=26%, list=8%, signal=29%
GSE18281_CORTICAL_VS_MEDULLARY_THYMOCYTE_DN	GSE18281_CORTICAL_VS_MEDULLARY_THYMOCYTE_DN		71	-0.418916	-1.32805	0.0546624	0.267273	1	1120	tags=28%, list=11%, signal=31%
MORF_TPT1	MORF_TPT1		76	-0.419791	-1.32798	0.0301003	0.266447	1	4201	tags=66%, list=41%, signal=111%
GSE37533_PPARG2_FOXP3_VS_FOXP3_TRANSDUCED_CD4_TCELL_DN	GSE37533_PPARG2_FOXP3_VS_FOXP3_TRANSDUCED_CD4_TCELL_DN		124	-0.391191	-1.32611	0.0217391	0.269814	1	1069	tags=20%, list=10%, signal=22%
GSE29618_MONOCYTE_VS_PDC_DN	GSE29618_MONOCYTE_VS_PDC_DN		140	-0.381007	-1.32587	0.0248963	0.269326	1	1398	tags=25%, list=14%, signal=29%
GSE14415_NATURAL_TREG_VS_TCONV_DN	GSE14415_NATURAL_TREG_VS_TCONV_DN		144	-0.374526	-1.32434	0.0191571	0.271905	1	2093	tags=43%, list=21%, signal=53%
GSE22886_IGA_VS_IGM_MEMORY_BCELL_DN	GSE22886_IGA_VS_IGM_MEMORY_BCELL_DN		130	-0.383632	-1.32431	0.00763359	0.270994	1	880	tags=18%, list=9%, signal=19%
GSE3982_BCELL_VS_TH2_UP	GSE3982_BCELL_VS_TH2_UP		104	-0.39792	-1.32416	0.0397112	0.270379	1	870	tags=14%, list=9%, signal=16%
GSE3565_CTRL_VS_LPS_INJECTED_SPLENOCYTES_DN	GSE3565_CTRL_VS_LPS_INJECTED_SPLENOCYTES_DN		136	-0.37441	-1.32389	0.0180505	0.270089	1	1157	tags=22%, list=11%, signal=25%
GSE24634_IL4_VS_CTRL_TREATED_NAIVE_CD4_TCELL_DAY7_UP	GSE24634_IL4_VS_CTRL_TREATED_NAIVE_CD4_TCELL_DAY7_UP		145	-0.376448	-1.32374	0.0215054	0.269481	1	2039	tags=41%, list=20%, signal=51%
GSE42021_CD24HI_VS_CD24LOW_TREG_THYMUS_DN	GSE42021_CD24HI_VS_CD24LOW_TREG_THYMUS_DN		102	-0.390421	-1.31931	0.0576271	0.278879	1	846	tags=24%, list=8%, signal=25%
SCHERER_PBMC_YF_VAX_AGE_18_40YO_JOINT_TO_VACCINIA_AND_YELLOW_FEVER_UP	SCHERER_PBMC_YF_VAX_AGE_18_40YO_JOINT_TO_VACCINIA_AND_YELLOW_FEVER_UP		28	-0.50338	-1.31811	0.101562	0.280764	1	846	tags=25%, list=8%, signal=27%
MORF_SART1	MORF_SART1		47	-0.438825	-1.31626	0.0762463	0.284194	1	3988	tags=62%, list=39%, signal=101%
GAVISH_3CA_METAPROGRAM_FIBROBLASTS_CAF_2	GAVISH_3CA_METAPROGRAM_FIBROBLASTS_CAF_2		15	-0.565764	-1.31363	0.132992	0.289765	1	610	tags=27%, list=6%, signal=28%
GCM_RAD21	GCM_RAD21		32	-0.467366	-1.31323	0.0896739	0.289674	1	3936	tags=69%, list=39%, signal=112%
KRAS.LUNG.BREAST_UP.V1_DN	KRAS.LUNG.BREAST_UP.V1_DN		46	-0.448978	-1.30995	0.092219	0.296941	1	937	tags=30%, list=9%, signal=33%
GSE5589_LPS_AND_IL10_VS_LPS_AND_IL6_STIM_MACROPHAGE_45MIN_DN	GSE5589_LPS_AND_IL10_VS_LPS_AND_IL6_STIM_MACROPHAGE_45MIN_DN		139	-0.378132	-1.30822	0.0336134	0.300196	1	1234	tags=21%, list=12%, signal=23%
GSE5542_UNTREATED_VS_IFNG_TREATED_EPITHELIAL_CELLS_6H_UP	GSE5542_UNTREATED_VS_IFNG_TREATED_EPITHELIAL_CELLS_6H_UP		124	-0.374373	-1.30781	0.0404858	0.300151	1	1119	tags=20%, list=11%, signal=22%
GAVISH_3CA_METAPROGRAM_B_CELLS_B_CELLS_1	GAVISH_3CA_METAPROGRAM_B_CELLS_B_CELLS_1		42	-0.463131	-1.30746	0.100817	0.300023	1	1255	tags=19%, list=12%, signal=22%
GSE26343_UNSTIM_VS_LPS_STIM_MACROPHAGE_DN	GSE26343_UNSTIM_VS_LPS_STIM_MACROPHAGE_DN		157	-0.369675	-1.30724	0.0198413	0.299547	1	1465	tags=25%, list=14%, signal=29%
GSE3920_UNTREATED_VS_IFNA_TREATED_ENDOTHELIAL_CELL_DN	GSE3920_UNTREATED_VS_IFNA_TREATED_ENDOTHELIAL_CELL_DN		128	-0.378414	-1.30624	0.0398551	0.301083	1	1039	tags=18%, list=10%, signal=20%
GSE17186_BLOOD_VS_CORD_BLOOD_CD21HIGH_TRANSITIONAL_BCELL_DN	GSE17186_BLOOD_VS_CORD_BLOOD_CD21HIGH_TRANSITIONAL_BCELL_DN		157	-0.367838	-1.30604	0.0206612	0.300485	1	1471	tags=24%, list=14%, signal=27%
GSE13762_CTRL_VS_125_VITAMIND_DAY12_DC_DN	GSE13762_CTRL_VS_125_VITAMIND_DAY12_DC_DN		77	-0.407449	-1.30502	0.0354839	0.302341	1	1276	tags=19%, list=13%, signal=22%
GSE7218_UNSTIM_VS_ANTIGEN_STIM_THROUGH_IGG_BCELL_DN	GSE7218_UNSTIM_VS_ANTIGEN_STIM_THROUGH_IGG_BCELL_DN		98	-0.394549	-1.30499	0.0608108	0.301342	1	1220	tags=38%, list=12%, signal=42%
GAVISH_3CA_MALIGNANT_METAPROGRAM_12_EMT_1	GAVISH_3CA_MALIGNANT_METAPROGRAM_12_EMT_1		15	-0.572727	-1.30459	0.198565	0.301439	1	309	tags=27%, list=3%, signal=27%
GSE29618_PRE_VS_DAY7_POST_LAIV_FLU_VACCINE_PDC_DN	GSE29618_PRE_VS_DAY7_POST_LAIV_FLU_VACCINE_PDC_DN		170	-0.365409	-1.30365	0.022831	0.30294	1	1768	tags=20%, list=17%, signal=24%
GSE6259_33D1_POS_DC_VS_CD8_TCELL_DN	GSE6259_33D1_POS_DC_VS_CD8_TCELL_DN		92	-0.392606	-1.30277	0.0428135	0.304276	1	847	tags=15%, list=8%, signal=16%
GSE32164_RESTING_DIFFERENTIATED_VS_ALTERNATIVELY_ACT_M2_MACROPHAGE_DN	GSE32164_RESTING_DIFFERENTIATED_VS_ALTERNATIVELY_ACT_M2_MACROPHAGE_DN		158	-0.366692	-1.30171	0.0162602	0.306133	1	588	tags=15%, list=6%, signal=16%
GSE3982_BCELL_VS_BASOPHIL_UP	GSE3982_BCELL_VS_BASOPHIL_UP		135	-0.374653	-1.30117	0.0413534	0.30657	1	1407	tags=17%, list=14%, signal=19%
GSE13411_NAIVE_VS_MEMORY_BCELL_DN	GSE13411_NAIVE_VS_MEMORY_BCELL_DN		142	-0.37338	-1.30103	0.0361446	0.305883	1	928	tags=11%, list=9%, signal=12%
GSE21063_WT_VS_NFATC1_KO_BCELL_UP	GSE21063_WT_VS_NFATC1_KO_BCELL_UP		108	-0.37926	-1.30049	0.0245614	0.306358	1	1138	tags=24%, list=11%, signal=27%
HARALAMBIEVA_PBMC_M_M_R_II_AGE_11_22YO_VACCINATED_VS_UNVACCINATED_7YR_UP	HARALAMBIEVA_PBMC_M_M_R_II_AGE_11_22YO_VACCINATED_VS_UNVACCINATED_7YR_UP		485	-0.333843	-1.30029	0.00934579	0.305892	1	1049	tags=25%, list=10%, signal=27%
GSE45365_BCELL_VS_CD8_TCELL_UP	GSE45365_BCELL_VS_CD8_TCELL_UP		64	-0.412682	-1.29975	0.0705521	0.3062	1	1491	tags=34%, list=15%, signal=40%
GSE2706_UNSTIM_VS_8H_LPS_DC_DN	GSE2706_UNSTIM_VS_8H_LPS_DC_DN		119	-0.380157	-1.29926	0.0307692	0.306448	1	1140	tags=21%, list=11%, signal=23%
GSE30971_WBP7_HET_VS_KO_MACROPHAGE_2H_LPS_STIM_DN	GSE30971_WBP7_HET_VS_KO_MACROPHAGE_2H_LPS_STIM_DN		124	-0.377574	-1.29779	0.0294118	0.309069	1	998	tags=23%, list=10%, signal=26%
SCHERER_PBMC_YF_VAX_AGE_18_40YO_4_TO_7DY_UP	SCHERER_PBMC_YF_VAX_AGE_18_40YO_4_TO_7DY_UP		210	-0.358543	-1.29728	0.0189573	0.309394	1	1503	tags=23%, list=15%, signal=26%
GNF2_DENR	GNF2_DENR		43	-0.445452	-1.29718	0.09375	0.308622	1	4178	tags=70%, list=41%, signal=118%
KRAS.KIDNEY_UP.V1_DN	KRAS.KIDNEY_UP.V1_DN		32	-0.474541	-1.29698	0.109661	0.30815	1	549	tags=25%, list=5%, signal=26%
KRAS.600_UP.V1_DN	KRAS.600_UP.V1_DN		76	-0.407954	-1.29642	0.0787671	0.308628	1	937	tags=28%, list=9%, signal=30%
FULLER_PBMC_F_TULARENSIS_VACCINE_LVS_AGE_22_54YO_192HR_UP	FULLER_PBMC_F_TULARENSIS_VACCINE_LVS_AGE_22_54YO_192HR_UP		27	-0.504095	-1.29583	0.118987	0.309232	1	745	tags=33%, list=7%, signal=36%
GSE2585_AIRE_KO_VS_WT_CD80_LOW_MTEC_UP	GSE2585_AIRE_KO_VS_WT_CD80_LOW_MTEC_UP		92	-0.392081	-1.29469	0.0309278	0.31115	1	831	tags=18%, list=8%, signal=20%
GSE17721_CTRL_VS_PAM3CSK4_8H_BMDC_DN	GSE17721_CTRL_VS_PAM3CSK4_8H_BMDC_DN		130	-0.372606	-1.2943	0.0333333	0.311086	1	817	tags=15%, list=8%, signal=16%
GSE18791_CTRL_VS_NEWCASTLE_VIRUS_DC_16H_DN	GSE18791_CTRL_VS_NEWCASTLE_VIRUS_DC_16H_DN		109	-0.381514	-1.29392	0.0322581	0.311147	1	781	tags=19%, list=8%, signal=21%
GSE7218_IGM_VS_IGG_SIGNAL_THGOUGH_ANTIGEN_BCELL_DN	GSE7218_IGM_VS_IGG_SIGNAL_THGOUGH_ANTIGEN_BCELL_DN		97	-0.385657	-1.2927	0.0530035	0.313381	1	794	tags=24%, list=8%, signal=25%
GAUCHER_PBMC_YF_VAX_STAMARIL_UNKNOWN_AGE_10DY_UP	GAUCHER_PBMC_YF_VAX_STAMARIL_UNKNOWN_AGE_10DY_UP		129	-0.375371	-1.2925	0.03861	0.312894	1	1158	tags=27%, list=11%, signal=30%
GSE33425_CD8_ALPHAALPHA_VS_ALPHABETA_CD161_HIGH_TCELL_DN	GSE33425_CD8_ALPHAALPHA_VS_ALPHABETA_CD161_HIGH_TCELL_DN		150	-0.365982	-1.29159	0.0204082	0.3144	1	1420	tags=23%, list=14%, signal=27%
GSE18791_CTRL_VS_NEWCASTLE_VIRUS_DC_10H_DN	GSE18791_CTRL_VS_NEWCASTLE_VIRUS_DC_10H_DN		130	-0.372487	-1.28854	0.0551471	0.321687	1	1151	tags=19%, list=11%, signal=21%
GSE25088_WT_VS_STAT6_KO_MACROPHAGE_IL4_STIM_DN	GSE25088_WT_VS_STAT6_KO_MACROPHAGE_IL4_STIM_DN		138	-0.363144	-1.28827	0.0431373	0.321345	1	1941	tags=36%, list=19%, signal=44%
GCM_MSN	GCM_MSN		21	-0.528632	-1.28752	0.149626	0.322494	1	3283	tags=52%, list=32%, signal=77%
GSE10273_HIGH_IL7_VS_HIGH_IL7_AND_IRF4_IN_IRF4_8_NULL_PRE_BCELL_DN	GSE10273_HIGH_IL7_VS_HIGH_IL7_AND_IRF4_IN_IRF4_8_NULL_PRE_BCELL_DN		146	-0.365118	-1.28728	0.0131004	0.32224	1	1025	tags=21%, list=10%, signal=23%
GSE22611_NOD2_TRANSD_VS_CTRL_TRANSD_HEK293_MDP_STIM_6H_UP	GSE22611_NOD2_TRANSD_VS_CTRL_TRANSD_HEK293_MDP_STIM_6H_UP		112	-0.374244	-1.28709	0.0378788	0.321737	1	1106	tags=21%, list=11%, signal=23%
GSE14308_TH17_VS_NAIVE_CD4_TCELL_DN	GSE14308_TH17_VS_NAIVE_CD4_TCELL_DN		136	-0.373122	-1.28606	0.0480349	0.323552	1	667	tags=10%, list=7%, signal=11%
GSE24671_CTRL_VS_BAKIMULC_INFECTED_MOUSE_SPLENOCYTES_UP	GSE24671_CTRL_VS_BAKIMULC_INFECTED_MOUSE_SPLENOCYTES_UP		166	-0.358464	-1.28584	0.0161943	0.323234	1	1044	tags=14%, list=10%, signal=15%
GSE3982_DC_VS_TH2_DN	GSE3982_DC_VS_TH2_DN		149	-0.361948	-1.28546	0.0255319	0.323191	1	1564	tags=26%, list=15%, signal=30%
GSE6269_FLU_VS_STAPH_AUREUS_INF_PBMC_UP	GSE6269_FLU_VS_STAPH_AUREUS_INF_PBMC_UP		147	-0.36311	-1.28513	0.0415094	0.323056	1	916	tags=14%, list=9%, signal=15%
MODULE_117	MODULE_117		213	-0.353245	-1.28486	0.015544	0.32284	1	868	tags=27%, list=9%, signal=29%
SCHERER_PBMC_APSV_WETVAX_AGE_18_32YO_5_TO_7DY_DN	SCHERER_PBMC_APSV_WETVAX_AGE_18_32YO_5_TO_7DY_DN		127	-0.371091	-1.28459	0.0566038	0.322574	1	1157	tags=20%, list=11%, signal=23%
GAVISH_3CA_METAPROGRAM_ENDOTHELIAL_ENDO_7	GAVISH_3CA_METAPROGRAM_ENDOTHELIAL_ENDO_7		20	-0.522311	-1.28359	0.135279	0.324236	1	996	tags=40%, list=10%, signal=44%
GSE24142_EARLY_THYMIC_PROGENITOR_VS_DN2_THYMOCYTE_DN	GSE24142_EARLY_THYMIC_PROGENITOR_VS_DN2_THYMOCYTE_DN		125	-0.380413	-1.28266	0.0434783	0.325804	1	1145	tags=26%, list=11%, signal=28%
GSE41867_DAY6_VS_DAY15_LCMV_CLONE13_EFFECTOR_CD8_TCELL_UP	GSE41867_DAY6_VS_DAY15_LCMV_CLONE13_EFFECTOR_CD8_TCELL_UP		39	-0.451002	-1.28209	0.105691	0.326428	1	371	tags=15%, list=4%, signal=16%
GSE10147_IL3_VS_IL3_AND_CPG_STIM_PDC_UP	GSE10147_IL3_VS_IL3_AND_CPG_STIM_PDC_UP		73	-0.398786	-1.28163	0.0779661	0.326661	1	1044	tags=23%, list=10%, signal=26%
GSE26030_UNSTIM_VS_RESTIM_TH17_DAY15_POST_POLARIZATION_UP	GSE26030_UNSTIM_VS_RESTIM_TH17_DAY15_POST_POLARIZATION_UP		126	-0.374117	-1.27969	0.0378788	0.331029	1	1146	tags=22%, list=11%, signal=25%
GSE43863_DAY6_EFF_VS_DAY150_MEM_TFH_CD4_TCELL_DN	GSE43863_DAY6_EFF_VS_DAY150_MEM_TFH_CD4_TCELL_DN		88	-0.402229	-1.27944	0.0859107	0.33074	1	820	tags=24%, list=8%, signal=26%
GSE18893_TCONV_VS_TREG_24H_CULTURE_DN	GSE18893_TCONV_VS_TREG_24H_CULTURE_DN		143	-0.36305	-1.27916	0.0271318	0.330543	1	1313	tags=30%, list=13%, signal=34%
MORF_JUND	MORF_JUND		51	-0.426831	-1.27801	0.0888889	0.332849	1	3194	tags=45%, list=31%, signal=65%
GSE37533_PPARG1_FOXP3_VS_PPARG2_FOXP3_TRANSDUCED_CD4_TCELL_DN	GSE37533_PPARG1_FOXP3_VS_PPARG2_FOXP3_TRANSDUCED_CD4_TCELL_DN		173	-0.362199	-1.2767	0.0358744	0.335635	1	1111	tags=16%, list=11%, signal=18%
GSE29618_PDC_VS_MDC_DN	GSE29618_PDC_VS_MDC_DN		137	-0.366353	-1.27594	0.0339623	0.336775	1	871	tags=21%, list=9%, signal=23%
GSE14415_TCONV_VS_FOXP3_KO_INDUCED_TREG_DN	GSE14415_TCONV_VS_FOXP3_KO_INDUCED_TREG_DN		155	-0.360508	-1.27512	0.0292887	0.338101	1	2238	tags=32%, list=22%, signal=40%
GSE2826_WT_VS_XID_BCELL_UP	GSE2826_WT_VS_XID_BCELL_UP		147	-0.367605	-1.27467	0.0350195	0.338421	1	1479	tags=22%, list=14%, signal=26%
GSE25502_WT_VS_KLF13_KO_THYMIC_MEMORY_LIKE_CD8_TCELL_UP	GSE25502_WT_VS_KLF13_KO_THYMIC_MEMORY_LIKE_CD8_TCELL_UP		125	-0.368815	-1.27465	0.0486111	0.337493	1	1364	tags=25%, list=13%, signal=28%
GSE24634_IL4_VS_CTRL_TREATED_NAIVE_CD4_TCELL_DAY3_DN	GSE24634_IL4_VS_CTRL_TREATED_NAIVE_CD4_TCELL_DAY3_DN		124	-0.371576	-1.27394	0.0383142	0.338544	1	973	tags=22%, list=10%, signal=24%
GSE17186_MEMORY_VS_CD21LOW_TRANSITIONAL_BCELL_DN	GSE17186_MEMORY_VS_CD21LOW_TRANSITIONAL_BCELL_DN		152	-0.364691	-1.27385	0.0372093	0.3378	1	1661	tags=27%, list=16%, signal=32%
GNF2_CDC27	GNF2_CDC27		37	-0.451244	-1.27246	0.115727	0.340835	1	646	tags=14%, list=6%, signal=14%
MODULE_451	MODULE_451		24	-0.496744	-1.27241	0.155263	0.339948	1	1476	tags=33%, list=14%, signal=39%
GAVISH_3CA_METAPROGRAM_CD4_T_CELLS_NAIVE_1	GAVISH_3CA_METAPROGRAM_CD4_T_CELLS_NAIVE_1		37	-0.447928	-1.27138	0.112994	0.341881	1	1041	tags=30%, list=10%, signal=33%
LTE2_UP.V1_UP	LTE2_UP.V1_UP		119	-0.371311	-1.27134	0.0566038	0.340989	1	1543	tags=31%, list=15%, signal=36%
GSE411_UNSTIM_VS_400MIN_IL6_STIM_SOCS3_KO_MACROPHAGE_UP	GSE411_UNSTIM_VS_400MIN_IL6_STIM_SOCS3_KO_MACROPHAGE_UP		150	-0.356752	-1.2704	0.0282258	0.342679	1	1141	tags=16%, list=11%, signal=18%
GSE26559_TCF1_KO_VS_WT_LIN_NEG_CELL_DN	GSE26559_TCF1_KO_VS_WT_LIN_NEG_CELL_DN		84	-0.390078	-1.27015	0.0566667	0.342447	1	908	tags=19%, list=9%, signal=21%
MODULE_46	MODULE_46		165	-0.3597	-1.26995	0.03125	0.34213	1	1075	tags=30%, list=11%, signal=33%
GSE5679_CTRL_VS_RARA_AGONIST_AM580_TREATED_DC_UP	GSE5679_CTRL_VS_RARA_AGONIST_AM580_TREATED_DC_UP		163	-0.358486	-1.26979	0.037037	0.341592	1	1717	tags=22%, list=17%, signal=26%
GSE9946_IMMATURE_VS_PROSTAGLANDINE2_TREATED_MATURE_DC_UP	GSE9946_IMMATURE_VS_PROSTAGLANDINE2_TREATED_MATURE_DC_UP		82	-0.393646	-1.26817	0.0882353	0.344989	1	606	tags=15%, list=6%, signal=15%
GSE5542_IFNG_VS_IFNA_TREATED_EPITHELIAL_CELLS_6H_DN	GSE5542_IFNG_VS_IFNA_TREATED_EPITHELIAL_CELLS_6H_DN		109	-0.368379	-1.26721	0.0506757	0.34687	1	455	tags=15%, list=4%, signal=15%
GSE12198_CTRL_VS_LOW_IL2_STIM_NK_CELL_UP	GSE12198_CTRL_VS_LOW_IL2_STIM_NK_CELL_UP		155	-0.356023	-1.26687	0.0240964	0.34698	1	1098	tags=18%, list=11%, signal=20%
GSE43863_DAY6_EFF_VS_DAY150_MEM_TH1_CD4_TCELL_DN	GSE43863_DAY6_EFF_VS_DAY150_MEM_TH1_CD4_TCELL_DN		152	-0.354382	-1.26559	0.0491803	0.349686	1	639	tags=15%, list=6%, signal=16%
GSE1460_DP_VS_CD4_THYMOCYTE_DN	GSE1460_DP_VS_CD4_THYMOCYTE_DN		128	-0.364567	-1.26517	0.0295203	0.350016	1	1100	tags=23%, list=11%, signal=26%
GSE16450_CTRL_VS_IFNA_6H_STIM_IMMATURE_NEURON_CELL_LINE_DN	GSE16450_CTRL_VS_IFNA_6H_STIM_IMMATURE_NEURON_CELL_LINE_DN		126	-0.37002	-1.26517	0.0505415	0.349031	1	1159	tags=30%, list=11%, signal=34%
GSE16450_IMMATURE_VS_MATURE_NEURON_CELL_LINE_UP	GSE16450_IMMATURE_VS_MATURE_NEURON_CELL_LINE_UP		134	-0.360842	-1.2647	0.0275591	0.349305	1	1390	tags=26%, list=14%, signal=30%
GSE24634_TREG_VS_TCONV_POST_DAY10_IL4_CONVERSION_UP	GSE24634_TREG_VS_TCONV_POST_DAY10_IL4_CONVERSION_UP		163	-0.358876	-1.26425	0.0294118	0.349619	1	2008	tags=37%, list=20%, signal=45%
ERWIN_COHEN_PBMC_TC_83_AGE_18_45YO_RESPONDERS_PREVIOUSLY_IMMUNIZED_24HR_DEG_CANONICAL_PATHWAY_MEMBERS_UP	ERWIN_COHEN_PBMC_TC_83_AGE_18_45YO_RESPONDERS_PREVIOUSLY_IMMUNIZED_24HR_DEG_CANONICAL_PATHWAY_MEMBERS_UP		15	-0.547526	-1.2638	0.174359	0.349884	1	738	tags=40%, list=7%, signal=43%
GSE29618_PRE_VS_DAY7_FLU_VACCINE_MDC_UP	GSE29618_PRE_VS_DAY7_FLU_VACCINE_MDC_UP		92	-0.374791	-1.26368	0.056338	0.349248	1	648	tags=18%, list=6%, signal=20%
GSE21774_CD62L_POS_CD56_DIM_VS_CD62L_NEG_CD56_DIM_NK_CELL_UP	GSE21774_CD62L_POS_CD56_DIM_VS_CD62L_NEG_CD56_DIM_NK_CELL_UP		131	-0.363216	-1.26305	0.0479705	0.350368	1	918	tags=24%, list=9%, signal=26%
HALLMARK_E2F_TARGETS	HALLMARK_E2F_TARGETS		185	-0.354998	-1.26272	0.0482456	0.350322	1	2350	tags=34%, list=23%, signal=43%
GSE33424_CD161_INT_VS_NEG_CD8_TCELL_UP	GSE33424_CD161_INT_VS_NEG_CD8_TCELL_UP		149	-0.357319	-1.26239	0.0367347	0.350313	1	846	tags=17%, list=8%, signal=19%
GSE42021_CD24HI_VS_CD24INT_TCONV_THYMUS_DN	GSE42021_CD24HI_VS_CD24INT_TCONV_THYMUS_DN		109	-0.373756	-1.26058	0.0652174	0.354461	1	853	tags=18%, list=8%, signal=20%
TSANG_PBMC_FLUVIRIN_PANDEMRIX_ADULT_CORR_WITH_CELL_FREQ_CD27HI_CD38HI_CD20_NEG_PLASMABLASTS_AND_CD38PLUS_OF_IGD_CD27PLUS_MEM_B_CELLS_7DY_POSITIVE	TSANG_PBMC_FLUVIRIN_PANDEMRIX_ADULT_CORR_WITH_CELL_FREQ_CD27HI_CD38HI_CD20_NEG_PLASMABLASTS_AND_CD38PLUS_OF_IGD_CD27PLUS_MEM_B_CELLS_7DY_POSITIVE		59	-0.40875	-1.26042	0.117834	0.353924	1	1797	tags=39%, list=18%, signal=47%
GSE22886_CD8_VS_CD4_NAIVE_TCELL_UP	GSE22886_CD8_VS_CD4_NAIVE_TCELL_UP		157	-0.35624	-1.26018	0.0297872	0.353635	1	684	tags=8%, list=7%, signal=9%
GSE21927_SPLEEN_MONOCYTE_VS_GMCSF_GCSF_BONE_MARROW_DN	GSE21927_SPLEEN_MONOCYTE_VS_GMCSF_GCSF_BONE_MARROW_DN		130	-0.358895	-1.25733	0.037037	0.361267	1	1361	tags=23%, list=13%, signal=26%
GSE29164_DAY3_VS_DAY7_UNTREATED_MELANOMA_UP	GSE29164_DAY3_VS_DAY7_UNTREATED_MELANOMA_UP		127	-0.365222	-1.25674	0.0505837	0.362056	1	1078	tags=22%, list=11%, signal=24%
GSE1460_INTRATHYMIC_T_PROGENITOR_VS_CD4_THYMOCYTE_DN	GSE1460_INTRATHYMIC_T_PROGENITOR_VS_CD4_THYMOCYTE_DN		136	-0.35573	-1.25529	0.0530303	0.365471	1	960	tags=23%, list=9%, signal=25%
MODULE_403	MODULE_403		40	-0.4332	-1.25462	0.144357	0.366454	1	1476	tags=28%, list=14%, signal=32%
GSE22432_PDC_VS_TGFB1_TREATEDCOMMON_DC_PROGENITOR_DN	GSE22432_PDC_VS_TGFB1_TREATEDCOMMON_DC_PROGENITOR_DN		158	-0.357526	-1.25354	0.0267857	0.368826	1	1474	tags=25%, list=14%, signal=29%
NAKAYA_PBMC_FLUAD_MALE_AGE_14_27YO_1D_POSTBOOST_VS_0D_PREIMM_MF59_ADJUVANTED_1DY_ATIV_UP	NAKAYA_PBMC_FLUAD_MALE_AGE_14_27YO_1D_POSTBOOST_VS_0D_PREIMM_MF59_ADJUVANTED_1DY_ATIV_UP		23	-0.505164	-1.25318	0.170507	0.368934	1	915	tags=35%, list=9%, signal=38%
GSE8515_IL1_VS_IL6_4H_STIM_MAC_UP	GSE8515_IL1_VS_IL6_4H_STIM_MAC_UP		134	-0.356165	-1.25273	0.048	0.369411	1	2041	tags=37%, list=20%, signal=45%
GSE24972_WT_VS_IRF8_KO_SPLEEN_FOLLICULAR_BCELL_DN	GSE24972_WT_VS_IRF8_KO_SPLEEN_FOLLICULAR_BCELL_DN		144	-0.360246	-1.25227	0.0742188	0.369811	1	1079	tags=19%, list=11%, signal=21%
GSE25677_R848_VS_MPL_AND_R848_STIM_BCELL_DN	GSE25677_R848_VS_MPL_AND_R848_STIM_BCELL_DN		141	-0.355816	-1.25187	0.0775862	0.369998	1	1811	tags=29%, list=18%, signal=35%
GNF2_CCNA1	GNF2_CCNA1		23	-0.484213	-1.25162	0.182957	0.369766	1	797	tags=35%, list=8%, signal=38%
GSE12845_IGD_POS_VS_NEG_BLOOD_BCELL_UP	GSE12845_IGD_POS_VS_NEG_BLOOD_BCELL_UP		129	-0.364447	-1.25063	0.0474453	0.371859	1	1182	tags=23%, list=12%, signal=26%
GSE40274_FOXP3_VS_FOXP3_AND_GATA1_TRANSDUCED_ACTIVATED_CD4_TCELL_UP	GSE40274_FOXP3_VS_FOXP3_AND_GATA1_TRANSDUCED_ACTIVATED_CD4_TCELL_UP		102	-0.378118	-1.25045	0.0580205	0.371426	1	1130	tags=26%, list=11%, signal=29%
GSE8921_UNSTIM_0H_VS_TLR1_2_STIM_MONOCYTE_6H_DN	GSE8921_UNSTIM_0H_VS_TLR1_2_STIM_MONOCYTE_6H_DN		129	-0.364103	-1.24936	0.0652174	0.373795	1	1127	tags=20%, list=11%, signal=22%
GSE21546_SAP1A_KO_VS_SAP1A_KO_AND_ELK1_KO_DP_THYMOCYTES_DN	GSE21546_SAP1A_KO_VS_SAP1A_KO_AND_ELK1_KO_DP_THYMOCYTES_DN		147	-0.359862	-1.249	0.0428016	0.373936	1	2038	tags=35%, list=20%, signal=44%
GSE32164_ALTERNATIVELY_ACT_M2_VS_CMYC_INHIBITED_MACROPHAGE_DN	GSE32164_ALTERNATIVELY_ACT_M2_VS_CMYC_INHIBITED_MACROPHAGE_DN		150	-0.353463	-1.24877	0.0398406	0.373589	1	1582	tags=29%, list=15%, signal=33%
GSE23505_IL6_IL1_IL23_VS_IL6_IL1_TGFB_TREATED_CD4_TCELL_UP	GSE23505_IL6_IL1_IL23_VS_IL6_IL1_TGFB_TREATED_CD4_TCELL_UP		134	-0.362078	-1.24857	0.0513834	0.37321	1	1171	tags=20%, list=11%, signal=22%
GSE24142_EARLY_THYMIC_PROGENITOR_VS_DN3_THYMOCYTE_ADULT_DN	GSE24142_EARLY_THYMIC_PROGENITOR_VS_DN3_THYMOCYTE_ADULT_DN		134	-0.358424	-1.24675	0.064	0.378098	1	1442	tags=22%, list=14%, signal=26%
GSE23568_CTRL_TRANSDUCED_VS_WT_CD8_TCELL_DN	GSE23568_CTRL_TRANSDUCED_VS_WT_CD8_TCELL_DN		139	-0.360414	-1.24671	0.060241	0.377258	1	930	tags=20%, list=9%, signal=22%
GSE19888_ADENOSINE_A3R_INH_VS_ACT_IN_MAST_CELL_DN	GSE19888_ADENOSINE_A3R_INH_VS_ACT_IN_MAST_CELL_DN		107	-0.366575	-1.24634	0.0940767	0.377432	1	1019	tags=22%, list=10%, signal=25%
GSE9878_CTRL_VS_EBF_TRANSDUCED_PAX5_KO_PRO_BCELL_DN	GSE9878_CTRL_VS_EBF_TRANSDUCED_PAX5_KO_PRO_BCELL_DN		166	-0.353574	-1.24517	0.0436508	0.380182	1	1215	tags=16%, list=12%, signal=17%
GSE21360_NAIVE_VS_SECONDARY_MEMORY_CD8_TCELL_UP	GSE21360_NAIVE_VS_SECONDARY_MEMORY_CD8_TCELL_UP		124	-0.364593	-1.24515	0.0645161	0.379222	1	731	tags=19%, list=7%, signal=21%
MODULE_75	MODULE_75		175	-0.34456	-1.245	0.0409091	0.378724	1	721	tags=23%, list=7%, signal=25%
FRANCO_BLOOD_SANOFI_PASTEUR_SA_INACTIVATED_INFLUENZA_VACCINE_CORRELATED_WITH_ANTIBODY_RESPONSE_AGE_18_40YO_1DY_POSITIVE	FRANCO_BLOOD_SANOFI_PASTEUR_SA_INACTIVATED_INFLUENZA_VACCINE_CORRELATED_WITH_ANTIBODY_RESPONSE_AGE_18_40YO_1DY_POSITIVE		79	-0.382133	-1.24464	0.0924657	0.37891	1	846	tags=25%, list=8%, signal=27%
GSE2128_CTRL_VS_MIMETOPE_NEGATIVE_SELECTION_DP_THYMOCYTE_NOD_UP	GSE2128_CTRL_VS_MIMETOPE_NEGATIVE_SELECTION_DP_THYMOCYTE_NOD_UP		143	-0.357666	-1.24342	0.0406504	0.381802	1	930	tags=22%, list=9%, signal=24%
MODULE_253	MODULE_253		17	-0.540551	-1.24232	0.19697	0.384378	1	2410	tags=53%, list=24%, signal=69%
GSE21774_CD56_BRIGHT_VS_DIM_CD62L_POSITIVE_NK_CELL_UP	GSE21774_CD56_BRIGHT_VS_DIM_CD62L_POSITIVE_NK_CELL_UP		128	-0.359339	-1.24224	0.0416667	0.38369	1	1236	tags=24%, list=12%, signal=27%
GSE20366_TREG_VS_NAIVE_CD4_TCELL_UP	GSE20366_TREG_VS_NAIVE_CD4_TCELL_UP		154	-0.349307	-1.24214	0.0517241	0.383057	1	616	tags=12%, list=6%, signal=13%
GSE5589_WT_VS_IL10_KO_LPS_STIM_MACROPHAGE_180MIN_DN	GSE5589_WT_VS_IL10_KO_LPS_STIM_MACROPHAGE_180MIN_DN		74	-0.396526	-1.24176	0.110032	0.383241	1	1091	tags=30%, list=11%, signal=33%
GSE36476_YOUNG_VS_OLD_DONOR_MEMORY_CD4_TCELL_72H_TSST_ACT_UP	GSE36476_YOUNG_VS_OLD_DONOR_MEMORY_CD4_TCELL_72H_TSST_ACT_UP		86	-0.386712	-1.24078	0.09375	0.385231	1	1335	tags=30%, list=13%, signal=34%
GSE4590_SMALL_VS_LARGE_PRE_BCELL_DN	GSE4590_SMALL_VS_LARGE_PRE_BCELL_DN		106	-0.370533	-1.24064	0.0702341	0.384669	1	649	tags=20%, list=6%, signal=21%
HALLMARK_ALLOGRAFT_REJECTION	HALLMARK_ALLOGRAFT_REJECTION		122	-0.355896	-1.24007	0.0652174	0.385476	1	928	tags=19%, list=9%, signal=20%
MODULE_237	MODULE_237		44	-0.425171	-1.23994	0.162465	0.384932	1	2432	tags=43%, list=24%, signal=56%
CTIP_DN.V1_DN	CTIP_DN.V1_DN		41	-0.434279	-1.23922	0.169192	0.386317	1	1175	tags=29%, list=12%, signal=33%
GSE11057_EFF_MEM_VS_CENT_MEM_CD4_TCELL_DN	GSE11057_EFF_MEM_VS_CENT_MEM_CD4_TCELL_DN		112	-0.364367	-1.23874	0.0807692	0.38692	1	1107	tags=21%, list=11%, signal=24%
GSE2826_WT_VS_BTK_KO_BCELL_UP	GSE2826_WT_VS_BTK_KO_BCELL_UP		150	-0.351017	-1.23874	0.0454545	0.385948	1	1287	tags=17%, list=13%, signal=19%
GSE18791_CTRL_VS_NEWCASTLE_VIRUS_DC_1H_DN	GSE18791_CTRL_VS_NEWCASTLE_VIRUS_DC_1H_DN		83	-0.381313	-1.23758	0.095941	0.388528	1	960	tags=13%, list=9%, signal=15%
MORF_SNRP70	MORF_SNRP70		57	-0.401333	-1.23713	0.110778	0.389044	1	3936	tags=60%, list=39%, signal=97%
GSE16266_CTRL_VS_LPS_STIM_MEF_DN	GSE16266_CTRL_VS_LPS_STIM_MEF_DN		99	-0.367116	-1.23645	0.0771812	0.390226	1	918	tags=22%, list=9%, signal=24%
GSE10325_MYELOID_VS_LUPUS_MYELOID_DN	GSE10325_MYELOID_VS_LUPUS_MYELOID_DN		131	-0.354804	-1.23622	0.0666667	0.390029	1	832	tags=14%, list=8%, signal=15%
GSE21063_CTRL_VS_ANTI_IGM_STIM_BCELL_16H_UP	GSE21063_CTRL_VS_ANTI_IGM_STIM_BCELL_16H_UP		152	-0.353059	-1.23587	0.0595238	0.390083	1	1550	tags=26%, list=15%, signal=30%
GSE43863_NAIVE_VS_MEMORY_LY6C_INT_CXCR5POS_CD4_TCELL_D150_LCMV_UP	GSE43863_NAIVE_VS_MEMORY_LY6C_INT_CXCR5POS_CD4_TCELL_D150_LCMV_UP		142	-0.354513	-1.23574	0.0645161	0.389521	1	1598	tags=28%, list=16%, signal=33%
GSE6674_CPG_VS_CPG_AND_ANTI_IGM_STIM_BCELL_UP	GSE6674_CPG_VS_CPG_AND_ANTI_IGM_STIM_BCELL_UP		151	-0.352803	-1.23469	0.0538117	0.391948	1	782	tags=13%, list=8%, signal=13%
GSE37301_RAG2_KO_VS_RAG2_AND_ETS1_KO_NK_CELL_UP	GSE37301_RAG2_KO_VS_RAG2_AND_ETS1_KO_NK_CELL_UP		127	-0.360782	-1.234	0.0588235	0.393139	1	1555	tags=20%, list=15%, signal=23%
GSE39556_CD8A_DC_VS_NK_CELL_MOUSE_3H_POST_POLYIC_INJ_UP	GSE39556_CD8A_DC_VS_NK_CELL_MOUSE_3H_POST_POLYIC_INJ_UP		160	-0.348346	-1.23396	0.0883721	0.392323	1	2313	tags=39%, list=23%, signal=49%
FULLER_PBMC_F_TULARENSIS_VACCINE_LVS_AGE_22_54YO_18HR_UP	FULLER_PBMC_F_TULARENSIS_VACCINE_LVS_AGE_22_54YO_18HR_UP		40	-0.430766	-1.23381	0.137931	0.391816	1	825	tags=30%, list=8%, signal=33%
GAVISH_3CA_METAPROGRAM_CD8_T_CELLS_NAIVE_2	GAVISH_3CA_METAPROGRAM_CD8_T_CELLS_NAIVE_2		37	-0.437152	-1.23348	0.157895	0.391944	1	1119	tags=27%, list=11%, signal=30%
GSE1791_CTRL_VS_NEUROMEDINU_IN_T_CELL_LINE_12H_DN	GSE1791_CTRL_VS_NEUROMEDINU_IN_T_CELL_LINE_12H_DN		81	-0.373594	-1.23306	0.0882353	0.392393	1	1079	tags=23%, list=11%, signal=26%
GNF2_HDAC1	GNF2_HDAC1		96	-0.372069	-1.23288	0.0794224	0.39202	1	4105	tags=70%, list=40%, signal=116%
GSE7548_NAIVE_VS_DAY7_PCC_IMMUNIZATION_CD4_TCELL_DN	GSE7548_NAIVE_VS_DAY7_PCC_IMMUNIZATION_CD4_TCELL_DN		140	-0.356509	-1.2324	0.054902	0.392669	1	1208	tags=22%, list=12%, signal=25%
GSE33374_CD8_ALPHAALPHA_VS_ALPHABETA_CD161_HIGH_TCELL_DN	GSE33374_CD8_ALPHAALPHA_VS_ALPHABETA_CD161_HIGH_TCELL_DN		143	-0.350634	-1.23226	0.0393701	0.392132	1	930	tags=15%, list=9%, signal=16%
GSE27241_CTRL_VS_DIGOXIN_TREATED_CD4_TCELL_IN_TH17_POLARIZING_CONDITIONS_UP	GSE27241_CTRL_VS_DIGOXIN_TREATED_CD4_TCELL_IN_TH17_POLARIZING_CONDITIONS_UP		121	-0.35631	-1.23183	0.0671378	0.392565	1	841	tags=16%, list=8%, signal=17%
GSE17721_PAM3CSK4_VS_GADIQUIMOD_8H_BMDC_UP	GSE17721_PAM3CSK4_VS_GADIQUIMOD_8H_BMDC_UP		152	-0.353242	-1.23116	0.0428016	0.393772	1	1452	tags=17%, list=14%, signal=20%
GSE20715_WT_VS_TLR4_KO_LUNG_DN	GSE20715_WT_VS_TLR4_KO_LUNG_DN		134	-0.359534	-1.23019	0.0650407	0.395904	1	952	tags=17%, list=9%, signal=19%
GSE20366_EX_VIVO_VS_DEC205_CONVERSION_NAIVE_CD4_TCELL_UP	GSE20366_EX_VIVO_VS_DEC205_CONVERSION_NAIVE_CD4_TCELL_UP		148	-0.352516	-1.23012	0.0714286	0.395182	1	1202	tags=26%, list=12%, signal=29%
GSE39556_CD8A_DC_VS_NK_CELL_DN	GSE39556_CD8A_DC_VS_NK_CELL_DN		140	-0.354155	-1.22928	0.0677291	0.396812	1	1295	tags=24%, list=13%, signal=27%
GSE25677_MPL_VS_R848_STIM_BCELL_UP	GSE25677_MPL_VS_R848_STIM_BCELL_UP		125	-0.356665	-1.22801	0.078853	0.399956	1	843	tags=26%, list=8%, signal=28%
GSE5099_CLASSICAL_M1_VS_ALTERNATIVE_M2_MACROPHAGE_UP	GSE5099_CLASSICAL_M1_VS_ALTERNATIVE_M2_MACROPHAGE_UP		140	-0.351389	-1.22761	0.0661157	0.400247	1	1466	tags=23%, list=14%, signal=26%
MODULE_524	MODULE_524		21	-0.493072	-1.22624	0.203125	0.403828	1	1419	tags=33%, list=14%, signal=39%
GSE17721_LPS_VS_POLYIC_24H_BMDC_DN	GSE17721_LPS_VS_POLYIC_24H_BMDC_DN		152	-0.34319	-1.22384	0.0792951	0.410668	1	854	tags=14%, list=8%, signal=15%
GSE33425_CD161_HIGH_VS_NEG_CD8_TCELL_UP	GSE33425_CD161_HIGH_VS_NEG_CD8_TCELL_UP		147	-0.349934	-1.22289	0.0541667	0.413029	1	1949	tags=29%, list=19%, signal=36%
GAVISH_3CA_MALIGNANT_METAPROGRAM_24_CILIA	GAVISH_3CA_MALIGNANT_METAPROGRAM_24_CILIA		20	-0.50392	-1.22267	0.183824	0.412831	1	1801	tags=40%, list=18%, signal=48%
GSE3982_MAC_VS_TH2_DN	GSE3982_MAC_VS_TH2_DN		143	-0.348432	-1.22227	0.06639	0.41313	1	1063	tags=11%, list=10%, signal=12%
GSE3982_MAST_CELL_VS_TH1_DN	GSE3982_MAST_CELL_VS_TH1_DN		145	-0.348413	-1.2222	0.0532787	0.412355	1	2269	tags=30%, list=22%, signal=38%
GSE21360_SECONDARY_VS_TERTIARY_MEMORY_CD8_TCELL_DN	GSE21360_SECONDARY_VS_TERTIARY_MEMORY_CD8_TCELL_DN		121	-0.35503	-1.22195	0.0845588	0.412142	1	948	tags=17%, list=9%, signal=18%
GSE14415_INDUCED_VS_NATURAL_TREG_DN	GSE14415_INDUCED_VS_NATURAL_TREG_DN		142	-0.350681	-1.22156	0.0627451	0.412556	1	2048	tags=37%, list=20%, signal=46%
NAKAYA_PBMC_FLUAD_MALE_AGE_14_27YO_1D_POSTBOOST_VS_0D_PREIMM_MF59_ADJUVANTED_1DY_GENES_IN_BTM_M40_AND_M53_DN	NAKAYA_PBMC_FLUAD_MALE_AGE_14_27YO_1D_POSTBOOST_VS_0D_PREIMM_MF59_ADJUVANTED_1DY_GENES_IN_BTM_M40_AND_M53_DN		16	-0.520769	-1.22093	0.199052	0.413635	1	256	tags=31%, list=3%, signal=32%
IL15_UP.V1_DN	IL15_UP.V1_DN		68	-0.390618	-1.22087	0.117117	0.412877	1	1130	tags=34%, list=11%, signal=38%
GSE3994_WT_VS_PAC1_KO_ACTIVATED_MAST_CELL_DN	GSE3994_WT_VS_PAC1_KO_ACTIVATED_MAST_CELL_DN		153	-0.348039	-1.22067	0.0671937	0.412658	1	1220	tags=20%, list=12%, signal=23%
GSE22886_NAIVE_VS_IGM_MEMORY_BCELL_DN	GSE22886_NAIVE_VS_IGM_MEMORY_BCELL_DN		150	-0.348474	-1.22043	0.0522088	0.412479	1	1745	tags=29%, list=17%, signal=34%
GSE13547_CTRL_VS_ANTI_IGM_STIM_ZFX_KO_BCELL_12H_DN	GSE13547_CTRL_VS_ANTI_IGM_STIM_ZFX_KO_BCELL_12H_DN		115	-0.365582	-1.22029	0.0892857	0.411996	1	1157	tags=28%, list=11%, signal=31%
GSE40666_UNTREATED_VS_IFNA_STIM_STAT1_KO_CD8_TCELL_90MIN_DN	GSE40666_UNTREATED_VS_IFNA_STIM_STAT1_KO_CD8_TCELL_90MIN_DN		140	-0.352667	-1.21953	0.0754717	0.413584	1	1177	tags=24%, list=12%, signal=26%
GSE17721_LPS_VS_PAM3CSK4_6H_BMDC_UP	GSE17721_LPS_VS_PAM3CSK4_6H_BMDC_UP		136	-0.35039	-1.21859	0.0588235	0.415713	1	420	tags=9%, list=4%, signal=9%
GSE32164_RESTING_DIFFERENTIATED_VS_CMYC_INHIBITED_MACROPHAGE_DN	GSE32164_RESTING_DIFFERENTIATED_VS_CMYC_INHIBITED_MACROPHAGE_DN		143	-0.350003	-1.21836	0.0581395	0.415618	1	1119	tags=20%, list=11%, signal=22%
GAVISH_3CA_MALIGNANT_METAPROGRAM_16_MES_GLIOMA	GAVISH_3CA_MALIGNANT_METAPROGRAM_16_MES_GLIOMA		30	-0.453306	-1.21827	0.165803	0.415044	1	996	tags=37%, list=10%, signal=41%
GSE24210_RESTING_TREG_VS_TCONV_UP	GSE24210_RESTING_TREG_VS_TCONV_UP		163	-0.345499	-1.21699	0.0711111	0.418423	1	1949	tags=32%, list=19%, signal=39%
GCM_PTPRU	GCM_PTPRU		18	-0.501767	-1.21663	0.218274	0.418673	1	834	tags=33%, list=8%, signal=36%
GSE11386_NAIVE_VS_MEMORY_BCELL_DN	GSE11386_NAIVE_VS_MEMORY_BCELL_DN		116	-0.35539	-1.21626	0.0666667	0.418909	1	1394	tags=27%, list=14%, signal=31%
GNF2_MLF1	GNF2_MLF1		31	-0.448338	-1.21568	0.178484	0.419947	1	797	tags=26%, list=8%, signal=28%
GSE37533_PPARG1_FOXP3_VS_FOXP3_TRANSDUCED_CD4_TCELL_PIOGLITAZONE_TREATED_UP	GSE37533_PPARG1_FOXP3_VS_FOXP3_TRANSDUCED_CD4_TCELL_PIOGLITAZONE_TREATED_UP		123	-0.360473	-1.21527	0.102662	0.420516	1	1009	tags=19%, list=10%, signal=21%
GSE37533_PPARG2_FOXP3_VS_FOXP3_TRANSDUCED_CD4_TCELL_PIOGLITAZONE_TREATED_DN	GSE37533_PPARG2_FOXP3_VS_FOXP3_TRANSDUCED_CD4_TCELL_PIOGLITAZONE_TREATED_DN		134	-0.346968	-1.21512	0.0846154	0.420057	1	1217	tags=18%, list=12%, signal=20%
GSE2770_TGFB_AND_IL4_ACT_VS_ACT_CD4_TCELL_2H_DN	GSE2770_TGFB_AND_IL4_ACT_VS_ACT_CD4_TCELL_2H_DN		131	-0.348473	-1.2126	0.0711462	0.427781	1	2071	tags=33%, list=20%, signal=41%
MODULE_201	MODULE_201		20	-0.502035	-1.2122	0.219114	0.428286	1	1738	tags=45%, list=17%, signal=54%
GSE3720_UNSTIM_VS_PMA_STIM_VD2_GAMMADELTA_TCELL_UP	GSE3720_UNSTIM_VS_PMA_STIM_VD2_GAMMADELTA_TCELL_UP		136	-0.345178	-1.21168	0.0609756	0.429084	1	2137	tags=30%, list=21%, signal=38%
GSE10239_NAIVE_VS_KLRG1HIGH_EFF_CD8_TCELL_DN	GSE10239_NAIVE_VS_KLRG1HIGH_EFF_CD8_TCELL_DN		158	-0.343645	-1.21114	0.0728745	0.429922	1	1570	tags=24%, list=15%, signal=28%
GSE37301_PRO_BCELL_VS_CD4_TCELL_DN	GSE37301_PRO_BCELL_VS_CD4_TCELL_DN		90	-0.359785	-1.2102	0.0970874	0.432159	1	588	tags=21%, list=6%, signal=22%
GSE9239_CTRL_VS_TNF_INHIBITOR_TREATED_DC_DN	GSE9239_CTRL_VS_TNF_INHIBITOR_TREATED_DC_DN		151	-0.338359	-1.20954	0.0701754	0.433449	1	2582	tags=39%, list=25%, signal=52%
GAVISH_3CA_METAPROGRAM_CD4_T_CELLS_INTERFERON	GAVISH_3CA_METAPROGRAM_CD4_T_CELLS_INTERFERON		29	-0.448133	-1.20932	0.178841	0.43324	1	846	tags=31%, list=8%, signal=34%
GSE5589_LPS_VS_LPS_AND_IL6_STIM_IL6_KO_MACROPHAGE_45MIN_UP	GSE5589_LPS_VS_LPS_AND_IL6_STIM_IL6_KO_MACROPHAGE_45MIN_UP		139	-0.351851	-1.20881	0.0856031	0.433957	1	1474	tags=24%, list=14%, signal=28%
GSE9650_EXHAUSTED_VS_MEMORY_CD8_TCELL_UP	GSE9650_EXHAUSTED_VS_MEMORY_CD8_TCELL_UP		122	-0.35479	-1.20842	0.102662	0.434307	1	661	tags=18%, list=6%, signal=19%
GSE24972_WT_VS_IRF8_KO_SPLEEN_FOLLICULAR_BCELL_UP	GSE24972_WT_VS_IRF8_KO_SPLEEN_FOLLICULAR_BCELL_UP		119	-0.350388	-1.20818	0.0807692	0.434162	1	970	tags=21%, list=10%, signal=23%
GSE41867_NAIVE_VS_DAY30_LCMV_CLONE13_EXHAUSTED_CD8_TCELL_UP	GSE41867_NAIVE_VS_DAY30_LCMV_CLONE13_EXHAUSTED_CD8_TCELL_UP		114	-0.351096	-1.20812	0.0795848	0.4334	1	1027	tags=23%, list=10%, signal=25%
GSE5542_IFNA_VS_IFNA_AND_IFNG_TREATED_EPITHELIAL_CELLS_24H_DN	GSE5542_IFNA_VS_IFNA_AND_IFNG_TREATED_EPITHELIAL_CELLS_24H_DN		147	-0.340004	-1.20732	0.0983607	0.435163	1	1621	tags=29%, list=16%, signal=33%
GAVISH_3CA_METAPROGRAM_ENDOTHELIAL_COAGULATION	GAVISH_3CA_METAPROGRAM_ENDOTHELIAL_COAGULATION		19	-0.495842	-1.2073	0.213033	0.434267	1	747	tags=32%, list=7%, signal=34%
GSE11961_MEMORY_BCELL_DAY7_VS_PLASMA_CELL_DAY7_UP	GSE11961_MEMORY_BCELL_DAY7_VS_PLASMA_CELL_DAY7_UP		147	-0.342552	-1.20674	0.0508475	0.435254	1	1030	tags=18%, list=10%, signal=20%
GSE22886_NAIVE_VS_IGG_IGA_MEMORY_BCELL_DN	GSE22886_NAIVE_VS_IGG_IGA_MEMORY_BCELL_DN		147	-0.343396	-1.20613	0.0806452	0.43649	1	1119	tags=18%, list=11%, signal=20%
GSE37534_UNTREATED_VS_GW1929_TREATED_CD4_TCELL_PPARG1_AND_FOXP3_TRASDUCED_UP	GSE37534_UNTREATED_VS_GW1929_TREATED_CD4_TCELL_PPARG1_AND_FOXP3_TRASDUCED_UP		131	-0.352956	-1.20556	0.0671937	0.437634	1	815	tags=14%, list=8%, signal=15%
HOWARD_NEUTROPHIL_INACT_MONOV_INFLUENZA_A_INDONESIA_05_2005_H5N1_AGE_18_49YO_1DY_UP	HOWARD_NEUTROPHIL_INACT_MONOV_INFLUENZA_A_INDONESIA_05_2005_H5N1_AGE_18_49YO_1DY_UP		248	-0.324248	-1.20454	0.0526316	0.440313	1	1001	tags=19%, list=10%, signal=20%
GNF2_FBL	GNF2_FBL		116	-0.353563	-1.20445	0.111524	0.439717	1	3944	tags=55%, list=39%, signal=89%
GNF2_TPT1	GNF2_TPT1		26	-0.461137	-1.20435	0.214674	0.439071	1	4201	tags=65%, list=41%, signal=111%
MODULE_177	MODULE_177		82	-0.372732	-1.20325	0.109215	0.442089	1	1893	tags=35%, list=19%, signal=43%
GSE21033_3H_VS_12H_POLYIC_STIM_DC_UP	GSE21033_3H_VS_12H_POLYIC_STIM_DC_UP		117	-0.352648	-1.20313	0.0860215	0.441565	1	964	tags=15%, list=9%, signal=17%
GSE41867_DAY8_EFFECTOR_VS_DAY30_EXHAUSTED_CD8_TCELL_LCMV_CLONE13_DN	GSE41867_DAY8_EFFECTOR_VS_DAY30_EXHAUSTED_CD8_TCELL_LCMV_CLONE13_DN		159	-0.337839	-1.20307	0.0813008	0.440803	1	1897	tags=28%, list=19%, signal=33%
GSE19888_CTRL_VS_TCELL_MEMBRANES_ACT_MAST_CELL_PRETREAT_A3R_INH_DN	GSE19888_CTRL_VS_TCELL_MEMBRANES_ACT_MAST_CELL_PRETREAT_A3R_INH_DN		134	-0.343346	-1.20253	0.0833333	0.441719	1	973	tags=21%, list=10%, signal=23%
GCM_PSME1	GCM_PSME1		69	-0.382852	-1.20243	0.149206	0.441107	1	4201	tags=64%, list=41%, signal=108%
GSE24972_MARGINAL_ZONE_BCELL_VS_FOLLICULAR_BCELL_DN	GSE24972_MARGINAL_ZONE_BCELL_VS_FOLLICULAR_BCELL_DN		113	-0.359006	-1.20229	0.120275	0.440685	1	487	tags=14%, list=5%, signal=15%
GSE21546_UNSTIM_VS_ANTI_CD3_STIM_SAP1A_KO_AND_ELK1_KO_DP_THYMOCYTES_UP	GSE21546_UNSTIM_VS_ANTI_CD3_STIM_SAP1A_KO_AND_ELK1_KO_DP_THYMOCYTES_UP		73	-0.377989	-1.20229	0.130573	0.439753	1	685	tags=18%, list=7%, signal=19%
GSE42021_TCONV_PLN_VS_CD24LO_TCONV_THYMUS_UP	GSE42021_TCONV_PLN_VS_CD24LO_TCONV_THYMUS_UP		131	-0.349392	-1.20206	0.104167	0.439583	1	1910	tags=25%, list=19%, signal=31%
GCM_PFN1	GCM_PFN1		42	-0.41596	-1.20186	0.176812	0.439367	1	4201	tags=64%, list=41%, signal=109%
GSE17974_CTRL_VS_ACT_IL4_AND_ANTI_IL12_4H_CD4_TCELL_UP	GSE17974_CTRL_VS_ACT_IL4_AND_ANTI_IL12_4H_CD4_TCELL_UP		129	-0.340863	-1.20165	0.0682731	0.439154	1	837	tags=19%, list=8%, signal=20%
GSE1460_INTRATHYMIC_T_PROGENITOR_VS_THYMIC_STROMAL_CELL_UP	GSE1460_INTRATHYMIC_T_PROGENITOR_VS_THYMIC_STROMAL_CELL_UP		145	-0.343284	-1.20154	0.0808511	0.438613	1	1769	tags=24%, list=17%, signal=29%
GSE21670_STAT3_KO_VS_WT_CD4_TCELL_UP	GSE21670_STAT3_KO_VS_WT_CD4_TCELL_UP		115	-0.349965	-1.20138	0.10453	0.438279	1	817	tags=17%, list=8%, signal=19%
GSE7509_DC_VS_MONOCYTE_DN	GSE7509_DC_VS_MONOCYTE_DN		123	-0.347597	-1.201	0.10566	0.438699	1	896	tags=15%, list=9%, signal=17%
GSE43863_TH1_VS_LY6C_LOW_CXCR5NEG_EFFECTOR_CD4_TCELL_DN	GSE43863_TH1_VS_LY6C_LOW_CXCR5NEG_EFFECTOR_CD4_TCELL_DN		156	-0.344742	-1.20084	0.103448	0.438349	1	962	tags=13%, list=9%, signal=14%
GSE28726_NAIVE_CD4_TCELL_VS_NAIVE_VA24NEG_NKTCELL_DN	GSE28726_NAIVE_CD4_TCELL_VS_NAIVE_VA24NEG_NKTCELL_DN		128	-0.345504	-1.20079	0.108949	0.437587	1	1116	tags=29%, list=11%, signal=32%
MODULE_49	MODULE_49		148	-0.347465	-1.20029	0.0697674	0.438464	1	577	tags=14%, list=6%, signal=15%
GSE37605_C57BL6_VS_NOD_FOXP3_IRES_GFP_TREG_DN	GSE37605_C57BL6_VS_NOD_FOXP3_IRES_GFP_TREG_DN		124	-0.3458	-1.20022	0.0572519	0.4378	1	1504	tags=23%, list=15%, signal=26%
GNF2_ATM	GNF2_ATM		22	-0.469417	-1.19923	0.227749	0.440319	1	1807	tags=36%, list=18%, signal=44%
MODULE_419	MODULE_419		25	-0.467849	-1.1992	0.198413	0.439498	1	1419	tags=28%, list=14%, signal=32%
GSE30971_2H_VS_4H_LPS_STIM_MACROPHAGE_WBP7_HET_DN	GSE30971_2H_VS_4H_LPS_STIM_MACROPHAGE_WBP7_HET_DN		79	-0.37484	-1.19885	0.145897	0.439801	1	817	tags=24%, list=8%, signal=26%
GSE41867_DAY6_EFFECTOR_VS_DAY30_MEMORY_CD8_TCELL_LCMV_ARMSTRONG_DN	GSE41867_DAY6_EFFECTOR_VS_DAY30_MEMORY_CD8_TCELL_LCMV_ARMSTRONG_DN		179	-0.334261	-1.1979	0.0776699	0.442315	1	1182	tags=16%, list=12%, signal=18%
GSE17186_BLOOD_VS_CORD_BLOOD_NAIVE_BCELL_DN	GSE17186_BLOOD_VS_CORD_BLOOD_NAIVE_BCELL_DN		143	-0.340155	-1.19767	0.109705	0.442162	1	1173	tags=21%, list=11%, signal=23%
MODULE_111	MODULE_111		68	-0.379895	-1.1969	0.146104	0.443924	1	747	tags=21%, list=7%, signal=22%
GSE40443_INDUCED_VS_TOTAL_TREG_DN	GSE40443_INDUCED_VS_TOTAL_TREG_DN		131	-0.348388	-1.19689	0.0887372	0.443044	1	1048	tags=20%, list=10%, signal=22%
GSE3720_VD1_VS_VD2_GAMMADELTA_TCELL_WITH_LPS_STIM_DN	GSE3720_VD1_VS_VD2_GAMMADELTA_TCELL_WITH_LPS_STIM_DN		152	-0.342695	-1.19676	0.0763052	0.442638	1	1945	tags=29%, list=19%, signal=35%
MODULE_175	MODULE_175		30	-0.445485	-1.1965	0.207283	0.442709	1	825	tags=30%, list=8%, signal=33%
GSE16450_IMMATURE_VS_MATURE_NEURON_CELL_LINE_12H_IFNA_STIM_UP	GSE16450_IMMATURE_VS_MATURE_NEURON_CELL_LINE_12H_IFNA_STIM_UP		149	-0.338556	-1.1964	0.068	0.442209	1	953	tags=21%, list=9%, signal=23%
GSE8678_IL7R_LOW_VS_HIGH_EFF_CD8_TCELL_DN	GSE8678_IL7R_LOW_VS_HIGH_EFF_CD8_TCELL_DN		150	-0.339819	-1.1963	0.0576132	0.441645	1	1159	tags=19%, list=11%, signal=21%
GSE6259_FLT3L_INDUCED_DEC205_POS_DC_VS_CD4_TCELL_UP	GSE6259_FLT3L_INDUCED_DEC205_POS_DC_VS_CD4_TCELL_UP		141	-0.347221	-1.19529	0.104418	0.444349	1	476	tags=6%, list=5%, signal=7%
GSE6681_DELETED_FOXP3_VS_WT_TREG_UP	GSE6681_DELETED_FOXP3_VS_WT_TREG_UP		70	-0.375888	-1.19518	0.15	0.443852	1	340	tags=16%, list=3%, signal=16%
GSE41867_DAY6_EFFECTOR_VS_DAY30_MEMORY_CD8_TCELL_LCMV_ARMSTRONG_UP	GSE41867_DAY6_EFFECTOR_VS_DAY30_MEMORY_CD8_TCELL_LCMV_ARMSTRONG_UP		158	-0.339815	-1.19509	0.120172	0.443267	1	1039	tags=16%, list=10%, signal=18%
GAVISH_3CA_METAPROGRAM_ENDOTHELIAL_ENDO_6	GAVISH_3CA_METAPROGRAM_ENDOTHELIAL_ENDO_6		18	-0.508908	-1.19494	0.258398	0.442806	1	871	tags=39%, list=9%, signal=42%
GSE16385_UNTREATED_VS_12H_ROSIGLITAZONE_TREATED_MACROPHAGE_DN	GSE16385_UNTREATED_VS_12H_ROSIGLITAZONE_TREATED_MACROPHAGE_DN		96	-0.365142	-1.19484	0.115672	0.442267	1	1239	tags=19%, list=12%, signal=21%
GSE21360_PRIMARY_VS_QUATERNARY_MEMORY_CD8_TCELL_DN	GSE21360_PRIMARY_VS_QUATERNARY_MEMORY_CD8_TCELL_DN		155	-0.341896	-1.19387	0.0694445	0.444755	1	1106	tags=14%, list=11%, signal=16%
GSE11961_MARGINAL_ZONE_BCELL_VS_GERMINAL_CENTER_BCELL_DAY7_UP	GSE11961_MARGINAL_ZONE_BCELL_VS_GERMINAL_CENTER_BCELL_DAY7_UP		143	-0.338507	-1.19381	0.0727969	0.444093	1	880	tags=16%, list=9%, signal=17%
GSE42088_UNINF_VS_LEISHMANIA_INF_DC_24H_UP	GSE42088_UNINF_VS_LEISHMANIA_INF_DC_24H_UP		164	-0.330211	-1.19335	0.0555556	0.444795	1	1829	tags=28%, list=18%, signal=34%
GSE28737_BCL6_HET_VS_BCL6_KO_MARGINAL_ZONE_BCELL_UP	GSE28737_BCL6_HET_VS_BCL6_KO_MARGINAL_ZONE_BCELL_UP		90	-0.360228	-1.19321	0.114187	0.444431	1	1020	tags=21%, list=10%, signal=23%
GSE25087_TREG_VS_TCONV_ADULT_UP	GSE25087_TREG_VS_TCONV_ADULT_UP		146	-0.340377	-1.19241	0.0874525	0.446416	1	1184	tags=25%, list=12%, signal=28%
GSE8921_UNSTIM_VS_TLR1_2_STIM_MONOCYTE_6H_UP	GSE8921_UNSTIM_VS_TLR1_2_STIM_MONOCYTE_6H_UP		141	-0.338541	-1.19207	0.0954357	0.446646	1	1150	tags=18%, list=11%, signal=20%
GSE4590_SMALL_VS_LARGE_PRE_BCELL_UP	GSE4590_SMALL_VS_LARGE_PRE_BCELL_UP		116	-0.349698	-1.19155	0.0943396	0.447601	1	891	tags=25%, list=9%, signal=27%
GSE2770_IL12_AND_TGFB_VS_IL4_TREATED_ACT_CD4_TCELL_6H_DN	GSE2770_IL12_AND_TGFB_VS_IL4_TREATED_ACT_CD4_TCELL_6H_DN		80	-0.364953	-1.19095	0.126761	0.448743	1	1020	tags=26%, list=10%, signal=29%
GNF2_VAV1	GNF2_VAV1		28	-0.450039	-1.19091	0.182058	0.448007	1	1893	tags=54%, list=19%, signal=66%
GSE4748_LPS_VS_LPS_AND_CYANOBACTERIUM_LPSLIKE_STIM_DC_3H_DN	GSE4748_LPS_VS_LPS_AND_CYANOBACTERIUM_LPSLIKE_STIM_DC_3H_DN		76	-0.371258	-1.19086	0.116438	0.447323	1	707	tags=16%, list=7%, signal=17%
GAVISH_3CA_MALIGNANT_METAPROGRAM_21_RESPIRATION	GAVISH_3CA_MALIGNANT_METAPROGRAM_21_RESPIRATION		31	-0.442305	-1.18987	0.212938	0.449745	1	1281	tags=10%, list=13%, signal=11%
GSE411_UNSTIM_VS_100MIN_IL6_STIM_MACROPHAGE_UP	GSE411_UNSTIM_VS_100MIN_IL6_STIM_MACROPHAGE_UP		155	-0.334418	-1.18952	0.0877863	0.45007	1	824	tags=14%, list=8%, signal=15%
GSE20715_0H_VS_48H_OZONE_TLR4_KO_LUNG_UP	GSE20715_0H_VS_48H_OZONE_TLR4_KO_LUNG_UP		108	-0.354491	-1.18938	0.0892193	0.449657	1	854	tags=19%, list=8%, signal=21%
GSE2706_LPS_VS_R848_AND_LPS_8H_STIM_DC_DN	GSE2706_LPS_VS_R848_AND_LPS_8H_STIM_DC_DN		99	-0.354905	-1.1892	0.131313	0.449429	1	1078	tags=24%, list=11%, signal=27%
GSE21670_UNTREATED_VS_TGFB_IL6_TREATED_CD4_TCELL_UP	GSE21670_UNTREATED_VS_TGFB_IL6_TREATED_CD4_TCELL_UP		154	-0.334972	-1.18902	0.0756303	0.449116	1	2008	tags=34%, list=20%, signal=42%
GSE41867_DAY15_EFFECTOR_VS_DAY30_EXHAUSTED_CD8_TCELL_LCMV_CLONE13_UP	GSE41867_DAY15_EFFECTOR_VS_DAY30_EXHAUSTED_CD8_TCELL_LCMV_CLONE13_UP		136	-0.342478	-1.18893	0.0963855	0.448575	1	738	tags=17%, list=7%, signal=18%
GSE22589_HIV_VS_HIV_AND_SIV_INFECTED_DC_UP	GSE22589_HIV_VS_HIV_AND_SIV_INFECTED_DC_UP		122	-0.343651	-1.18882	0.0950704	0.448131	1	1516	tags=18%, list=15%, signal=21%
GSE9509_LPS_VS_LPS_AND_IL10_STIM_IL10_KO_MACROPHAGE_20MIN_UP	GSE9509_LPS_VS_LPS_AND_IL10_STIM_IL10_KO_MACROPHAGE_20MIN_UP		104	-0.355096	-1.18833	0.0938628	0.44896	1	1300	tags=30%, list=13%, signal=34%
GSE360_LOW_DOSE_B_MALAYI_VS_M_TUBERCULOSIS_MAC_DN	GSE360_LOW_DOSE_B_MALAYI_VS_M_TUBERCULOSIS_MAC_DN		136	-0.337312	-1.18796	0.0840336	0.449372	1	1583	tags=20%, list=16%, signal=23%
GSE23502_BM_VS_COLON_TUMOR_HDC_KO_MYELOID_DERIVED_SUPPRESSOR_CELL_UP	GSE23502_BM_VS_COLON_TUMOR_HDC_KO_MYELOID_DERIVED_SUPPRESSOR_CELL_UP		62	-0.381948	-1.18715	0.146789	0.451259	1	332	tags=11%, list=3%, signal=12%
GSE22432_CDC_VS_COMMON_DC_PROGENITOR_UP	GSE22432_CDC_VS_COMMON_DC_PROGENITOR_UP		161	-0.334151	-1.18661	0.0745614	0.452407	1	1354	tags=23%, list=13%, signal=26%
GNF2_CBFB	GNF2_CBFB		25	-0.457014	-1.18522	0.227979	0.45633	1	3345	tags=52%, list=33%, signal=77%
BMI1_DN_MEL18_DN.V1_DN	BMI1_DN_MEL18_DN.V1_DN		64	-0.378947	-1.18417	0.157895	0.459228	1	783	tags=25%, list=8%, signal=27%
GSE5455_HEALTHY_VS_TUMOR_BEARING_MOUSE_SPLEEN_MONOCYTE_UP	GSE5455_HEALTHY_VS_TUMOR_BEARING_MOUSE_SPLEEN_MONOCYTE_UP		137	-0.336061	-1.18346	0.108614	0.460765	1	1180	tags=22%, list=12%, signal=24%
GSE45365_NK_CELL_VS_CD11B_DC_UP	GSE45365_NK_CELL_VS_CD11B_DC_UP		76	-0.371575	-1.18323	0.126623	0.460789	1	897	tags=16%, list=9%, signal=17%
GSE21063_CTRL_VS_ANTI_IGM_STIM_BCELL_NFATC1_KO_3H_DN	GSE21063_CTRL_VS_ANTI_IGM_STIM_BCELL_NFATC1_KO_3H_DN		139	-0.340163	-1.18268	0.0992063	0.46188	1	995	tags=14%, list=10%, signal=16%
GSE43863_LY6C_INT_CXCR5POS_VS_LY6C_LOW_CXCR5NEG_EFFECTOR_CD4_TCELL_UP	GSE43863_LY6C_INT_CXCR5POS_VS_LY6C_LOW_CXCR5NEG_EFFECTOR_CD4_TCELL_UP		146	-0.334788	-1.18247	0.0780669	0.461813	1	738	tags=14%, list=7%, signal=15%
GSE1460_DP_THYMOCYTE_VS_NAIVE_CD4_TCELL_CORD_BLOOD_DN	GSE1460_DP_THYMOCYTE_VS_NAIVE_CD4_TCELL_CORD_BLOOD_DN		101	-0.354655	-1.18236	0.119718	0.461284	1	1033	tags=19%, list=10%, signal=21%
GSE15330_WT_VS_IKAROS_KO_GRANULOCYTE_MONOCYTE_PROGENITOR_UP	GSE15330_WT_VS_IKAROS_KO_GRANULOCYTE_MONOCYTE_PROGENITOR_UP		154	-0.339242	-1.18211	0.092511	0.461345	1	1479	tags=18%, list=14%, signal=20%
GSE14000_UNSTIM_VS_4H_LPS_DC_DN	GSE14000_UNSTIM_VS_4H_LPS_DC_DN		124	-0.344306	-1.18138	0.108949	0.463151	1	985	tags=21%, list=10%, signal=23%
GSE41176_UNSTIM_VS_ANTI_IGM_STIM_TAK1_KO_BCELL_3H_DN	GSE41176_UNSTIM_VS_ANTI_IGM_STIM_TAK1_KO_BCELL_3H_DN		62	-0.384243	-1.18138	0.153203	0.462271	1	1206	tags=34%, list=12%, signal=38%
HOWARD_DENDRITIC_CELL_INACT_MONOV_INFLUENZA_A_INDONESIA_05_2005_H5N1_AGE_18_49YO_1DY_UP	HOWARD_DENDRITIC_CELL_INACT_MONOV_INFLUENZA_A_INDONESIA_05_2005_H5N1_AGE_18_49YO_1DY_UP		71	-0.373135	-1.18093	0.164179	0.463068	1	1052	tags=31%, list=10%, signal=34%
GSE2770_UNTREATED_VS_IL4_TREATED_ACT_CD4_TCELL_6H_DN	GSE2770_UNTREATED_VS_IL4_TREATED_ACT_CD4_TCELL_6H_DN		168	-0.329354	-1.18027	0.0772947	0.464554	1	1997	tags=27%, list=20%, signal=33%
MODULE_544	MODULE_544		39	-0.406483	-1.17962	0.192513	0.46603	1	684	tags=18%, list=7%, signal=19%
GSE7460_CTRL_VS_TGFB_TREATED_ACT_TCONV_UP	GSE7460_CTRL_VS_TGFB_TREATED_ACT_TCONV_UP		126	-0.33958	-1.17778	0.116279	0.47186	1	1476	tags=30%, list=14%, signal=35%
HOWARD_NK_CELL_INACT_MONOV_INFLUENZA_A_INDONESIA_05_2005_H5N1_AGE_18_49YO_28DY_DN	HOWARD_NK_CELL_INACT_MONOV_INFLUENZA_A_INDONESIA_05_2005_H5N1_AGE_18_49YO_28DY_DN		34	-0.422671	-1.17737	0.196133	0.472625	1	745	tags=32%, list=7%, signal=35%
GSE29618_PDC_VS_MDC_UP	GSE29618_PDC_VS_MDC_UP		142	-0.331928	-1.17657	0.0731707	0.474793	1	1091	tags=20%, list=11%, signal=22%
GSE33292_DN3_THYMOCYTE_VS_TCF1_KO_TCELL_LYMPHOMA_UP	GSE33292_DN3_THYMOCYTE_VS_TCF1_KO_TCELL_LYMPHOMA_UP		144	-0.331496	-1.17592	0.0869565	0.476222	1	819	tags=14%, list=8%, signal=15%
KAECH_DAY15_EFF_VS_MEMORY_CD8_TCELL_UP	KAECH_DAY15_EFF_VS_MEMORY_CD8_TCELL_UP		145	-0.339915	-1.17586	0.123077	0.475555	1	650	tags=14%, list=6%, signal=15%
GAVISH_3CA_METAPROGRAM_CD8_T_CELLS_CHROMATIN	GAVISH_3CA_METAPROGRAM_CD8_T_CELLS_CHROMATIN		43	-0.404223	-1.17519	0.198276	0.477213	1	2676	tags=33%, list=26%, signal=44%
GSE15735_CTRL_VS_HDAC_INHIBITOR_TREATED_CD4_TCELL_2H_UP	GSE15735_CTRL_VS_HDAC_INHIBITOR_TREATED_CD4_TCELL_2H_UP		159	-0.328969	-1.17468	0.0933333	0.47823	1	764	tags=18%, list=7%, signal=19%
GSE15930_NAIVE_VS_24H_IN_VITRO_STIM_CD8_TCELL_UP	GSE15930_NAIVE_VS_24H_IN_VITRO_STIM_CD8_TCELL_UP		136	-0.337263	-1.17305	0.0887097	0.48348	1	956	tags=16%, list=9%, signal=18%
GSE37532_WT_VS_PPARG_KO_LN_TREG_DN	GSE37532_WT_VS_PPARG_KO_LN_TREG_DN		32	-0.427523	-1.17283	0.21066	0.483308	1	803	tags=34%, list=8%, signal=37%
GSE32164_RESTING_DIFFERENTIATED_VS_ALTERNATIVELY_ACT_M2_MACROPHAGE_UP	GSE32164_RESTING_DIFFERENTIATED_VS_ALTERNATIVELY_ACT_M2_MACROPHAGE_UP		123	-0.338604	-1.17279	0.104651	0.482585	1	1524	tags=29%, list=15%, signal=34%
GSE17974_0H_VS_2H_IN_VITRO_ACT_CD4_TCELL_UP	GSE17974_0H_VS_2H_IN_VITRO_ACT_CD4_TCELL_UP		130	-0.342952	-1.17274	0.149606	0.481841	1	1107	tags=18%, list=11%, signal=20%
GSE20366_CD103_POS_VS_NEG_TREG_KLRG1NEG_DN	GSE20366_CD103_POS_VS_NEG_TREG_KLRG1NEG_DN		127	-0.337158	-1.17235	0.110672	0.48236	1	797	tags=20%, list=8%, signal=21%
GSE411_100MIN_VS_400MIN_IL6_STIM_SOCS3_KO_MACROPHAGE_DN	GSE411_100MIN_VS_400MIN_IL6_STIM_SOCS3_KO_MACROPHAGE_DN		165	-0.330608	-1.17234	0.101266	0.481528	1	1450	tags=18%, list=14%, signal=21%
GSE14699_NAIVE_VS_DELETIONAL_TOLERANCE_CD8_TCELL_DN	GSE14699_NAIVE_VS_DELETIONAL_TOLERANCE_CD8_TCELL_DN		124	-0.341813	-1.17219	0.120155	0.481177	1	1118	tags=26%, list=11%, signal=29%
MODULE_146	MODULE_146		34	-0.424557	-1.17189	0.225543	0.481396	1	956	tags=35%, list=9%, signal=39%
GSE37301_CD4_TCELL_VS_GRANULOCYTE_MONOCYTE_PROGENITOR_DN	GSE37301_CD4_TCELL_VS_GRANULOCYTE_MONOCYTE_PROGENITOR_DN		129	-0.337275	-1.17122	0.125	0.482983	1	786	tags=19%, list=8%, signal=21%
GSE29614_CTRL_VS_TIV_FLU_VACCINE_PBMC_2007_DN	GSE29614_CTRL_VS_TIV_FLU_VACCINE_PBMC_2007_DN		88	-0.359251	-1.17121	0.151724	0.482141	1	1997	tags=38%, list=20%, signal=46%
GCM_PPP1CC	GCM_PPP1CC		46	-0.398878	-1.17015	0.181572	0.485269	1	4059	tags=70%, list=40%, signal=115%
GSE37532_WT_VS_PPARG_KO_LN_TCONV_UP	GSE37532_WT_VS_PPARG_KO_LN_TCONV_UP		144	-0.334213	-1.16987	0.0801688	0.485373	1	1255	tags=17%, list=12%, signal=19%
GSE34156_UNTREATED_VS_24H_NOD2_LIGAND_TREATED_MONOCYTE_DN	GSE34156_UNTREATED_VS_24H_NOD2_LIGAND_TREATED_MONOCYTE_DN		133	-0.337882	-1.16945	0.111913	0.486011	1	1170	tags=26%, list=11%, signal=29%
GSE22611_UNSTIM_VS_2H_MDP_STIM_NOD2_TRANSDUCED_HEK293T_CELL_DN	GSE22611_UNSTIM_VS_2H_MDP_STIM_NOD2_TRANSDUCED_HEK293T_CELL_DN		121	-0.345198	-1.16924	0.122302	0.485901	1	1255	tags=19%, list=12%, signal=21%
GSE2585_THYMIC_MACROPHAGE_VS_MTEC_UP	GSE2585_THYMIC_MACROPHAGE_VS_MTEC_UP		121	-0.341875	-1.1686	0.128514	0.487484	1	1060	tags=14%, list=10%, signal=15%
GSE3982_DC_VS_BASOPHIL_DN	GSE3982_DC_VS_BASOPHIL_DN		139	-0.33609	-1.16837	0.11583	0.487482	1	1156	tags=19%, list=11%, signal=21%
GSE3565_CTRL_VS_LPS_INJECTED_DUSP1_KO_SPLENOCYTES_DN	GSE3565_CTRL_VS_LPS_INJECTED_DUSP1_KO_SPLENOCYTES_DN		136	-0.333038	-1.16773	0.106299	0.489131	1	1157	tags=22%, list=11%, signal=25%
GSE6269_HEALTHY_VS_STAPH_AUREUS_INF_PBMC_UP	GSE6269_HEALTHY_VS_STAPH_AUREUS_INF_PBMC_UP		131	-0.340095	-1.16754	0.118774	0.488916	1	2327	tags=30%, list=23%, signal=38%
GSE22443_IL2_VS_IL12_TREATED_ACT_CD8_TCELL_UP	GSE22443_IL2_VS_IL12_TREATED_ACT_CD8_TCELL_UP		93	-0.354648	-1.16735	0.151079	0.488779	1	1087	tags=18%, list=11%, signal=20%
GSE12845_IGD_NEG_BLOOD_VS_PRE_GC_TONSIL_BCELL_DN	GSE12845_IGD_NEG_BLOOD_VS_PRE_GC_TONSIL_BCELL_DN		147	-0.33018	-1.16708	0.119342	0.488911	1	1803	tags=24%, list=18%, signal=29%
CRX_DN.V1_UP	CRX_DN.V1_UP		71	-0.381894	-1.16696	0.163462	0.488499	1	1291	tags=30%, list=13%, signal=34%
GSE14699_NAIVE_VS_ACT_CD8_TCELL_DN	GSE14699_NAIVE_VS_ACT_CD8_TCELL_DN		130	-0.331797	-1.16645	0.121673	0.48943	1	991	tags=19%, list=10%, signal=21%
GCM_HBP1	GCM_HBP1		63	-0.373119	-1.16637	0.1571	0.488839	1	3558	tags=38%, list=35%, signal=58%
GCM_ACTG1	GCM_ACTG1		98	-0.359431	-1.16614	0.142857	0.488801	1	4201	tags=64%, list=41%, signal=108%
GSE14413_UNSTIM_VS_IFNB_STIM_L929_CELLS_UP	GSE14413_UNSTIM_VS_IFNB_STIM_L929_CELLS_UP		63	-0.372508	-1.16529	0.184848	0.491105	1	684	tags=24%, list=7%, signal=25%
GSE21927_SPLEEN_VS_BONE_MARROW_MONOCYTE_BALBC_DN	GSE21927_SPLEEN_VS_BONE_MARROW_MONOCYTE_BALBC_DN		122	-0.337161	-1.16482	0.164794	0.491982	1	983	tags=20%, list=10%, signal=22%
GCM_SMARCC1	GCM_SMARCC1		28	-0.439849	-1.16435	0.245383	0.492901	1	2613	tags=36%, list=26%, signal=48%
GCM_APEX1	GCM_APEX1		93	-0.351491	-1.16414	0.140684	0.492861	1	4201	tags=61%, list=41%, signal=103%
GSE45382_UNTREATED_VS_TGFB_TREATED_MACROPHAGES_UP	GSE45382_UNTREATED_VS_TGFB_TREATED_MACROPHAGES_UP		156	-0.330843	-1.164	0.110204	0.492491	1	948	tags=17%, list=9%, signal=18%
GSE40274_CTRL_VS_FOXP3_TRANSDUCED_ACTIVATED_CD4_TCELL_DN	GSE40274_CTRL_VS_FOXP3_TRANSDUCED_ACTIVATED_CD4_TCELL_DN		160	-0.324739	-1.16385	0.107296	0.492194	1	964	tags=17%, list=9%, signal=18%
GSE20198_UNTREATED_VS_IL12_TREATED_ACT_CD4_TCELL_DN	GSE20198_UNTREATED_VS_IL12_TREATED_ACT_CD4_TCELL_DN		147	-0.328996	-1.16381	0.104651	0.491476	1	1358	tags=20%, list=13%, signal=23%
GAVISH_3CA_METAPROGRAM_CD8_T_CELLS_UNASSIGNED_1	GAVISH_3CA_METAPROGRAM_CD8_T_CELLS_UNASSIGNED_1		35	-0.415715	-1.16372	0.243169	0.490908	1	732	tags=17%, list=7%, signal=18%
GSE37301_MULTIPOTENT_PROGENITOR_VS_CD4_TCELL_UP	GSE37301_MULTIPOTENT_PROGENITOR_VS_CD4_TCELL_UP		127	-0.336167	-1.16334	0.108527	0.491497	1	1100	tags=20%, list=11%, signal=22%
GSE28726_ACT_CD4_TCELL_VS_ACT_VA24NEG_NKTCELL_DN	GSE28726_ACT_CD4_TCELL_VS_ACT_VA24NEG_NKTCELL_DN		157	-0.332375	-1.16313	0.088	0.491429	1	1110	tags=20%, list=11%, signal=22%
GSE22432_UNTREATED_VS_TGFB1_TREATED_COMMON_DC_PROGENITOR_DN	GSE22432_UNTREATED_VS_TGFB1_TREATED_COMMON_DC_PROGENITOR_DN		158	-0.328854	-1.16306	0.101961	0.490846	1	1244	tags=18%, list=12%, signal=20%
MODULE_128	MODULE_128		41	-0.405527	-1.16232	0.2	0.492795	1	848	tags=29%, list=8%, signal=32%
GSE32901_NAIVE_VS_TH17_NEG_CD4_TCELL_DN	GSE32901_NAIVE_VS_TH17_NEG_CD4_TCELL_DN		62	-0.377054	-1.16231	0.186544	0.491961	1	899	tags=26%, list=9%, signal=28%
GNF2_INPP5D	GNF2_INPP5D		34	-0.428175	-1.16228	0.235616	0.491234	1	2377	tags=41%, list=23%, signal=53%
GSE2706_2H_VS_8H_LPS_STIM_DC_DN	GSE2706_2H_VS_8H_LPS_STIM_DC_DN		118	-0.341702	-1.16201	0.158103	0.491335	1	855	tags=20%, list=8%, signal=22%
GSE46606_IRF4_KO_VS_WT_CD40L_IL2_IL5_1DAY_STIMULATED_BCELL_DN	GSE46606_IRF4_KO_VS_WT_CD40L_IL2_IL5_1DAY_STIMULATED_BCELL_DN		112	-0.341293	-1.16143	0.121673	0.492649	1	1123	tags=22%, list=11%, signal=25%
GSE27786_CD4_TCELL_VS_MONO_MAC_DN	GSE27786_CD4_TCELL_VS_MONO_MAC_DN		132	-0.336929	-1.16097	0.123506	0.493638	1	1593	tags=24%, list=16%, signal=28%
GSE3337_4H_VS_16H_IFNG_IN_CD8POS_DC_DN	GSE3337_4H_VS_16H_IFNG_IN_CD8POS_DC_DN		127	-0.335441	-1.1609	0.128906	0.49306	1	912	tags=23%, list=9%, signal=25%
MODULE_79	MODULE_79		41	-0.405527	-1.16083	0.219251	0.49244	1	848	tags=29%, list=8%, signal=32%
GSE43863_TFH_VS_LY6C_LOW_CXCR5NEG_EFFECTOR_CD4_TCELL_UP	GSE43863_TFH_VS_LY6C_LOW_CXCR5NEG_EFFECTOR_CD4_TCELL_UP		159	-0.323518	-1.16057	0.0807175	0.492671	1	1458	tags=23%, list=14%, signal=26%
LTE2_UP.V1_DN	LTE2_UP.V1_DN		112	-0.34381	-1.1603	0.154135	0.492826	1	846	tags=21%, list=8%, signal=23%
GAVISH_3CA_METAPROGRAM_CD4_T_CELLS_T_REG	GAVISH_3CA_METAPROGRAM_CD4_T_CELLS_T_REG		30	-0.433197	-1.16008	0.242718	0.492949	1	388	tags=27%, list=4%, signal=28%
GSE39556_UNTREATED_VS_3H_POLYIC_INJ_MOUSE_CD8A_DC_DN	GSE39556_UNTREATED_VS_3H_POLYIC_INJ_MOUSE_CD8A_DC_DN		144	-0.328754	-1.1599	0.124528	0.492757	1	1107	tags=24%, list=11%, signal=26%
GSE20366_TREG_VS_NAIVE_CD4_TCELL_HOMEOSTATIC_CONVERSION_UP	GSE20366_TREG_VS_NAIVE_CD4_TCELL_HOMEOSTATIC_CONVERSION_UP		143	-0.330663	-1.15944	0.128514	0.493833	1	737	tags=13%, list=7%, signal=14%
GSE40273_XBP1_KO_VS_WT_TREG_DN	GSE40273_XBP1_KO_VS_WT_TREG_DN		148	-0.329671	-1.15934	0.105691	0.493279	1	1159	tags=21%, list=11%, signal=23%
GSE1460_INTRATHYMIC_T_PROGENITOR_VS_NAIVE_CD4_TCELL_CORD_BLOOD_UP	GSE1460_INTRATHYMIC_T_PROGENITOR_VS_NAIVE_CD4_TCELL_CORD_BLOOD_UP		166	-0.326674	-1.15899	0.106383	0.493697	1	2100	tags=26%, list=21%, signal=32%
GSE15330_HSC_VS_MEGAKARYOCYTE_ERYTHROID_PROGENITOR_UP	GSE15330_HSC_VS_MEGAKARYOCYTE_ERYTHROID_PROGENITOR_UP		117	-0.344271	-1.15793	0.137184	0.496784	1	991	tags=21%, list=10%, signal=23%
GAVISH_3CA_METAPROGRAM_CD8_T_CELLS_UNASSIGNED_2	GAVISH_3CA_METAPROGRAM_CD8_T_CELLS_UNASSIGNED_2		32	-0.420273	-1.15778	0.259259	0.496491	1	1745	tags=28%, list=17%, signal=34%
GSE23925_LIGHT_ZONE_VS_DARK_ZONE_BCELL_DN	GSE23925_LIGHT_ZONE_VS_DARK_ZONE_BCELL_DN		131	-0.336523	-1.15777	0.159533	0.495673	1	712	tags=12%, list=7%, signal=13%
MODULE_87	MODULE_87		41	-0.402712	-1.15768	0.230556	0.495174	1	2753	tags=34%, list=27%, signal=47%
GSE26669_CTRL_VS_COSTIM_BLOCK_MLR_CD4_TCELL_UP	GSE26669_CTRL_VS_COSTIM_BLOCK_MLR_CD4_TCELL_UP		138	-0.334064	-1.15701	0.148	0.496736	1	1110	tags=17%, list=11%, signal=19%
GSE23568_CTRL_VS_ID3_TRANSDUCED_CD8_TCELL_UP	GSE23568_CTRL_VS_ID3_TRANSDUCED_CD8_TCELL_UP		161	-0.324702	-1.15688	0.106122	0.496424	1	1119	tags=16%, list=11%, signal=18%
GSE5679_CTRL_VS_PPARG_LIGAND_ROSIGLITAZONE_TREATED_DC_UP	GSE5679_CTRL_VS_PPARG_LIGAND_ROSIGLITAZONE_TREATED_DC_UP		169	-0.324091	-1.15608	0.126697	0.49855	1	1717	tags=21%, list=17%, signal=24%
GSE40666_UNTREATED_VS_IFNA_STIM_EFFECTOR_CD8_TCELL_90MIN_UP	GSE40666_UNTREATED_VS_IFNA_STIM_EFFECTOR_CD8_TCELL_90MIN_UP		139	-0.328679	-1.15581	0.135659	0.498744	1	942	tags=20%, list=9%, signal=22%
ESC_V6.5_UP_EARLY.V1_UP	ESC_V6.5_UP_EARLY.V1_UP		87	-0.351194	-1.15567	0.184466	0.498456	1	847	tags=20%, list=8%, signal=21%
GSE7764_IL15_NK_CELL_24H_VS_SPLENOCYTE_DN	GSE7764_IL15_NK_CELL_24H_VS_SPLENOCYTE_DN		150	-0.326698	-1.15563	0.127193	0.497806	1	1592	tags=23%, list=16%, signal=26%
GSE4142_NAIVE_VS_GC_BCELL_UP	GSE4142_NAIVE_VS_GC_BCELL_UP		128	-0.333327	-1.15561	0.146718	0.497056	1	924	tags=19%, list=9%, signal=20%
GAVISH_3CA_MALIGNANT_METAPROGRAM_37_HEMATO_RELATED_2	GAVISH_3CA_MALIGNANT_METAPROGRAM_37_HEMATO_RELATED_2		27	-0.440191	-1.15559	0.255937	0.496313	1	861	tags=33%, list=8%, signal=36%
GSE18791_UNSTIM_VS_NEWCATSLE_VIRUS_DC_6H_DN	GSE18791_UNSTIM_VS_NEWCATSLE_VIRUS_DC_6H_DN		116	-0.334628	-1.15532	0.150538	0.496419	1	1036	tags=19%, list=10%, signal=21%
KAECH_NAIVE_VS_DAY8_EFF_CD8_TCELL_DN	KAECH_NAIVE_VS_DAY8_EFF_CD8_TCELL_DN		159	-0.324891	-1.15506	0.112069	0.496655	1	1596	tags=29%, list=16%, signal=34%
MODULE_170	MODULE_170		43	-0.398404	-1.15483	0.213296	0.496674	1	848	tags=28%, list=8%, signal=30%
GCM_PRKCG	GCM_PRKCG		28	-0.436589	-1.15452	0.274359	0.497071	1	1448	tags=29%, list=14%, signal=33%
GSE18804_SPLEEN_MACROPHAGE_VS_TUMORAL_MACROPHAGE_UP	GSE18804_SPLEEN_MACROPHAGE_VS_TUMORAL_MACROPHAGE_UP		122	-0.33716	-1.15378	0.143836	0.499123	1	1276	tags=20%, list=13%, signal=22%
GSE13522_WT_VS_IFNAR_KO_SKING_T_CRUZI_Y_STRAIN_INF_DN	GSE13522_WT_VS_IFNAR_KO_SKING_T_CRUZI_Y_STRAIN_INF_DN		99	-0.345861	-1.15329	0.146429	0.500138	1	742	tags=17%, list=7%, signal=18%
HOEK_B_CELL_2011_2012_TIV_ADULT_3DY_UP	HOEK_B_CELL_2011_2012_TIV_ADULT_3DY_UP		19	-0.480343	-1.15306	0.281174	0.500128	1	1521	tags=47%, list=15%, signal=56%
GSE3039_ALPHABETA_CD8_TCELL_VS_B2_BCELL_UP	GSE3039_ALPHABETA_CD8_TCELL_VS_B2_BCELL_UP		144	-0.330141	-1.1528	0.117886	0.500258	1	809	tags=14%, list=8%, signal=15%
GSE43863_TFH_VS_LY6C_INT_CXCR5POS_MEMORY_CD4_TCELL_DN	GSE43863_TFH_VS_LY6C_INT_CXCR5POS_MEMORY_CD4_TCELL_DN		97	-0.347003	-1.15247	0.152318	0.500697	1	1137	tags=15%, list=11%, signal=17%
GSE411_WT_VS_SOCS3_KO_MACROPHAGE_IL6_STIM_100MIN_DN	GSE411_WT_VS_SOCS3_KO_MACROPHAGE_IL6_STIM_100MIN_DN		153	-0.327413	-1.15225	0.116	0.500732	1	814	tags=12%, list=8%, signal=13%
GSE17186_CD21LOW_VS_CD21HIGH_TRANSITIONAL_BCELL_CORD_BLOOD_DN	GSE17186_CD21LOW_VS_CD21HIGH_TRANSITIONAL_BCELL_CORD_BLOOD_DN		163	-0.322845	-1.15223	0.110656	0.499988	1	1749	tags=22%, list=17%, signal=26%
HOWARD_MONOCYTE_INACT_MONOV_INFLUENZA_A_INDONESIA_05_2005_H5N1_AGE_18_49YO_1DY_UP	HOWARD_MONOCYTE_INACT_MONOV_INFLUENZA_A_INDONESIA_05_2005_H5N1_AGE_18_49YO_1DY_UP		108	-0.349545	-1.15207	0.15942	0.499759	1	1071	tags=27%, list=10%, signal=30%
MODULE_481	MODULE_481		40	-0.403726	-1.15117	0.229102	0.502348	1	684	tags=18%, list=7%, signal=19%
GSE37301_MULTIPOTENT_PROGENITOR_VS_COMMON_LYMPHOID_PROGENITOR_UP	GSE37301_MULTIPOTENT_PROGENITOR_VS_COMMON_LYMPHOID_PROGENITOR_UP		129	-0.335832	-1.14975	0.133094	0.507008	1	960	tags=16%, list=9%, signal=17%
GSE21063_CTRL_VS_ANTI_IGM_STIM_BCELL_8H_UP	GSE21063_CTRL_VS_ANTI_IGM_STIM_BCELL_8H_UP		95	-0.342408	-1.14897	0.158249	0.509233	1	1230	tags=31%, list=12%, signal=34%
MODULE_15	MODULE_15		274	-0.301386	-1.14843	0.0487805	0.510641	1	1091	tags=18%, list=11%, signal=19%
GSE360_DC_VS_MAC_B_MALAYI_LOW_DOSE_DN	GSE360_DC_VS_MAC_B_MALAYI_LOW_DOSE_DN		143	-0.330112	-1.14815	0.150407	0.510788	1	1493	tags=22%, list=15%, signal=25%
GSE7219_WT_VS_NIK_NFKB2_KO_DC_DN	GSE7219_WT_VS_NIK_NFKB2_KO_DC_DN		129	-0.328203	-1.14804	0.178862	0.510459	1	916	tags=17%, list=9%, signal=18%
GOLDRATH_NAIVE_VS_EFF_CD8_TCELL_DN	GOLDRATH_NAIVE_VS_EFF_CD8_TCELL_DN		154	-0.319196	-1.14779	0.112403	0.51061	1	1228	tags=27%, list=12%, signal=31%
GCM_HDAC1	GCM_HDAC1		34	-0.420513	-1.14769	0.233516	0.510189	1	1336	tags=21%, list=13%, signal=24%
BCAT_GDS748_DN	BCAT_GDS748_DN		33	-0.414725	-1.147	0.281768	0.512004	1	1106	tags=24%, list=11%, signal=27%
GSE3720_UNSTIM_VS_LPS_STIM_VD2_GAMMADELTA_TCELL_DN	GSE3720_UNSTIM_VS_LPS_STIM_VD2_GAMMADELTA_TCELL_DN		72	-0.357522	-1.14693	0.202312	0.51144	1	1131	tags=26%, list=11%, signal=29%
GSE37336_LY6C_POS_VS_NEG_NAIVE_CD4_TCELL_DN	GSE37336_LY6C_POS_VS_NEG_NAIVE_CD4_TCELL_DN		50	-0.376556	-1.14688	0.230994	0.510857	1	1096	tags=30%, list=11%, signal=33%
GSE6259_33D1_POS_DC_VS_CD4_TCELL_DN	GSE6259_33D1_POS_DC_VS_CD4_TCELL_DN		120	-0.332636	-1.14674	0.154676	0.510604	1	661	tags=19%, list=6%, signal=20%
NAKAYA_PBMC_FLUARIX_FLUVIRIN_AGE_18_50YO_CORRELATED_WITH_HAI_28DY_RESPONSE_AT_7DY_NEGATIVE	NAKAYA_PBMC_FLUARIX_FLUVIRIN_AGE_18_50YO_CORRELATED_WITH_HAI_28DY_RESPONSE_AT_7DY_NEGATIVE		390	-0.296043	-1.14645	0.0285714	0.510874	1	998	tags=10%, list=10%, signal=10%
GSE17186_MEMORY_VS_CD21HIGH_TRANSITIONAL_BCELL_DN	GSE17186_MEMORY_VS_CD21HIGH_TRANSITIONAL_BCELL_DN		164	-0.318322	-1.14594	0.124498	0.51193	1	1550	tags=24%, list=15%, signal=28%
GSE24671_BAKIMULC_VS_SENDAI_VIRUS_INFECTED_MOUSE_SPLENOCYTES_UP	GSE24671_BAKIMULC_VS_SENDAI_VIRUS_INFECTED_MOUSE_SPLENOCYTES_UP		150	-0.324036	-1.14532	0.140221	0.513418	1	1541	tags=27%, list=15%, signal=32%
GSE3982_MAST_CELL_VS_NKCELL_DN	GSE3982_MAST_CELL_VS_NKCELL_DN		110	-0.334498	-1.1452	0.169173	0.513029	1	732	tags=14%, list=7%, signal=15%
GSE20727_CTRL_VS_H2O2_TREATED_DC_UP	GSE20727_CTRL_VS_H2O2_TREATED_DC_UP		160	-0.324241	-1.14485	0.13615	0.513687	1	918	tags=14%, list=9%, signal=15%
KAECH_NAIVE_VS_MEMORY_CD8_TCELL_UP	KAECH_NAIVE_VS_MEMORY_CD8_TCELL_UP		159	-0.324816	-1.14456	0.131687	0.514061	1	710	tags=13%, list=7%, signal=14%
GSE41867_DAY15_EFFECTOR_VS_DAY30_MEMORY_CD8_TCELL_LCMV_ARMSTRONG_DN	GSE41867_DAY15_EFFECTOR_VS_DAY30_MEMORY_CD8_TCELL_LCMV_ARMSTRONG_DN		110	-0.337231	-1.14436	0.150376	0.513994	1	1165	tags=14%, list=11%, signal=15%
GSE22601_DOUBLE_POSITIVE_VS_CD4_SINGLE_POSITIVE_THYMOCYTE_DN	GSE22601_DOUBLE_POSITIVE_VS_CD4_SINGLE_POSITIVE_THYMOCYTE_DN		171	-0.320521	-1.14422	0.117904	0.513664	1	2031	tags=25%, list=20%, signal=30%
GCNP_SHH_UP_LATE.V1_DN	GCNP_SHH_UP_LATE.V1_DN		101	-0.340445	-1.14322	0.165493	0.516692	1	1246	tags=23%, list=12%, signal=26%
GSE34205_RSV_VS_FLU_INF_INFANT_PBMC_UP	GSE34205_RSV_VS_FLU_INF_INFANT_PBMC_UP		80	-0.353327	-1.14308	0.2	0.516452	1	572	tags=16%, list=6%, signal=17%
GSE25088_CTRL_VS_ROSIGLITAZONE_STIM_STAT6_KO_MACROPHAGE_UP	GSE25088_CTRL_VS_ROSIGLITAZONE_STIM_STAT6_KO_MACROPHAGE_UP		109	-0.338741	-1.14307	0.17	0.515656	1	430	tags=8%, list=4%, signal=9%
GSE2405_HEAT_KILLED_LYSATE_VS_LIVE_A_PHAGOCYTOPHILUM_STIM_NEUTROPHIL_9H_DN	GSE2405_HEAT_KILLED_LYSATE_VS_LIVE_A_PHAGOCYTOPHILUM_STIM_NEUTROPHIL_9H_DN		147	-0.324447	-1.14306	0.152466	0.514911	1	967	tags=13%, list=9%, signal=14%
GSE1460_CD4_THYMOCYTE_VS_NAIVE_CD4_TCELL_ADULT_BLOOD_UP	GSE1460_CD4_THYMOCYTE_VS_NAIVE_CD4_TCELL_ADULT_BLOOD_UP		146	-0.32274	-1.1427	0.115044	0.515502	1	930	tags=15%, list=9%, signal=16%
GSE2770_IL12_VS_TGFB_AND_IL12_TREATED_ACT_CD4_TCELL_2H_DN	GSE2770_IL12_VS_TGFB_AND_IL12_TREATED_ACT_CD4_TCELL_2H_DN		91	-0.34664	-1.14244	0.161972	0.515618	1	768	tags=12%, list=8%, signal=13%
GSE32034_LY6C_HIGH_VS_LOW_ROSIGLIZATONE_TREATED_MONOCYTE_UP	GSE32034_LY6C_HIGH_VS_LOW_ROSIGLIZATONE_TREATED_MONOCYTE_UP		141	-0.32214	-1.14201	0.138211	0.516485	1	723	tags=12%, list=7%, signal=13%
GSE42021_TREG_VS_TCONV_PLN_UP	GSE42021_TREG_VS_TCONV_PLN_UP		115	-0.33632	-1.14168	0.172794	0.516987	1	1071	tags=22%, list=10%, signal=24%
GSE10240_CTRL_VS_IL17_AND_IL22_STIM_PRIMARY_BRONCHIAL_EPITHELIAL_CELLS_UP	GSE10240_CTRL_VS_IL17_AND_IL22_STIM_PRIMARY_BRONCHIAL_EPITHELIAL_CELLS_UP		144	-0.326372	-1.14113	0.138462	0.518262	1	2038	tags=31%, list=20%, signal=38%
GSE7509_DC_VS_MONOCYTE_UP	GSE7509_DC_VS_MONOCYTE_UP		139	-0.333053	-1.14055	0.142857	0.519725	1	724	tags=14%, list=7%, signal=15%
GSE39820_CTRL_VS_IL1B_IL6_IL23A_CD4_TCELL_DN	GSE39820_CTRL_VS_IL1B_IL6_IL23A_CD4_TCELL_DN		145	-0.326298	-1.14052	0.174672	0.519051	1	1428	tags=23%, list=14%, signal=27%
CAR_HPX	CAR_HPX		17	-0.470874	-1.14026	0.286076	0.519271	1	882	tags=41%, list=9%, signal=45%
GSE40274_CTRL_VS_FOXP3_AND_SATB1_TRANSDUCED_ACTIVATED_CD4_TCELL_DN	GSE40274_CTRL_VS_FOXP3_AND_SATB1_TRANSDUCED_ACTIVATED_CD4_TCELL_DN		83	-0.351067	-1.13996	0.220126	0.519601	1	996	tags=25%, list=10%, signal=28%
GSE3565_DUSP1_VS_WT_SPLENOCYTES_DN	GSE3565_DUSP1_VS_WT_SPLENOCYTES_DN		145	-0.323497	-1.1397	0.121951	0.519858	1	1157	tags=21%, list=11%, signal=24%
ANDERSON_BLOOD_CN54GP140_ADJUVANTED_WITH_GLA_AF_AGE_18_45YO_1DY_DN	ANDERSON_BLOOD_CN54GP140_ADJUVANTED_WITH_GLA_AF_AGE_18_45YO_1DY_DN		76	-0.349416	-1.13964	0.152249	0.51926	1	3192	tags=38%, list=31%, signal=55%
GSE20727_CTRL_VS_ROS_INHIBITOR_TREATED_DC_DN	GSE20727_CTRL_VS_ROS_INHIBITOR_TREATED_DC_DN		147	-0.328815	-1.13953	0.139706	0.518883	1	1110	tags=16%, list=11%, signal=17%
GSE24634_IL4_VS_CTRL_TREATED_NAIVE_CD4_TCELL_DAY5_DN	GSE24634_IL4_VS_CTRL_TREATED_NAIVE_CD4_TCELL_DAY5_DN		120	-0.337229	-1.13912	0.123967	0.519596	1	1071	tags=22%, list=10%, signal=24%
GSE2706_UNSTIM_VS_8H_LPS_AND_R848_DC_DN	GSE2706_UNSTIM_VS_8H_LPS_AND_R848_DC_DN		120	-0.336741	-1.13856	0.179054	0.52096	1	1140	tags=22%, list=11%, signal=24%
GSE13485_PRE_VS_POST_YF17D_VACCINATION_PBMC_DN	GSE13485_PRE_VS_POST_YF17D_VACCINATION_PBMC_DN		132	-0.333181	-1.13823	0.142857	0.521469	1	1457	tags=23%, list=14%, signal=27%
GSE13547_CTRL_VS_ANTI_IGM_STIM_BCELL_2H_UP	GSE13547_CTRL_VS_ANTI_IGM_STIM_BCELL_2H_UP		139	-0.330995	-1.13821	0.175824	0.520728	1	1564	tags=32%, list=15%, signal=37%
GSE29617_DAY3_VS_DAY7_TIV_FLU_VACCINE_PBMC_2008_DN	GSE29617_DAY3_VS_DAY7_TIV_FLU_VACCINE_PBMC_2008_DN		122	-0.335636	-1.13814	0.159722	0.520222	1	1463	tags=19%, list=14%, signal=22%
GSE27092_WT_VS_HDAC7_PHOSPHO_DEFICIENT_CD8_TCELL_UP	GSE27092_WT_VS_HDAC7_PHOSPHO_DEFICIENT_CD8_TCELL_UP		106	-0.341077	-1.13787	0.172414	0.520397	1	871	tags=18%, list=9%, signal=19%
GSE15330_HSC_VS_GRANULOCYTE_MONOCYTE_PROGENITOR_IKAROS_KO_DN	GSE15330_HSC_VS_GRANULOCYTE_MONOCYTE_PROGENITOR_IKAROS_KO_DN		159	-0.31686	-1.13778	0.146154	0.519978	1	1408	tags=19%, list=14%, signal=22%
GSE41867_DAY6_EFFECTOR_VS_DAY30_EXHAUSTED_CD8_TCELL_LCMV_CLONE13_UP	GSE41867_DAY6_EFFECTOR_VS_DAY30_EXHAUSTED_CD8_TCELL_LCMV_CLONE13_UP		132	-0.326235	-1.13733	0.161702	0.520941	1	738	tags=17%, list=7%, signal=18%
GSE19401_UNSTIM_VS_PAM2CSK4_STIM_FOLLICULAR_DC_DN	GSE19401_UNSTIM_VS_PAM2CSK4_STIM_FOLLICULAR_DC_DN		148	-0.323529	-1.13708	0.165289	0.521124	1	1768	tags=22%, list=17%, signal=26%
GSE23568_CTRL_VS_ID3_TRANSDUCED_CD8_TCELL_DN	GSE23568_CTRL_VS_ID3_TRANSDUCED_CD8_TCELL_DN		143	-0.325134	-1.13686	0.134831	0.521186	1	1941	tags=28%, list=19%, signal=34%
GSE6269_STAPH_AUREUS_VS_STREP_PNEUMO_INF_PBMC_DN	GSE6269_STAPH_AUREUS_VS_STREP_PNEUMO_INF_PBMC_DN		118	-0.332721	-1.13669	0.149254	0.521002	1	968	tags=17%, list=9%, signal=19%
GSE10239_NAIVE_VS_KLRG1INT_EFF_CD8_TCELL_DN	GSE10239_NAIVE_VS_KLRG1INT_EFF_CD8_TCELL_DN		152	-0.325553	-1.13665	0.152542	0.520349	1	1521	tags=23%, list=15%, signal=27%
GSE2770_UNTREATED_VS_ACT_CD4_TCELL_6H_DN	GSE2770_UNTREATED_VS_ACT_CD4_TCELL_6H_DN		141	-0.326652	-1.13631	0.151639	0.520862	1	1559	tags=24%, list=15%, signal=28%
GSE40274_FOXP3_VS_FOXP3_AND_EOS_TRANSDUCED_ACTIVATED_CD4_TCELL_UP	GSE40274_FOXP3_VS_FOXP3_AND_EOS_TRANSDUCED_ACTIVATED_CD4_TCELL_UP		154	-0.322556	-1.13606	0.146245	0.521035	1	1094	tags=19%, list=11%, signal=21%
GSE13547_CTRL_VS_ANTI_IGM_STIM_ZFX_KO_BCELL_2H_DN	GSE13547_CTRL_VS_ANTI_IGM_STIM_ZFX_KO_BCELL_2H_DN		125	-0.328513	-1.13564	0.158915	0.521852	1	320	tags=5%, list=3%, signal=5%
GOLDRATH_EFF_VS_MEMORY_CD8_TCELL_UP	GOLDRATH_EFF_VS_MEMORY_CD8_TCELL_UP		151	-0.323554	-1.13498	0.164706	0.523591	1	1632	tags=33%, list=16%, signal=39%
MODULE_102	MODULE_102		15	-0.496652	-1.13494	0.292453	0.522973	1	1734	tags=20%, list=17%, signal=24%
GSE40068_CXCR5NEG_BCL6NEG_CD4_TCELL_VS_CXCR5POS_BCL6NEG_TFH_DN	GSE40068_CXCR5NEG_BCL6NEG_CD4_TCELL_VS_CXCR5POS_BCL6NEG_TFH_DN		138	-0.329868	-1.13473	0.152344	0.523001	1	1371	tags=32%, list=13%, signal=36%
GSE13484_UNSTIM_VS_YF17D_VACCINE_STIM_PBMC_DN	GSE13484_UNSTIM_VS_YF17D_VACCINE_STIM_PBMC_DN		114	-0.337377	-1.13459	0.160584	0.522782	1	2071	tags=35%, list=20%, signal=44%
GSE39382_IL3_VS_IL3_IL33_TREATED_MAST_CELL_DN	GSE39382_IL3_VS_IL3_IL33_TREATED_MAST_CELL_DN		129	-0.330723	-1.13374	0.174905	0.525276	1	849	tags=15%, list=8%, signal=16%
GSE19941_UNSTIM_VS_LPS_STIM_IL10_KO_NFKBP50_KO_MACROPHAGE_UP	GSE19941_UNSTIM_VS_LPS_STIM_IL10_KO_NFKBP50_KO_MACROPHAGE_UP		155	-0.319232	-1.13318	0.131004	0.526653	1	1575	tags=26%, list=15%, signal=31%
GSE45365_WT_VS_IFNAR_KO_BCELL_MCMV_INFECTION_UP	GSE45365_WT_VS_IFNAR_KO_BCELL_MCMV_INFECTION_UP		102	-0.337927	-1.13298	0.199248	0.526618	1	262	tags=7%, list=3%, signal=7%
GSE13411_IGM_VS_SWITCHED_MEMORY_BCELL_DN	GSE13411_IGM_VS_SWITCHED_MEMORY_BCELL_DN		155	-0.32029	-1.13296	0.136	0.525913	1	1992	tags=25%, list=20%, signal=30%
GNF2_HAT1	GNF2_HAT1		43	-0.389459	-1.13296	0.241692	0.525128	1	3092	tags=53%, list=30%, signal=76%
GSE24142_DN2_VS_DN3_THYMOCYTE_DN	GSE24142_DN2_VS_DN3_THYMOCYTE_DN		150	-0.320702	-1.13256	0.152985	0.52578	1	1141	tags=19%, list=11%, signal=21%
GSE2405_0H_VS_9H_A_PHAGOCYTOPHILUM_STIM_NEUTROPHIL_UP	GSE2405_0H_VS_9H_A_PHAGOCYTOPHILUM_STIM_NEUTROPHIL_UP		116	-0.328762	-1.13231	0.157088	0.525946	1	1273	tags=17%, list=12%, signal=19%
GSE40685_TREG_VS_FOXP3_KO_TREG_PRECURSOR_UP	GSE40685_TREG_VS_FOXP3_KO_TREG_PRECURSOR_UP		121	-0.325801	-1.132	0.178571	0.526347	1	1249	tags=21%, list=12%, signal=23%
GSE42724_B1_BCELL_VS_PLASMABLAST_DN	GSE42724_B1_BCELL_VS_PLASMABLAST_DN		160	-0.319458	-1.13192	0.16318	0.525864	1	1281	tags=14%, list=13%, signal=16%
GSE2706_UNSTIM_VS_8H_LPS_DC_UP	GSE2706_UNSTIM_VS_8H_LPS_DC_UP		150	-0.316263	-1.13116	0.168627	0.528006	1	478	tags=9%, list=5%, signal=10%
GSE14415_FOXP3_KO_NATURAL_TREG_VS_TCONV_UP	GSE14415_FOXP3_KO_NATURAL_TREG_VS_TCONV_UP		118	-0.332984	-1.13103	0.223729	0.527751	1	1157	tags=23%, list=11%, signal=26%
GSE17301_CTRL_VS_48H_ACD3_ACD28_IFNA2_STIM_CD8_TCELL_DN	GSE17301_CTRL_VS_48H_ACD3_ACD28_IFNA2_STIM_CD8_TCELL_DN		138	-0.325312	-1.13024	0.14486	0.530126	1	1251	tags=21%, list=12%, signal=24%
GSE13547_2H_VS_12_H_ANTI_IGM_STIM_BCELL_UP	GSE13547_2H_VS_12_H_ANTI_IGM_STIM_BCELL_UP		127	-0.327018	-1.13021	0.177489	0.529448	1	1564	tags=39%, list=15%, signal=45%
GSE32986_UNSTIM_VS_CURDLAN_HIGHDOSE_STIM_DC_DN	GSE32986_UNSTIM_VS_CURDLAN_HIGHDOSE_STIM_DC_DN		138	-0.323994	-1.12996	0.161538	0.529691	1	1225	tags=20%, list=12%, signal=23%
GSE46242_CTRL_VS_EGR2_DELETED_ANERGIC_TH1_CD4_TCELL_UP	GSE46242_CTRL_VS_EGR2_DELETED_ANERGIC_TH1_CD4_TCELL_UP		134	-0.326756	-1.12829	0.180392	0.535286	1	1022	tags=18%, list=10%, signal=20%
MORF_DEK	MORF_DEK		222	-0.305633	-1.12765	0.127962	0.537004	1	3700	tags=41%, list=36%, signal=64%
GSE45365_WT_VS_IFNAR_KO_CD11B_DC_UP	GSE45365_WT_VS_IFNAR_KO_CD11B_DC_UP		123	-0.322281	-1.12753	0.146245	0.536729	1	1140	tags=17%, list=11%, signal=19%
GSE8868_SPLEEN_VS_INTESTINE_CD11B_POS_CD11C_NEG_DC_DN	GSE8868_SPLEEN_VS_INTESTINE_CD11B_POS_CD11C_NEG_DC_DN		143	-0.323002	-1.1271	0.165992	0.537666	1	1067	tags=20%, list=10%, signal=22%
MODULE_329	MODULE_329		17	-0.474893	-1.12659	0.300242	0.538879	1	1738	tags=53%, list=17%, signal=64%
GCM_ERBB2IP	GCM_ERBB2IP		60	-0.372926	-1.12623	0.244582	0.539564	1	2926	tags=35%, list=29%, signal=49%
GSE15930_STIM_VS_STIM_AND_TRICHOSTATINA_24H_CD8_T_CELL_UP	GSE15930_STIM_VS_STIM_AND_TRICHOSTATINA_24H_CD8_T_CELL_UP		102	-0.334268	-1.12591	0.223077	0.540045	1	861	tags=16%, list=8%, signal=17%
GSE39110_UNTREATED_VS_IL2_TREATED_CD8_TCELL_DAY6_POST_IMMUNIZATION_DN	GSE39110_UNTREATED_VS_IL2_TREATED_CD8_TCELL_DAY6_POST_IMMUNIZATION_DN		140	-0.324736	-1.12515	0.144796	0.542261	1	1119	tags=21%, list=11%, signal=24%
GSE360_DC_VS_MAC_DN	GSE360_DC_VS_MAC_DN		134	-0.32773	-1.12466	0.178295	0.543396	1	1865	tags=27%, list=18%, signal=32%
GSE12198_CTRL_VS_HIGH_IL2_STIM_NK_CELL_UP	GSE12198_CTRL_VS_HIGH_IL2_STIM_NK_CELL_UP		106	-0.336709	-1.1246	0.208791	0.542812	1	655	tags=10%, list=6%, signal=11%
GSE13738_RESTING_VS_TCR_ACTIVATED_CD4_TCELL_DN	GSE13738_RESTING_VS_TCR_ACTIVATED_CD4_TCELL_DN		152	-0.320605	-1.12446	0.160338	0.542541	1	1751	tags=26%, list=17%, signal=31%
GSE37532_TREG_VS_TCONV_PPARG_KO_CD4_TCELL_FROM_VISCERAL_ADIPOSE_TISSUE_DN	GSE37532_TREG_VS_TCONV_PPARG_KO_CD4_TCELL_FROM_VISCERAL_ADIPOSE_TISSUE_DN		156	-0.316698	-1.12431	0.170124	0.542319	1	2021	tags=35%, list=20%, signal=43%
GSE22935_24H_VS_48H_MBOVIS_BCG_STIM_MYD88_KO_MACROPHAGE_UP	GSE22935_24H_VS_48H_MBOVIS_BCG_STIM_MYD88_KO_MACROPHAGE_UP		145	-0.321035	-1.12422	0.158491	0.541884	1	1004	tags=16%, list=10%, signal=17%
GSE31082_DP_VS_CD8_SP_THYMOCYTE_UP	GSE31082_DP_VS_CD8_SP_THYMOCYTE_UP		165	-0.317051	-1.12404	0.150442	0.54182	1	2119	tags=27%, list=21%, signal=33%
GSE27786_CD4_TCELL_VS_NKTCELL_UP	GSE27786_CD4_TCELL_VS_NKTCELL_UP		158	-0.315282	-1.12377	0.141732	0.54216	1	1456	tags=21%, list=14%, signal=24%
GSE32986_CURDLAN_HIGHDOSE_VS_GMCSF_AND_CURDLAN_HIGHDOSE_STIM_DC_DN	GSE32986_CURDLAN_HIGHDOSE_VS_GMCSF_AND_CURDLAN_HIGHDOSE_STIM_DC_DN		145	-0.317406	-1.12345	0.165354	0.542698	1	897	tags=19%, list=9%, signal=20%
GSE26030_TH1_VS_TH17_RESTIMULATED_DAY15_POST_POLARIZATION_UP	GSE26030_TH1_VS_TH17_RESTIMULATED_DAY15_POST_POLARIZATION_UP		149	-0.320249	-1.12317	0.183761	0.543005	1	1495	tags=28%, list=15%, signal=32%
ZAK_PBMC_MRKAD5_HIV_1_GAG_POL_NEF_AGE_20_50YO_1DY_ADDNL_EXON_LVL_UP	ZAK_PBMC_MRKAD5_HIV_1_GAG_POL_NEF_AGE_20_50YO_1DY_ADDNL_EXON_LVL_UP		71	-0.352581	-1.12228	0.214035	0.545831	1	1351	tags=20%, list=13%, signal=23%
GSE6259_FLT3L_INDUCED_33D1_POS_DC_VS_CD8_TCELL_UP	GSE6259_FLT3L_INDUCED_33D1_POS_DC_VS_CD8_TCELL_UP		98	-0.335167	-1.12215	0.213559	0.545574	1	962	tags=21%, list=9%, signal=23%
GSE14000_UNSTIM_VS_4H_LPS_DC_TRANSLATED_RNA_DN	GSE14000_UNSTIM_VS_4H_LPS_DC_TRANSLATED_RNA_DN		107	-0.334089	-1.12189	0.18797	0.545803	1	1030	tags=20%, list=10%, signal=22%
GSE13484_3H_UNSTIM_VS_YF17D_VACCINE_STIM_PBMC_DN	GSE13484_3H_UNSTIM_VS_YF17D_VACCINE_STIM_PBMC_DN		132	-0.320991	-1.12173	0.17551	0.54564	1	1044	tags=20%, list=10%, signal=22%
GSE24142_EARLY_THYMIC_PROGENITOR_VS_DN3_THYMOCYTE_DN	GSE24142_EARLY_THYMIC_PROGENITOR_VS_DN3_THYMOCYTE_DN		139	-0.319018	-1.12136	0.152	0.546349	1	1140	tags=22%, list=11%, signal=24%
MORF_CCNI	MORF_CCNI		71	-0.352722	-1.12102	0.221519	0.54698	1	3936	tags=62%, list=39%, signal=100%
GSE1460_DP_VS_CD4_THYMOCYTE_UP	GSE1460_DP_VS_CD4_THYMOCYTE_UP		143	-0.320139	-1.12078	0.178988	0.547184	1	1580	tags=23%, list=15%, signal=27%
MODULE_112	MODULE_112		67	-0.352066	-1.1201	0.206897	0.549103	1	750	tags=24%, list=7%, signal=26%
GSE40274_CTRL_VS_XBP1_TRANSDUCED_ACTIVATED_CD4_TCELL_UP	GSE40274_CTRL_VS_XBP1_TRANSDUCED_ACTIVATED_CD4_TCELL_UP		121	-0.326236	-1.11986	0.18638	0.549268	1	1224	tags=29%, list=12%, signal=32%
MORF_TERF1	MORF_TERF1		60	-0.371238	-1.11985	0.233236	0.548546	1	3700	tags=52%, list=36%, signal=81%
GSE18791_CTRL_VS_NEWCASTLE_VIRUS_DC_14H_DN	GSE18791_CTRL_VS_NEWCASTLE_VIRUS_DC_14H_DN		92	-0.336412	-1.11984	0.194245	0.547788	1	1151	tags=22%, list=11%, signal=24%
GAVISH_3CA_MALIGNANT_METAPROGRAM_27_OLIGO_PROGENITOR	GAVISH_3CA_MALIGNANT_METAPROGRAM_27_OLIGO_PROGENITOR		19	-0.462416	-1.1195	0.296569	0.548296	1	871	tags=26%, list=9%, signal=29%
GSE10147_IL3_AND_HIVP17_VS_IL3_AND_CPG_STIM_PDC_DN	GSE10147_IL3_AND_HIVP17_VS_IL3_AND_CPG_STIM_PDC_DN		101	-0.334877	-1.11926	0.232258	0.548466	1	975	tags=13%, list=10%, signal=14%
GSE23505_UNTREATED_VS_4DAY_IL6_IL1_IL23_TREATED_CD4_TCELL_UP	GSE23505_UNTREATED_VS_4DAY_IL6_IL1_IL23_TREATED_CD4_TCELL_UP		166	-0.312065	-1.11912	0.172414	0.548249	1	1071	tags=16%, list=10%, signal=17%
GSE17974_0H_VS_48H_IN_VITRO_ACT_CD4_TCELL_UP	GSE17974_0H_VS_48H_IN_VITRO_ACT_CD4_TCELL_UP		125	-0.326892	-1.11868	0.19697	0.549188	1	1111	tags=20%, list=11%, signal=22%
GSE36392_EOSINOPHIL_VS_MAC_IL25_TREATED_LUNG_UP	GSE36392_EOSINOPHIL_VS_MAC_IL25_TREATED_LUNG_UP		73	-0.350869	-1.1184	0.234323	0.54955	1	696	tags=19%, list=7%, signal=20%
NAKAYA_PBMC_FLUARIX_FLUVIRIN_AGE_18_50YO_CORRELATED_WITH_HAI_28DY_RESPONSE_AT_7DY_POSITIVE	NAKAYA_PBMC_FLUARIX_FLUVIRIN_AGE_18_50YO_CORRELATED_WITH_HAI_28DY_RESPONSE_AT_7DY_POSITIVE		114	-0.327927	-1.11831	0.187726	0.549123	1	1083	tags=15%, list=11%, signal=16%
GSE12366_PLASMA_CELL_VS_MEMORY_BCELL_DN	GSE12366_PLASMA_CELL_VS_MEMORY_BCELL_DN		158	-0.312983	-1.11824	0.166667	0.548699	1	1318	tags=16%, list=13%, signal=19%
GSE7568_IL4_VS_IL4_AND_DEXAMETHASONE_TREATED_MACROPHAGE_UP	GSE7568_IL4_VS_IL4_AND_DEXAMETHASONE_TREATED_MACROPHAGE_UP		135	-0.317178	-1.11806	0.152672	0.548659	1	1441	tags=16%, list=14%, signal=18%
GSE11864_UNTREATED_VS_CSF1_PAM3CYS_IN_MAC_UP	GSE11864_UNTREATED_VS_CSF1_PAM3CYS_IN_MAC_UP		149	-0.323642	-1.11746	0.197531	0.550227	1	1745	tags=26%, list=17%, signal=31%
GSE17721_12H_VS_24H_LPS_BMDC_UP	GSE17721_12H_VS_24H_LPS_BMDC_UP		146	-0.317653	-1.11713	0.202643	0.550779	1	854	tags=17%, list=8%, signal=18%
GSE1460_INTRATHYMIC_T_PROGENITOR_VS_CD4_THYMOCYTE_UP	GSE1460_INTRATHYMIC_T_PROGENITOR_VS_CD4_THYMOCYTE_UP		144	-0.319657	-1.11685	0.19697	0.551199	1	1702	tags=22%, list=17%, signal=25%
GCM_AIP	GCM_AIP		31	-0.417289	-1.11682	0.276191	0.550559	1	2871	tags=42%, list=28%, signal=58%
GSE12845_IGD_POS_BLOOD_VS_NAIVE_TONSIL_BCELL_UP	GSE12845_IGD_POS_BLOOD_VS_NAIVE_TONSIL_BCELL_UP		134	-0.319243	-1.1163	0.194805	0.551798	1	1389	tags=21%, list=14%, signal=24%
GSE17301_CTRL_VS_48H_ACD3_ACD28_IFNA5_STIM_CD8_TCELL_UP	GSE17301_CTRL_VS_48H_ACD3_ACD28_IFNA5_STIM_CD8_TCELL_UP		167	-0.307448	-1.11617	0.177215	0.551574	1	1213	tags=18%, list=12%, signal=20%
GSE8835_CD4_VS_CD8_TCELL_CLL_PATIENT_UP	GSE8835_CD4_VS_CD8_TCELL_CLL_PATIENT_UP		110	-0.329179	-1.11571	0.206406	0.552602	1	737	tags=19%, list=7%, signal=20%
GSE29614_CTRL_VS_DAY7_TIV_FLU_VACCINE_PBMC_UP	GSE29614_CTRL_VS_DAY7_TIV_FLU_VACCINE_PBMC_UP		58	-0.362132	-1.11534	0.253602	0.553225	1	936	tags=21%, list=9%, signal=23%
GSE18281_PERIMEDULLARY_CORTICAL_REGION_VS_WHOLE_CORTEX_THYMUS_UP	GSE18281_PERIMEDULLARY_CORTICAL_REGION_VS_WHOLE_CORTEX_THYMUS_UP		137	-0.320642	-1.1151	0.194139	0.553516	1	1556	tags=25%, list=15%, signal=29%
GSE24574_NAIVE_VS_TCONV_CD4_TCELL_UP	GSE24574_NAIVE_VS_TCONV_CD4_TCELL_UP		122	-0.32809	-1.11497	0.196364	0.553254	1	1222	tags=28%, list=12%, signal=31%
HALLMARK_INTERFERON_GAMMA_RESPONSE	HALLMARK_INTERFERON_GAMMA_RESPONSE		128	-0.319003	-1.11458	0.179775	0.553995	1	1023	tags=19%, list=10%, signal=21%
MODULE_289	MODULE_289		42	-0.384008	-1.11446	0.276712	0.553716	1	996	tags=29%, list=10%, signal=32%
GSE17721_POLYIC_VS_PAM3CSK4_12H_BMDC_UP	GSE17721_POLYIC_VS_PAM3CSK4_12H_BMDC_UP		142	-0.317833	-1.11365	0.162602	0.556229	1	1357	tags=19%, list=13%, signal=22%
GSE20366_TREG_VS_NAIVE_CD4_TCELL_DN	GSE20366_TREG_VS_NAIVE_CD4_TCELL_DN		103	-0.328933	-1.11324	0.219512	0.557063	1	1259	tags=30%, list=12%, signal=34%
GSE31082_CD4_VS_CD8_SP_THYMOCYTE_DN	GSE31082_CD4_VS_CD8_SP_THYMOCYTE_DN		148	-0.315709	-1.11319	0.186235	0.556524	1	486	tags=10%, list=5%, signal=10%
CRX_NRL_DN.V1_UP	CRX_NRL_DN.V1_UP		80	-0.342584	-1.11273	0.217125	0.557542	1	1291	tags=31%, list=13%, signal=35%
GNF2_KPNB1	GNF2_KPNB1		65	-0.354777	-1.11214	0.225309	0.559207	1	3659	tags=51%, list=36%, signal=79%
MORF_CDC10	MORF_CDC10		133	-0.319056	-1.11183	0.19917	0.559754	1	3597	tags=43%, list=35%, signal=65%
GSE14415_NATURAL_TREG_VS_FOXP3_KO_NATURAL_TREG_UP	GSE14415_NATURAL_TREG_VS_FOXP3_KO_NATURAL_TREG_UP		96	-0.331682	-1.11178	0.222951	0.559183	1	1216	tags=22%, list=12%, signal=25%
GSE360_T_GONDII_VS_B_MALAYI_HIGH_DOSE_DC_UP	GSE360_T_GONDII_VS_B_MALAYI_HIGH_DOSE_DC_UP		104	-0.333452	-1.11155	0.234043	0.55929	1	672	tags=14%, list=7%, signal=15%
GSE12845_NAIVE_VS_PRE_GC_TONSIL_BCELL_DN	GSE12845_NAIVE_VS_PRE_GC_TONSIL_BCELL_DN		171	-0.312826	-1.11154	0.182203	0.558581	1	2108	tags=28%, list=21%, signal=35%
GSE15324_NAIVE_VS_ACTIVATED_ELF4_KO_CD8_TCELL_UP	GSE15324_NAIVE_VS_ACTIVATED_ELF4_KO_CD8_TCELL_UP		138	-0.313644	-1.11127	0.162162	0.558897	1	1811	tags=22%, list=18%, signal=26%
GSE22886_NAIVE_TCELL_VS_NKCELL_UP	GSE22886_NAIVE_TCELL_VS_NKCELL_UP		139	-0.321746	-1.11116	0.181132	0.558559	1	864	tags=14%, list=8%, signal=15%
GSE37301_LYMPHOID_PRIMED_MPP_VS_RAG2_KO_NK_CELL_DN	GSE37301_LYMPHOID_PRIMED_MPP_VS_RAG2_KO_NK_CELL_DN		90	-0.335377	-1.10983	0.209559	0.563029	1	1476	tags=19%, list=14%, signal=22%
KRAS.LUNG_UP.V1_DN	KRAS.LUNG_UP.V1_DN		39	-0.39314	-1.10961	0.282967	0.563191	1	964	tags=26%, list=9%, signal=28%
GSE7831_UNSTIM_VS_INFLUENZA_STIM_PDC_4H_DN	GSE7831_UNSTIM_VS_INFLUENZA_STIM_PDC_4H_DN		145	-0.320293	-1.10949	0.196581	0.562932	1	955	tags=15%, list=9%, signal=17%
GSE15659_NAIVE_CD4_TCELL_VS_ACTIVATED_TREG_UP	GSE15659_NAIVE_CD4_TCELL_VS_ACTIVATED_TREG_UP		97	-0.334441	-1.10874	0.197133	0.565269	1	1042	tags=18%, list=10%, signal=19%
GSE24492_LYVE_NEG_VS_POS_MACROPHAGE_DN	GSE24492_LYVE_NEG_VS_POS_MACROPHAGE_DN		88	-0.336831	-1.10821	0.233333	0.566634	1	1012	tags=19%, list=10%, signal=21%
MORF_UBE2I	MORF_UBE2I		196	-0.306074	-1.10748	0.181818	0.568941	1	3892	tags=49%, list=38%, signal=78%
GSE2770_IL12_AND_TGFB_ACT_VS_ACT_CD4_TCELL_48H_UP	GSE2770_IL12_AND_TGFB_ACT_VS_ACT_CD4_TCELL_48H_UP		133	-0.321141	-1.10675	0.21673	0.571011	1	781	tags=13%, list=8%, signal=14%
GSE15215_CD2_POS_VS_NEG_PDC_UP	GSE15215_CD2_POS_VS_NEG_PDC_UP		114	-0.32384	-1.1061	0.228	0.572846	1	726	tags=12%, list=7%, signal=13%
GSE35543_IN_VIVO_NTREG_VS_IN_VITRO_ITREG_DN	GSE35543_IN_VIVO_NTREG_VS_IN_VITRO_ITREG_DN		91	-0.342538	-1.10602	0.233449	0.57238	1	901	tags=18%, list=9%, signal=19%
GSE14769_UNSTIM_VS_40MIN_LPS_BMDM_DN	GSE14769_UNSTIM_VS_40MIN_LPS_BMDM_DN		146	-0.309356	-1.10505	0.200837	0.575614	1	1460	tags=23%, list=14%, signal=26%
GSE19198_CTRL_VS_IL21_TREATED_TCELL_6H_DN	GSE19198_CTRL_VS_IL21_TREATED_TCELL_6H_DN		139	-0.319566	-1.10456	0.231405	0.576929	1	796	tags=13%, list=8%, signal=14%
GSE28726_NAIVE_VS_ACTIVATED_NKTCELL_UP	GSE28726_NAIVE_VS_ACTIVATED_NKTCELL_UP		122	-0.327274	-1.10432	0.210909	0.577169	1	1110	tags=22%, list=11%, signal=25%
KAECH_NAIVE_VS_DAY8_EFF_CD8_TCELL_UP	KAECH_NAIVE_VS_DAY8_EFF_CD8_TCELL_UP		156	-0.315694	-1.10425	0.212389	0.576694	1	726	tags=14%, list=7%, signal=15%
GSE28726_NAIVE_VS_ACTIVATED_VA24NEG_NKTCELL_DN	GSE28726_NAIVE_VS_ACTIVATED_VA24NEG_NKTCELL_DN		108	-0.326757	-1.10379	0.21843	0.577902	1	1088	tags=23%, list=11%, signal=26%
JNK_DN.V1_UP	JNK_DN.V1_UP		93	-0.336718	-1.10367	0.250871	0.577631	1	892	tags=20%, list=9%, signal=22%
GSE17721_PAM3CSK4_VS_GADIQUIMOD_4H_BMDC_DN	GSE17721_PAM3CSK4_VS_GADIQUIMOD_4H_BMDC_DN		144	-0.317849	-1.10353	0.203319	0.577434	1	1127	tags=17%, list=11%, signal=18%
GSE13485_DAY3_VS_DAY7_YF17D_VACCINE_PBMC_DN	GSE13485_DAY3_VS_DAY7_YF17D_VACCINE_PBMC_DN		101	-0.327128	-1.1034	0.229167	0.577226	1	899	tags=21%, list=9%, signal=23%
GSE2770_TGFB_AND_IL4_VS_IL12_TREATED_ACT_CD4_TCELL_6H_UP	GSE2770_TGFB_AND_IL4_VS_IL12_TREATED_ACT_CD4_TCELL_6H_UP		157	-0.310262	-1.10298	0.249027	0.578209	1	1095	tags=13%, list=11%, signal=15%
GSE25890_CTRL_VS_IL33_IL7_TREATED_NUOCYTES_UP	GSE25890_CTRL_VS_IL33_IL7_TREATED_NUOCYTES_UP		129	-0.320923	-1.10253	0.189394	0.579309	1	1487	tags=19%, list=15%, signal=22%
GSE3565_DUSP1_VS_WT_SPLENOCYTES_POST_LPS_INJECTION_UP	GSE3565_DUSP1_VS_WT_SPLENOCYTES_POST_LPS_INJECTION_UP		130	-0.31464	-1.1022	0.203922	0.579823	1	1129	tags=14%, list=11%, signal=15%
GSE37605_TREG_VS_TCONV_C57BL6_FOXP3_IRES_GFP_DN	GSE37605_TREG_VS_TCONV_C57BL6_FOXP3_IRES_GFP_DN		111	-0.328211	-1.10185	0.206897	0.580523	1	259	tags=5%, list=3%, signal=5%
GSE37534_UNTREATED_VS_ROSIGLITAZONE_TREATED_CD4_TCELL_PPARG1_AND_FOXP3_TRASDUCED_DN	GSE37534_UNTREATED_VS_ROSIGLITAZONE_TREATED_CD4_TCELL_PPARG1_AND_FOXP3_TRASDUCED_DN		136	-0.313759	-1.10171	0.209677	0.580326	1	1583	tags=22%, list=16%, signal=26%
GCM_BAG5	GCM_BAG5		33	-0.403226	-1.10167	0.326316	0.579705	1	12	tags=3%, list=0%, signal=3%
GSE45365_NK_CELL_VS_BCELL_DN	GSE45365_NK_CELL_VS_BCELL_DN		77	-0.346611	-1.1013	0.246835	0.580461	1	744	tags=18%, list=7%, signal=19%
GNF2_RFC4	GNF2_RFC4		53	-0.372529	-1.10116	0.264615	0.580312	1	2844	tags=43%, list=28%, signal=60%
MODULE_387	MODULE_387		16	-0.461857	-1.10086	0.321185	0.580762	1	2010	tags=56%, list=20%, signal=70%
GSE13411_NAIVE_VS_IGM_MEMORY_BCELL_DN	GSE13411_NAIVE_VS_IGM_MEMORY_BCELL_DN		145	-0.313098	-1.10029	0.204167	0.582332	1	1407	tags=21%, list=14%, signal=24%
MODULE_95	MODULE_95		255	-0.289796	-1.10028	0.15	0.581604	1	935	tags=15%, list=9%, signal=16%
GSE15930_NAIVE_VS_24H_IN_VITRO_STIM_INFAB_CD8_TCELL_UP	GSE15930_NAIVE_VS_24H_IN_VITRO_STIM_INFAB_CD8_TCELL_UP		136	-0.314787	-1.09981	0.203187	0.582796	1	1140	tags=18%, list=11%, signal=20%
ESC_V6.5_UP_LATE.V1_UP	ESC_V6.5_UP_LATE.V1_UP		94	-0.334479	-1.099	0.249135	0.585471	1	1108	tags=26%, list=11%, signal=28%
GNF2_RFC3	GNF2_RFC3		35	-0.398738	-1.09899	0.289694	0.584722	1	2844	tags=51%, list=28%, signal=71%
GSE20715_0H_VS_6H_OZONE_LUNG_UP	GSE20715_0H_VS_6H_OZONE_LUNG_UP		133	-0.314584	-1.09886	0.208178	0.58455	1	1227	tags=17%, list=12%, signal=19%
FULLER_PBMC_F_TULARENSIS_VACCINE_LVS_AGE_22_54YO_48HR_UP	FULLER_PBMC_F_TULARENSIS_VACCINE_LVS_AGE_22_54YO_48HR_UP		41	-0.379501	-1.09861	0.302139	0.584846	1	825	tags=27%, list=8%, signal=29%
GSE43955_TH0_VS_TGFB_IL6_TH17_ACT_CD4_TCELL_4H_DN	GSE43955_TH0_VS_TGFB_IL6_TH17_ACT_CD4_TCELL_4H_DN		137	-0.31073	-1.09803	0.24812	0.586493	1	1305	tags=18%, list=13%, signal=21%
GSE21670_UNTREATED_VS_IL6_TREATED_CD4_TCELL_DN	GSE21670_UNTREATED_VS_IL6_TREATED_CD4_TCELL_DN		160	-0.306991	-1.09701	0.188525	0.589945	1	1028	tags=14%, list=10%, signal=16%
GSE15330_LYMPHOID_MULTIPOTENT_VS_PRO_BCELL_UP	GSE15330_LYMPHOID_MULTIPOTENT_VS_PRO_BCELL_UP		118	-0.325159	-1.09565	0.226923	0.59489	1	832	tags=15%, list=8%, signal=16%
GSE1432_6H_VS_24H_IFNG_MICROGLIA_UP	GSE1432_6H_VS_24H_IFNG_MICROGLIA_UP		144	-0.311081	-1.09522	0.203846	0.59588	1	616	tags=13%, list=6%, signal=13%
GAUCHER_PBMC_YF_VAX_STAMARIL_UNKNOWN_AGE_7DY_UP	GAUCHER_PBMC_YF_VAX_STAMARIL_UNKNOWN_AGE_7DY_UP		185	-0.299972	-1.09498	0.17316	0.596141	1	846	tags=21%, list=8%, signal=22%
GSE27786_NKCELL_VS_MONO_MAC_DN	GSE27786_NKCELL_VS_MONO_MAC_DN		126	-0.316859	-1.09448	0.223404	0.597522	1	1173	tags=23%, list=11%, signal=26%
GSE15330_LYMPHOID_MULTIPOTENT_VS_MEGAKARYOCYTE_ERYTHROID_PROGENITOR_IKAROS_KO_UP	GSE15330_LYMPHOID_MULTIPOTENT_VS_MEGAKARYOCYTE_ERYTHROID_PROGENITOR_IKAROS_KO_UP		119	-0.318768	-1.09432	0.234127	0.597444	1	991	tags=20%, list=10%, signal=22%
GSE4984_UNTREATED_VS_LPS_TREATED_DC_UP	GSE4984_UNTREATED_VS_LPS_TREATED_DC_UP		111	-0.320191	-1.09274	0.216312	0.603456	1	1039	tags=18%, list=10%, signal=20%
GSE40274_HELIOS_VS_FOXP3_AND_HELIOS_TRANSDUCED_ACTIVATED_CD4_TCELL_UP	GSE40274_HELIOS_VS_FOXP3_AND_HELIOS_TRANSDUCED_ACTIVATED_CD4_TCELL_UP		141	-0.311898	-1.0922	0.208	0.604919	1	977	tags=19%, list=10%, signal=21%
GSE2770_IL12_VS_TGFB_AND_IL12_TREATED_ACT_CD4_TCELL_48H_UP	GSE2770_IL12_VS_TGFB_AND_IL12_TREATED_ACT_CD4_TCELL_48H_UP		138	-0.312785	-1.0913	0.252964	0.607956	1	594	tags=13%, list=6%, signal=14%
GSE2826_XID_VS_BTK_KO_BCELL_UP	GSE2826_XID_VS_BTK_KO_BCELL_UP		136	-0.312922	-1.09092	0.248031	0.608845	1	644	tags=9%, list=6%, signal=9%
GSE29618_PDC_VS_MDC_DAY7_FLU_VACCINE_UP	GSE29618_PDC_VS_MDC_DAY7_FLU_VACCINE_UP		135	-0.309355	-1.09075	0.235537	0.608792	1	523	tags=13%, list=5%, signal=13%
GSE9946_IMMATURE_VS_LISTERIA_INF_MATURE_DC_UP	GSE9946_IMMATURE_VS_LISTERIA_INF_MATURE_DC_UP		56	-0.351388	-1.09066	0.288889	0.608395	1	585	tags=13%, list=6%, signal=13%
GSE22886_NAIVE_CD4_TCELL_VS_12H_ACT_TH2_UP	GSE22886_NAIVE_CD4_TCELL_VS_12H_ACT_TH2_UP		143	-0.310876	-1.09025	0.239216	0.609392	1	1513	tags=22%, list=15%, signal=26%
GCM_CSNK2B	GCM_CSNK2B		77	-0.339523	-1.09006	0.269231	0.609396	1	4201	tags=61%, list=41%, signal=103%
GSE1791_CTRL_VS_NEUROMEDINU_IN_T_CELL_LINE_12H_UP	GSE1791_CTRL_VS_NEUROMEDINU_IN_T_CELL_LINE_12H_UP		155	-0.307524	-1.08983	0.24569	0.609598	1	983	tags=13%, list=10%, signal=14%
GSE22601_CD4_SINGLE_POSITIVE_VS_CD8_SINGLE_POSITIVE_THYMOCYTE_DN	GSE22601_CD4_SINGLE_POSITIVE_VS_CD8_SINGLE_POSITIVE_THYMOCYTE_DN		163	-0.308158	-1.08966	0.230469	0.60955	1	931	tags=10%, list=9%, signal=11%
GSE2405_0H_VS_24H_A_PHAGOCYTOPHILUM_STIM_NEUTROPHIL_UP	GSE2405_0H_VS_24H_A_PHAGOCYTOPHILUM_STIM_NEUTROPHIL_UP		141	-0.313742	-1.0894	0.223485	0.609841	1	2011	tags=22%, list=20%, signal=27%
GSE411_100MIN_VS_400MIN_IL6_STIM_MACROPHAGE_UP	GSE411_100MIN_VS_400MIN_IL6_STIM_MACROPHAGE_UP		164	-0.304698	-1.08901	0.206278	0.610675	1	1226	tags=19%, list=12%, signal=21%
GSE2128_C57BL6_VS_NOD_THYMOCYTE_MIMETOPE_NEGATIVE_SELECTION_DN	GSE2128_C57BL6_VS_NOD_THYMOCYTE_MIMETOPE_NEGATIVE_SELECTION_DN		141	-0.311995	-1.08867	0.237288	0.61134	1	1680	tags=24%, list=16%, signal=28%
GSE13411_NAIVE_VS_MEMORY_BCELL_UP	GSE13411_NAIVE_VS_MEMORY_BCELL_UP		72	-0.346694	-1.08865	0.260586	0.610663	1	1201	tags=28%, list=12%, signal=31%
GSE1112_OT1_CD8AB_VS_HY_CD8AA_THYMOCYTE_RTOC_CULTURE_DN	GSE1112_OT1_CD8AB_VS_HY_CD8AA_THYMOCYTE_RTOC_CULTURE_DN		101	-0.329324	-1.08864	0.249027	0.60997	1	1297	tags=13%, list=13%, signal=15%
GSE9006_1MONTH_VS_4MONTH_POST_TYPE_1_DIABETES_DX_PBMC_DN	GSE9006_1MONTH_VS_4MONTH_POST_TYPE_1_DIABETES_DX_PBMC_DN		94	-0.33217	-1.08833	0.272727	0.610447	1	579	tags=12%, list=6%, signal=12%
BMI1_DN.V1_DN	BMI1_DN.V1_DN		70	-0.344474	-1.08706	0.297872	0.615278	1	924	tags=21%, list=9%, signal=23%
MORF_RAD21	MORF_RAD21		151	-0.310094	-1.08684	0.247863	0.615451	1	3974	tags=53%, list=39%, signal=85%
GSE27786_BCELL_VS_NKTCELL_UP	GSE27786_BCELL_VS_NKTCELL_UP		158	-0.306506	-1.08644	0.220779	0.616298	1	1638	tags=19%, list=16%, signal=22%
GSE45365_WT_VS_IFNAR_KO_CD8A_DC_MCMV_INFECTION_DN	GSE45365_WT_VS_IFNAR_KO_CD8A_DC_MCMV_INFECTION_DN		75	-0.344458	-1.08612	0.271293	0.616798	1	1061	tags=20%, list=10%, signal=22%
GSE21033_1H_VS_24H_POLYIC_STIM_DC_UP	GSE21033_1H_VS_24H_POLYIC_STIM_DC_UP		126	-0.314834	-1.08603	0.227799	0.616454	1	590	tags=11%, list=6%, signal=12%
MODULE_120	MODULE_120		44	-0.37002	-1.08596	0.318584	0.615974	1	814	tags=20%, list=8%, signal=22%
GSE21670_UNTREATED_VS_TGFB_IL6_TREATED_STAT3_KO_CD4_TCELL_DN	GSE21670_UNTREATED_VS_TGFB_IL6_TREATED_STAT3_KO_CD4_TCELL_DN		174	-0.305312	-1.08592	0.239631	0.61536	1	1544	tags=18%, list=15%, signal=21%
GSE13306_RA_VS_UNTREATED_TREG_UP	GSE13306_RA_VS_UNTREATED_TREG_UP		140	-0.3103	-1.08571	0.272727	0.615475	1	1069	tags=14%, list=10%, signal=15%
GSE25085_FETAL_LIVER_VS_ADULT_BM_SP4_THYMIC_IMPLANT_DN	GSE25085_FETAL_LIVER_VS_ADULT_BM_SP4_THYMIC_IMPLANT_DN		167	-0.30479	-1.0851	0.207792	0.617172	1	2475	tags=32%, list=24%, signal=42%
GSE6092_UNSTIM_VS_IFNG_STIM_AND_B_BURGDORFERI_INF_ENDOTHELIAL_CELL_DN	GSE6092_UNSTIM_VS_IFNG_STIM_AND_B_BURGDORFERI_INF_ENDOTHELIAL_CELL_DN		79	-0.331246	-1.08493	0.268072	0.617146	1	1609	tags=29%, list=16%, signal=34%
GSE19888_ADENOSINE_A3R_INH_PRETREAT_AND_ACT_BY_A3R_VS_TCELL_MEMBRANES_ACT_MAST_CELL_UP	GSE19888_ADENOSINE_A3R_INH_PRETREAT_AND_ACT_BY_A3R_VS_TCELL_MEMBRANES_ACT_MAST_CELL_UP		126	-0.314501	-1.08468	0.263566	0.617393	1	1019	tags=19%, list=10%, signal=21%
GSE21670_UNTREATED_VS_TGFB_TREATED_STAT3_KO_CD4_TCELL_UP	GSE21670_UNTREATED_VS_TGFB_TREATED_STAT3_KO_CD4_TCELL_UP		117	-0.319722	-1.08464	0.234899	0.616784	1	629	tags=12%, list=6%, signal=13%
GSE40274_CTRL_VS_FOXP3_AND_HELIOS_TRANSDUCED_ACTIVATED_CD4_TCELL_DN	GSE40274_CTRL_VS_FOXP3_AND_HELIOS_TRANSDUCED_ACTIVATED_CD4_TCELL_DN		164	-0.302158	-1.08462	0.220833	0.616088	1	1181	tags=14%, list=12%, signal=16%
GSE3982_NKCELL_VS_TH1_DN	GSE3982_NKCELL_VS_TH1_DN		148	-0.306808	-1.08386	0.247059	0.618539	1	1962	tags=24%, list=19%, signal=29%
GSE15930_NAIVE_VS_72H_IN_VITRO_STIM_CD8_TCELL_DN	GSE15930_NAIVE_VS_72H_IN_VITRO_STIM_CD8_TCELL_DN		166	-0.305509	-1.08342	0.234568	0.619655	1	1632	tags=22%, list=16%, signal=26%
GSE21033_1H_VS_12H_POLYIC_STIM_DC_DN	GSE21033_1H_VS_12H_POLYIC_STIM_DC_DN		109	-0.323897	-1.08317	0.250871	0.620016	1	2515	tags=33%, list=25%, signal=43%
GSE13493_CD4INTCD8POS_VS_CD8POS_THYMOCYTE_DN	GSE13493_CD4INTCD8POS_VS_CD8POS_THYMOCYTE_DN		122	-0.312382	-1.0826	0.256098	0.621662	1	859	tags=15%, list=8%, signal=16%
GSE360_HIGH_VS_LOW_DOSE_B_MALAYI_MAC_DN	GSE360_HIGH_VS_LOW_DOSE_B_MALAYI_MAC_DN		139	-0.308433	-1.08254	0.218884	0.621152	1	868	tags=12%, list=9%, signal=13%
GSE9006_HEALTHY_VS_TYPE_1_DIABETES_PBMC_AT_DX_DN	GSE9006_HEALTHY_VS_TYPE_1_DIABETES_PBMC_AT_DX_DN		122	-0.313635	-1.08252	0.268	0.620481	1	1057	tags=20%, list=10%, signal=23%
GSE32423_IL7_VS_IL7_IL4_NAIVE_CD8_TCELL_DN	GSE32423_IL7_VS_IL7_IL4_NAIVE_CD8_TCELL_DN		141	-0.312777	-1.0821	0.240964	0.621526	1	1460	tags=19%, list=14%, signal=22%
GSE2706_2H_VS_8H_R848_AND_LPS_STIM_DC_DN	GSE2706_2H_VS_8H_R848_AND_LPS_STIM_DC_DN		120	-0.310361	-1.08166	0.248175	0.622667	1	694	tags=13%, list=7%, signal=14%
GSE25123_CTRL_VS_IL4_STIM_PPARG_KO_MACROPHAGE_DN	GSE25123_CTRL_VS_IL4_STIM_PPARG_KO_MACROPHAGE_DN		118	-0.316231	-1.0816	0.275	0.622139	1	1184	tags=17%, list=12%, signal=19%
GSE40273_GATA1_KO_VS_WT_TREG_DN	GSE40273_GATA1_KO_VS_WT_TREG_DN		170	-0.306006	-1.08127	0.23431	0.622727	1	1605	tags=26%, list=16%, signal=30%
GSE2585_AIRE_KO_VS_WT_CD80_HIGH_MTEC_UP	GSE2585_AIRE_KO_VS_WT_CD80_HIGH_MTEC_UP		157	-0.302613	-1.08121	0.236842	0.622223	1	2352	tags=30%, list=23%, signal=38%
GSE18281_MEDULLARY_THYMOCYTE_VS_WHOLE_MEDULLA_THYMUS_DN	GSE18281_MEDULLARY_THYMOCYTE_VS_WHOLE_MEDULLA_THYMUS_DN		124	-0.316433	-1.08065	0.264	0.623842	1	2188	tags=27%, list=21%, signal=33%
GSE34515_CD16_POS_MONOCYTE_VS_DC_DN	GSE34515_CD16_POS_MONOCYTE_VS_DC_DN		166	-0.302122	-1.08018	0.225532	0.625048	1	1262	tags=24%, list=12%, signal=27%
GSE30971_2H_VS_4H_LPS_STIM_MACROPHAGE_WBP7_KO_UP	GSE30971_2H_VS_4H_LPS_STIM_MACROPHAGE_WBP7_KO_UP		128	-0.316167	-1.07964	0.262172	0.626684	1	715	tags=17%, list=7%, signal=18%
GSE5589_WT_VS_IL6_KO_LPS_AND_IL10_STIM_MACROPHAGE_180MIN_UP	GSE5589_WT_VS_IL6_KO_LPS_AND_IL10_STIM_MACROPHAGE_180MIN_UP		40	-0.390158	-1.07946	0.304478	0.62664	1	560	tags=13%, list=5%, signal=13%
MORF_ACP1	MORF_ACP1		175	-0.299951	-1.07935	0.215596	0.626343	1	3936	tags=51%, list=39%, signal=82%
GSE24574_BCL6_HIGH_VS_LOW_TFH_CD4_TCELL_UP	GSE24574_BCL6_HIGH_VS_LOW_TFH_CD4_TCELL_UP		142	-0.316852	-1.07918	0.261364	0.626372	1	1049	tags=18%, list=10%, signal=19%
MODULE_274	MODULE_274		21	-0.434516	-1.07896	0.336609	0.62664	1	568	tags=29%, list=6%, signal=30%
MODULE_7	MODULE_7		118	-0.317628	-1.07894	0.254545	0.625983	1	971	tags=17%, list=10%, signal=19%
GSE15733_BM_VS_SPLEEN_MEMORY_CD4_TCELL_DN	GSE15733_BM_VS_SPLEEN_MEMORY_CD4_TCELL_DN		157	-0.303421	-1.0788	0.238298	0.625822	1	1282	tags=17%, list=13%, signal=19%
GSE369_PRE_VS_POST_IL6_INJECTION_IFNG_KO_LIVER_DN	GSE369_PRE_VS_POST_IL6_INJECTION_IFNG_KO_LIVER_DN		134	-0.309811	-1.07869	0.243802	0.625531	1	1043	tags=17%, list=10%, signal=19%
GSE13547_2H_VS_12_H_ANTI_IGM_STIM_ZFX_KO_BCELL_DN	GSE13547_2H_VS_12_H_ANTI_IGM_STIM_ZFX_KO_BCELL_DN		135	-0.310127	-1.07831	0.267399	0.626361	1	2144	tags=34%, list=21%, signal=43%
GSE21670_TGFB_VS_TGFB_AND_IL6_TREATED_STAT3_KO_CD4_TCELL_DN	GSE21670_TGFB_VS_TGFB_AND_IL6_TREATED_STAT3_KO_CD4_TCELL_DN		159	-0.30415	-1.07821	0.228814	0.62607	1	1624	tags=23%, list=16%, signal=27%
GSE40666_STAT1_KO_VS_STAT4_KO_CD8_TCELL_WITH_IFNA_STIM_90MIN_DN	GSE40666_STAT1_KO_VS_STAT4_KO_CD8_TCELL_WITH_IFNA_STIM_90MIN_DN		65	-0.347158	-1.07818	0.29316	0.625441	1	783	tags=17%, list=8%, signal=18%
GSE17721_CTRL_VS_PAM3CSK4_0.5H_BMDC_DN	GSE17721_CTRL_VS_PAM3CSK4_0.5H_BMDC_DN		116	-0.311799	-1.07747	0.243542	0.627837	1	1564	tags=23%, list=15%, signal=27%
GSE24634_NAIVE_CD4_TCELL_VS_DAY3_IL4_CONV_TREG_UP	GSE24634_NAIVE_CD4_TCELL_VS_DAY3_IL4_CONV_TREG_UP		136	-0.307777	-1.07735	0.26378	0.627577	1	1184	tags=20%, list=12%, signal=22%
HOFT_CD4_POSITIVE_ALPHA_BETA_MEMORY_T_CELL_BCG_VACCINE_AGE_18_45YO_56D_TOP_100_DEG_AFTER_IN_VITRO_RE_STIMULATION_DN	HOFT_CD4_POSITIVE_ALPHA_BETA_MEMORY_T_CELL_BCG_VACCINE_AGE_18_45YO_56D_TOP_100_DEG_AFTER_IN_VITRO_RE_STIMULATION_DN		38	-0.379836	-1.0773	0.313514	0.627009	1	1280	tags=21%, list=13%, signal=24%
GSE22601_DOUBLE_POSITIVE_VS_CD8_SINGLE_POSITIVE_THYMOCYTE_DN	GSE22601_DOUBLE_POSITIVE_VS_CD8_SINGLE_POSITIVE_THYMOCYTE_DN		163	-0.302873	-1.07714	0.238494	0.62698	1	1667	tags=19%, list=16%, signal=22%
GSE17721_CPG_VS_GARDIQUIMOD_24H_BMDC_DN	GSE17721_CPG_VS_GARDIQUIMOD_24H_BMDC_DN		133	-0.311187	-1.07687	0.252	0.627346	1	950	tags=14%, list=9%, signal=16%
GSE14350_IL2RB_KO_VS_WT_TEFF_DN	GSE14350_IL2RB_KO_VS_WT_TEFF_DN		128	-0.314517	-1.07617	0.25	0.629604	1	999	tags=16%, list=10%, signal=18%
GSE22611_NOD2_TRANSD_VS_CTRL_TRANSD_HEK293_MDP_STIM_2H_DN	GSE22611_NOD2_TRANSD_VS_CTRL_TRANSD_HEK293_MDP_STIM_2H_DN		36	-0.382765	-1.07545	0.332418	0.631987	1	552	tags=22%, list=5%, signal=23%
JNK_DN.V1_DN	JNK_DN.V1_DN		89	-0.328399	-1.07505	0.273038	0.632915	1	776	tags=18%, list=8%, signal=19%
GSE3982_EOSINOPHIL_VS_BCELL_DN	GSE3982_EOSINOPHIL_VS_BCELL_DN		147	-0.307644	-1.07488	0.261224	0.632846	1	1433	tags=15%, list=14%, signal=17%
GSE1432_CTRL_VS_IFNG_6H_MICROGLIA_DN	GSE1432_CTRL_VS_IFNG_6H_MICROGLIA_DN		135	-0.305962	-1.07487	0.282443	0.632109	1	1001	tags=19%, list=10%, signal=20%
MORF_EIF4A2	MORF_EIF4A2		118	-0.31196	-1.07461	0.265957	0.632456	1	3944	tags=59%, list=39%, signal=96%
NAKAYA_MONOCYTE_FLUARIX_FLUVIRIN_AGE_18_50YO_7DY_DN	NAKAYA_MONOCYTE_FLUARIX_FLUVIRIN_AGE_18_50YO_7DY_DN		68	-0.340494	-1.07415	0.295732	0.633807	1	633	tags=10%, list=6%, signal=11%
GSE7831_UNSTIM_VS_CPG_STIM_PDC_1H_UP	GSE7831_UNSTIM_VS_CPG_STIM_PDC_1H_UP		150	-0.303512	-1.0737	0.280335	0.635026	1	1457	tags=23%, list=14%, signal=26%
GSE37416_12H_VS_24H_F_TULARENSIS_LVS_NEUTROPHIL_UP	GSE37416_12H_VS_24H_F_TULARENSIS_LVS_NEUTROPHIL_UP		157	-0.301414	-1.07367	0.288793	0.634395	1	1047	tags=14%, list=10%, signal=15%
GSE43863_NAIVE_VS_LY6C_INT_CXCR5POS_CD4_EFF_TCELL_D6_LCMV_DN	GSE43863_NAIVE_VS_LY6C_INT_CXCR5POS_CD4_EFF_TCELL_D6_LCMV_DN		70	-0.344969	-1.07347	0.303333	0.634536	1	954	tags=20%, list=9%, signal=22%
GSE3039_CD4_TCELL_VS_B2_BCELL_UP	GSE3039_CD4_TCELL_VS_B2_BCELL_UP		123	-0.314712	-1.07343	0.263941	0.63394	1	1390	tags=23%, list=14%, signal=26%
GSE4984_LPS_VS_VEHICLE_CTRL_TREATED_DC_UP	GSE4984_LPS_VS_VEHICLE_CTRL_TREATED_DC_UP		100	-0.32165	-1.07321	0.287273	0.634212	1	456	tags=9%, list=4%, signal=9%
GSE7831_CPG_VS_INFLUENZA_STIM_PDC_1H_UP	GSE7831_CPG_VS_INFLUENZA_STIM_PDC_1H_UP		161	-0.303578	-1.07274	0.25	0.635545	1	1784	tags=19%, list=17%, signal=23%
GSE37301_HEMATOPOIETIC_STEM_CELL_VS_RAG2_KO_NK_CELL_DN	GSE37301_HEMATOPOIETIC_STEM_CELL_VS_RAG2_KO_NK_CELL_DN		132	-0.311052	-1.07249	0.290076	0.635832	1	1690	tags=33%, list=17%, signal=39%
GSE21927_C26GM_VS_4T1_TUMOR_MONOCYTE_BALBC_UP	GSE21927_C26GM_VS_4T1_TUMOR_MONOCYTE_BALBC_UP		148	-0.302845	-1.07245	0.252101	0.635253	1	1527	tags=24%, list=15%, signal=28%
PRC2_SUZ12_UP.V1_DN	PRC2_SUZ12_UP.V1_DN		83	-0.33113	-1.07242	0.281734	0.634632	1	968	tags=19%, list=9%, signal=21%
GSE16697_CD4_TCELL_VS_TFH_CD4_TCELL_UP	GSE16697_CD4_TCELL_VS_TFH_CD4_TCELL_UP		152	-0.303416	-1.07234	0.237154	0.634236	1	1115	tags=22%, list=11%, signal=24%
GSE17301_CTRL_VS_48H_ACD3_ACD28_STIM_CD8_TCELL_DN	GSE17301_CTRL_VS_48H_ACD3_ACD28_STIM_CD8_TCELL_DN		151	-0.30717	-1.07121	0.275472	0.638417	1	907	tags=19%, list=9%, signal=20%
MORF_FRK	MORF_FRK		44	-0.368797	-1.07118	0.326347	0.637818	1	608	tags=16%, list=6%, signal=17%
GSE13411_NAIVE_VS_SWITCHED_MEMORY_BCELL_DN	GSE13411_NAIVE_VS_SWITCHED_MEMORY_BCELL_DN		138	-0.311787	-1.0711	0.269784	0.637424	1	1742	tags=21%, list=17%, signal=25%
GSE9650_EXHAUSTED_VS_MEMORY_CD8_TCELL_DN	GSE9650_EXHAUSTED_VS_MEMORY_CD8_TCELL_DN		166	-0.299996	-1.07093	0.271967	0.637395	1	998	tags=14%, list=10%, signal=15%
GSE17301_IFNA2_VS_IFNA2_AND_ACD3_ACD28_STIM_CD8_TCELL_UP	GSE17301_IFNA2_VS_IFNA2_AND_ACD3_ACD28_STIM_CD8_TCELL_UP		162	-0.300126	-1.07076	0.234568	0.637331	1	1111	tags=16%, list=11%, signal=18%
MORF_ACTG1	MORF_ACTG1		101	-0.325047	-1.07061	0.277778	0.637224	1	4201	tags=60%, list=41%, signal=102%
GSE33424_CD161_HIGH_VS_NEG_CD8_TCELL_DN	GSE33424_CD161_HIGH_VS_NEG_CD8_TCELL_DN		136	-0.309562	-1.07031	0.288618	0.637799	1	871	tags=17%, list=9%, signal=18%
GSE2706_UNSTIM_VS_2H_LPS_AND_R848_DC_DN	GSE2706_UNSTIM_VS_2H_LPS_AND_R848_DC_DN		114	-0.312476	-1.06993	0.296029	0.638804	1	1013	tags=21%, list=10%, signal=23%
GSE28737_FOLLICULAR_VS_MARGINAL_ZONE_BCELL_DN	GSE28737_FOLLICULAR_VS_MARGINAL_ZONE_BCELL_DN		102	-0.317583	-1.06991	0.273038	0.638164	1	923	tags=20%, list=9%, signal=21%
GSE15659_CD45RA_NEG_CD4_TCELL_VS_NONSUPPRESSIVE_TCELL_UP	GSE15659_CD45RA_NEG_CD4_TCELL_VS_NONSUPPRESSIVE_TCELL_UP		93	-0.323398	-1.06984	0.295374	0.637698	1	941	tags=18%, list=9%, signal=20%
MODULE_163	MODULE_163		256	-0.289388	-1.06933	0.222892	0.639214	1	935	tags=15%, list=9%, signal=16%
GSE411_UNSTIM_VS_400MIN_IL6_STIM_SOCS3_KO_MACROPHAGE_DN	GSE411_UNSTIM_VS_400MIN_IL6_STIM_SOCS3_KO_MACROPHAGE_DN		154	-0.304758	-1.06915	0.285124	0.6393	1	1027	tags=13%, list=10%, signal=14%
GSE11961_MARGINAL_ZONE_BCELL_VS_MEMORY_BCELL_DAY40_DN	GSE11961_MARGINAL_ZONE_BCELL_VS_MEMORY_BCELL_DAY40_DN		155	-0.299037	-1.06903	0.245763	0.639123	1	800	tags=10%, list=8%, signal=11%
GSE24634_IL4_VS_CTRL_TREATED_NAIVE_CD4_TCELL_DAY7_DN	GSE24634_IL4_VS_CTRL_TREATED_NAIVE_CD4_TCELL_DAY7_DN		146	-0.305341	-1.06895	0.278481	0.638755	1	1222	tags=20%, list=12%, signal=22%
GSE7852_LN_VS_THYMUS_TCONV_DN	GSE7852_LN_VS_THYMUS_TCONV_DN		159	-0.29831	-1.06885	0.257812	0.638405	1	1521	tags=22%, list=15%, signal=25%
GSE29614_DAY3_VS_DAY7_TIV_FLU_VACCINE_PBMC_UP	GSE29614_DAY3_VS_DAY7_TIV_FLU_VACCINE_PBMC_UP		40	-0.384318	-1.06883	0.326471	0.637779	1	776	tags=25%, list=8%, signal=27%
FULLER_PBMC_F_TULARENSIS_VACCINE_LVS_AGE_22_54YO_336HR_UP	FULLER_PBMC_F_TULARENSIS_VACCINE_LVS_AGE_22_54YO_336HR_UP		32	-0.39195	-1.06847	0.340909	0.638518	1	825	tags=31%, list=8%, signal=34%
GSE16450_IMMATURE_VS_MATURE_NEURON_CELL_LINE_6H_IFNA_STIM_UP	GSE16450_IMMATURE_VS_MATURE_NEURON_CELL_LINE_6H_IFNA_STIM_UP		92	-0.322746	-1.0684	0.305842	0.63804	1	1020	tags=22%, list=10%, signal=24%
GSE7219_UNSTIM_VS_LPS_AND_ANTI_CD40_STIM_DC_UP	GSE7219_UNSTIM_VS_LPS_AND_ANTI_CD40_STIM_DC_UP		128	-0.309532	-1.06836	0.283401	0.637547	1	956	tags=21%, list=9%, signal=23%
GSE1925_CTRL_VS_IFNG_PRIMED_MACROPHAGE_24H_IFNG_STIM_DN	GSE1925_CTRL_VS_IFNG_PRIMED_MACROPHAGE_24H_IFNG_STIM_DN		133	-0.306715	-1.06835	0.26749	0.636822	1	1784	tags=26%, list=17%, signal=31%
MODULE_522	MODULE_522		24	-0.414069	-1.06824	0.328804	0.63658	1	1338	tags=29%, list=13%, signal=33%
GCM_HMGA2	GCM_HMGA2		50	-0.357334	-1.0679	0.320548	0.637319	1	1076	tags=22%, list=11%, signal=24%
GSE17721_POLYIC_VS_GARDIQUIMOD_4H_BMDC_DN	GSE17721_POLYIC_VS_GARDIQUIMOD_4H_BMDC_DN		150	-0.301522	-1.06735	0.279476	0.639018	1	907	tags=14%, list=9%, signal=15%
GSE34156_UNTREATED_VS_6H_NOD2_LIGAND_TREATED_MONOCYTE_DN	GSE34156_UNTREATED_VS_6H_NOD2_LIGAND_TREATED_MONOCYTE_DN		125	-0.309681	-1.06723	0.29304	0.638845	1	809	tags=13%, list=8%, signal=14%
GSE27786_LSK_VS_NEUTROPHIL_DN	GSE27786_LSK_VS_NEUTROPHIL_DN		127	-0.30806	-1.06662	0.253012	0.640678	1	1373	tags=20%, list=13%, signal=22%
GSE40274_CTRL_VS_FOXP3_AND_PBX1_TRANSDUCED_ACTIVATED_CD4_TCELL_UP	GSE40274_CTRL_VS_FOXP3_AND_PBX1_TRANSDUCED_ACTIVATED_CD4_TCELL_UP		106	-0.311155	-1.06646	0.302013	0.640573	1	1231	tags=25%, list=12%, signal=28%
GSE10325_BCELL_VS_LUPUS_BCELL_DN	GSE10325_BCELL_VS_LUPUS_BCELL_DN		149	-0.301723	-1.06643	0.262948	0.639946	1	1624	tags=26%, list=16%, signal=30%
GSE15324_ELF4_KO_VS_WT_ACTIVATED_CD8_TCELL_DN	GSE15324_ELF4_KO_VS_WT_ACTIVATED_CD8_TCELL_DN		115	-0.314983	-1.06559	0.279835	0.642805	1	1524	tags=25%, list=15%, signal=29%
GSE18791_CTRL_VS_NEWCASTLE_VIRUS_DC_18H_DN	GSE18791_CTRL_VS_NEWCASTLE_VIRUS_DC_18H_DN		115	-0.316056	-1.06557	0.318996	0.642202	1	1151	tags=22%, list=11%, signal=24%
GSE22886_NAIVE_CD8_TCELL_VS_NEUTROPHIL_UP	GSE22886_NAIVE_CD8_TCELL_VS_NEUTROPHIL_UP		161	-0.302633	-1.06554	0.248963	0.641594	1	1337	tags=14%, list=13%, signal=15%
GSE12366_PLASMA_CELL_VS_NAIVE_BCELL_DN	GSE12366_PLASMA_CELL_VS_NAIVE_BCELL_DN		162	-0.295535	-1.06529	0.243478	0.641916	1	2281	tags=33%, list=22%, signal=42%
GSE42724_MEMORY_VS_B1_BCELL_DN	GSE42724_MEMORY_VS_B1_BCELL_DN		129	-0.310016	-1.06515	0.304167	0.641762	1	1094	tags=22%, list=11%, signal=25%
GSE1566_WT_VS_EZH2_KO_LN_TCELL_DN	GSE1566_WT_VS_EZH2_KO_LN_TCELL_DN		105	-0.314128	-1.06449	0.288889	0.64382	1	875	tags=11%, list=9%, signal=12%
GSE27291_6H_VS_7D_STIM_GAMMADELTA_TCELL_UP	GSE27291_6H_VS_7D_STIM_GAMMADELTA_TCELL_UP		132	-0.307482	-1.06419	0.277344	0.644402	1	662	tags=10%, list=6%, signal=10%
GSE21546_UNSTIM_VS_ANTI_CD3_STIM_SAP1A_KO_AND_ELK1_KO_DP_THYMOCYTES_DN	GSE21546_UNSTIM_VS_ANTI_CD3_STIM_SAP1A_KO_AND_ELK1_KO_DP_THYMOCYTES_DN		49	-0.360433	-1.06331	0.344512	0.647347	1	457	tags=18%, list=4%, signal=19%
GSE3720_VD1_VS_VD2_GAMMADELTA_TCELL_WITH_LPS_STIM_UP	GSE3720_VD1_VS_VD2_GAMMADELTA_TCELL_WITH_LPS_STIM_UP		145	-0.300401	-1.06314	0.271186	0.647372	1	1579	tags=24%, list=15%, signal=28%
GSE43955_1H_VS_10H_ACT_CD4_TCELL_UP	GSE43955_1H_VS_10H_ACT_CD4_TCELL_UP		142	-0.304086	-1.06199	0.293893	0.651668	1	1661	tags=23%, list=16%, signal=27%
GSE43863_DAY6_EFF_VS_DAY150_MEM_TH1_CD4_TCELL_UP	GSE43863_DAY6_EFF_VS_DAY150_MEM_TH1_CD4_TCELL_UP		141	-0.30548	-1.06198	0.283525	0.651012	1	908	tags=18%, list=9%, signal=20%
GSE34205_HEALTHY_VS_FLU_INF_INFANT_PBMC_UP	GSE34205_HEALTHY_VS_FLU_INF_INFANT_PBMC_UP		143	-0.302769	-1.0613	0.294118	0.653154	1	2015	tags=22%, list=20%, signal=27%
GSE13485_CTRL_VS_DAY1_YF17D_VACCINE_PBMC_DN	GSE13485_CTRL_VS_DAY1_YF17D_VACCINE_PBMC_DN		33	-0.385919	-1.06113	0.362903	0.653234	1	1490	tags=30%, list=15%, signal=35%
WEINBERGER_BLOOD_TWINRIX_AGE_20_40_AND_60_84YO_CORRELATED_WITH_ANTI_HBS_CONC_PRIMARY_VACC_1DY_SIGNIFICANT	WEINBERGER_BLOOD_TWINRIX_AGE_20_40_AND_60_84YO_CORRELATED_WITH_ANTI_HBS_CONC_PRIMARY_VACC_1DY_SIGNIFICANT		15	-0.460555	-1.06107	0.382775	0.652814	1	973	tags=40%, list=10%, signal=44%
GSE16385_UNTREATED_VS_12H_ROSIGLITAZONE_IFNG_TNF_TREATED_MACROPHAGE_UP	GSE16385_UNTREATED_VS_12H_ROSIGLITAZONE_IFNG_TNF_TREATED_MACROPHAGE_UP		109	-0.316526	-1.06082	0.310204	0.653217	1	1156	tags=21%, list=11%, signal=24%
GNF2_PPP6C	GNF2_PPP6C		32	-0.395893	-1.06052	0.370879	0.653789	1	3951	tags=63%, list=39%, signal=102%
GSE21670_IL6_VS_TGFB_AND_IL6_TREATED_STAT3_KO_CD4_TCELL_DN	GSE21670_IL6_VS_TGFB_AND_IL6_TREATED_STAT3_KO_CD4_TCELL_DN		137	-0.305484	-1.06043	0.279835	0.653481	1	867	tags=15%, list=8%, signal=16%
GSE26488_HDAC7_KO_VS_VP16_TRANSGENIC_HDAC7_KO_DOUBLE_POSITIVE_THYMOCYTE_DN	GSE26488_HDAC7_KO_VS_VP16_TRANSGENIC_HDAC7_KO_DOUBLE_POSITIVE_THYMOCYTE_DN		125	-0.305599	-1.06027	0.270758	0.653435	1	1257	tags=19%, list=12%, signal=22%
GSE17721_LPS_VS_POLYIC_8H_BMDC_DN	GSE17721_LPS_VS_POLYIC_8H_BMDC_DN		145	-0.302029	-1.0595	0.322709	0.656121	1	1024	tags=17%, list=10%, signal=18%
GSE7400_CTRL_VS_CSF3_IN_VIVO_TREATED_PBMC_UP	GSE7400_CTRL_VS_CSF3_IN_VIVO_TREATED_PBMC_UP		158	-0.297396	-1.05949	0.292237	0.655419	1	233	tags=4%, list=2%, signal=4%
GSE40274_EOS_VS_FOXP3_AND_EOS_TRANSDUCED_ACTIVATED_CD4_TCELL_DN	GSE40274_EOS_VS_FOXP3_AND_EOS_TRANSDUCED_ACTIVATED_CD4_TCELL_DN		39	-0.376998	-1.05914	0.37386	0.656175	1	618	tags=23%, list=6%, signal=24%
GSE17301_ACD3_ACD28_VS_ACD3_ACD28_AND_IFNA2_STIM_CD8_TCELL_DN	GSE17301_ACD3_ACD28_VS_ACD3_ACD28_AND_IFNA2_STIM_CD8_TCELL_DN		158	-0.299682	-1.05907	0.284133	0.655749	1	1460	tags=20%, list=14%, signal=23%
GSE45365_CD8A_DC_VS_CD11B_DC_IFNAR_KO_MCMV_INFECTION_DN	GSE45365_CD8A_DC_VS_CD11B_DC_IFNAR_KO_MCMV_INFECTION_DN		69	-0.334477	-1.0588	0.337461	0.656222	1	1400	tags=32%, list=14%, signal=37%
GSE44732_UNSTIM_VS_IL27_STIM_IMATURE_DC_DN	GSE44732_UNSTIM_VS_IL27_STIM_IMATURE_DC_DN		131	-0.306801	-1.05773	0.292776	0.660064	1	1019	tags=21%, list=10%, signal=23%
MORF_PPP2CA	MORF_PPP2CA		113	-0.310294	-1.05712	0.290566	0.662011	1	3700	tags=42%, list=36%, signal=66%
SOBOLEV_PBMC_PANDEMRIX_AGE_18_64YO_RESPONDERS_VS_NONRESPONDERS_7DY_UP	SOBOLEV_PBMC_PANDEMRIX_AGE_18_64YO_RESPONDERS_VS_NONRESPONDERS_7DY_UP		15	-0.463789	-1.05704	0.414216	0.661655	1	1247	tags=47%, list=12%, signal=53%
GSE17721_POLYIC_VS_CPG_1H_BMDC_DN	GSE17721_POLYIC_VS_CPG_1H_BMDC_DN		128	-0.309827	-1.05703	0.284173	0.660987	1	1088	tags=17%, list=11%, signal=19%
GSE41978_WT_VS_ID2_KO_AND_BIM_KO_KLRG1_LOW_EFFECTOR_CD8_TCELL_UP	GSE41978_WT_VS_ID2_KO_AND_BIM_KO_KLRG1_LOW_EFFECTOR_CD8_TCELL_UP		135	-0.303016	-1.05687	0.319672	0.660954	1	1642	tags=21%, list=16%, signal=25%
GSE36527_CD62L_HIGH_CD69_NEG_VS_CD62L_LOW_CD69_POS_TREG_KLRG1_NEG_UP	GSE36527_CD62L_HIGH_CD69_NEG_VS_CD62L_LOW_CD69_POS_TREG_KLRG1_NEG_UP		134	-0.304802	-1.05682	0.307971	0.660432	1	1561	tags=17%, list=15%, signal=20%
GSE22886_NAIVE_CD4_TCELL_VS_MEMORY_TCELL_DN	GSE22886_NAIVE_CD4_TCELL_VS_MEMORY_TCELL_DN		162	-0.300505	-1.05647	0.284519	0.661167	1	918	tags=10%, list=9%, signal=11%
GSE27859_MACROPHAGE_VS_CD11C_INT_F480_HI_MACROPHAGE_DN	GSE27859_MACROPHAGE_VS_CD11C_INT_F480_HI_MACROPHAGE_DN		144	-0.301901	-1.05638	0.265306	0.660831	1	1257	tags=18%, list=12%, signal=20%
GSE5542_IFNG_VS_IFNA_TREATED_EPITHELIAL_CELLS_24H_DN	GSE5542_IFNG_VS_IFNA_TREATED_EPITHELIAL_CELLS_24H_DN		104	-0.313738	-1.05623	0.295374	0.660783	1	652	tags=13%, list=6%, signal=14%
GSE22611_NOD2_TRANSD_VS_CTRL_TRANSD_HEK293_MDP_STIM_2H_UP	GSE22611_NOD2_TRANSD_VS_CTRL_TRANSD_HEK293_MDP_STIM_2H_UP		96	-0.313794	-1.05607	0.31769	0.660736	1	1142	tags=19%, list=11%, signal=21%
GSE19923_E2A_KO_VS_HEB_AND_E2A_KO_DP_THYMOCYTE_DN	GSE19923_E2A_KO_VS_HEB_AND_E2A_KO_DP_THYMOCYTE_DN		73	-0.335571	-1.05606	0.352381	0.660052	1	1080	tags=22%, list=11%, signal=24%
GSE10239_MEMORY_VS_DAY4.5_EFF_CD8_TCELL_UP	GSE10239_MEMORY_VS_DAY4.5_EFF_CD8_TCELL_UP		133	-0.304097	-1.05605	0.323843	0.659369	1	1629	tags=23%, list=16%, signal=27%
GSE1112_OT1_VS_HY_CD8AB_THYMOCYTE_RTOC_CULTURE_UP	GSE1112_OT1_VS_HY_CD8AB_THYMOCYTE_RTOC_CULTURE_UP		135	-0.307736	-1.05603	0.306513	0.658763	1	1439	tags=21%, list=14%, signal=24%
GSE15659_RESTING_VS_ACTIVATED_TREG_DN	GSE15659_RESTING_VS_ACTIVATED_TREG_DN		123	-0.312842	-1.05598	0.302326	0.658249	1	1497	tags=19%, list=15%, signal=22%
GSE2770_UNTREATED_VS_TGFB_AND_IL12_TREATED_ACT_CD4_TCELL_6H_UP	GSE2770_UNTREATED_VS_TGFB_AND_IL12_TREATED_ACT_CD4_TCELL_6H_UP		161	-0.294458	-1.05571	0.268085	0.658748	1	1236	tags=12%, list=12%, signal=14%
GSE29164_DAY3_VS_DAY7_CD8_TCELL_AND_IL12_TREATED_MELANOMA_DN	GSE29164_DAY3_VS_DAY7_CD8_TCELL_AND_IL12_TREATED_MELANOMA_DN		95	-0.314209	-1.05562	0.306189	0.658418	1	1015	tags=22%, list=10%, signal=24%
GSE3982_CTRL_VS_LPS_1H_NEUTROPHIL_DN	GSE3982_CTRL_VS_LPS_1H_NEUTROPHIL_DN		113	-0.313035	-1.05528	0.294737	0.659191	1	731	tags=12%, list=7%, signal=13%
GSE21927_C26GM_VS_4T1_TUMOR_MONOCYTE_BALBC_DN	GSE21927_C26GM_VS_4T1_TUMOR_MONOCYTE_BALBC_DN		154	-0.300681	-1.05514	0.289377	0.659092	1	1686	tags=20%, list=17%, signal=24%
GSE16450_CTRL_VS_IFNA_6H_STIM_MATURE_NEURON_CELL_LINE_DN	GSE16450_CTRL_VS_IFNA_6H_STIM_MATURE_NEURON_CELL_LINE_DN		159	-0.30069	-1.0547	0.315068	0.660302	1	1690	tags=21%, list=17%, signal=25%
GSE2706_LPS_VS_R848_AND_LPS_2H_STIM_DC_DN	GSE2706_LPS_VS_R848_AND_LPS_2H_STIM_DC_DN		60	-0.339593	-1.05455	0.341615	0.660248	1	1151	tags=25%, list=11%, signal=28%
GSE32255_WT_UNSTIM_VS_JMJD2D_KNOCKDOWN_4H_LPS_STIM_DC_UP	GSE32255_WT_UNSTIM_VS_JMJD2D_KNOCKDOWN_4H_LPS_STIM_DC_UP		146	-0.294364	-1.05451	0.296578	0.659724	1	1100	tags=18%, list=11%, signal=20%
GSE37416_CTRL_VS_24H_F_TULARENSIS_LVS_NEUTROPHIL_UP	GSE37416_CTRL_VS_24H_F_TULARENSIS_LVS_NEUTROPHIL_UP		138	-0.300939	-1.05427	0.292969	0.660082	1	1487	tags=22%, list=15%, signal=26%
GSE6875_TCONV_VS_FOXP3_KO_TREG_DN	GSE6875_TCONV_VS_FOXP3_KO_TREG_DN		142	-0.298778	-1.05412	0.305019	0.659951	1	1299	tags=19%, list=13%, signal=21%
GSE360_DC_VS_MAC_L_MAJOR_DN	GSE360_DC_VS_MAC_L_MAJOR_DN		118	-0.313802	-1.0541	0.314488	0.659332	1	548	tags=9%, list=5%, signal=10%
GSE36476_CTRL_VS_TSST_ACT_16H_MEMORY_CD4_TCELL_OLD_UP	GSE36476_CTRL_VS_TSST_ACT_16H_MEMORY_CD4_TCELL_OLD_UP		124	-0.306373	-1.05408	0.361868	0.658743	1	1506	tags=23%, list=15%, signal=27%
GSE40274_CTRL_VS_EOS_TRANSDUCED_ACTIVATED_CD4_TCELL_UP	GSE40274_CTRL_VS_EOS_TRANSDUCED_ACTIVATED_CD4_TCELL_UP		138	-0.299798	-1.05374	0.281369	0.659515	1	2093	tags=43%, list=21%, signal=54%
GSE27786_LIN_NEG_VS_BCELL_DN	GSE27786_LIN_NEG_VS_BCELL_DN		152	-0.30133	-1.05353	0.3	0.659679	1	1403	tags=16%, list=14%, signal=19%
GSE3920_IFNA_VS_IFNG_TREATED_FIBROBLAST_UP	GSE3920_IFNA_VS_IFNG_TREATED_FIBROBLAST_UP		136	-0.304121	-1.05282	0.300781	0.662122	1	1302	tags=26%, list=13%, signal=30%
GSE17721_CTRL_VS_GARDIQUIMOD_8H_BMDC_DN	GSE17721_CTRL_VS_GARDIQUIMOD_8H_BMDC_DN		143	-0.299454	-1.05274	0.323651	0.661736	1	623	tags=10%, list=6%, signal=11%
GSE22886_NAIVE_CD8_TCELL_VS_MEMORY_TCELL_UP	GSE22886_NAIVE_CD8_TCELL_VS_MEMORY_TCELL_UP		122	-0.307148	-1.05223	0.329502	0.663247	1	973	tags=13%, list=10%, signal=14%
GSE21546_UNSTIM_VS_ANTI_CD3_STIM_ELK1_KO_DP_THYMOCYTES_UP	GSE21546_UNSTIM_VS_ANTI_CD3_STIM_ELK1_KO_DP_THYMOCYTES_UP		74	-0.334107	-1.05033	0.356902	0.6708	1	1009	tags=23%, list=10%, signal=25%
GSE14415_INDUCED_VS_NATURAL_TREG_UP	GSE14415_INDUCED_VS_NATURAL_TREG_UP		107	-0.313297	-1.04983	0.344569	0.672235	1	839	tags=14%, list=8%, signal=15%
GSE25123_ROSIGLITAZONE_VS_IL4_AND_ROSIGLITAZONE_STIM_MACROPHAGE_DAY10_DN	GSE25123_ROSIGLITAZONE_VS_IL4_AND_ROSIGLITAZONE_STIM_MACROPHAGE_DAY10_DN		70	-0.325696	-1.04949	0.325806	0.673055	1	1528	tags=24%, list=15%, signal=28%
GSE40666_WT_VS_STAT4_KO_CD8_TCELL_UP	GSE40666_WT_VS_STAT4_KO_CD8_TCELL_UP		53	-0.34206	-1.04947	0.333333	0.672449	1	965	tags=23%, list=9%, signal=25%
GSE40274_FOXP3_VS_FOXP3_AND_SATB1_TRANSDUCED_ACTIVATED_CD4_TCELL_DN	GSE40274_FOXP3_VS_FOXP3_AND_SATB1_TRANSDUCED_ACTIVATED_CD4_TCELL_DN		147	-0.305123	-1.0492	0.337778	0.672908	1	1100	tags=17%, list=11%, signal=19%
GSE25677_R848_VS_MPL_AND_R848_STIM_BCELL_UP	GSE25677_R848_VS_MPL_AND_R848_STIM_BCELL_UP		80	-0.324687	-1.04878	0.355769	0.674074	1	1472	tags=28%, list=14%, signal=32%
GSE22282_HYPOXIA_VS_NORMOXIA_MYELOID_DC_UP	GSE22282_HYPOXIA_VS_NORMOXIA_MYELOID_DC_UP		133	-0.300124	-1.04877	0.336032	0.673402	1	863	tags=13%, list=8%, signal=14%
GSE13411_NAIVE_BCELL_VS_PLASMA_CELL_DN	GSE13411_NAIVE_BCELL_VS_PLASMA_CELL_DN		111	-0.308536	-1.04866	0.328358	0.673187	1	1071	tags=15%, list=10%, signal=17%
GSE18791_UNSTIM_VS_NEWCATSLE_VIRUS_DC_10H_DN	GSE18791_UNSTIM_VS_NEWCATSLE_VIRUS_DC_10H_DN		111	-0.309402	-1.04831	0.335849	0.674044	1	859	tags=18%, list=8%, signal=19%
GSE22045_TREG_VS_TCONV_UP	GSE22045_TREG_VS_TCONV_UP		107	-0.314816	-1.04812	0.316151	0.674167	1	2239	tags=42%, list=22%, signal=53%
GSE42021_TREG_PLN_VS_CD24LO_TREG_THYMUS_DN	GSE42021_TREG_PLN_VS_CD24LO_TREG_THYMUS_DN		101	-0.31217	-1.04806	0.359322	0.673749	1	1104	tags=24%, list=11%, signal=26%
GSE1448_CTRL_VS_ANTI_VBETA5_DP_THYMOCYTE_DN	GSE1448_CTRL_VS_ANTI_VBETA5_DP_THYMOCYTE_DN		133	-0.310333	-1.048	0.330677	0.673272	1	1490	tags=21%, list=15%, signal=24%
GSE46606_UNSTIM_VS_CD40L_IL2_IL5_1DAY_STIMULATED_IRF4_KO_BCELL_UP	GSE46606_UNSTIM_VS_CD40L_IL2_IL5_1DAY_STIMULATED_IRF4_KO_BCELL_UP		149	-0.296117	-1.04798	0.316239	0.672677	1	948	tags=13%, list=9%, signal=14%
GSE37533_PPARG1_FOXP3_VS_PPARG2_FOXP3_TRANSDUCED_CD4_TCELL_PIOGLITAZONE_TREATED_DN	GSE37533_PPARG1_FOXP3_VS_PPARG2_FOXP3_TRANSDUCED_CD4_TCELL_PIOGLITAZONE_TREATED_DN		132	-0.304357	-1.04695	0.321569	0.676546	1	896	tags=16%, list=9%, signal=17%
GNF2_MSN	GNF2_MSN		21	-0.417707	-1.04663	0.406015	0.677224	1	1993	tags=33%, list=20%, signal=41%
GSE2770_UNTREATED_VS_TGFB_AND_IL4_TREATED_ACT_CD4_TCELL_48H_UP	GSE2770_UNTREATED_VS_TGFB_AND_IL4_TREATED_ACT_CD4_TCELL_48H_UP		78	-0.325924	-1.04635	0.364261	0.677728	1	1303	tags=19%, list=13%, signal=22%
MATSUMIYA_PBMC_MODIFIED_VACCINIA_ANKARA_VACCINE_AGE_18_55YO_VACCINATED_VS_CONTROL_TREATED_IN_VITRO_WITH_WILD_TYPE_MVA_6HR_UP	MATSUMIYA_PBMC_MODIFIED_VACCINIA_ANKARA_VACCINE_AGE_18_55YO_VACCINATED_VS_CONTROL_TREATED_IN_VITRO_WITH_WILD_TYPE_MVA_6HR_UP		18	-0.440457	-1.04612	0.377171	0.678064	1	1206	tags=22%, list=12%, signal=25%
GSE36476_CTRL_VS_TSST_ACT_72H_MEMORY_CD4_TCELL_YOUNG_DN	GSE36476_CTRL_VS_TSST_ACT_72H_MEMORY_CD4_TCELL_YOUNG_DN		163	-0.295341	-1.04559	0.297297	0.679646	1	2146	tags=34%, list=21%, signal=42%
GSE43955_1H_VS_20H_ACT_CD4_TCELL_DN	GSE43955_1H_VS_20H_ACT_CD4_TCELL_DN		119	-0.307605	-1.04542	0.359375	0.679631	1	1476	tags=22%, list=14%, signal=25%
GSE43956_WT_VS_SGK1_KO_TH17_DIFFERENTIATED_CD4_TCELL_DN	GSE43956_WT_VS_SGK1_KO_TH17_DIFFERENTIATED_CD4_TCELL_DN		154	-0.292716	-1.04461	0.328125	0.682554	1	998	tags=15%, list=10%, signal=16%
GSE9960_HEALTHY_VS_GRAM_NEG_AND_POS_SEPSIS_PBMC_UP	GSE9960_HEALTHY_VS_GRAM_NEG_AND_POS_SEPSIS_PBMC_UP		59	-0.338435	-1.04456	0.369501	0.682024	1	1003	tags=24%, list=10%, signal=26%
GSE25123_IL4_VS_IL4_AND_ROSIGLITAZONE_STIM_MACROPHAGE_DAY10_DN	GSE25123_IL4_VS_IL4_AND_ROSIGLITAZONE_STIM_MACROPHAGE_DAY10_DN		143	-0.300622	-1.04416	0.336	0.683149	1	1111	tags=17%, list=11%, signal=19%
GSE34205_RSV_VS_FLU_INF_INFANT_PBMC_DN	GSE34205_RSV_VS_FLU_INF_INFANT_PBMC_DN		119	-0.307732	-1.04372	0.343096	0.684415	1	1378	tags=23%, list=14%, signal=26%
GSE20727_H2O2_VS_ROS_INHIBITOR_TREATED_DC_DN	GSE20727_H2O2_VS_ROS_INHIBITOR_TREATED_DC_DN		146	-0.296192	-1.04368	0.296	0.683919	1	1135	tags=17%, list=11%, signal=19%
GSE21927_SPLEEN_C57BL6_VS_4T1_TUMOR_BALBC_MONOCYTES_DN	GSE21927_SPLEEN_C57BL6_VS_4T1_TUMOR_BALBC_MONOCYTES_DN		129	-0.303121	-1.04356	0.343173	0.683763	1	2416	tags=33%, list=24%, signal=43%
GSE34006_UNTREATED_VS_A2AR_AGONIST_TREATED_TREG_DN	GSE34006_UNTREATED_VS_A2AR_AGONIST_TREATED_TREG_DN		142	-0.298518	-1.04321	0.358696	0.684654	1	1078	tags=20%, list=11%, signal=22%
E2F1_UP.V1_UP	E2F1_UP.V1_UP		156	-0.299661	-1.04255	0.336364	0.686875	1	1276	tags=14%, list=13%, signal=16%
GSE1112_HY_CD8AB_VS_HY_CD8AA_THYMOCYTE_RTOC_CULTURE_UP	GSE1112_HY_CD8AB_VS_HY_CD8AA_THYMOCYTE_RTOC_CULTURE_UP		102	-0.312565	-1.04155	0.347541	0.690563	1	799	tags=17%, list=8%, signal=18%
GSE36392_TYPE_2_MYELOID_VS_EOSINOPHIL_IL25_TREATED_LUNG_DN	GSE36392_TYPE_2_MYELOID_VS_EOSINOPHIL_IL25_TREATED_LUNG_DN		124	-0.300794	-1.04109	0.335616	0.691906	1	1022	tags=19%, list=10%, signal=20%
GSE4142_NAIVE_BCELL_VS_PLASMA_CELL_UP	GSE4142_NAIVE_BCELL_VS_PLASMA_CELL_UP		146	-0.289782	-1.04084	0.321739	0.692342	1	954	tags=12%, list=9%, signal=13%
GSE6269_FLU_VS_STREP_PNEUMO_INF_PBMC_UP	GSE6269_FLU_VS_STREP_PNEUMO_INF_PBMC_UP		119	-0.302949	-1.04077	0.356364	0.691929	1	2679	tags=33%, list=26%, signal=44%
GSE21063_3H_VS_16H_ANTI_IGM_STIM_BCELL_UP	GSE21063_3H_VS_16H_ANTI_IGM_STIM_BCELL_UP		129	-0.306785	-1.04055	0.35206	0.692156	1	1366	tags=22%, list=13%, signal=25%
MODULE_196	MODULE_196		19	-0.435491	-1.04047	0.404706	0.691776	1	2410	tags=53%, list=24%, signal=69%
GSE9650_NAIVE_VS_MEMORY_CD8_TCELL_UP	GSE9650_NAIVE_VS_MEMORY_CD8_TCELL_UP		159	-0.294058	-1.04022	0.356828	0.692213	1	710	tags=13%, list=7%, signal=13%
GSE41867_MEMORY_VS_EXHAUSTED_CD8_TCELL_DAY30_LCMV_UP	GSE41867_MEMORY_VS_EXHAUSTED_CD8_TCELL_DAY30_LCMV_UP		141	-0.2973	-1.03988	0.35	0.693074	1	1026	tags=18%, list=10%, signal=20%
GSE1432_CTRL_VS_IFNG_24H_MICROGLIA_DN	GSE1432_CTRL_VS_IFNG_24H_MICROGLIA_DN		129	-0.302387	-1.03987	0.32636	0.692401	1	973	tags=17%, list=10%, signal=19%
GSE11057_PBMC_VS_MEM_CD4_TCELL_DN	GSE11057_PBMC_VS_MEM_CD4_TCELL_DN		137	-0.300153	-1.03924	0.351449	0.694636	1	1396	tags=26%, list=14%, signal=29%
GSE29618_PRE_VS_DAY7_POST_LAIV_FLU_VACCINE_BCELL_DN	GSE29618_PRE_VS_DAY7_POST_LAIV_FLU_VACCINE_BCELL_DN		109	-0.307142	-1.03916	0.343284	0.694219	1	819	tags=17%, list=8%, signal=18%
GSE10273_LOW_IL7_VS_HIGH_IL7_AND_IRF4_IN_IRF4_8_NULL_PRE_BCELL_UP	GSE10273_LOW_IL7_VS_HIGH_IL7_AND_IRF4_IN_IRF4_8_NULL_PRE_BCELL_UP		138	-0.295807	-1.03901	0.354582	0.694191	1	1116	tags=16%, list=11%, signal=18%
MODULE_219	MODULE_219		21	-0.412694	-1.03896	0.377088	0.69372	1	1921	tags=19%, list=19%, signal=23%
ZAK_PBMC_MRKAD5_HIV_1_GAG_POL_NEF_AGE_20_50YO_3DY_UP	ZAK_PBMC_MRKAD5_HIV_1_GAG_POL_NEF_AGE_20_50YO_3DY_UP		75	-0.326702	-1.0387	0.385113	0.694166	1	846	tags=24%, list=8%, signal=26%
GSE24634_TREG_VS_TCONV_POST_DAY7_IL4_CONVERSION_UP	GSE24634_TREG_VS_TCONV_POST_DAY7_IL4_CONVERSION_UP		153	-0.29461	-1.03823	0.348837	0.695534	1	2048	tags=33%, list=20%, signal=40%
GSE9946_IMMATURE_VS_LISTERIA_INF_MATURE_DC_DN	GSE9946_IMMATURE_VS_LISTERIA_INF_MATURE_DC_DN		72	-0.335329	-1.03821	0.403077	0.694909	1	862	tags=18%, list=8%, signal=20%
GSE12003_4D_VS_8D_CULTURE_MIR223_KO_BM_PROGENITOR_DN	GSE12003_4D_VS_8D_CULTURE_MIR223_KO_BM_PROGENITOR_DN		132	-0.296364	-1.038	0.337398	0.69519	1	640	tags=9%, list=6%, signal=10%
GSE40685_NAIVE_CD4_TCELL_VS_TREG_UP	GSE40685_NAIVE_CD4_TCELL_VS_TREG_UP		128	-0.302015	-1.03748	0.341176	0.696799	1	817	tags=9%, list=8%, signal=10%
GSE14308_TH17_VS_NATURAL_TREG_DN	GSE14308_TH17_VS_NATURAL_TREG_DN		148	-0.296747	-1.03701	0.364017	0.698115	1	1765	tags=20%, list=17%, signal=23%
GSE3982_DC_VS_BASOPHIL_UP	GSE3982_DC_VS_BASOPHIL_UP		134	-0.295369	-1.03694	0.321138	0.697708	1	953	tags=16%, list=9%, signal=18%
GSE27786_LSK_VS_BCELL_DN	GSE27786_LSK_VS_BCELL_DN		145	-0.291273	-1.03678	0.338776	0.697744	1	825	tags=12%, list=8%, signal=13%
GSE15330_WT_VS_IKAROS_KO_HSC_DN	GSE15330_WT_VS_IKAROS_KO_HSC_DN		156	-0.293982	-1.03644	0.318898	0.698579	1	2009	tags=26%, list=20%, signal=31%
GSE26030_UNSTIM_VS_RESTIM_TH17_DAY5_POST_POLARIZATION_UP	GSE26030_UNSTIM_VS_RESTIM_TH17_DAY5_POST_POLARIZATION_UP		130	-0.296927	-1.0363	0.33871	0.69852	1	966	tags=15%, list=9%, signal=17%
NAKAYA_PBMC_FLUARIX_FLUVIRIN_AGE_18_50YO_CORRELATED_WITH_HAI_28DY_RESPONSE_AT_3DY_NEGATIVE	NAKAYA_PBMC_FLUARIX_FLUVIRIN_AGE_18_50YO_CORRELATED_WITH_HAI_28DY_RESPONSE_AT_3DY_NEGATIVE		279	-0.27157	-1.03563	0.30625	0.700788	1	326	tags=5%, list=3%, signal=5%
GSE43863_TH1_VS_LY6C_INT_CXCR5POS_EFFECTOR_CD4_TCELL_DN	GSE43863_TH1_VS_LY6C_INT_CXCR5POS_EFFECTOR_CD4_TCELL_DN		154	-0.294308	-1.03535	0.313559	0.701359	1	1026	tags=14%, list=10%, signal=16%
GSE31082_DP_VS_CD4_SP_THYMOCYTE_DN	GSE31082_DP_VS_CD4_SP_THYMOCYTE_DN		145	-0.291464	-1.0353	0.324219	0.700843	1	1698	tags=18%, list=17%, signal=21%
GNF2_DEK	GNF2_DEK		52	-0.348914	-1.03512	0.380531	0.700964	1	3069	tags=46%, list=30%, signal=66%
GSE15659_RESTING_TREG_VS_NONSUPPRESSIVE_TCELL_UP	GSE15659_RESTING_TREG_VS_NONSUPPRESSIVE_TCELL_UP		89	-0.324257	-1.03498	0.383871	0.700919	1	941	tags=15%, list=9%, signal=16%
GSE5463_CTRL_VS_DEXAMETHASONE_TREATED_THYMOCYTE_UP	GSE5463_CTRL_VS_DEXAMETHASONE_TREATED_THYMOCYTE_UP		171	-0.290181	-1.03486	0.362832	0.70073	1	964	tags=11%, list=9%, signal=12%
GSE3982_MAC_VS_CENT_MEMORY_CD4_TCELL_DN	GSE3982_MAC_VS_CENT_MEMORY_CD4_TCELL_DN		122	-0.301539	-1.03417	0.352941	0.703038	1	1831	tags=23%, list=18%, signal=28%
GSE6269_HEALTHY_VS_FLU_INF_PBMC_UP	GSE6269_HEALTHY_VS_FLU_INF_PBMC_UP		131	-0.299974	-1.03412	0.406015	0.70248	1	2756	tags=35%, list=27%, signal=47%
MODULE_57	MODULE_57		47	-0.351778	-1.034	0.400568	0.702353	1	1402	tags=28%, list=14%, signal=32%
MODULE_485	MODULE_485		32	-0.379005	-1.03397	0.385445	0.701759	1	1046	tags=31%, list=10%, signal=35%
GSE22601_DOUBLE_NEGATIVE_VS_IMMATURE_CD4_SP_THYMOCYTE_UP	GSE22601_DOUBLE_NEGATIVE_VS_IMMATURE_CD4_SP_THYMOCYTE_UP		148	-0.296247	-1.03289	0.339056	0.706037	1	486	tags=6%, list=5%, signal=6%
GSE26030_UNSTIM_VS_RESTIM_TH1_DAY15_POST_POLARIZATION_DN	GSE26030_UNSTIM_VS_RESTIM_TH1_DAY15_POST_POLARIZATION_DN		165	-0.291118	-1.03267	0.4	0.706274	1	1079	tags=18%, list=11%, signal=19%
GSE17186_NAIVE_VS_CD21LOW_TRANSITIONAL_BCELL_CORD_BLOOD_UP	GSE17186_NAIVE_VS_CD21LOW_TRANSITIONAL_BCELL_CORD_BLOOD_UP		156	-0.29557	-1.0326	0.344186	0.705856	1	1127	tags=16%, list=11%, signal=18%
MODULE_53	MODULE_53		254	-0.278502	-1.03252	0.265432	0.705534	1	1313	tags=23%, list=13%, signal=26%
GSE39820_CTRL_VS_IL1B_IL6_IL23A_CD4_TCELL_UP	GSE39820_CTRL_VS_IL1B_IL6_IL23A_CD4_TCELL_UP		158	-0.294467	-1.03237	0.379913	0.705521	1	1493	tags=24%, list=15%, signal=28%
GSE11961_PLASMA_CELL_DAY7_VS_GERMINAL_CENTER_BCELL_DAY40_UP	GSE11961_PLASMA_CELL_DAY7_VS_GERMINAL_CENTER_BCELL_DAY40_UP		138	-0.29391	-1.03237	0.357143	0.704828	1	704	tags=12%, list=7%, signal=12%
GSE37532_VISCERAL_ADIPOSE_TISSUE_VS_LN_DERIVED_PPARG_KO_TCONV_CD4_TCELL_UP	GSE37532_VISCERAL_ADIPOSE_TISSUE_VS_LN_DERIVED_PPARG_KO_TCONV_CD4_TCELL_UP		148	-0.290869	-1.03201	0.349206	0.705715	1	3147	tags=36%, list=31%, signal=51%
GSE15659_NAIVE_CD4_TCELL_VS_RESTING_TREG_UP	GSE15659_NAIVE_CD4_TCELL_VS_RESTING_TREG_UP		118	-0.307342	-1.03182	0.357977	0.705853	1	2063	tags=29%, list=20%, signal=36%
MORF_DCC	MORF_DCC		50	-0.349253	-1.03145	0.392097	0.706924	1	844	tags=18%, list=8%, signal=20%
GSE11924_TFH_VS_TH1_CD4_TCELL_UP	GSE11924_TFH_VS_TH1_CD4_TCELL_UP		160	-0.289474	-1.03144	0.346154	0.706286	1	1532	tags=21%, list=15%, signal=24%
GSE7460_CTRL_VS_TGFB_TREATED_ACT_FOXP3_MUT_TCONV_UP	GSE7460_CTRL_VS_TGFB_TREATED_ACT_FOXP3_MUT_TCONV_UP		130	-0.301573	-1.0306	0.38247	0.709457	1	1686	tags=28%, list=17%, signal=34%
GSE16385_MONOCYTE_VS_12H_IFNG_TNF_TREATED_MACROPHAGE_UP	GSE16385_MONOCYTE_VS_12H_IFNG_TNF_TREATED_MACROPHAGE_UP		148	-0.296856	-1.03034	0.350806	0.709889	1	1035	tags=13%, list=10%, signal=14%
GSE29618_LAIV_VS_TIV_FLU_VACCINE_DAY7_BCELL_UP	GSE29618_LAIV_VS_TIV_FLU_VACCINE_DAY7_BCELL_UP		84	-0.315136	-1.03016	0.391892	0.710035	1	1214	tags=24%, list=12%, signal=27%
GSE20152_SPHK1_KO_VS_WT_HTNFA_OVERXPRESS_ANKLE_UP	GSE20152_SPHK1_KO_VS_WT_HTNFA_OVERXPRESS_ANKLE_UP		136	-0.294786	-1.02897	0.339552	0.714787	1	875	tags=12%, list=9%, signal=13%
GSE27786_ERYTHROBLAST_VS_NEUTROPHIL_UP	GSE27786_ERYTHROBLAST_VS_NEUTROPHIL_UP		135	-0.293326	-1.02872	0.344	0.715161	1	1462	tags=18%, list=14%, signal=20%
GSE6259_DEC205_POS_DC_VS_BCELL_DN	GSE6259_DEC205_POS_DC_VS_BCELL_DN		127	-0.303123	-1.02825	0.385496	0.716636	1	905	tags=17%, list=9%, signal=18%
GSE27241_CTRL_VS_DIGOXIN_TREATED_RORGT_KO_CD4_TCELL_IN_TH17_POLARIZING_CONDITIONS_UP	GSE27241_CTRL_VS_DIGOXIN_TREATED_RORGT_KO_CD4_TCELL_IN_TH17_POLARIZING_CONDITIONS_UP		141	-0.291901	-1.02772	0.383673	0.718314	1	2207	tags=38%, list=22%, signal=47%
PDGF_UP.V1_DN	PDGF_UP.V1_DN		47	-0.355525	-1.02757	0.402899	0.718311	1	582	tags=17%, list=6%, signal=18%
GSE15659_NAIVE_VS_PTPRC_NEG_CD4_TCELL_DN	GSE15659_NAIVE_VS_PTPRC_NEG_CD4_TCELL_DN		112	-0.307854	-1.02736	0.375	0.718575	1	1498	tags=26%, list=15%, signal=30%
MORF_JAK3	MORF_JAK3		52	-0.343251	-1.02685	0.401316	0.720275	1	529	tags=12%, list=5%, signal=12%
GSE15735_CTRL_VS_HDAC_INHIBITOR_TREATED_CD4_TCELL_2H_DN	GSE15735_CTRL_VS_HDAC_INHIBITOR_TREATED_CD4_TCELL_2H_DN		130	-0.292173	-1.02622	0.384058	0.722272	1	1198	tags=24%, list=12%, signal=27%
GSE7548_DAY7_VS_DAY28_PCC_IMMUNIZATION_CD4_TCELL_DN	GSE7548_DAY7_VS_DAY28_PCC_IMMUNIZATION_CD4_TCELL_DN		139	-0.294639	-1.02606	0.400763	0.722266	1	1063	tags=17%, list=10%, signal=19%
GSE14000_UNSTIM_VS_16H_LPS_DC_DN	GSE14000_UNSTIM_VS_16H_LPS_DC_DN		141	-0.29476	-1.02573	0.36	0.723107	1	1513	tags=18%, list=15%, signal=21%
GSE25123_CTRL_VS_ROSIGLITAZONE_STIM_PPARG_KO_MACROPHAGE_DN	GSE25123_CTRL_VS_ROSIGLITAZONE_STIM_PPARG_KO_MACROPHAGE_DN		134	-0.29305	-1.02557	0.411111	0.723146	1	964	tags=15%, list=9%, signal=16%
GSE3982_BCELL_VS_TH2_DN	GSE3982_BCELL_VS_TH2_DN		127	-0.295302	-1.02521	0.375	0.724061	1	1021	tags=16%, list=10%, signal=17%
GSE33162_HDAC3_KO_VS_HDAC3_KO_MACROPHAGE_DN	GSE33162_HDAC3_KO_VS_HDAC3_KO_MACROPHAGE_DN		147	-0.292079	-1.02516	0.358566	0.723554	1	1932	tags=29%, list=19%, signal=36%
GSE13485_DAY3_VS_DAY7_YF17D_VACCINE_PBMC_UP	GSE13485_DAY3_VS_DAY7_YF17D_VACCINE_PBMC_UP		99	-0.308842	-1.02514	0.366438	0.722962	1	2129	tags=30%, list=21%, signal=38%
GSE13547_2H_VS_12_H_ANTI_IGM_STIM_ZFX_KO_BCELL_UP	GSE13547_2H_VS_12_H_ANTI_IGM_STIM_ZFX_KO_BCELL_UP		128	-0.297548	-1.02493	0.395161	0.723165	1	1135	tags=19%, list=11%, signal=21%
MODULE_86	MODULE_86		41	-0.357721	-1.02386	0.384401	0.727331	1	2772	tags=37%, list=27%, signal=50%
GSE1460_INTRATHYMIC_T_PROGENITOR_VS_NAIVE_CD4_TCELL_CORD_BLOOD_DN	GSE1460_INTRATHYMIC_T_PROGENITOR_VS_NAIVE_CD4_TCELL_CORD_BLOOD_DN		103	-0.307965	-1.02377	0.365672	0.727017	1	1216	tags=22%, list=12%, signal=25%
GSE6259_FLT3L_INDUCED_DEC205_POS_DC_VS_CD8_TCELL_UP	GSE6259_FLT3L_INDUCED_DEC205_POS_DC_VS_CD8_TCELL_UP		103	-0.303721	-1.02355	0.399329	0.727284	1	1173	tags=20%, list=11%, signal=23%
MODULE_397	MODULE_397		81	-0.316537	-1.02318	0.404682	0.728249	1	1324	tags=25%, list=13%, signal=28%
GSE17186_NAIVE_VS_CD21LOW_TRANSITIONAL_BCELL_DN	GSE17186_NAIVE_VS_CD21LOW_TRANSITIONAL_BCELL_DN		156	-0.286967	-1.02313	0.348739	0.727789	1	964	tags=15%, list=9%, signal=16%
GSE5099_DAY3_VS_DAY7_MCSF_TREATED_MACROPHAGE_DN	GSE5099_DAY3_VS_DAY7_MCSF_TREATED_MACROPHAGE_DN		96	-0.315535	-1.0228	0.395189	0.728571	1	620	tags=10%, list=6%, signal=11%
GNF2_BNIP2	GNF2_BNIP2		34	-0.364455	-1.02233	0.416667	0.730012	1	3588	tags=59%, list=35%, signal=90%
GAVISH_3CA_METAPROGRAM_MACROPHAGES_INTERFERON	GAVISH_3CA_METAPROGRAM_MACROPHAGES_INTERFERON		24	-0.407476	-1.02212	0.40399	0.730274	1	846	tags=17%, list=8%, signal=18%
GSE13411_SWITCHED_MEMORY_BCELL_VS_PLASMA_CELL_UP	GSE13411_SWITCHED_MEMORY_BCELL_VS_PLASMA_CELL_UP		164	-0.2905	-1.0219	0.373333	0.730552	1	1098	tags=12%, list=11%, signal=13%
GSE18281_SUBCAPSULAR_CORTICAL_REGION_VS_WHOLE_CORTEX_THYMUS_DN	GSE18281_SUBCAPSULAR_CORTICAL_REGION_VS_WHOLE_CORTEX_THYMUS_DN		94	-0.309541	-1.02186	0.413907	0.730002	1	787	tags=15%, list=8%, signal=16%
GSE10325_CD4_TCELL_VS_LUPUS_CD4_TCELL_DN	GSE10325_CD4_TCELL_VS_LUPUS_CD4_TCELL_DN		115	-0.305355	-1.02113	0.397163	0.732714	1	1147	tags=22%, list=11%, signal=24%
GSE2770_UNTREATED_VS_TGFB_AND_IL4_TREATED_ACT_CD4_TCELL_48H_DN	GSE2770_UNTREATED_VS_TGFB_AND_IL4_TREATED_ACT_CD4_TCELL_48H_DN		141	-0.294373	-1.0209	0.373585	0.733052	1	952	tags=13%, list=9%, signal=15%
GSE6259_FLT3L_INDUCED_VS_WT_SPLENIC_DC_33D1_POS_DN	GSE6259_FLT3L_INDUCED_VS_WT_SPLENIC_DC_33D1_POS_DN		79	-0.312493	-1.02084	0.449324	0.732571	1	724	tags=15%, list=7%, signal=16%
GSE16451_IMMATURE_VS_MATURE_NEURON_CELL_LINE_WEST_EQUINE_ENC_VIRUS_UP	GSE16451_IMMATURE_VS_MATURE_NEURON_CELL_LINE_WEST_EQUINE_ENC_VIRUS_UP		139	-0.295329	-1.02045	0.372694	0.73364	1	1452	tags=26%, list=14%, signal=30%
GSE37605_C57BL6_VS_NOD_FOXP3_FUSION_GFP_TREG_UP	GSE37605_C57BL6_VS_NOD_FOXP3_FUSION_GFP_TREG_UP		28	-0.383316	-1.0201	0.425474	0.734511	1	441	tags=18%, list=4%, signal=19%
GSE21379_TFH_VS_NON_TFH_SAP_KO_CD4_TCELL_UP	GSE21379_TFH_VS_NON_TFH_SAP_KO_CD4_TCELL_UP		145	-0.290174	-1.01913	0.377778	0.738275	1	1076	tags=17%, list=11%, signal=18%
GSE46468_LUNG_INNATE_LYMPHOID_CELL_VS_SPLEEN_CD4_TCELL_UP	GSE46468_LUNG_INNATE_LYMPHOID_CELL_VS_SPLEEN_CD4_TCELL_UP		148	-0.284996	-1.01909	0.391473	0.737741	1	2399	tags=34%, list=24%, signal=44%
GSE19772_HCMV_INFL_VS_HCMV_INF_MONOCYTES_AND_PI3K_INHIBITION_UP	GSE19772_HCMV_INFL_VS_HCMV_INF_MONOCYTES_AND_PI3K_INHIBITION_UP		101	-0.30159	-1.01893	0.409266	0.737704	1	674	tags=13%, list=7%, signal=14%
GSE42021_TCONV_PLN_VS_CD24INT_TCONV_THYMUS_UP	GSE42021_TCONV_PLN_VS_CD24INT_TCONV_THYMUS_UP		133	-0.290694	-1.01856	0.404255	0.738634	1	1794	tags=20%, list=18%, signal=24%
GSE42724_NAIVE_VS_B1_BCELL_UP	GSE42724_NAIVE_VS_B1_BCELL_UP		140	-0.290622	-1.01778	0.380342	0.741471	1	1780	tags=21%, list=17%, signal=26%
SCHERER_PBMC_YF_VAX_OR_APSV_WETVAX_AGE_18_40YO_JOINT_TO_VACCINIA_AND_YELLOW_FEVER_DN	SCHERER_PBMC_YF_VAX_OR_APSV_WETVAX_AGE_18_40YO_JOINT_TO_VACCINIA_AND_YELLOW_FEVER_DN		19	-0.414182	-1.01769	0.431818	0.741153	1	270	tags=11%, list=3%, signal=11%
GSE7831_CPG_VS_INFLUENZA_STIM_PDC_4H_DN	GSE7831_CPG_VS_INFLUENZA_STIM_PDC_4H_DN		112	-0.301179	-1.01755	0.387755	0.741058	1	1623	tags=24%, list=16%, signal=28%
GSE13411_SWITCHED_MEMORY_BCELL_VS_PLASMA_CELL_DN	GSE13411_SWITCHED_MEMORY_BCELL_VS_PLASMA_CELL_DN		91	-0.303738	-1.01708	0.409253	0.742572	1	1422	tags=24%, list=14%, signal=28%
HALLMARK_SPERMATOGENESIS	HALLMARK_SPERMATOGENESIS		72	-0.314823	-1.0165	0.394737	0.74456	1	1668	tags=29%, list=16%, signal=35%
GSE23114_WT_VS_SLE2C1_MOUSE_SPLEEN_B1A_BCELL_DN	GSE23114_WT_VS_SLE2C1_MOUSE_SPLEEN_B1A_BCELL_DN		127	-0.296226	-1.0158	0.383142	0.747035	1	1110	tags=21%, list=11%, signal=24%
MODULE_213	MODULE_213		38	-0.357438	-1.01561	0.42	0.747167	1	1490	tags=37%, list=15%, signal=43%
GSE41867_NAIVE_VS_DAY8_LCMV_EFFECTOR_CD8_TCELL_DN	GSE41867_NAIVE_VS_DAY8_LCMV_EFFECTOR_CD8_TCELL_DN		174	-0.284148	-1.01539	0.442982	0.747447	1	1134	tags=14%, list=11%, signal=15%
GSE23568_ID3_KO_VS_WT_CD8_TCELL_UP	GSE23568_ID3_KO_VS_WT_CD8_TCELL_UP		153	-0.287774	-1.01524	0.419355	0.747397	1	1433	tags=24%, list=14%, signal=28%
GSE17721_0.5H_VS_12H_CPG_BMDC_UP	GSE17721_0.5H_VS_12H_CPG_BMDC_UP		157	-0.28886	-1.01501	0.386266	0.747802	1	1398	tags=17%, list=14%, signal=20%
GSE26890_CXCR1_NEG_VS_POS_EFFECTOR_CD8_TCELL_UP	GSE26890_CXCR1_NEG_VS_POS_EFFECTOR_CD8_TCELL_UP		151	-0.286883	-1.0146	0.387234	0.748926	1	1522	tags=21%, list=15%, signal=25%
GSE26669_CTRL_VS_COSTIM_BLOCK_MLR_CD8_TCELL_UP	GSE26669_CTRL_VS_COSTIM_BLOCK_MLR_CD8_TCELL_UP		146	-0.287089	-1.01459	0.397683	0.748267	1	1350	tags=18%, list=13%, signal=20%
GSE5503_LIVER_DC_VS_MLN_DC_ACTIVATED_ALLOGENIC_TCELL_UP	GSE5503_LIVER_DC_VS_MLN_DC_ACTIVATED_ALLOGENIC_TCELL_UP		114	-0.303841	-1.01448	0.390511	0.748057	1	1043	tags=20%, list=10%, signal=22%
GSE40274_GATA1_VS_FOXP3_AND_GATA1_TRANSDUCED_ACTIVATED_CD4_TCELL_UP	GSE40274_GATA1_VS_FOXP3_AND_GATA1_TRANSDUCED_ACTIVATED_CD4_TCELL_UP		153	-0.2866	-1.01409	0.381356	0.749142	1	849	tags=12%, list=8%, signal=13%
GSE3982_EOSINOPHIL_VS_TH2_DN	GSE3982_EOSINOPHIL_VS_TH2_DN		158	-0.288225	-1.01402	0.4	0.748794	1	728	tags=9%, list=7%, signal=9%
GSE43863_NAIVE_VS_LY6C_LOW_CXCR5NEG_CD4_EFF_TCELL_D6_LCMV_UP	GSE43863_NAIVE_VS_LY6C_LOW_CXCR5NEG_CD4_EFF_TCELL_D6_LCMV_UP		85	-0.313169	-1.01396	0.397306	0.74833	1	1403	tags=25%, list=14%, signal=28%
KRAS.LUNG.BREAST_UP.V1_UP	KRAS.LUNG.BREAST_UP.V1_UP		45	-0.345408	-1.01365	0.422969	0.74904	1	1151	tags=29%, list=11%, signal=32%
GSE5679_PPARG_LIGAND_ROSIGLITAZONE_VS_ROSIGLITAZONE_AND_RARA_AGONIST_AM580_TREATED_DC_UP	GSE5679_PPARG_LIGAND_ROSIGLITAZONE_VS_ROSIGLITAZONE_AND_RARA_AGONIST_AM580_TREATED_DC_UP		149	-0.293812	-1.01362	0.398406	0.748459	1	953	tags=15%, list=9%, signal=16%
GSE17301_CTRL_VS_48H_IFNA2_STIM_CD8_TCELL_DN	GSE17301_CTRL_VS_48H_IFNA2_STIM_CD8_TCELL_DN		118	-0.29571	-1.01313	0.416988	0.75009	1	1483	tags=23%, list=15%, signal=26%
GSE19923_WT_VS_E2A_KO_DP_THYMOCYTE_DN	GSE19923_WT_VS_E2A_KO_DP_THYMOCYTE_DN		134	-0.297293	-1.01301	0.391941	0.749927	1	2145	tags=29%, list=21%, signal=36%
GCM_NPM1	GCM_NPM1		92	-0.303393	-1.01295	0.422939	0.749502	1	4201	tags=60%, list=41%, signal=101%
GSE24634_TEFF_VS_TCONV_DAY10_IN_CULTURE_UP	GSE24634_TEFF_VS_TCONV_DAY10_IN_CULTURE_UP		154	-0.290656	-1.01295	0.43083	0.748818	1	1313	tags=20%, list=13%, signal=23%
GNF2_CASP4	GNF2_CASP4		22	-0.406575	-1.01295	0.438424	0.748119	1	1448	tags=18%, list=14%, signal=21%
GSE22432_MULTIPOTENT_PROGENITOR_VS_PDC_UP	GSE22432_MULTIPOTENT_PROGENITOR_VS_PDC_UP		147	-0.289242	-1.0128	0.408163	0.748067	1	843	tags=11%, list=8%, signal=12%
GSE12198_LOW_IL2_STIM_NK_CELL_VS_HIGH_IL2_STIM_NK_CELL_DN	GSE12198_LOW_IL2_STIM_NK_CELL_VS_HIGH_IL2_STIM_NK_CELL_DN		113	-0.297383	-1.01236	0.432727	0.749443	1	1239	tags=21%, list=12%, signal=24%
GSE11386_NAIVE_VS_MEMORY_BCELL_UP	GSE11386_NAIVE_VS_MEMORY_BCELL_UP		164	-0.286096	-1.01233	0.398305	0.748908	1	2040	tags=32%, list=20%, signal=40%
GSE26290_CTRL_VS_AKT_INHIBITOR_TREATED_ANTI_CD3_AND_IL2_STIM_CD8_TCELL_DN	GSE26290_CTRL_VS_AKT_INHIBITOR_TREATED_ANTI_CD3_AND_IL2_STIM_CD8_TCELL_DN		147	-0.288872	-1.01214	0.418033	0.749066	1	1558	tags=31%, list=15%, signal=36%
GSE1925_CTRL_VS_24H_IFNG_STIM_MACROPHAGE_UP	GSE1925_CTRL_VS_24H_IFNG_STIM_MACROPHAGE_UP		126	-0.302917	-1.01207	0.39749	0.748696	1	1657	tags=21%, list=16%, signal=25%
GAVISH_3CA_METAPROGRAM_EPITHELIAL_RESPIRATION	GAVISH_3CA_METAPROGRAM_EPITHELIAL_RESPIRATION		24	-0.407132	-1.012	0.477273	0.748297	1	1119	tags=13%, list=11%, signal=14%
GSE11367_CTRL_VS_IL17_TREATED_SMOOTH_MUSCLE_CELL_UP	GSE11367_CTRL_VS_IL17_TREATED_SMOOTH_MUSCLE_CELL_UP		67	-0.329421	-1.01114	0.416667	0.751451	1	301	tags=9%, list=3%, signal=9%
GNF2_PRDX2	GNF2_PRDX2		18	-0.412322	-1.01105	0.423469	0.751146	1	646	tags=22%, list=6%, signal=24%
GSE4984_UNTREATED_VS_VEHICLE_CTRL_TREATED_DC_UP	GSE4984_UNTREATED_VS_VEHICLE_CTRL_TREATED_DC_UP		114	-0.301586	-1.01082	0.403101	0.751496	1	405	tags=9%, list=4%, signal=9%
GSE17812_WT_VS_THPOK_KO_MEMORY_CD8_TCELL_UP	GSE17812_WT_VS_THPOK_KO_MEMORY_CD8_TCELL_UP		149	-0.288582	-1.01018	0.394737	0.753792	1	930	tags=13%, list=9%, signal=15%
GSE339_EX_VIVO_VS_IN_CULTURE_CD4CD8DN_DC_UP	GSE339_EX_VIVO_VS_IN_CULTURE_CD4CD8DN_DC_UP		157	-0.286986	-1.00966	0.387755	0.755631	1	588	tags=8%, list=6%, signal=9%
GSE10422_WT_VS_BAFF_TRANSGENIC_LN_BCELL_DN	GSE10422_WT_VS_BAFF_TRANSGENIC_LN_BCELL_DN		67	-0.320731	-1.00945	0.436709	0.755924	1	795	tags=18%, list=8%, signal=19%
GSE22886_NAIVE_CD4_TCELL_VS_NKCELL_UP	GSE22886_NAIVE_CD4_TCELL_VS_NKCELL_UP		113	-0.300133	-1.00915	0.423488	0.75662	1	960	tags=18%, list=9%, signal=19%
GSE3982_MAC_VS_BCELL_DN	GSE3982_MAC_VS_BCELL_DN		135	-0.289537	-1.00872	0.422794	0.757901	1	1014	tags=10%, list=10%, signal=11%
GSE43955_10H_VS_30H_ACT_CD4_TCELL_WITH_TGFB_IL6_UP	GSE43955_10H_VS_30H_ACT_CD4_TCELL_WITH_TGFB_IL6_UP		129	-0.292792	-1.00868	0.440741	0.75738	1	1088	tags=12%, list=11%, signal=14%
GSE9960_GRAM_POS_VS_GRAM_NEG_AND_POS_SEPSIS_PBMC_DN	GSE9960_GRAM_POS_VS_GRAM_NEG_AND_POS_SEPSIS_PBMC_DN		123	-0.293503	-1.00867	0.429104	0.756739	1	841	tags=13%, list=8%, signal=14%
GSE3982_DC_VS_EFF_MEMORY_CD4_TCELL_DN	GSE3982_DC_VS_EFF_MEMORY_CD4_TCELL_DN		124	-0.291925	-1.00787	0.414634	0.759681	1	1560	tags=23%, list=15%, signal=26%
GSE43863_NAIVE_VS_MEMORY_TFH_CD4_TCELL_D150_LCMV_UP	GSE43863_NAIVE_VS_MEMORY_TFH_CD4_TCELL_D150_LCMV_UP		148	-0.285086	-1.00786	0.425101	0.759035	1	1093	tags=18%, list=11%, signal=20%
GSE3337_CTRL_VS_4H_IFNG_IN_CD8POS_DC_UP	GSE3337_CTRL_VS_4H_IFNG_IN_CD8POS_DC_UP		140	-0.284393	-1.00773	0.43038	0.758914	1	900	tags=13%, list=9%, signal=14%
GSE19888_ADENOSINE_A3R_INH_VS_ACT_WITH_INHIBITOR_PRETREATMENT_IN_MAST_CELL_DN	GSE19888_ADENOSINE_A3R_INH_VS_ACT_WITH_INHIBITOR_PRETREATMENT_IN_MAST_CELL_DN		98	-0.29747	-1.00768	0.432886	0.758437	1	1826	tags=33%, list=18%, signal=39%
GSE14350_TREG_VS_TEFF_IN_IL2RB_KO_DN	GSE14350_TREG_VS_TEFF_IN_IL2RB_KO_DN		107	-0.298741	-1.00752	0.446494	0.75844	1	1276	tags=20%, list=13%, signal=22%
GSE411_UNSTIM_VS_100MIN_IL6_STIM_SOCS3_KO_MACROPHAGE_DN	GSE411_UNSTIM_VS_100MIN_IL6_STIM_SOCS3_KO_MACROPHAGE_DN		154	-0.278784	-1.00715	0.416327	0.759469	1	1513	tags=22%, list=15%, signal=26%
GSE17721_POLYIC_VS_CPG_16H_BMDC_UP	GSE17721_POLYIC_VS_CPG_16H_BMDC_UP		137	-0.293599	-1.00708	0.418972	0.759048	1	912	tags=11%, list=9%, signal=12%
GAVISH_3CA_METAPROGRAM_CD8_T_CELLS_INTERFERON	GAVISH_3CA_METAPROGRAM_CD8_T_CELLS_INTERFERON		27	-0.378545	-1.00672	0.447644	0.759947	1	846	tags=33%, list=8%, signal=36%
GSE24634_NAIVE_CD4_TCELL_VS_DAY7_IL4_CONV_TREG_DN	GSE24634_NAIVE_CD4_TCELL_VS_DAY7_IL4_CONV_TREG_DN		166	-0.281361	-1.00645	0.4375	0.760507	1	2093	tags=26%, list=21%, signal=32%
GSE15330_WT_VS_IKAROS_KO_LYMPHOID_MULTIPOTENT_PROGENITOR_UP	GSE15330_WT_VS_IKAROS_KO_LYMPHOID_MULTIPOTENT_PROGENITOR_UP		163	-0.284819	-1.0061	0.423529	0.761355	1	1914	tags=21%, list=19%, signal=25%
GSE17721_PAM3CSK4_VS_GADIQUIMOD_8H_BMDC_DN	GSE17721_PAM3CSK4_VS_GADIQUIMOD_8H_BMDC_DN		158	-0.282834	-1.00588	0.458333	0.761648	1	311	tags=6%, list=3%, signal=6%
MODULE_48	MODULE_48		158	-0.282331	-1.00557	0.438017	0.762409	1	935	tags=15%, list=9%, signal=16%
GSE7509_UNSTIM_VS_FCGRIIB_STIM_DC_UP	GSE7509_UNSTIM_VS_FCGRIIB_STIM_DC_UP		116	-0.29911	-1.00522	0.452381	0.763407	1	1005	tags=18%, list=10%, signal=20%
KRAS.BREAST_UP.V1_DN	KRAS.BREAST_UP.V1_DN		48	-0.344873	-1.00471	0.44	0.765069	1	1130	tags=27%, list=11%, signal=30%
GSE43955_TGFB_IL6_VS_TGFB_IL6_IL23_TH17_ACT_CD4_TCELL_60H_UP	GSE43955_TGFB_IL6_VS_TGFB_IL6_IL23_TH17_ACT_CD4_TCELL_60H_UP		136	-0.294901	-1.00447	0.41841	0.765527	1	2180	tags=26%, list=21%, signal=32%
GSE13738_RESTING_VS_BYSTANDER_ACTIVATED_CD4_TCELL_DN	GSE13738_RESTING_VS_BYSTANDER_ACTIVATED_CD4_TCELL_DN		163	-0.28042	-1.0042	0.398406	0.766077	1	1385	tags=19%, list=14%, signal=22%
GSE17301_CTRL_VS_48H_ACD3_ACD28_STIM_CD8_TCELL_UP	GSE17301_CTRL_VS_48H_ACD3_ACD28_STIM_CD8_TCELL_UP		138	-0.286917	-1.00338	0.478599	0.76911	1	1291	tags=14%, list=13%, signal=16%
KAECH_DAY8_EFF_VS_MEMORY_CD8_TCELL_UP	KAECH_DAY8_EFF_VS_MEMORY_CD8_TCELL_UP		170	-0.275431	-1.0031	0.428571	0.769696	1	1573	tags=25%, list=15%, signal=29%
GSE6269_FLU_VS_E_COLI_INF_PBMC_UP	GSE6269_FLU_VS_E_COLI_INF_PBMC_UP		127	-0.293275	-1.00207	0.44358	0.77374	1	1712	tags=18%, list=17%, signal=21%
GSE13485_CTRL_VS_DAY3_YF17D_VACCINE_PBMC_DN	GSE13485_CTRL_VS_DAY3_YF17D_VACCINE_PBMC_DN		118	-0.295485	-1.00194	0.426523	0.773591	1	1919	tags=32%, list=19%, signal=39%
GSE411_WT_VS_SOCS3_KO_MACROPHAGE_UP	GSE411_WT_VS_SOCS3_KO_MACROPHAGE_UP		159	-0.284623	-1.00108	0.424908	0.776913	1	1667	tags=21%, list=16%, signal=25%
GAVISH_3CA_METAPROGRAM_FIBROBLASTS_CAF_10	GAVISH_3CA_METAPROGRAM_FIBROBLASTS_CAF_10		16	-0.429106	-1.00083	0.469231	0.777284	1	956	tags=38%, list=9%, signal=41%
GSE27291_6H_VS_7D_STIM_GAMMADELTA_TCELL_DN	GSE27291_6H_VS_7D_STIM_GAMMADELTA_TCELL_DN		108	-0.296393	-1.00041	0.450847	0.778461	1	1183	tags=23%, list=12%, signal=26%
GSE21927_SPLEEN_C57BL6_VS_EL4_TUMOR_BALBC_MONOCYTES_UP	GSE21927_SPLEEN_C57BL6_VS_EL4_TUMOR_BALBC_MONOCYTES_UP		162	-0.285972	-1.00037	0.427451	0.777903	1	1394	tags=17%, list=14%, signal=20%
GSE10239_NAIVE_VS_KLRG1INT_EFF_CD8_TCELL_UP	GSE10239_NAIVE_VS_KLRG1INT_EFF_CD8_TCELL_UP		152	-0.282836	-1.00019	0.458498	0.778012	1	999	tags=13%, list=10%, signal=14%
HALLMARK_HEME_METABOLISM	HALLMARK_HEME_METABOLISM		144	-0.287077	-1	0.424242	0.778157	1	2092	tags=31%, list=20%, signal=38%
GAUCHER_PBMC_YF_VAX_STAMARIL_UNKNOWN_AGE_60DY_DN	GAUCHER_PBMC_YF_VAX_STAMARIL_UNKNOWN_AGE_60DY_DN		24	-0.401887	-0.999992	0.470109	0.777488	1	1437	tags=29%, list=14%, signal=34%
GSE11961_UNSTIM_VS_ANTI_IGM_AND_CD40_STIM_6H_FOLLICULAR_BCELL_DN	GSE11961_UNSTIM_VS_ANTI_IGM_AND_CD40_STIM_6H_FOLLICULAR_BCELL_DN		124	-0.290661	-0.999011	0.391304	0.78132	1	1157	tags=22%, list=11%, signal=24%
GSE15659_CD45RA_NEG_CD4_TCELL_VS_RESTING_TREG_UP	GSE15659_CD45RA_NEG_CD4_TCELL_VS_RESTING_TREG_UP		104	-0.298097	-0.99845	0.456747	0.783272	1	1932	tags=31%, list=19%, signal=38%
GSE3691_IFN_PRODUCING_KILLER_DC_VS_CONVENTIONAL_DC_SPLEEN_DN	GSE3691_IFN_PRODUCING_KILLER_DC_VS_CONVENTIONAL_DC_SPLEEN_DN		106	-0.292842	-0.998187	0.450184	0.783861	1	1611	tags=24%, list=16%, signal=28%
GSE24574_BCL6_HIGH_TFH_VS_NAIVE_CD4_TCELL_UP	GSE24574_BCL6_HIGH_TFH_VS_NAIVE_CD4_TCELL_UP		121	-0.290139	-0.998136	0.441065	0.783373	1	1049	tags=17%, list=10%, signal=18%
GSE14350_TREG_VS_TEFF_UP	GSE14350_TREG_VS_TEFF_UP		171	-0.279093	-0.997685	0.451327	0.78475	1	2090	tags=28%, list=20%, signal=35%
GSE3982_BCELL_VS_TH1_UP	GSE3982_BCELL_VS_TH1_UP		112	-0.292563	-0.997646	0.470356	0.784232	1	1189	tags=17%, list=12%, signal=19%
GSE39556_CD8A_DC_VS_NK_CELL_MOUSE_3H_POST_POLYIC_INJ_DN	GSE39556_CD8A_DC_VS_NK_CELL_MOUSE_3H_POST_POLYIC_INJ_DN		151	-0.28265	-0.997596	0.456522	0.783787	1	1108	tags=16%, list=11%, signal=18%
MORF_BUB1B	MORF_BUB1B		62	-0.3269	-0.99758	0.487654	0.783162	1	1564	tags=26%, list=15%, signal=30%
GSE7218_UNSTIM_VS_ANTIGEN_STIM_THROUGH_IGM_BCELL_UP	GSE7218_UNSTIM_VS_ANTIGEN_STIM_THROUGH_IGM_BCELL_UP		59	-0.323923	-0.997342	0.452532	0.783532	1	754	tags=15%, list=7%, signal=16%
GSE10463_CD40L_AND_VA347_VS_CD40L_IN_DC_UP	GSE10463_CD40L_AND_VA347_VS_CD40L_IN_DC_UP		120	-0.29457	-0.99727	0.458182	0.783181	1	912	tags=13%, list=9%, signal=14%
SCHERER_PBMC_APSV_WETVAX_AGE_18_32YO_2_TO_4DY_DN	SCHERER_PBMC_APSV_WETVAX_AGE_18_32YO_2_TO_4DY_DN		25	-0.386191	-0.99713	0.450262	0.783117	1	139	tags=8%, list=1%, signal=8%
NAKAYA_PBMC_FLUMIST_AGE_18_50YO_7DY_IFN_SUBSET_UP	NAKAYA_PBMC_FLUMIST_AGE_18_50YO_7DY_IFN_SUBSET_UP		30	-0.369422	-0.997103	0.47644	0.782534	1	1248	tags=23%, list=12%, signal=27%
GSE19888_CTRL_VS_A3R_ACT_TREATED_MAST_CELL_PRETREATED_WITH_A3R_INH_UP	GSE19888_CTRL_VS_A3R_ACT_TREATED_MAST_CELL_PRETREATED_WITH_A3R_INH_UP		95	-0.30179	-0.996838	0.439331	0.783056	1	1059	tags=16%, list=10%, signal=17%
GCM_VAV1	GCM_VAV1		36	-0.356184	-0.996368	0.44591	0.784626	1	1448	tags=25%, list=14%, signal=29%
GSE37301_MULTIPOTENT_PROGENITOR_VS_RAG2_KO_NK_CELL_DN	GSE37301_MULTIPOTENT_PROGENITOR_VS_RAG2_KO_NK_CELL_DN		152	-0.285192	-0.996109	0.42915	0.785133	1	1872	tags=21%, list=18%, signal=25%
GNF2_BNIP3L	GNF2_BNIP3L		41	-0.34935	-0.995904	0.455307	0.78539	1	646	tags=15%, list=6%, signal=16%
KRAS.PROSTATE_UP.V1_UP	KRAS.PROSTATE_UP.V1_UP		58	-0.324392	-0.99575	0.455108	0.785423	1	762	tags=17%, list=7%, signal=19%
GSE40666_UNTREATED_VS_IFNA_STIM_STAT1_KO_CD8_TCELL_90MIN_UP	GSE40666_UNTREATED_VS_IFNA_STIM_STAT1_KO_CD8_TCELL_90MIN_UP		86	-0.311477	-0.995315	0.44795	0.786799	1	973	tags=21%, list=10%, signal=23%
GSE8921_3H_VS_24H_TLR1_2_STIM_MONOCYTE_UP	GSE8921_3H_VS_24H_TLR1_2_STIM_MONOCYTE_UP		147	-0.28483	-0.994071	0.481013	0.791833	1	1305	tags=17%, list=13%, signal=19%
GSE12845_IGD_POS_BLOOD_VS_NAIVE_TONSIL_BCELL_DN	GSE12845_IGD_POS_BLOOD_VS_NAIVE_TONSIL_BCELL_DN		163	-0.281378	-0.993694	0.471616	0.792825	1	1792	tags=18%, list=18%, signal=21%
GSE28237_FOLLICULAR_VS_EARLY_GC_BCELL_DN	GSE28237_FOLLICULAR_VS_EARLY_GC_BCELL_DN		147	-0.283306	-0.993515	0.453125	0.792936	1	1834	tags=20%, list=18%, signal=25%
GSE14908_RESTING_VS_HDM_STIM_CD4_TCELL_ATOPIC_PATIENT_UP	GSE14908_RESTING_VS_HDM_STIM_CD4_TCELL_ATOPIC_PATIENT_UP		166	-0.28172	-0.993354	0.463415	0.792949	1	1507	tags=13%, list=15%, signal=15%
GSE360_CTRL_VS_T_GONDII_DC_DN	GSE360_CTRL_VS_T_GONDII_DC_DN		113	-0.292025	-0.992692	0.479839	0.795356	1	841	tags=15%, list=8%, signal=16%
GSE8685_IL2_ACT_IL2_STARVED_VS_IL15_ACT_IL2_STARVED_CD4_TCELL_UP	GSE8685_IL2_ACT_IL2_STARVED_VS_IL15_ACT_IL2_STARVED_CD4_TCELL_UP		145	-0.284854	-0.992611	0.46473	0.795042	1	1744	tags=23%, list=17%, signal=28%
GSE13522_WT_VS_IFNG_KO_SKING_T_CRUZI_Y_STRAIN_INF_UP	GSE13522_WT_VS_IFNG_KO_SKING_T_CRUZI_Y_STRAIN_INF_UP		34	-0.360631	-0.992175	0.462725	0.796402	1	1021	tags=24%, list=10%, signal=26%
GSE19941_UNSTIM_VS_LPS_AND_IL10_STIM_IL10_KO_NFKBP50_KO_MACROPHAGE_UP	GSE19941_UNSTIM_VS_LPS_AND_IL10_STIM_IL10_KO_NFKBP50_KO_MACROPHAGE_UP		96	-0.304192	-0.992175	0.506944	0.795701	1	1044	tags=19%, list=10%, signal=21%
GSE22886_IGM_MEMORY_BCELL_VS_BLOOD_PLASMA_CELL_UP	GSE22886_IGM_MEMORY_BCELL_VS_BLOOD_PLASMA_CELL_UP		116	-0.293599	-0.992148	0.481618	0.795126	1	1422	tags=24%, list=14%, signal=28%
VEGF_A_UP.V1_UP	VEGF_A_UP.V1_UP		104	-0.294815	-0.992057	0.478927	0.794801	1	844	tags=17%, list=8%, signal=19%
GSE17721_ALL_VS_24H_PAM3CSK4_BMDC_UP	GSE17721_ALL_VS_24H_PAM3CSK4_BMDC_UP		137	-0.283366	-0.991934	0.486989	0.79465	1	758	tags=11%, list=7%, signal=12%
GSE7460_CTRL_VS_TGFB_TREATED_ACT_CD8_TCELL_UP	GSE7460_CTRL_VS_TGFB_TREATED_ACT_CD8_TCELL_UP		148	-0.283861	-0.99183	0.465385	0.794427	1	1528	tags=20%, list=15%, signal=23%
GSE21670_UNTREATED_VS_TGFB_IL6_TREATED_CD4_TCELL_DN	GSE21670_UNTREATED_VS_TGFB_IL6_TREATED_CD4_TCELL_DN		98	-0.298796	-0.991309	0.460145	0.796182	1	3016	tags=36%, list=30%, signal=50%
GSE37301_GRANULOCYTE_MONOCYTE_PROGENITOR_VS_RAG2_KO_NK_CELL_UP	GSE37301_GRANULOCYTE_MONOCYTE_PROGENITOR_VS_RAG2_KO_NK_CELL_UP		140	-0.287228	-0.991048	0.462121	0.796639	1	869	tags=11%, list=9%, signal=12%
MORF_LCAT	MORF_LCAT		44	-0.342724	-0.990941	0.473118	0.796463	1	608	tags=16%, list=6%, signal=17%
GAVISH_3CA_METAPROGRAM_ENDOTHELIAL_ENDO_5	GAVISH_3CA_METAPROGRAM_ENDOTHELIAL_ENDO_5		24	-0.388373	-0.990656	0.452685	0.797101	1	250	tags=17%, list=2%, signal=17%
GSE21546_UNSTIM_VS_ANTI_CD3_STIM_SAP1A_KO_DP_THYMOCYTES_DN	GSE21546_UNSTIM_VS_ANTI_CD3_STIM_SAP1A_KO_DP_THYMOCYTES_DN		60	-0.321541	-0.990509	0.482249	0.797104	1	1357	tags=27%, list=13%, signal=31%
GSE17974_CTRL_VS_ACT_IL4_AND_ANTI_IL12_24H_CD4_TCELL_UP	GSE17974_CTRL_VS_ACT_IL4_AND_ANTI_IL12_24H_CD4_TCELL_UP		132	-0.288888	-0.989928	0.479508	0.799158	1	1111	tags=21%, list=11%, signal=23%
GSE13411_NAIVE_VS_IGM_MEMORY_BCELL_UP	GSE13411_NAIVE_VS_IGM_MEMORY_BCELL_UP		110	-0.2909	-0.989397	0.455516	0.800969	1	1301	tags=24%, list=13%, signal=27%
MORF_EIF3S6	MORF_EIF3S6		98	-0.295	-0.989104	0.477966	0.801641	1	3988	tags=58%, list=39%, signal=95%
GSE40068_BCL6_POS_VS_NEG_CXCR5_POS_TFH_UP	GSE40068_BCL6_POS_VS_NEG_CXCR5_POS_TFH_UP		153	-0.273512	-0.988833	0.491736	0.802214	1	1944	tags=28%, list=19%, signal=34%
GSE15330_MEGAKARYOCYTE_ERYTHROID_PROGENITOR_VS_PRO_BCELL_UP	GSE15330_MEGAKARYOCYTE_ERYTHROID_PROGENITOR_VS_PRO_BCELL_UP		157	-0.279534	-0.98848	0.491803	0.803129	1	1521	tags=22%, list=15%, signal=26%
GSE1925_CTRL_VS_IFNG_PRIMED_MACROPHAGE_3H_IFNG_STIM_DN	GSE1925_CTRL_VS_IFNG_PRIMED_MACROPHAGE_3H_IFNG_STIM_DN		48	-0.33739	-0.988471	0.45	0.802462	1	1626	tags=33%, list=16%, signal=39%
GSE17974_CTRL_VS_ACT_IL4_AND_ANTI_IL12_2H_CD4_TCELL_UP	GSE17974_CTRL_VS_ACT_IL4_AND_ANTI_IL12_2H_CD4_TCELL_UP		131	-0.28491	-0.987749	0.501992	0.804952	1	978	tags=16%, list=10%, signal=18%
GSE24142_ADULT_VS_FETAL_DN3_THYMOCYTE_UP	GSE24142_ADULT_VS_FETAL_DN3_THYMOCYTE_UP		152	-0.27905	-0.987495	0.474138	0.805365	1	980	tags=14%, list=10%, signal=16%
GNF2_HPX	GNF2_HPX		33	-0.35122	-0.987295	0.452514	0.805543	1	933	tags=27%, list=9%, signal=30%
GSE22886_NAIVE_BCELL_VS_BLOOD_PLASMA_CELL_DN	GSE22886_NAIVE_BCELL_VS_BLOOD_PLASMA_CELL_DN		160	-0.278156	-0.987186	0.452991	0.805333	1	1309	tags=16%, list=13%, signal=18%
GSE36392_MAC_VS_NEUTROPHIL_IL25_TREATED_LUNG_UP	GSE36392_MAC_VS_NEUTROPHIL_IL25_TREATED_LUNG_UP		157	-0.279362	-0.986604	0.498099	0.807279	1	1045	tags=13%, list=10%, signal=14%
GSE23505_IL6_IL1_IL23_VS_IL6_IL1_TGFB_TREATED_CD4_TCELL_DN	GSE23505_IL6_IL1_IL23_VS_IL6_IL1_TGFB_TREATED_CD4_TCELL_DN		162	-0.27725	-0.985821	0.478448	0.810063	1	2092	tags=28%, list=20%, signal=34%
GSE15659_RESTING_TREG_VS_NONSUPPRESSIVE_TCELL_DN	GSE15659_RESTING_TREG_VS_NONSUPPRESSIVE_TCELL_DN		121	-0.287015	-0.985757	0.459364	0.809653	1	1722	tags=22%, list=17%, signal=27%
GSE24634_NAIVE_CD4_TCELL_VS_DAY10_IL4_CONV_TREG_DN	GSE24634_NAIVE_CD4_TCELL_VS_DAY10_IL4_CONV_TREG_DN		160	-0.274842	-0.985728	0.469828	0.809091	1	1622	tags=21%, list=16%, signal=25%
GSE46606_DAY1_VS_DAY3_CD40L_IL2_IL5_STIMULATED_IRF4HIGH_BCELL_DN	GSE46606_DAY1_VS_DAY3_CD40L_IL2_IL5_STIMULATED_IRF4HIGH_BCELL_DN		145	-0.281454	-0.985294	0.454918	0.810347	1	1094	tags=17%, list=11%, signal=19%
GSE2770_IL12_VS_IL4_TREATED_ACT_CD4_TCELL_2H_UP	GSE2770_IL12_VS_IL4_TREATED_ACT_CD4_TCELL_2H_UP		98	-0.295944	-0.98526	0.469178	0.80979	1	631	tags=8%, list=6%, signal=9%
GSE19401_UNSTIM_VS_RETINOIC_ACID_AND_PAM2CSK4_STIM_FOLLICULAR_DC_UP	GSE19401_UNSTIM_VS_RETINOIC_ACID_AND_PAM2CSK4_STIM_FOLLICULAR_DC_UP		143	-0.281187	-0.984933	0.490119	0.810609	1	1223	tags=17%, list=12%, signal=20%
GSE26030_UNSTIM_VS_RESTIM_TH1_DAY5_POST_POLARIZATION_DN	GSE26030_UNSTIM_VS_RESTIM_TH1_DAY5_POST_POLARIZATION_DN		148	-0.280333	-0.984883	0.502075	0.810143	1	863	tags=13%, list=8%, signal=14%
MORF_TNFRSF6	MORF_TNFRSF6		75	-0.31163	-0.984252	0.4791	0.812301	1	1198	tags=23%, list=12%, signal=25%
GSE32901_NAIVE_VS_TH17_ENRICHED_CD4_TCELL_DN	GSE32901_NAIVE_VS_TH17_ENRICHED_CD4_TCELL_DN		149	-0.28073	-0.983743	0.49345	0.813973	1	1699	tags=25%, list=17%, signal=29%
MODULE_76	MODULE_76		35	-0.352726	-0.983691	0.466321	0.813522	1	1516	tags=40%, list=15%, signal=47%
GSE1460_DP_THYMOCYTE_VS_THYMIC_STROMAL_CELL_UP	GSE1460_DP_THYMOCYTE_VS_THYMIC_STROMAL_CELL_UP		132	-0.286465	-0.9835	0.484	0.813694	1	1544	tags=17%, list=15%, signal=20%
ATF2_UP.V1_UP	ATF2_UP.V1_UP		70	-0.31618	-0.98317	0.508091	0.814518	1	434	tags=11%, list=4%, signal=12%
GSE12392_CD8A_POS_VS_NEG_SPLEEN_DC_UP	GSE12392_CD8A_POS_VS_NEG_SPLEEN_DC_UP		146	-0.279641	-0.982394	0.520325	0.81742	1	1453	tags=21%, list=14%, signal=24%
GSE7852_LN_VS_THYMUS_TCONV_UP	GSE7852_LN_VS_THYMUS_TCONV_UP		120	-0.286746	-0.982326	0.509506	0.817013	1	1377	tags=22%, list=13%, signal=25%
GSE3982_CENT_MEMORY_CD4_TCELL_VS_TH2_UP	GSE3982_CENT_MEMORY_CD4_TCELL_VS_TH2_UP		119	-0.288824	-0.98201	0.487365	0.817813	1	1802	tags=29%, list=18%, signal=35%
GSE17721_PAM3CSK4_VS_GADIQUIMOD_24H_BMDC_DN	GSE17721_PAM3CSK4_VS_GADIQUIMOD_24H_BMDC_DN		153	-0.277463	-0.981957	0.512097	0.817335	1	944	tags=12%, list=9%, signal=13%
GSE21380_NON_TFH_VS_TFH_CD4_TCELL_DN	GSE21380_NON_TFH_VS_TFH_CD4_TCELL_DN		138	-0.28173	-0.981499	0.489627	0.81875	1	801	tags=14%, list=8%, signal=16%
GSE25088_CTRL_VS_ROSIGLITAZONE_STIM_MACROPHAGE_UP	GSE25088_CTRL_VS_ROSIGLITAZONE_STIM_MACROPHAGE_UP		132	-0.280519	-0.981121	0.488	0.819863	1	910	tags=12%, list=9%, signal=13%
GSE44649_WT_VS_MIR155_KO_ACTIVATED_CD8_TCELL_DN	GSE44649_WT_VS_MIR155_KO_ACTIVATED_CD8_TCELL_DN		128	-0.286582	-0.981071	0.50193	0.819395	1	1089	tags=16%, list=11%, signal=18%
GCM_ANP32B	GCM_ANP32B		25	-0.380782	-0.980619	0.502551	0.820812	1	2871	tags=40%, list=28%, signal=56%
GSE24210_IL35_TREATED_VS_UNTREATED_TCONV_CD4_TCELL_DN	GSE24210_IL35_TREATED_VS_UNTREATED_TCONV_CD4_TCELL_DN		121	-0.286952	-0.980418	0.490843	0.820949	1	1385	tags=20%, list=14%, signal=23%
GSE17721_CPG_VS_GARDIQUIMOD_16H_BMDC_UP	GSE17721_CPG_VS_GARDIQUIMOD_16H_BMDC_UP		119	-0.28755	-0.980263	0.518657	0.820965	1	1084	tags=18%, list=11%, signal=20%
GSE14308_TH2_VS_NAIVE_CD4_TCELL_DN	GSE14308_TH2_VS_NAIVE_CD4_TCELL_DN		142	-0.282815	-0.980204	0.517374	0.820545	1	1559	tags=19%, list=15%, signal=22%
GCM_DDX5	GCM_DDX5		55	-0.32459	-0.980132	0.480712	0.820192	1	4194	tags=62%, list=41%, signal=104%
GSE17721_POLYIC_VS_CPG_8H_BMDC_UP	GSE17721_POLYIC_VS_CPG_8H_BMDC_UP		145	-0.27985	-0.979729	0.507874	0.821416	1	996	tags=17%, list=10%, signal=18%
HALLMARK_FATTY_ACID_METABOLISM	HALLMARK_FATTY_ACID_METABOLISM		108	-0.286481	-0.979694	0.506803	0.820879	1	1285	tags=13%, list=13%, signal=15%
QUEREC_MODEL_PBMC_YF_17D_VACCINE_AGE_18_45_7DY_PREDICTIVE	QUEREC_MODEL_PBMC_YF_17D_VACCINE_AGE_18_45_7DY_PREDICTIVE		19	-0.407643	-0.979338	0.482143	0.821763	1	2331	tags=42%, list=23%, signal=54%
GSE3039_CD4_TCELL_VS_NKT_CELL_UP	GSE3039_CD4_TCELL_VS_NKT_CELL_UP		160	-0.278527	-0.979001	0.529183	0.822651	1	1713	tags=23%, list=17%, signal=27%
GSE40274_SATB1_VS_FOXP3_AND_SATB1_TRANSDUCED_ACTIVATED_CD4_TCELL_DN	GSE40274_SATB1_VS_FOXP3_AND_SATB1_TRANSDUCED_ACTIVATED_CD4_TCELL_DN		68	-0.311516	-0.978859	0.479532	0.822609	1	1412	tags=19%, list=14%, signal=22%
GSE12845_NAIVE_VS_PRE_GC_TONSIL_BCELL_UP	GSE12845_NAIVE_VS_PRE_GC_TONSIL_BCELL_UP		136	-0.282617	-0.978337	0.504032	0.824296	1	1806	tags=24%, list=18%, signal=29%
GSE13887_HEALTHY_VS_LUPUS_RESTING_CD4_TCELL_UP	GSE13887_HEALTHY_VS_LUPUS_RESTING_CD4_TCELL_UP		48	-0.337726	-0.978296	0.491758	0.823779	1	830	tags=17%, list=8%, signal=18%
GSE18893_TCONV_VS_TREG_2H_CULTURE_UP	GSE18893_TCONV_VS_TREG_2H_CULTURE_UP		158	-0.274277	-0.977954	0.492	0.824643	1	433	tags=5%, list=4%, signal=5%
GSE20366_CD103_POS_VS_CD103_KLRG1_DP_TREG_UP	GSE20366_CD103_POS_VS_CD103_KLRG1_DP_TREG_UP		131	-0.283324	-0.977907	0.519841	0.824184	1	1794	tags=27%, list=18%, signal=32%
GSE17974_IL4_AND_ANTI_IL12_VS_UNTREATED_2H_ACT_CD4_TCELL_UP	GSE17974_IL4_AND_ANTI_IL12_VS_UNTREATED_2H_ACT_CD4_TCELL_UP		112	-0.292533	-0.977561	0.507194	0.825103	1	964	tags=15%, list=9%, signal=17%
GSE37416_12H_VS_48H_F_TULARENSIS_LVS_NEUTROPHIL_DN	GSE37416_12H_VS_48H_F_TULARENSIS_LVS_NEUTROPHIL_DN		113	-0.290934	-0.977446	0.525641	0.824934	1	1473	tags=21%, list=14%, signal=25%
GSE15930_STIM_VS_STIM_AND_IFNAB_48H_CD8_T_CELL_UP	GSE15930_STIM_VS_STIM_AND_IFNAB_48H_CD8_T_CELL_UP		154	-0.275532	-0.977391	0.544643	0.824479	1	1378	tags=20%, list=14%, signal=23%
GSE11057_NAIVE_CD4_VS_PBMC_CD4_TCELL_DN	GSE11057_NAIVE_CD4_VS_PBMC_CD4_TCELL_DN		155	-0.274262	-0.977048	0.555556	0.825359	1	985	tags=15%, list=10%, signal=17%
MODULE_181	MODULE_181		114	-0.284128	-0.976767	0.527211	0.825948	1	1534	tags=24%, list=15%, signal=28%
GSE2770_UNTREATED_VS_TGFB_AND_IL12_TREATED_ACT_CD4_TCELL_2H_UP	GSE2770_UNTREATED_VS_TGFB_AND_IL12_TREATED_ACT_CD4_TCELL_2H_UP		93	-0.298198	-0.976577	0.501639	0.826103	1	1456	tags=23%, list=14%, signal=26%
GSE7460_WT_VS_FOXP3_HET_ACT_TCONV_DN	GSE7460_WT_VS_FOXP3_HET_ACT_TCONV_DN		147	-0.279131	-0.976389	0.536965	0.826301	1	831	tags=10%, list=8%, signal=11%
GSE15330_LYMPHOID_MULTIPOTENT_VS_MEGAKARYOCYTE_ERYTHROID_PROGENITOR_UP	GSE15330_LYMPHOID_MULTIPOTENT_VS_MEGAKARYOCYTE_ERYTHROID_PROGENITOR_UP		157	-0.274097	-0.976311	0.534483	0.82592	1	1337	tags=14%, list=13%, signal=16%
CYCLIN_D1_UP.V1_UP	CYCLIN_D1_UP.V1_UP		101	-0.29086	-0.976243	0.521429	0.825523	1	1100	tags=21%, list=11%, signal=23%
GSE32255_UNSTIM_VS_4H_LPS_STIM_DC_DN	GSE32255_UNSTIM_VS_4H_LPS_STIM_DC_DN		105	-0.289425	-0.975988	0.480565	0.826038	1	1266	tags=21%, list=12%, signal=24%
GSE4142_PLASMA_CELL_VS_MEMORY_BCELL_DN	GSE4142_PLASMA_CELL_VS_MEMORY_BCELL_DN		124	-0.280888	-0.975658	0.558491	0.826887	1	776	tags=9%, list=8%, signal=9%
GNF2_ANK1	GNF2_ANK1		40	-0.342665	-0.975534	0.501377	0.826778	1	646	tags=13%, list=6%, signal=13%
GSE21927_GMCSF_IL6_VS_GMCSF_GCSF_TREATED_BONE_MARROW_UP	GSE21927_GMCSF_IL6_VS_GMCSF_GCSF_TREATED_BONE_MARROW_UP		95	-0.294709	-0.975455	0.519031	0.826422	1	724	tags=13%, list=7%, signal=13%
GNF2_UBE2I	GNF2_UBE2I		35	-0.355489	-0.975364	0.471545	0.826186	1	3936	tags=51%, list=39%, signal=83%
GSE16385_ROSIGLITAZONE_IL4_VS_ROSIGLITAZONE_ALONE_STIM_MACROPHAGE_DN	GSE16385_ROSIGLITAZONE_IL4_VS_ROSIGLITAZONE_ALONE_STIM_MACROPHAGE_DN		150	-0.274759	-0.975008	0.504237	0.827044	1	1574	tags=15%, list=15%, signal=17%
GSE11961_FOLLICULAR_BCELL_VS_GERMINAL_CENTER_BCELL_DAY7_DN	GSE11961_FOLLICULAR_BCELL_VS_GERMINAL_CENTER_BCELL_DAY7_DN		125	-0.285734	-0.97495	0.518518	0.826631	1	837	tags=18%, list=8%, signal=19%
GSE43955_1H_VS_10H_ACT_CD4_TCELL_WITH_TGFB_IL6_UP	GSE43955_1H_VS_10H_ACT_CD4_TCELL_WITH_TGFB_IL6_UP		127	-0.281948	-0.974885	0.517647	0.826262	1	2217	tags=25%, list=22%, signal=32%
GSE2770_UNTREATED_VS_TGFB_AND_IL4_TREATED_ACT_CD4_TCELL_4H_UP	GSE2770_UNTREATED_VS_TGFB_AND_IL4_TREATED_ACT_CD4_TCELL_4H_UP		144	-0.274589	-0.974007	0.508	0.829503	1	836	tags=11%, list=8%, signal=12%
GSE10211_UV_INACT_SENDAI_VS_LIVE_SENDAI_VIRUS_TRACHEAL_EPITHELIAL_CELLS_UP	GSE10211_UV_INACT_SENDAI_VS_LIVE_SENDAI_VIRUS_TRACHEAL_EPITHELIAL_CELLS_UP		115	-0.288227	-0.973785	0.517361	0.829811	1	1617	tags=22%, list=16%, signal=26%
GSE360_L_DONOVANI_VS_B_MALAYI_HIGH_DOSE_MAC_DN	GSE360_L_DONOVANI_VS_B_MALAYI_HIGH_DOSE_MAC_DN		139	-0.275695	-0.973706	0.504098	0.829463	1	900	tags=13%, list=9%, signal=14%
GSE15930_NAIVE_VS_24H_IN_VITRO_STIM_IL12_CD8_TCELL_UP	GSE15930_NAIVE_VS_24H_IN_VITRO_STIM_IL12_CD8_TCELL_UP		139	-0.27988	-0.97364	0.516	0.829086	1	1140	tags=17%, list=11%, signal=18%
GSE4142_NAIVE_BCELL_VS_PLASMA_CELL_DN	GSE4142_NAIVE_BCELL_VS_PLASMA_CELL_DN		146	-0.277714	-0.972544	0.562753	0.833349	1	999	tags=15%, list=10%, signal=16%
GNF2_SPTB	GNF2_SPTB		40	-0.342665	-0.972489	0.519663	0.832906	1	646	tags=13%, list=6%, signal=13%
GSE3720_LPS_VS_PMA_STIM_VD1_GAMMADELTA_TCELL_DN	GSE3720_LPS_VS_PMA_STIM_VD1_GAMMADELTA_TCELL_DN		135	-0.281596	-0.972366	0.506329	0.8328	1	967	tags=13%, list=9%, signal=14%
GSE20198_IL12_VS_IFNA_TREATED_ACT_CD4_TCELL_UP	GSE20198_IL12_VS_IFNA_TREATED_ACT_CD4_TCELL_UP		158	-0.274977	-0.971709	0.53937	0.835033	1	1875	tags=18%, list=18%, signal=22%
MODULE_375	MODULE_375		31	-0.365886	-0.971299	0.502577	0.836248	1	996	tags=29%, list=10%, signal=32%
GSE22886_NAIVE_CD4_TCELL_VS_48H_ACT_TH1_UP	GSE22886_NAIVE_CD4_TCELL_VS_48H_ACT_TH1_UP		154	-0.270187	-0.971128	0.564516	0.836304	1	1098	tags=13%, list=11%, signal=14%
ANDERSON_BLOOD_CN54GP140_ADJUVANTED_WITH_GLA_AF_AGE_18_45YO_6HR_DN	ANDERSON_BLOOD_CN54GP140_ADJUVANTED_WITH_GLA_AF_AGE_18_45YO_6HR_DN		39	-0.336788	-0.970884	0.501385	0.836727	1	857	tags=15%, list=8%, signal=17%
GSE18804_BRAIN_VS_COLON_TUMORAL_MACROPHAGE_DN	GSE18804_BRAIN_VS_COLON_TUMORAL_MACROPHAGE_DN		127	-0.279806	-0.970443	0.515151	0.838082	1	1617	tags=20%, list=16%, signal=23%
GSE5542_UNTREATED_VS_IFNA_AND_IFNG_TREATED_EPITHELIAL_CELLS_6H_UP	GSE5542_UNTREATED_VS_IFNA_AND_IFNG_TREATED_EPITHELIAL_CELLS_6H_UP		124	-0.283512	-0.970242	0.493878	0.838313	1	1259	tags=20%, list=12%, signal=23%
GAVISH_3CA_METAPROGRAM_CD8_T_CELLS_NAIVE_3	GAVISH_3CA_METAPROGRAM_CD8_T_CELLS_NAIVE_3		37	-0.347193	-0.969583	0.501377	0.840599	1	721	tags=22%, list=7%, signal=23%
GSE43955_1H_VS_42H_ACT_CD4_TCELL_WITH_TGFB_IL6_UP	GSE43955_1H_VS_42H_ACT_CD4_TCELL_WITH_TGFB_IL6_UP		148	-0.27449	-0.969379	0.563218	0.840836	1	1402	tags=14%, list=14%, signal=16%
GSE11961_MARGINAL_ZONE_BCELL_VS_GERMINAL_CENTER_BCELL_DAY40_UP	GSE11961_MARGINAL_ZONE_BCELL_VS_GERMINAL_CENTER_BCELL_DAY40_UP		155	-0.270273	-0.968717	0.561069	0.84319	1	1593	tags=17%, list=16%, signal=20%
GSE3691_CONVENTIONAL_VS_PLASMACYTOID_DC_SPLEEN_UP	GSE3691_CONVENTIONAL_VS_PLASMACYTOID_DC_SPLEEN_UP		149	-0.272828	-0.968607	0.532	0.84301	1	1442	tags=19%, list=14%, signal=22%
GSE23321_CD8_STEM_CELL_MEMORY_VS_EFFECTOR_MEMORY_CD8_TCELL_UP	GSE23321_CD8_STEM_CELL_MEMORY_VS_EFFECTOR_MEMORY_CD8_TCELL_UP		140	-0.277431	-0.968529	0.530769	0.842649	1	1120	tags=16%, list=11%, signal=17%
GSE3720_UNSTIM_VS_LPS_STIM_VD2_GAMMADELTA_TCELL_UP	GSE3720_UNSTIM_VS_LPS_STIM_VD2_GAMMADELTA_TCELL_UP		124	-0.278991	-0.968156	0.536399	0.843763	1	1149	tags=15%, list=11%, signal=17%
GSE1448_ANTI_VALPHA2_VS_VBETA5_DP_THYMOCYTE_DN	GSE1448_ANTI_VALPHA2_VS_VBETA5_DP_THYMOCYTE_DN		138	-0.282402	-0.967951	0.603376	0.843989	1	528	tags=9%, list=5%, signal=9%
GSE27859_CD11C_INT_F480_HI_MACROPHAGE_VS_CD11C_ING_F480_INT_DC_DN	GSE27859_CD11C_INT_F480_HI_MACROPHAGE_VS_CD11C_ING_F480_INT_DC_DN		138	-0.271578	-0.966931	0.57197	0.847877	1	1618	tags=24%, list=16%, signal=28%
GSE20366_EX_VIVO_VS_DEC205_CONVERSION_DN	GSE20366_EX_VIVO_VS_DEC205_CONVERSION_DN		137	-0.281863	-0.966866	0.539924	0.847493	1	1140	tags=14%, list=11%, signal=15%
GSE5589_IL6_KO_VS_IL10_KO_LPS_STIM_MACROPHAGE_180MIN_DN	GSE5589_IL6_KO_VS_IL10_KO_LPS_STIM_MACROPHAGE_180MIN_DN		117	-0.285013	-0.966429	0.561594	0.848792	1	724	tags=14%, list=7%, signal=15%
GSE26727_WT_VS_KLF2_KO_LPS_STIM_MACROPHAGE_UP	GSE26727_WT_VS_KLF2_KO_LPS_STIM_MACROPHAGE_UP		127	-0.281133	-0.966318	0.567273	0.848541	1	1138	tags=20%, list=11%, signal=23%
GSE11864_CSF1_PAM3CYS_VS_CSF1_IFNG_PAM3CYS_IN_MAC_DN	GSE11864_CSF1_PAM3CYS_VS_CSF1_IFNG_PAM3CYS_IN_MAC_DN		130	-0.281243	-0.966173	0.561181	0.848506	1	1540	tags=27%, list=15%, signal=31%
GSE5503_MLN_DC_VS_SPLEEN_DC_ACTIVATED_ALLOGENIC_TCELL_DN	GSE5503_MLN_DC_VS_SPLEEN_DC_ACTIVATED_ALLOGENIC_TCELL_DN		159	-0.271846	-0.965829	0.585774	0.849396	1	2041	tags=22%, list=20%, signal=27%
GSE2124_CTRL_VS_LYMPHOTOXIN_BETA_TREATED_MLN_UP	GSE2124_CTRL_VS_LYMPHOTOXIN_BETA_TREATED_MLN_UP		84	-0.301572	-0.965734	0.536977	0.849134	1	1931	tags=29%, list=19%, signal=35%
GSE1432_1H_VS_6H_IFNG_MICROGLIA_DN	GSE1432_1H_VS_6H_IFNG_MICROGLIA_DN		154	-0.272565	-0.965624	0.534884	0.84893	1	1001	tags=14%, list=10%, signal=15%
GSE19923_HEB_KO_VS_HEB_AND_E2A_KO_DP_THYMOCYTE_UP	GSE19923_HEB_KO_VS_HEB_AND_E2A_KO_DP_THYMOCYTE_UP		168	-0.270831	-0.965098	0.563265	0.850611	1	1624	tags=18%, list=16%, signal=22%
GSE360_CTRL_VS_M_TUBERCULOSIS_MAC_UP	GSE360_CTRL_VS_M_TUBERCULOSIS_MAC_UP		142	-0.269887	-0.964672	0.564394	0.85184	1	1430	tags=19%, list=14%, signal=22%
GSE10239_KLRG1INT_VS_KLRG1HIGH_EFF_CD8_TCELL_DN	GSE10239_KLRG1INT_VS_KLRG1HIGH_EFF_CD8_TCELL_DN		148	-0.271268	-0.964045	0.533074	0.853942	1	1571	tags=28%, list=15%, signal=32%
GSE32986_UNSTIM_VS_GMCSF_AND_CURDLAN_LOWDOSE_STIM_DC_DN	GSE32986_UNSTIM_VS_GMCSF_AND_CURDLAN_LOWDOSE_STIM_DC_DN		151	-0.277665	-0.963598	0.551724	0.85527	1	1115	tags=15%, list=11%, signal=17%
GSE7348_UNSTIM_VS_TOLERIZED_AND_LPS_STIM_MACROPHAGE_DN	GSE7348_UNSTIM_VS_TOLERIZED_AND_LPS_STIM_MACROPHAGE_DN		113	-0.282179	-0.963404	0.545455	0.855422	1	1450	tags=20%, list=14%, signal=23%
GSE27786_LSK_VS_CD8_TCELL_DN	GSE27786_LSK_VS_CD8_TCELL_DN		155	-0.271298	-0.962704	0.558333	0.857868	1	1924	tags=25%, list=19%, signal=31%
GSE32986_CURDLAN_LOWDOSE_VS_GMCSF_AND_CURDLAN_LOWDOSE_STIM_DC_UP	GSE32986_CURDLAN_LOWDOSE_VS_GMCSF_AND_CURDLAN_LOWDOSE_STIM_DC_UP		155	-0.276639	-0.962225	0.545064	0.859281	1	1862	tags=25%, list=18%, signal=30%
GNF2_LCAT	GNF2_LCAT		32	-0.351601	-0.961998	0.544081	0.85963	1	933	tags=28%, list=9%, signal=31%
GSE13411_NAIVE_BCELL_VS_PLASMA_CELL_UP	GSE13411_NAIVE_BCELL_VS_PLASMA_CELL_UP		141	-0.272962	-0.961595	0.592157	0.8608	1	1403	tags=18%, list=14%, signal=21%
GSE32423_CTRL_VS_IL4_MEMORY_CD8_TCELL_UP	GSE32423_CTRL_VS_IL4_MEMORY_CD8_TCELL_UP		130	-0.279597	-0.961497	0.532143	0.860591	1	1009	tags=15%, list=10%, signal=17%
GSE3982_NEUTROPHIL_VS_EFF_MEMORY_CD4_TCELL_DN	GSE3982_NEUTROPHIL_VS_EFF_MEMORY_CD4_TCELL_DN		154	-0.271938	-0.960966	0.596078	0.862257	1	1506	tags=16%, list=15%, signal=18%
GSE34006_A2AR_KO_VS_A2AR_AGONIST_TREATED_TREG_UP	GSE34006_A2AR_KO_VS_A2AR_AGONIST_TREATED_TREG_UP		147	-0.274543	-0.960413	0.530534	0.864044	1	786	tags=10%, list=8%, signal=11%
GSE25085_FETAL_LIVER_VS_ADULT_BM_SP4_THYMIC_IMPLANT_UP	GSE25085_FETAL_LIVER_VS_ADULT_BM_SP4_THYMIC_IMPLANT_UP		167	-0.267726	-0.959994	0.583333	0.865197	1	1724	tags=20%, list=17%, signal=23%
GSE41867_DAY6_VS_DAY8_LCMV_CLONE13_EFFECTOR_CD8_TCELL_DN	GSE41867_DAY6_VS_DAY8_LCMV_CLONE13_EFFECTOR_CD8_TCELL_DN		168	-0.26845	-0.959318	0.598214	0.867548	1	523	tags=6%, list=5%, signal=6%
GSE18281_SUBCAPSULAR_CORTICAL_REGION_VS_WHOLE_MEDULLA_THYMUS_UP	GSE18281_SUBCAPSULAR_CORTICAL_REGION_VS_WHOLE_MEDULLA_THYMUS_UP		132	-0.279151	-0.959182	0.565041	0.867423	1	1465	tags=16%, list=14%, signal=18%
HALLMARK_CHOLESTEROL_HOMEOSTASIS	HALLMARK_CHOLESTEROL_HOMEOSTASIS		56	-0.313383	-0.95869	0.519174	0.869047	1	1798	tags=38%, list=18%, signal=45%
GNF2_HLA_C	GNF2_HLA_C		35	-0.347427	-0.958422	0.514667	0.869533	1	1471	tags=37%, list=14%, signal=43%
GSE37416_CTRL_VS_12H_F_TULARENSIS_LVS_NEUTROPHIL_UP	GSE37416_CTRL_VS_12H_F_TULARENSIS_LVS_NEUTROPHIL_UP		158	-0.269144	-0.957927	0.573913	0.871028	1	1532	tags=22%, list=15%, signal=25%
GSE8835_HEALTHY_VS_CLL_CD4_TCELL_DN	GSE8835_HEALTHY_VS_CLL_CD4_TCELL_DN		95	-0.288765	-0.957567	0.587248	0.871946	1	1175	tags=20%, list=12%, signal=22%
MODULE_379	MODULE_379		77	-0.300475	-0.957262	0.584775	0.872608	1	754	tags=17%, list=7%, signal=18%
GSE16266_CTRL_VS_HEATSHOCK_AND_LPS_STIM_MEF_DN	GSE16266_CTRL_VS_HEATSHOCK_AND_LPS_STIM_MEF_DN		136	-0.273414	-0.956196	0.587302	0.876713	1	1448	tags=13%, list=14%, signal=14%
GSE1112_OT1_CD8AB_VS_HY_CD8AA_THYMOCYTE_RTOC_CULTURE_UP	GSE1112_OT1_CD8AB_VS_HY_CD8AA_THYMOCYTE_RTOC_CULTURE_UP		65	-0.309468	-0.956165	0.529231	0.876175	1	1396	tags=25%, list=14%, signal=28%
GSE360_DC_VS_MAC_M_TUBERCULOSIS_UP	GSE360_DC_VS_MAC_M_TUBERCULOSIS_UP		120	-0.28211	-0.955619	0.589552	0.87796	1	829	tags=14%, list=8%, signal=15%
GSE15930_NAIVE_VS_72H_IN_VITRO_STIM_IL12_CD8_TCELL_UP	GSE15930_NAIVE_VS_72H_IN_VITRO_STIM_IL12_CD8_TCELL_UP		131	-0.280146	-0.955251	0.567568	0.878908	1	1083	tags=11%, list=11%, signal=13%
GSE36476_CTRL_VS_TSST_ACT_16H_MEMORY_CD4_TCELL_YOUNG_UP	GSE36476_CTRL_VS_TSST_ACT_16H_MEMORY_CD4_TCELL_YOUNG_UP		150	-0.27073	-0.955238	0.608	0.878261	1	1438	tags=19%, list=14%, signal=22%
GSE369_IFNG_KO_VS_WT_LIVER_UP	GSE369_IFNG_KO_VS_WT_LIVER_UP		160	-0.269294	-0.954881	0.558036	0.879132	1	1724	tags=23%, list=17%, signal=27%
GSE3039_CD4_TCELL_VS_ALPHABETA_CD8_TCELL_UP	GSE3039_CD4_TCELL_VS_ALPHABETA_CD8_TCELL_UP		122	-0.279984	-0.954765	0.561404	0.878939	1	1809	tags=33%, list=18%, signal=39%
GSE3720_UNSTIM_VS_LPS_STIM_VD1_GAMMADELTA_TCELL_UP	GSE3720_UNSTIM_VS_LPS_STIM_VD1_GAMMADELTA_TCELL_UP		160	-0.270018	-0.95461	0.648069	0.878927	1	1522	tags=18%, list=15%, signal=20%
GSE17301_ACD3_ACD28_VS_ACD3_ACD28_AND_IFNA2_STIM_CD8_TCELL_UP	GSE17301_ACD3_ACD28_VS_ACD3_ACD28_AND_IFNA2_STIM_CD8_TCELL_UP		141	-0.275869	-0.954517	0.590038	0.878665	1	1941	tags=25%, list=19%, signal=30%
GSE5589_UNSTIM_VS_45MIN_LPS_AND_IL6_STIM_MACROPHAGE_UP	GSE5589_UNSTIM_VS_45MIN_LPS_AND_IL6_STIM_MACROPHAGE_UP		164	-0.268247	-0.9545	0.563265	0.878042	1	1551	tags=20%, list=15%, signal=23%
GSE15330_HSC_VS_PRO_BCELL_UP	GSE15330_HSC_VS_PRO_BCELL_UP		161	-0.268497	-0.954069	0.662921	0.879267	1	1853	tags=20%, list=18%, signal=25%
NAKAYA_PBMC_FLUARIX_FLUVIRIN_AGE_18_50YO_7DY_UP	NAKAYA_PBMC_FLUARIX_FLUVIRIN_AGE_18_50YO_7DY_UP		438	-0.243469	-0.953718	0.689076	0.880139	1	1389	tags=11%, list=14%, signal=12%
GSE16385_MONOCYTE_VS_12H_ROSIGLITAZONE_TREATED_MACROPHAGE_DN	GSE16385_MONOCYTE_VS_12H_ROSIGLITAZONE_TREATED_MACROPHAGE_DN		161	-0.269127	-0.953635	0.625514	0.879819	1	2028	tags=17%, list=20%, signal=21%
GSE14308_TH2_VS_TH17_DN	GSE14308_TH2_VS_TH17_DN		155	-0.268532	-0.953371	0.608209	0.880247	1	704	tags=8%, list=7%, signal=9%
GSE41176_WT_VS_TAK1_KO_ANTI_IGM_STIM_BCELL_3H_UP	GSE41176_WT_VS_TAK1_KO_ANTI_IGM_STIM_BCELL_3H_UP		105	-0.283921	-0.953151	0.592058	0.880516	1	1156	tags=16%, list=11%, signal=18%
GSE27786_LSK_VS_ERYTHROBLAST_UP	GSE27786_LSK_VS_ERYTHROBLAST_UP		165	-0.266709	-0.95298	0.632479	0.880615	1	1065	tags=12%, list=10%, signal=13%
GSE42724_MEMORY_BCELL_VS_PLASMABLAST_DN	GSE42724_MEMORY_BCELL_VS_PLASMABLAST_DN		165	-0.269453	-0.952654	0.638767	0.881313	1	1509	tags=17%, list=15%, signal=20%
GSE9988_ANTI_TREM1_VS_VEHICLE_TREATED_MONOCYTES_DN	GSE9988_ANTI_TREM1_VS_VEHICLE_TREATED_MONOCYTES_DN		166	-0.270143	-0.95232	0.627119	0.882141	1	1532	tags=22%, list=15%, signal=25%
GSE40685_NAIVE_CD4_TCELL_VS_FOXP3_KO_TREG_PRECURSOR_UP	GSE40685_NAIVE_CD4_TCELL_VS_FOXP3_KO_TREG_PRECURSOR_UP		128	-0.277617	-0.951	0.580882	0.887243	1	1175	tags=16%, list=12%, signal=18%
GSE1460_CD4_THYMOCYTE_VS_NAIVE_CD4_TCELL_CORD_BLOOD_DN	GSE1460_CD4_THYMOCYTE_VS_NAIVE_CD4_TCELL_CORD_BLOOD_DN		117	-0.278285	-0.949819	0.593156	0.891719	1	1892	tags=26%, list=19%, signal=32%
GSE13306_RA_VS_UNTREATED_TCONV_UP	GSE13306_RA_VS_UNTREATED_TCONV_UP		134	-0.272464	-0.949633	0.594142	0.89185	1	1141	tags=14%, list=11%, signal=16%
GSE15330_WT_VS_IKAROS_KO_MEGAKARYOCYTE_ERYTHROID_PROGENITOR_DN	GSE15330_WT_VS_IKAROS_KO_MEGAKARYOCYTE_ERYTHROID_PROGENITOR_DN		150	-0.263626	-0.949241	0.603239	0.892796	1	397	tags=5%, list=4%, signal=5%
GSE2585_THYMIC_DC_VS_THYMIC_MACROPHAGE_DN	GSE2585_THYMIC_DC_VS_THYMIC_MACROPHAGE_DN		127	-0.280719	-0.949179	0.585454	0.892368	1	1496	tags=21%, list=15%, signal=25%
GSE44649_NAIVE_VS_ACTIVATED_CD8_TCELL_MIR155_KO_DN	GSE44649_NAIVE_VS_ACTIVATED_CD8_TCELL_MIR155_KO_DN		176	-0.262796	-0.948453	0.641256	0.894815	1	1364	tags=12%, list=13%, signal=14%
GAVISH_3CA_METAPROGRAM_EPITHELIAL_COLON_RELATED	GAVISH_3CA_METAPROGRAM_EPITHELIAL_COLON_RELATED		16	-0.417788	-0.948132	0.53717	0.895538	1	410	tags=19%, list=4%, signal=20%
GSE37301_LYMPHOID_PRIMED_MPP_VS_PRO_BCELL_UP	GSE37301_LYMPHOID_PRIMED_MPP_VS_PRO_BCELL_UP		143	-0.275138	-0.948108	0.646586	0.89495	1	2066	tags=22%, list=20%, signal=28%
GSE3337_CTRL_VS_16H_IFNG_IN_CD8POS_DC_DN	GSE3337_CTRL_VS_16H_IFNG_IN_CD8POS_DC_DN		151	-0.267901	-0.947614	0.580913	0.896507	1	904	tags=10%, list=9%, signal=11%
GSE25123_ROSIGLITAZONE_VS_IL4_AND_ROSIGLITAZONE_STIM_MACROPHAGE_DAY10_UP	GSE25123_ROSIGLITAZONE_VS_IL4_AND_ROSIGLITAZONE_STIM_MACROPHAGE_DAY10_UP		141	-0.273012	-0.947264	0.59144	0.89737	1	1276	tags=13%, list=13%, signal=15%
GSE14308_NAIVE_CD4_TCELL_VS_NATURAL_TREG_UP	GSE14308_NAIVE_CD4_TCELL_VS_NATURAL_TREG_UP		129	-0.270484	-0.946904	0.58	0.8983	1	1238	tags=15%, list=12%, signal=17%
GSE39820_TGFBETA1_IL6_VS_TGFBETA1_IL6_IL23A_TREATED_CD4_TCELL_DN	GSE39820_TGFBETA1_IL6_VS_TGFBETA1_IL6_IL23A_TREATED_CD4_TCELL_DN		130	-0.27421	-0.946885	0.607692	0.897691	1	1112	tags=10%, list=11%, signal=11%
GSE22886_NAIVE_CD8_TCELL_VS_NKCELL_UP	GSE22886_NAIVE_CD8_TCELL_VS_NKCELL_UP		135	-0.267087	-0.946389	0.62753	0.899192	1	1764	tags=21%, list=17%, signal=26%
GSE7831_1H_VS_4H_CPG_STIM_PDC_DN	GSE7831_1H_VS_4H_CPG_STIM_PDC_DN		141	-0.272274	-0.944929	0.609756	0.90486	1	1259	tags=21%, list=12%, signal=23%
GNF2_MAP2K3	GNF2_MAP2K3		44	-0.326829	-0.944743	0.549133	0.904931	1	646	tags=11%, list=6%, signal=12%
MODULE_286	MODULE_286		22	-0.381547	-0.944392	0.521629	0.905728	1	2078	tags=32%, list=20%, signal=40%
GSE2770_IL12_AND_TGFB_ACT_VS_ACT_CD4_TCELL_2H_DN	GSE2770_IL12_AND_TGFB_ACT_VS_ACT_CD4_TCELL_2H_DN		144	-0.267719	-0.944367	0.635193	0.905119	1	1046	tags=12%, list=10%, signal=13%
GSE11818_WT_VS_DICER_KO_TREG_DN	GSE11818_WT_VS_DICER_KO_TREG_DN		125	-0.274066	-0.944363	0.593284	0.904432	1	2167	tags=24%, list=21%, signal=30%
GSE45365_CTRL_VS_MCMV_INFECTION_NK_CELL_DN	GSE45365_CTRL_VS_MCMV_INFECTION_NK_CELL_DN		131	-0.26956	-0.944177	0.599174	0.904515	1	1647	tags=21%, list=16%, signal=24%
GSE16385_IFNG_TNF_VS_ROSIGLITAZONE_STIM_MACROPHAGE_DN	GSE16385_IFNG_TNF_VS_ROSIGLITAZONE_STIM_MACROPHAGE_DN		48	-0.322353	-0.943941	0.550848	0.904814	1	797	tags=17%, list=8%, signal=18%
GSE1740_MCSF_VS_MCSF_AND_IFNG_DAY2_DERIVED_MACROPHAGE_WITH_IFNA_STIM_UP	GSE1740_MCSF_VS_MCSF_AND_IFNG_DAY2_DERIVED_MACROPHAGE_WITH_IFNA_STIM_UP		164	-0.26076	-0.943789	0.671233	0.904808	1	1665	tags=17%, list=16%, signal=20%
GSE23505_IL6_IL1_VS_IL6_IL1_IL23_TREATED_CD4_TCELL_UP	GSE23505_IL6_IL1_VS_IL6_IL1_IL23_TREATED_CD4_TCELL_UP		150	-0.26842	-0.942998	0.641509	0.907612	1	1932	tags=29%, list=19%, signal=36%
GSE42021_CD24HI_VS_CD24INT_TREG_THYMUS_DN	GSE42021_CD24HI_VS_CD24INT_TREG_THYMUS_DN		126	-0.278008	-0.942998	0.636735	0.906911	1	886	tags=18%, list=9%, signal=20%
GSE2124_CTRL_VS_LYMPHOTOXIN_BETA_TREATED_MLN_DN	GSE2124_CTRL_VS_LYMPHOTOXIN_BETA_TREATED_MLN_DN		141	-0.265005	-0.94294	0.637097	0.906456	1	870	tags=10%, list=9%, signal=11%
GSE2770_TGFB_AND_IL4_VS_TGFB_AND_IL12_TREATED_ACT_CD4_TCELL_6H_DN	GSE2770_TGFB_AND_IL4_VS_TGFB_AND_IL12_TREATED_ACT_CD4_TCELL_6H_DN		149	-0.271807	-0.942849	0.64257	0.906125	1	1309	tags=15%, list=13%, signal=17%
GSE28726_ACT_CD4_TCELL_VS_ACT_NKTCELL_DN	GSE28726_ACT_CD4_TCELL_VS_ACT_NKTCELL_DN		162	-0.266807	-0.942483	0.616071	0.906984	1	1117	tags=18%, list=11%, signal=20%
GSE411_WT_VS_SOCS3_KO_MACROPHAGE_DN	GSE411_WT_VS_SOCS3_KO_MACROPHAGE_DN		170	-0.264529	-0.942049	0.630189	0.908146	1	1035	tags=12%, list=10%, signal=13%
GSE2770_TGFB_AND_IL4_VS_IL12_TREATED_ACT_CD4_TCELL_48H_DN	GSE2770_TGFB_AND_IL4_VS_IL12_TREATED_ACT_CD4_TCELL_48H_DN		161	-0.266123	-0.941131	0.631336	0.911393	1	1354	tags=19%, list=13%, signal=22%
GSE14350_TREG_VS_TEFF_IN_IL2RB_KO_UP	GSE14350_TREG_VS_TEFF_IN_IL2RB_KO_UP		166	-0.264729	-0.941052	0.5875	0.911038	1	1266	tags=16%, list=12%, signal=18%
GNF2_MBD4	GNF2_MBD4		23	-0.374089	-0.940851	0.556701	0.911201	1	3588	tags=61%, list=35%, signal=94%
GSE37416_CTRL_VS_0H_F_TULARENSIS_LVS_NEUTROPHIL_DN	GSE37416_CTRL_VS_0H_F_TULARENSIS_LVS_NEUTROPHIL_DN		48	-0.323255	-0.940631	0.581121	0.91145	1	491	tags=13%, list=5%, signal=13%
GSE40274_CTRL_VS_FOXP3_AND_HELIOS_TRANSDUCED_ACTIVATED_CD4_TCELL_UP	GSE40274_CTRL_VS_FOXP3_AND_HELIOS_TRANSDUCED_ACTIVATED_CD4_TCELL_UP		163	-0.263169	-0.940168	0.657795	0.912734	1	1636	tags=23%, list=16%, signal=27%
GSE17721_PAM3CSK4_VS_CPG_2H_BMDC_UP	GSE17721_PAM3CSK4_VS_CPG_2H_BMDC_UP		112	-0.276197	-0.94004	0.642586	0.912599	1	717	tags=10%, list=7%, signal=10%
GSE43863_NAIVE_VS_TH1_EFF_CD4_TCELL_D6_LCMV_DN	GSE43863_NAIVE_VS_TH1_EFF_CD4_TCELL_D6_LCMV_DN		57	-0.307787	-0.939956	0.578035	0.91225	1	862	tags=21%, list=8%, signal=23%
GSE36078_WT_VS_IL1R_KO_LUNG_DC_DN	GSE36078_WT_VS_IL1R_KO_LUNG_DC_DN		138	-0.269278	-0.939671	0.65873	0.912782	1	822	tags=12%, list=8%, signal=12%
GSE46606_IRF4_KO_VS_WT_CD40L_IL2_IL5_3DAY_STIMULATED_BCELL_DN	GSE46606_IRF4_KO_VS_WT_CD40L_IL2_IL5_3DAY_STIMULATED_BCELL_DN		133	-0.270786	-0.938135	0.630597	0.918677	1	914	tags=12%, list=9%, signal=13%
GSE1460_INTRATHYMIC_T_PROGENITOR_VS_NAIVE_CD4_TCELL_ADULT_BLOOD_UP	GSE1460_INTRATHYMIC_T_PROGENITOR_VS_NAIVE_CD4_TCELL_ADULT_BLOOD_UP		161	-0.266133	-0.937975	0.634783	0.918701	1	1941	tags=24%, list=19%, signal=29%
GSE45365_WT_VS_IFNAR_KO_CD11B_DC_DN	GSE45365_WT_VS_IFNAR_KO_CD11B_DC_DN		115	-0.27891	-0.937941	0.644531	0.918137	1	2038	tags=27%, list=20%, signal=33%
GAVISH_3CA_METAPROGRAM_FIBROBLASTS_LIPID_METABOLISM	GAVISH_3CA_METAPROGRAM_FIBROBLASTS_LIPID_METABOLISM		22	-0.37922	-0.937578	0.562842	0.918959	1	742	tags=27%, list=7%, signal=29%
GSE43955_1H_VS_20H_ACT_CD4_TCELL_UP	GSE43955_1H_VS_20H_ACT_CD4_TCELL_UP		149	-0.267845	-0.936577	0.662651	0.922555	1	952	tags=13%, list=9%, signal=14%
GSE21546_WT_VS_SAP1A_KO_AND_ELK1_KO_DP_THYMOCYTES_UP	GSE21546_WT_VS_SAP1A_KO_AND_ELK1_KO_DP_THYMOCYTES_UP		127	-0.270956	-0.936518	0.620155	0.922096	1	1465	tags=21%, list=14%, signal=25%
MORF_SMC1L1	MORF_SMC1L1		57	-0.304513	-0.934778	0.60452	0.92875	1	3912	tags=49%, list=38%, signal=79%
GSE15767_MED_VS_SCS_MAC_LN_DN	GSE15767_MED_VS_SCS_MAC_LN_DN		149	-0.262776	-0.934732	0.669291	0.928249	1	1064	tags=13%, list=10%, signal=15%
GSE17721_PAM3CSK4_VS_CPG_12H_BMDC_DN	GSE17721_PAM3CSK4_VS_CPG_12H_BMDC_DN		135	-0.273001	-0.934164	0.683544	0.929883	1	712	tags=9%, list=7%, signal=9%
GSE360_CTRL_VS_B_MALAYI_LOW_DOSE_MAC_DN	GSE360_CTRL_VS_B_MALAYI_LOW_DOSE_MAC_DN		143	-0.268694	-0.934147	0.662835	0.929239	1	1818	tags=22%, list=18%, signal=26%
GSE45365_NK_CELL_VS_CD11B_DC_MCMV_INFECTION_UP	GSE45365_NK_CELL_VS_CD11B_DC_MCMV_INFECTION_UP		133	-0.270865	-0.933589	0.636015	0.930957	1	1668	tags=22%, list=16%, signal=26%
GSE40274_CTRL_VS_SATB1_TRANSDUCED_ACTIVATED_CD4_TCELL_UP	GSE40274_CTRL_VS_SATB1_TRANSDUCED_ACTIVATED_CD4_TCELL_UP		125	-0.274964	-0.93351	0.648855	0.930574	1	1297	tags=21%, list=13%, signal=24%
GSE17721_CTRL_VS_POLYIC_6H_BMDC_DN	GSE17721_CTRL_VS_POLYIC_6H_BMDC_DN		125	-0.269769	-0.932902	0.636735	0.932486	1	847	tags=11%, list=8%, signal=12%
GSE18893_CTRL_VS_TNF_TREATED_TREG_2H_DN	GSE18893_CTRL_VS_TNF_TREATED_TREG_2H_DN		121	-0.274165	-0.932775	0.616858	0.932317	1	830	tags=12%, list=8%, signal=13%
QI_PBMC_ZOSTAVAX_AGE_50_75YO_CORRELATED_WITH_28D_PEAK_T_CELL_RESPONSE_14DY_NEGATIVE	QI_PBMC_ZOSTAVAX_AGE_50_75YO_CORRELATED_WITH_28D_PEAK_T_CELL_RESPONSE_14DY_NEGATIVE		31	-0.349856	-0.932631	0.571429	0.932251	1	2475	tags=39%, list=24%, signal=51%
GSE29617_CTRL_VS_TIV_FLU_VACCINE_PBMC_2008_DN	GSE29617_CTRL_VS_TIV_FLU_VACCINE_PBMC_2008_DN		153	-0.263266	-0.932586	0.709924	0.931733	1	2608	tags=25%, list=26%, signal=34%
GSE15930_NAIVE_VS_72H_IN_VITRO_STIM_TRICHOSTATINA_CD8_TCELL_UP	GSE15930_NAIVE_VS_72H_IN_VITRO_STIM_TRICHOSTATINA_CD8_TCELL_UP		148	-0.268169	-0.931584	0.648305	0.935298	1	1088	tags=15%, list=11%, signal=16%
GCM_RAB10	GCM_RAB10		160	-0.261692	-0.931302	0.7	0.935826	1	103	tags=3%, list=1%, signal=2%
GSE37563_WT_VS_CTLA4_KO_CD4_TCELL_D4_POST_IMMUNIZATION_UP	GSE37563_WT_VS_CTLA4_KO_CD4_TCELL_D4_POST_IMMUNIZATION_UP		101	-0.286464	-0.931094	0.599291	0.935976	1	1775	tags=19%, list=17%, signal=23%
GSE17186_NAIVE_VS_CD21HIGH_TRANSITIONAL_BCELL_CORD_BLOOD_UP	GSE17186_NAIVE_VS_CD21HIGH_TRANSITIONAL_BCELL_CORD_BLOOD_UP		158	-0.260946	-0.930856	0.690377	0.936328	1	854	tags=9%, list=8%, signal=10%
MODULE_303	MODULE_303		27	-0.354925	-0.930675	0.539683	0.936379	1	1402	tags=19%, list=14%, signal=21%
GSE22033_UNTREATED_VS_ROSIGLITAZONE_TREATED_MEF_UP	GSE22033_UNTREATED_VS_ROSIGLITAZONE_TREATED_MEF_UP		156	-0.263342	-0.929934	0.692308	0.938849	1	1177	tags=9%, list=12%, signal=10%
GSE10856_CTRL_VS_TNFRSF6B_IN_MACROPHAGE_UP	GSE10856_CTRL_VS_TNFRSF6B_IN_MACROPHAGE_UP		128	-0.26988	-0.929825	0.682657	0.938598	1	1580	tags=22%, list=15%, signal=26%
GNF2_APEX1	GNF2_APEX1		76	-0.289509	-0.929562	0.590604	0.938997	1	3659	tags=49%, list=36%, signal=75%
GSE9006_HEALTHY_VS_TYPE_2_DIABETES_PBMC_AT_DX_DN	GSE9006_HEALTHY_VS_TYPE_2_DIABETES_PBMC_AT_DX_DN		133	-0.271805	-0.929292	0.636015	0.939451	1	871	tags=11%, list=9%, signal=12%
GSE7348_UNSTIM_VS_LPS_STIM_MACROPHAGE_DN	GSE7348_UNSTIM_VS_LPS_STIM_MACROPHAGE_DN		123	-0.273013	-0.92928	0.65272	0.938796	1	984	tags=17%, list=10%, signal=19%
GSE27859_MACROPHAGE_VS_DC_DN	GSE27859_MACROPHAGE_VS_DC_DN		102	-0.279873	-0.929114	0.640138	0.938808	1	1091	tags=18%, list=11%, signal=20%
GSE13887_RESTING_VS_ACT_CD4_TCELL_DN	GSE13887_RESTING_VS_ACT_CD4_TCELL_DN		86	-0.286119	-0.928767	0.639456	0.939542	1	1154	tags=12%, list=11%, signal=13%
MORF_TTN	MORF_TTN		21	-0.367774	-0.92834	0.545455	0.940665	1	728	tags=19%, list=7%, signal=20%
GSE23321_CENTRAL_VS_EFFECTOR_MEMORY_CD8_TCELL_DN	GSE23321_CENTRAL_VS_EFFECTOR_MEMORY_CD8_TCELL_DN		158	-0.26243	-0.92809	0.684685	0.94099	1	1504	tags=15%, list=15%, signal=18%
GSE5099_DAY3_VS_DAY7_MCSF_TREATED_MACROPHAGE_UP	GSE5099_DAY3_VS_DAY7_MCSF_TREATED_MACROPHAGE_UP		132	-0.270267	-0.928086	0.668067	0.940302	1	1473	tags=20%, list=14%, signal=24%
GSE6259_FLT3L_INDUCED_33D1_POS_DC_VS_CD4_TCELL_DN	GSE6259_FLT3L_INDUCED_33D1_POS_DC_VS_CD4_TCELL_DN		135	-0.270784	-0.92729	0.682731	0.942907	1	1316	tags=17%, list=13%, signal=19%
GAVISH_3CA_MALIGNANT_METAPROGRAM_8_PROTEASOMAL_DEGRADATION	GAVISH_3CA_MALIGNANT_METAPROGRAM_8_PROTEASOMAL_DEGRADATION		48	-0.31254	-0.927169	0.608824	0.942685	1	3268	tags=46%, list=32%, signal=67%
GSE17721_LPS_VS_GARDIQUIMOD_24H_BMDC_UP	GSE17721_LPS_VS_GARDIQUIMOD_24H_BMDC_UP		131	-0.266426	-0.92716	0.661088	0.942025	1	1626	tags=21%, list=16%, signal=25%
GSE23925_DARK_ZONE_VS_NAIVE_BCELL_DN	GSE23925_DARK_ZONE_VS_NAIVE_BCELL_DN		140	-0.26648	-0.926361	0.650862	0.944672	1	1077	tags=17%, list=11%, signal=19%
GSE29164_DAY3_VS_DAY7_CD8_TCELL_TREATED_MELANOMA_UP	GSE29164_DAY3_VS_DAY7_CD8_TCELL_TREATED_MELANOMA_UP		120	-0.273026	-0.92625	0.642066	0.94441	1	1243	tags=16%, list=12%, signal=18%
GSE42724_NAIVE_VS_MEMORY_BCELL_UP	GSE42724_NAIVE_VS_MEMORY_BCELL_UP		124	-0.268524	-0.925936	0.680297	0.945001	1	337	tags=6%, list=3%, signal=7%
GSE17721_CTRL_VS_LPS_6H_BMDC_UP	GSE17721_CTRL_VS_LPS_6H_BMDC_UP		159	-0.26041	-0.925819	0.682008	0.944772	1	1315	tags=16%, list=13%, signal=18%
GSE25123_CTRL_VS_IL4_AND_ROSIGLITAZONE_STIM_MACROPHAGE_UP	GSE25123_CTRL_VS_IL4_AND_ROSIGLITAZONE_STIM_MACROPHAGE_UP		162	-0.261906	-0.924879	0.716049	0.947963	1	648	tags=8%, list=6%, signal=8%
GSE17721_LPS_VS_CPG_1H_BMDC_DN	GSE17721_LPS_VS_CPG_1H_BMDC_DN		142	-0.265275	-0.924864	0.697917	0.947321	1	1566	tags=21%, list=15%, signal=25%
GAVISH_3CA_METAPROGRAM_EPITHELIAL_CILIA	GAVISH_3CA_METAPROGRAM_EPITHELIAL_CILIA		18	-0.38528	-0.924467	0.598383	0.948238	1	1985	tags=39%, list=19%, signal=48%
GSE8685_IL15_ACT_IL2_STARVED_VS_IL21_ACT_IL2_STARVED_CD4_TCELL_UP	GSE8685_IL15_ACT_IL2_STARVED_VS_IL21_ACT_IL2_STARVED_CD4_TCELL_UP		115	-0.27219	-0.92411	0.663194	0.94896	1	2105	tags=30%, list=21%, signal=38%
GSE35825_UNTREATED_VS_IFNG_STIM_MACROPHAGE_DN	GSE35825_UNTREATED_VS_IFNG_STIM_MACROPHAGE_DN		162	-0.260332	-0.923483	0.686099	0.950775	1	1638	tags=22%, list=16%, signal=26%
GSE16385_IFNG_TNF_VS_UNSTIM_MACROPHAGE_ROSIGLITAZONE_TREATED_UP	GSE16385_IFNG_TNF_VS_UNSTIM_MACROPHAGE_ROSIGLITAZONE_TREATED_UP		116	-0.267231	-0.923468	0.660517	0.950141	1	1816	tags=22%, list=18%, signal=27%
MODULE_257	MODULE_257		124	-0.26681	-0.922995	0.680412	0.951357	1	1201	tags=15%, list=12%, signal=16%
GSE37532_WT_VS_PPARG_KO_VISCERAL_ADIPOSE_TISSUE_TCONV_UP	GSE37532_WT_VS_PPARG_KO_VISCERAL_ADIPOSE_TISSUE_TCONV_UP		146	-0.264165	-0.922487	0.692623	0.952734	1	1094	tags=14%, list=11%, signal=16%
GSE12366_GC_VS_NAIVE_BCELL_DN	GSE12366_GC_VS_NAIVE_BCELL_DN		130	-0.265724	-0.922123	0.716599	0.953533	1	1074	tags=15%, list=11%, signal=16%
GSE17721_LPS_VS_CPG_8H_BMDC_UP	GSE17721_LPS_VS_CPG_8H_BMDC_UP		128	-0.262989	-0.922068	0.66	0.953062	1	1964	tags=29%, list=19%, signal=35%
GSE17721_CPG_VS_GARDIQUIMOD_2H_BMDC_UP	GSE17721_CPG_VS_GARDIQUIMOD_2H_BMDC_UP		114	-0.270685	-0.921985	0.681159	0.95269	1	1380	tags=21%, list=14%, signal=24%
GSE8685_IL15_ACT_IL2_STARVED_VS_IL21_ACT_IL2_STARVED_CD4_TCELL_DN	GSE8685_IL15_ACT_IL2_STARVED_VS_IL21_ACT_IL2_STARVED_CD4_TCELL_DN		112	-0.272808	-0.92194	0.67029	0.952159	1	1778	tags=19%, list=17%, signal=22%
GSE9037_WT_VS_IRAK4_KO_BMDM_UP	GSE9037_WT_VS_IRAK4_KO_BMDM_UP		146	-0.264629	-0.921781	0.722449	0.952094	1	1393	tags=19%, list=14%, signal=22%
GSE45365_CD8A_DC_VS_CD11B_DC_UP	GSE45365_CD8A_DC_VS_CD11B_DC_UP		112	-0.270688	-0.921623	0.676259	0.952054	1	590	tags=7%, list=6%, signal=7%
GSE21927_SPLENIC_C26GM_TUMOROUS_VS_4T1_TUMOR_MONOCYTES_DN	GSE21927_SPLENIC_C26GM_TUMOROUS_VS_4T1_TUMOR_MONOCYTES_DN		130	-0.265919	-0.921535	0.681102	0.951732	1	929	tags=12%, list=9%, signal=13%
GSE24726_WT_VS_E2_2_KO_PDC_DN	GSE24726_WT_VS_E2_2_KO_PDC_DN		156	-0.262807	-0.921246	0.683206	0.952217	1	841	tags=12%, list=8%, signal=12%
GSE1925_CTRL_VS_3H_IFNG_STIM_MACROPHAGE_UP	GSE1925_CTRL_VS_3H_IFNG_STIM_MACROPHAGE_UP		161	-0.262067	-0.921194	0.7375	0.95171	1	627	tags=10%, list=6%, signal=10%
GSE19401_PAM2CSK4_VS_RETINOIC_ACID_AND_PAM2CSK4_STIM_FOLLICULAR_DC_DN	GSE19401_PAM2CSK4_VS_RETINOIC_ACID_AND_PAM2CSK4_STIM_FOLLICULAR_DC_DN		150	-0.263489	-0.920641	0.715517	0.953234	1	1120	tags=17%, list=11%, signal=18%
GSE9037_WT_VS_IRAK4_KO_LPS_4H_STIM_BMDM_DN	GSE9037_WT_VS_IRAK4_KO_LPS_4H_STIM_BMDM_DN		141	-0.263711	-0.920154	0.681818	0.954521	1	1487	tags=22%, list=15%, signal=25%
GAVISH_3CA_MALIGNANT_METAPROGRAM_14_EMT_3	GAVISH_3CA_MALIGNANT_METAPROGRAM_14_EMT_3		21	-0.366528	-0.91979	0.576227	0.955267	1	1173	tags=43%, list=11%, signal=48%
GSE17721_LPS_VS_PAM3CSK4_16H_BMDC_DN	GSE17721_LPS_VS_PAM3CSK4_16H_BMDC_DN		142	-0.264802	-0.919506	0.694561	0.955714	1	1127	tags=15%, list=11%, signal=16%
GSE39382_IL3_VS_IL3_IL33_TREATED_MAST_CELL_UP	GSE39382_IL3_VS_IL3_IL33_TREATED_MAST_CELL_UP		164	-0.256115	-0.918983	0.737643	0.957095	1	1876	tags=23%, list=18%, signal=28%
GSE2585_CD80_HIGH_VS_LOW_MTEC_DN	GSE2585_CD80_HIGH_VS_LOW_MTEC_DN		92	-0.2784	-0.918795	0.684211	0.957109	1	1067	tags=17%, list=10%, signal=19%
GSE15930_NAIVE_VS_72H_IN_VITRO_STIM_IFNAB_CD8_TCELL_UP	GSE15930_NAIVE_VS_72H_IN_VITRO_STIM_IFNAB_CD8_TCELL_UP		127	-0.264622	-0.918339	0.712	0.958152	1	456	tags=7%, list=4%, signal=7%
GSE34156_NOD2_LIGAND_VS_TLR1_TLR2_LIGAND_24H_TREATED_MONOCYTE_UP	GSE34156_NOD2_LIGAND_VS_TLR1_TLR2_LIGAND_24H_TREATED_MONOCYTE_UP		91	-0.282487	-0.91813	0.682657	0.958266	1	1053	tags=18%, list=10%, signal=19%
GSE26669_CTRL_VS_COSTIM_BLOCK_MLR_CD4_TCELL_DN	GSE26669_CTRL_VS_COSTIM_BLOCK_MLR_CD4_TCELL_DN		154	-0.25933	-0.917994	0.712329	0.958104	1	898	tags=10%, list=9%, signal=11%
GSE17974_2.5H_VS_72H_IL4_AND_ANTI_IL12_ACT_CD4_TCELL_DN	GSE17974_2.5H_VS_72H_IL4_AND_ANTI_IL12_ACT_CD4_TCELL_DN		143	-0.263263	-0.917877	0.711934	0.957862	1	1221	tags=17%, list=12%, signal=20%
GSE41867_DAY6_EFFECTOR_VS_DAY30_EXHAUSTED_CD8_TCELL_LCMV_CLONE13_DN	GSE41867_DAY6_EFFECTOR_VS_DAY30_EXHAUSTED_CD8_TCELL_LCMV_CLONE13_DN		172	-0.25712	-0.917755	0.753192	0.957656	1	611	tags=6%, list=6%, signal=6%
GSE13738_RESTING_VS_TCR_ACTIVATED_CD4_TCELL_UP	GSE13738_RESTING_VS_TCR_ACTIVATED_CD4_TCELL_UP		122	-0.269843	-0.917721	0.710938	0.957085	1	1928	tags=23%, list=19%, signal=28%
GSE45365_HEALTHY_VS_MCMV_INFECTION_CD11B_DC_UP	GSE45365_HEALTHY_VS_MCMV_INFECTION_CD11B_DC_UP		119	-0.266128	-0.91724	0.728522	0.958209	1	1374	tags=16%, list=13%, signal=18%
GAVISH_3CA_METAPROGRAM_FIBROBLASTS_INTERFERON	GAVISH_3CA_METAPROGRAM_FIBROBLASTS_INTERFERON		24	-0.363382	-0.917158	0.582697	0.957843	1	846	tags=21%, list=8%, signal=23%
GSE5589_IL6_KO_VS_IL10_KO_LPS_AND_IL6_STIM_MACROPHAGE_45MIN_UP	GSE5589_IL6_KO_VS_IL10_KO_LPS_AND_IL6_STIM_MACROPHAGE_45MIN_UP		153	-0.2589	-0.915628	0.755102	0.963317	1	1537	tags=23%, list=15%, signal=27%
MORF_ETV3	MORF_ETV3		27	-0.347933	-0.915372	0.561275	0.963632	1	761	tags=19%, list=7%, signal=20%
GSE39022_LN_VS_SPLEEN_DC_DN	GSE39022_LN_VS_SPLEEN_DC_DN		152	-0.259313	-0.915349	0.75641	0.963021	1	1558	tags=16%, list=15%, signal=18%
MODULE_113	MODULE_113		28	-0.353637	-0.915183	0.582474	0.962955	1	648	tags=25%, list=6%, signal=27%
GSE7509_DC_VS_MONOCYTE_WITH_FCGRIIB_STIM_DN	GSE7509_DC_VS_MONOCYTE_WITH_FCGRIIB_STIM_DN		141	-0.261854	-0.914889	0.721804	0.963384	1	1208	tags=17%, list=12%, signal=19%
GSE3039_ALPHABETA_CD8_TCELL_VS_B1_BCELL_UP	GSE3039_ALPHABETA_CD8_TCELL_VS_B1_BCELL_UP		150	-0.261729	-0.914836	0.735772	0.9629	1	416	tags=7%, list=4%, signal=8%
GSE7568_IL4_TGFB_DEXAMETHASONE_VS_IL4_TGFB_TREATED_MACROPHAGE_DN	GSE7568_IL4_TGFB_DEXAMETHASONE_VS_IL4_TGFB_TREATED_MACROPHAGE_DN		148	-0.258759	-0.914168	0.761538	0.964884	1	1046	tags=11%, list=10%, signal=13%
GSE12003_4D_VS_8D_CULTURE_BM_PROGENITOR_DN	GSE12003_4D_VS_8D_CULTURE_BM_PROGENITOR_DN		98	-0.279048	-0.91413	0.70903	0.964352	1	2119	tags=30%, list=21%, signal=37%
GCM_BMPR2	GCM_BMPR2		74	-0.284066	-0.913636	0.666667	0.965623	1	1526	tags=15%, list=15%, signal=17%
GSE37532_VISCERAL_ADIPOSE_TISSUE_VS_LN_DERIVED_TCONV_CD4_TCELL_DN	GSE37532_VISCERAL_ADIPOSE_TISSUE_VS_LN_DERIVED_TCONV_CD4_TCELL_DN		23	-0.369297	-0.913125	0.593264	0.966941	1	592	tags=22%, list=6%, signal=23%
GSE3982_DC_VS_MAC_UP	GSE3982_DC_VS_MAC_UP		131	-0.258132	-0.912902	0.729839	0.96707	1	1501	tags=22%, list=15%, signal=26%
NAKAYA_MYELOID_DENDRITIC_CELL_FLUMIST_AGE_18_50YO_7DY_DN	NAKAYA_MYELOID_DENDRITIC_CELL_FLUMIST_AGE_18_50YO_7DY_DN		210	-0.251122	-0.912861	0.756881	0.966529	1	1428	tags=16%, list=14%, signal=18%
GSE20366_EX_VIVO_VS_HOMEOSTATIC_CONVERSION_TREG_UP	GSE20366_EX_VIVO_VS_HOMEOSTATIC_CONVERSION_TREG_UP		158	-0.253684	-0.91283	0.754386	0.965945	1	907	tags=11%, list=9%, signal=12%
GSE36888_STAT5_AB_KNOCKIN_VS_WT_TCELL_IL2_TREATED_6H_UP	GSE36888_STAT5_AB_KNOCKIN_VS_WT_TCELL_IL2_TREATED_6H_UP		139	-0.261617	-0.912356	0.733871	0.967049	1	1591	tags=21%, list=16%, signal=24%
GNF2_GSTM1	GNF2_GSTM1		31	-0.333538	-0.911698	0.564767	0.9689	1	933	tags=26%, list=9%, signal=28%
GSE22886_NAIVE_CD4_TCELL_VS_48H_ACT_TH2_UP	GSE22886_NAIVE_CD4_TCELL_VS_48H_ACT_TH2_UP		136	-0.256259	-0.911644	0.730769	0.968434	1	1140	tags=16%, list=11%, signal=18%
GSE11367_CTRL_VS_IL17_TREATED_SMOOTH_MUSCLE_CELL_DN	GSE11367_CTRL_VS_IL17_TREATED_SMOOTH_MUSCLE_CELL_DN		51	-0.304562	-0.91082	0.661808	0.970948	1	856	tags=20%, list=8%, signal=21%
GSE27291_0H_VS_6H_STIM_GAMMADELTA_TCELL_UP	GSE27291_0H_VS_6H_STIM_GAMMADELTA_TCELL_UP		116	-0.266588	-0.910749	0.732075	0.970537	1	1430	tags=17%, list=14%, signal=20%
GSE29618_PRE_VS_DAY7_FLU_VACCINE_MONOCYTE_UP	GSE29618_PRE_VS_DAY7_FLU_VACCINE_MONOCYTE_UP		93	-0.274952	-0.910355	0.651007	0.971288	1	1517	tags=22%, list=15%, signal=25%
GSE13485_DAY1_VS_DAY7_YF17D_VACCINE_PBMC_DN	GSE13485_DAY1_VS_DAY7_YF17D_VACCINE_PBMC_DN		137	-0.264658	-0.910024	0.688	0.97191	1	1299	tags=20%, list=13%, signal=23%
GSE26488_CTRL_VS_PEPTIDE_INJECTION_OT2_THYMOCYTE_UP	GSE26488_CTRL_VS_PEPTIDE_INJECTION_OT2_THYMOCYTE_UP		90	-0.273058	-0.909762	0.675241	0.972189	1	990	tags=16%, list=10%, signal=17%
QI_PBMC_ZOSTAVAX_AGE_50_75YO_CORRELATED_WITH_CONTRACTION_OF_VZV_SPECIFIC_T_CELLS_PEAK_TO_28DY_AT_1DYPOSITIVE	QI_PBMC_ZOSTAVAX_AGE_50_75YO_CORRELATED_WITH_CONTRACTION_OF_VZV_SPECIFIC_T_CELLS_PEAK_TO_28DY_AT_1DYPOSITIVE		224	-0.252877	-0.909678	0.806931	0.971805	1	1829	tags=22%, list=18%, signal=26%
GSE25123_IL4_VS_IL4_AND_ROSIGLITAZONE_STIM_PPARG_KO_MACROPHAGE_DAY10_UP	GSE25123_IL4_VS_IL4_AND_ROSIGLITAZONE_STIM_PPARG_KO_MACROPHAGE_DAY10_UP		99	-0.272987	-0.908869	0.709343	0.974231	1	382	tags=6%, list=4%, signal=6%
GSE1460_DP_THYMOCYTE_VS_NAIVE_CD4_TCELL_ADULT_BLOOD_UP	GSE1460_DP_THYMOCYTE_VS_NAIVE_CD4_TCELL_ADULT_BLOOD_UP		154	-0.25692	-0.908277	0.752252	0.975727	1	1621	tags=21%, list=16%, signal=24%
GSE2770_UNTREATED_VS_IL4_TREATED_ACT_CD4_TCELL_2H_UP	GSE2770_UNTREATED_VS_IL4_TREATED_ACT_CD4_TCELL_2H_UP		131	-0.262505	-0.907804	0.744	0.976828	1	1504	tags=19%, list=15%, signal=22%
GSE45365_HEALTHY_VS_MCMV_INFECTION_CD11B_DC_IFNAR_KO_UP	GSE45365_HEALTHY_VS_MCMV_INFECTION_CD11B_DC_IFNAR_KO_UP		120	-0.265877	-0.907446	0.721612	0.977513	1	1111	tags=16%, list=11%, signal=18%
GSE2405_0H_VS_1.5H_A_PHAGOCYTOPHILUM_STIM_NEUTROPHIL_DN	GSE2405_0H_VS_1.5H_A_PHAGOCYTOPHILUM_STIM_NEUTROPHIL_DN		165	-0.253049	-0.906895	0.75641	0.978965	1	759	tags=7%, list=7%, signal=8%
MODULE_277	MODULE_277		47	-0.309695	-0.90665	0.644118	0.979195	1	3547	tags=51%, list=35%, signal=78%
GSE3982_EOSINOPHIL_VS_CENT_MEMORY_CD4_TCELL_DN	GSE3982_EOSINOPHIL_VS_CENT_MEMORY_CD4_TCELL_DN		146	-0.259967	-0.906574	0.743802	0.978763	1	1472	tags=15%, list=14%, signal=17%
GSE39110_DAY3_VS_DAY6_POST_IMMUNIZATION_CD8_TCELL_WITH_IL2_TREATMENT_UP	GSE39110_DAY3_VS_DAY6_POST_IMMUNIZATION_CD8_TCELL_WITH_IL2_TREATMENT_UP		146	-0.258962	-0.905614	0.709544	0.981629	1	2075	tags=31%, list=20%, signal=38%
GSE22601_DOUBLE_POSITIVE_VS_CD8_SINGLE_POSITIVE_THYMOCYTE_UP	GSE22601_DOUBLE_POSITIVE_VS_CD8_SINGLE_POSITIVE_THYMOCYTE_UP		158	-0.256852	-0.905315	0.739496	0.982099	1	931	tags=14%, list=9%, signal=15%
GSE2128_C57BL6_VS_NOD_CD4CD8_DP_THYMOCYTE_DN	GSE2128_C57BL6_VS_NOD_CD4CD8_DP_THYMOCYTE_DN		142	-0.257135	-0.905254	0.77551	0.981652	1	390	tags=7%, list=4%, signal=7%
GSE17974_CTRL_VS_ACT_IL4_AND_ANTI_IL12_1H_CD4_TCELL_UP	GSE17974_CTRL_VS_ACT_IL4_AND_ANTI_IL12_1H_CD4_TCELL_UP		117	-0.263514	-0.904655	0.752613	0.983146	1	411	tags=8%, list=4%, signal=8%
GSE29615_CTRL_VS_DAY3_LAIV_IFLU_VACCINE_PBMC_DN	GSE29615_CTRL_VS_DAY3_LAIV_IFLU_VACCINE_PBMC_DN		110	-0.264564	-0.904144	0.748299	0.984308	1	2026	tags=25%, list=20%, signal=30%
GSE38681_WT_VS_LYL1_KO_LYMPHOID_PRIMED_MULTIPOTENT_PROGENITOR_DN	GSE38681_WT_VS_LYL1_KO_LYMPHOID_PRIMED_MULTIPOTENT_PROGENITOR_DN		137	-0.260927	-0.904078	0.776062	0.983836	1	715	tags=9%, list=7%, signal=10%
GSE21927_SPLENIC_VS_TUMOR_MONOCYTES_FROM_C26GM_TUMOROUS_MICE_BALBC_DN	GSE21927_SPLENIC_VS_TUMOR_MONOCYTES_FROM_C26GM_TUMOROUS_MICE_BALBC_DN		153	-0.25644	-0.904022	0.752101	0.983308	1	1646	tags=18%, list=16%, signal=21%
MORF_PRDX3	MORF_PRDX3		72	-0.287344	-0.903792	0.694444	0.983476	1	2841	tags=32%, list=28%, signal=44%
NAKAYA_B_CELL_FLUMIST_AGE_18_50YO_7DY_UP	NAKAYA_B_CELL_FLUMIST_AGE_18_50YO_7DY_UP		370	-0.237765	-0.903431	0.860465	0.9841	1	1175	tags=12%, list=12%, signal=13%
GSE360_CTRL_VS_T_GONDII_MAC_UP	GSE360_CTRL_VS_T_GONDII_MAC_UP		156	-0.253449	-0.902754	0.739623	0.985833	1	806	tags=10%, list=8%, signal=11%
GSE17974_0H_VS_4H_IN_VITRO_ACT_CD4_TCELL_DN	GSE17974_0H_VS_4H_IN_VITRO_ACT_CD4_TCELL_DN		145	-0.257788	-0.902701	0.762097	0.985347	1	627	tags=7%, list=6%, signal=7%
KRAS.300_UP.V1_DN	KRAS.300_UP.V1_DN		41	-0.316937	-0.902513	0.640957	0.985336	1	937	tags=22%, list=9%, signal=24%
GSE27786_LIN_NEG_VS_ERYTHROBLAST_UP	GSE27786_LIN_NEG_VS_ERYTHROBLAST_UP		166	-0.25162	-0.901635	0.794643	0.987827	1	1183	tags=13%, list=12%, signal=15%
GSE39820_CTRL_VS_IL1B_IL6_CD4_TCELL_UP	GSE39820_CTRL_VS_IL1B_IL6_CD4_TCELL_UP		153	-0.259448	-0.901249	0.751111	0.988488	1	1596	tags=20%, list=16%, signal=24%
GSE34156_UNTREATED_VS_6H_NOD2_AND_TLR1_TLR2_LIGAND_TREATED_MONOCYTE_DN	GSE34156_UNTREATED_VS_6H_NOD2_AND_TLR1_TLR2_LIGAND_TREATED_MONOCYTE_DN		111	-0.267689	-0.900564	0.699647	0.990275	1	967	tags=14%, list=9%, signal=15%
GSE12845_IGD_NEG_BLOOD_VS_NAIVE_TONSIL_BCELL_DN	GSE12845_IGD_NEG_BLOOD_VS_NAIVE_TONSIL_BCELL_DN		145	-0.252284	-0.900465	0.804688	0.989928	1	1605	tags=20%, list=16%, signal=23%
GSE3982_MAST_CELL_VS_BASOPHIL_DN	GSE3982_MAST_CELL_VS_BASOPHIL_DN		148	-0.256827	-0.899849	0.763052	0.991514	1	1720	tags=24%, list=17%, signal=29%
GSE27786_ERYTHROBLAST_VS_MONO_MAC_DN	GSE27786_ERYTHROBLAST_VS_MONO_MAC_DN		167	-0.251286	-0.898784	0.80543	0.994611	1	1699	tags=16%, list=17%, signal=19%
GSE13493_DP_VS_CD8POS_THYMOCYTE_DN	GSE13493_DP_VS_CD8POS_THYMOCYTE_DN		143	-0.259586	-0.897099	0.775424	0.999941	1	1129	tags=15%, list=11%, signal=16%
GSE41867_NAIVE_VS_DAY8_LCMV_EFFECTOR_CD8_TCELL_UP	GSE41867_NAIVE_VS_DAY8_LCMV_EFFECTOR_CD8_TCELL_UP		168	-0.251663	-0.897014	0.841629	0.99953	1	2832	tags=27%, list=28%, signal=36%
GSE11864_UNTREATED_VS_CSF1_IN_MAC_DN	GSE11864_UNTREATED_VS_CSF1_IN_MAC_DN		139	-0.255319	-0.896468	0.797101	1	1	973	tags=11%, list=10%, signal=12%
MORF_ANP32B	MORF_ANP32B		160	-0.250655	-0.896411	0.797357	1	1	3936	tags=48%, list=39%, signal=77%
MODULE_325	MODULE_325		38	-0.32176	-0.896392	0.654494	0.99962	1	1046	tags=18%, list=10%, signal=20%
GSE3982_NEUTROPHIL_VS_TH2_DN	GSE3982_NEUTROPHIL_VS_TH2_DN		158	-0.25286	-0.896352	0.790875	0.99905	1	1897	tags=20%, list=19%, signal=24%
DHIMAN_PBMC_ATTENUVAX_AGE_15_25YO_SUBQ_7_OR_14DY_UP	DHIMAN_PBMC_ATTENUVAX_AGE_15_25YO_SUBQ_7_OR_14DY_UP		32	-0.332872	-0.895564	0.629243	1	1	1303	tags=22%, list=13%, signal=25%
GSE15330_WT_VS_IKAROS_KO_HSC_UP	GSE15330_WT_VS_IKAROS_KO_HSC_UP		158	-0.252148	-0.895483	0.768889	1	1	1515	tags=15%, list=15%, signal=18%
GSE5099_UNSTIM_VS_MCSF_TREATED_MONOCYTE_DAY3_UP	GSE5099_UNSTIM_VS_MCSF_TREATED_MONOCYTE_DAY3_UP		140	-0.254236	-0.895449	0.774193	1	1	1263	tags=13%, list=12%, signal=14%
GSE17721_CTRL_VS_LPS_12H_BMDC_UP	GSE17721_CTRL_VS_LPS_12H_BMDC_UP		148	-0.256181	-0.894639	0.806723	1	1	1497	tags=18%, list=15%, signal=20%
GCM_TPT1	GCM_TPT1		53	-0.298169	-0.894639	0.667742	1	1	4441	tags=66%, list=44%, signal=116%
FRANCO_BLOOD_SANOFI_PASTEUR_SA_INACTIVATED_INFLUENZA_VACCINE_CORRELATED_WITH_ANTIBODY_RESPONSE_AGE_18_40YO_14DY_POSITIVE	FRANCO_BLOOD_SANOFI_PASTEUR_SA_INACTIVATED_INFLUENZA_VACCINE_CORRELATED_WITH_ANTIBODY_RESPONSE_AGE_18_40YO_14DY_POSITIVE		19	-0.376484	-0.89456	0.614815	1	1	2157	tags=32%, list=21%, signal=40%
GSE369_SOCS3_KO_VS_WT_LIVER_DN	GSE369_SOCS3_KO_VS_WT_LIVER_DN		155	-0.25396	-0.894457	0.825532	1	1	2249	tags=30%, list=22%, signal=37%
GSE14000_TRANSLATED_RNA_VS_MRNA_16H_LPS_DC_UP	GSE14000_TRANSLATED_RNA_VS_MRNA_16H_LPS_DC_UP		100	-0.266747	-0.894435	0.732639	1	1	836	tags=12%, list=8%, signal=13%
GSE13738_RESTING_VS_BYSTANDER_ACTIVATED_CD4_TCELL_UP	GSE13738_RESTING_VS_BYSTANDER_ACTIVATED_CD4_TCELL_UP		110	-0.267827	-0.894312	0.751908	1	1	1135	tags=15%, list=11%, signal=16%
GSE17721_PAM3CSK4_VS_GADIQUIMOD_0.5H_BMDC_DN	GSE17721_PAM3CSK4_VS_GADIQUIMOD_0.5H_BMDC_DN		140	-0.256668	-0.894199	0.817844	0.999745	1	1740	tags=17%, list=17%, signal=20%
GAVISH_3CA_MALIGNANT_METAPROGRAM_31_ALVEOLAR	GAVISH_3CA_MALIGNANT_METAPROGRAM_31_ALVEOLAR		18	-0.370973	-0.893073	0.597561	1	1	682	tags=33%, list=7%, signal=36%
GSE25088_ROSIGLITAZONE_VS_IL4_AND_ROSIGLITAZONE_STIM_MACROPHAGE_DAY10_DN	GSE25088_ROSIGLITAZONE_VS_IL4_AND_ROSIGLITAZONE_STIM_MACROPHAGE_DAY10_DN		146	-0.257309	-0.891965	0.783465	1	1	1158	tags=16%, list=11%, signal=18%
GSE360_L_MAJOR_VS_M_TUBERCULOSIS_DC_DN	GSE360_L_MAJOR_VS_M_TUBERCULOSIS_DC_DN		117	-0.262737	-0.891726	0.783465	1	1	1265	tags=16%, list=12%, signal=18%
GSE7460_CTRL_VS_TGFB_TREATED_ACT_FOXP3_HET_TCONV_UP	GSE7460_CTRL_VS_TGFB_TREATED_ACT_FOXP3_HET_TCONV_UP		155	-0.252067	-0.891185	0.838843	1	1	724	tags=6%, list=7%, signal=7%
GNF2_SPTA1	GNF2_SPTA1		46	-0.305664	-0.890947	0.684971	1	1	646	tags=13%, list=6%, signal=14%
GSE9316_CD4_TCELL_BALBC_VS_TH17_ENRI_CD4_TCELL_SKG_PMA_IONO_STIM_FR4NEG_DN	GSE9316_CD4_TCELL_BALBC_VS_TH17_ENRI_CD4_TCELL_SKG_PMA_IONO_STIM_FR4NEG_DN		141	-0.253411	-0.890722	0.795367	1	1	1385	tags=13%, list=14%, signal=15%
GSE17721_0.5H_VS_4H_CPG_BMDC_UP	GSE17721_0.5H_VS_4H_CPG_BMDC_UP		174	-0.252028	-0.890691	0.821429	1	1	2072	tags=24%, list=20%, signal=29%
GSE36476_CTRL_VS_TSST_ACT_40H_MEMORY_CD4_TCELL_YOUNG_DN	GSE36476_CTRL_VS_TSST_ACT_40H_MEMORY_CD4_TCELL_YOUNG_DN		161	-0.250539	-0.890414	0.806723	1	1	1621	tags=21%, list=16%, signal=25%
GSE21670_IL6_VS_TGFB_AND_IL6_TREATED_STAT3_KO_CD4_TCELL_UP	GSE21670_IL6_VS_TGFB_AND_IL6_TREATED_STAT3_KO_CD4_TCELL_UP		168	-0.252517	-0.890408	0.795455	1	1	2500	tags=32%, list=24%, signal=42%
GSE34217_MIR17_92_OVEREXPRESS_VS_WT_ACT_CD8_TCELL_UP	GSE34217_MIR17_92_OVEREXPRESS_VS_WT_ACT_CD8_TCELL_UP		57	-0.294049	-0.89026	0.698113	1	1	1205	tags=12%, list=12%, signal=14%
GSE6259_BCELL_VS_CD4_TCELL_UP	GSE6259_BCELL_VS_CD4_TCELL_UP		127	-0.258701	-0.889917	0.756364	1	1	1312	tags=16%, list=13%, signal=18%
GSE14308_TH17_VS_INDUCED_TREG_UP	GSE14308_TH17_VS_INDUCED_TREG_UP		156	-0.249269	-0.889386	0.806034	1	1	2340	tags=29%, list=23%, signal=38%
GSE34392_ST2_KO_VS_WT_DAY8_LCMV_EFFECTOR_CD8_TCELL_UP	GSE34392_ST2_KO_VS_WT_DAY8_LCMV_EFFECTOR_CD8_TCELL_UP		159	-0.250923	-0.888085	0.805907	1	1	1873	tags=22%, list=18%, signal=27%
GSE21927_UNTREATED_VS_GMCSF_GCSF_TREATED_BONE_MARROW_UP	GSE21927_UNTREATED_VS_GMCSF_GCSF_TREATED_BONE_MARROW_UP		133	-0.255996	-0.888035	0.753968	1	1	1779	tags=21%, list=17%, signal=25%
GSE24574_BCL6_HIGH_TFH_VS_TFH_CD4_TCELL_DN	GSE24574_BCL6_HIGH_TFH_VS_TFH_CD4_TCELL_DN		161	-0.252987	-0.887718	0.823529	1	1	1110	tags=16%, list=11%, signal=18%
GNF2_ITGAL	GNF2_ITGAL		40	-0.309054	-0.887541	0.674797	1	1	1909	tags=38%, list=19%, signal=46%
MORF_CUL1	MORF_CUL1		68	-0.278512	-0.886635	0.719745	1	1	3618	tags=40%, list=35%, signal=61%
GSE22886_UNSTIM_VS_IL2_STIM_NKCELL_UP	GSE22886_UNSTIM_VS_IL2_STIM_NKCELL_UP		132	-0.253875	-0.886028	0.782258	1	1	398	tags=7%, list=4%, signal=7%
GNF2_TST	GNF2_TST		30	-0.334176	-0.885466	0.645333	1	1	933	tags=23%, list=9%, signal=26%
GSE17721_CTRL_VS_PAM3CSK4_4H_BMDC_UP	GSE17721_CTRL_VS_PAM3CSK4_4H_BMDC_UP		150	-0.249603	-0.885398	0.845529	1	1	1736	tags=20%, list=17%, signal=24%
GSE3982_MAC_VS_TH1_DN	GSE3982_MAC_VS_TH1_DN		149	-0.251156	-0.885324	0.824903	1	1	1264	tags=13%, list=12%, signal=15%
GNF2_MYD88	GNF2_MYD88		51	-0.295738	-0.88496	0.713896	1	1	1471	tags=24%, list=14%, signal=27%
MATSUMIYA_PBMC_MODIFIED_VACCINIA_ANKARA_VACCINE_AGE_18_55YO_2DY_UP	MATSUMIYA_PBMC_MODIFIED_VACCINIA_ANKARA_VACCINE_AGE_18_55YO_2DY_UP		25	-0.341185	-0.884753	0.636591	1	1	846	tags=24%, list=8%, signal=26%
GSE22935_24H_VS_48H_MBOVIS_BCG_STIM_MACROPHAGE_UP	GSE22935_24H_VS_48H_MBOVIS_BCG_STIM_MACROPHAGE_UP		121	-0.257559	-0.882775	0.808594	1	1	684	tags=9%, list=7%, signal=10%
GSE25123_CTRL_VS_IL4_AND_ROSIGLITAZONE_STIM_MACROPHAGE_DN	GSE25123_CTRL_VS_IL4_AND_ROSIGLITAZONE_STIM_MACROPHAGE_DN		109	-0.261875	-0.882704	0.774319	1	1	1246	tags=12%, list=12%, signal=13%
GSE5542_UNTREATED_VS_IFNA_TREATED_EPITHELIAL_CELLS_24H_DN	GSE5542_UNTREATED_VS_IFNA_TREATED_EPITHELIAL_CELLS_24H_DN		132	-0.254746	-0.881962	0.840816	1	1	557	tags=8%, list=5%, signal=8%
GSE17721_CPG_VS_GARDIQUIMOD_1H_BMDC_UP	GSE17721_CPG_VS_GARDIQUIMOD_1H_BMDC_UP		138	-0.252488	-0.881865	0.82397	1	1	2004	tags=25%, list=20%, signal=30%
GSE13411_IGM_MEMORY_BCELL_VS_PLASMA_CELL_DN	GSE13411_IGM_MEMORY_BCELL_VS_PLASMA_CELL_DN		104	-0.263196	-0.88164	0.78626	1	1	1514	tags=24%, list=15%, signal=28%
GSE17721_CTRL_VS_PAM3CSK4_24H_BMDC_UP	GSE17721_CTRL_VS_PAM3CSK4_24H_BMDC_UP		143	-0.254116	-0.881616	0.842742	1	1	1657	tags=20%, list=16%, signal=23%
GAVISH_3CA_METAPROGRAM_B_CELLS_PROGENITOR	GAVISH_3CA_METAPROGRAM_B_CELLS_PROGENITOR		30	-0.331056	-0.879895	0.675141	1	1	593	tags=17%, list=6%, signal=18%
GSE9988_LPS_VS_VEHICLE_TREATED_MONOCYTE_DN	GSE9988_LPS_VS_VEHICLE_TREATED_MONOCYTE_DN		158	-0.247374	-0.878816	0.837945	1	1	1470	tags=17%, list=14%, signal=20%
GSE17974_CTRL_VS_ACT_IL4_AND_ANTI_IL12_1H_CD4_TCELL_DN	GSE17974_CTRL_VS_ACT_IL4_AND_ANTI_IL12_1H_CD4_TCELL_DN		129	-0.251314	-0.878388	0.78	1	1	811	tags=11%, list=8%, signal=12%
GSE13547_WT_VS_ZFX_KO_BCELL_DN	GSE13547_WT_VS_ZFX_KO_BCELL_DN		133	-0.255547	-0.878306	0.810036	1	1	2228	tags=33%, list=22%, signal=42%
GCM_RING1	GCM_RING1		58	-0.28284	-0.878186	0.745562	1	1	1451	tags=19%, list=14%, signal=22%
GSE17974_CTRL_VS_ACT_IL4_AND_ANTI_IL12_24H_CD4_TCELL_DN	GSE17974_CTRL_VS_ACT_IL4_AND_ANTI_IL12_24H_CD4_TCELL_DN		164	-0.247523	-0.878114	0.869369	1	1	758	tags=6%, list=7%, signal=6%
GSE35543_IN_VITRO_ITREG_VS_CONVERTED_EX_ITREG_UP	GSE35543_IN_VITRO_ITREG_VS_CONVERTED_EX_ITREG_UP		151	-0.247003	-0.878089	0.790984	1	1	2248	tags=36%, list=22%, signal=45%
GAVISH_3CA_MALIGNANT_METAPROGRAM_3_CELL_CYLCE_HMG_RICH	GAVISH_3CA_MALIGNANT_METAPROGRAM_3_CELL_CYLCE_HMG_RICH		35	-0.316116	-0.877472	0.702381	1	1	2048	tags=29%, list=20%, signal=36%
MODULE_93	MODULE_93		110	-0.260263	-0.877247	0.771812	1	1	772	tags=12%, list=8%, signal=13%
GSE43955_1H_VS_42H_ACT_CD4_TCELL_UP	GSE43955_1H_VS_42H_ACT_CD4_TCELL_UP		138	-0.251281	-0.877075	0.851711	1	1	1544	tags=16%, list=15%, signal=19%
GSE23114_PERITONEAL_CAVITY_B1A_BCELL_VS_SPLEEN_BCELL_UP	GSE23114_PERITONEAL_CAVITY_B1A_BCELL_VS_SPLEEN_BCELL_UP		78	-0.277184	-0.876356	0.726688	1	1	967	tags=17%, list=9%, signal=18%
GSE17721_POLYIC_VS_CPG_24H_BMDC_UP	GSE17721_POLYIC_VS_CPG_24H_BMDC_UP		137	-0.252126	-0.874947	0.84083	1	1	1442	tags=18%, list=14%, signal=21%
GSE17721_CTRL_VS_PAM3CSK4_12H_BMDC_UP	GSE17721_CTRL_VS_PAM3CSK4_12H_BMDC_UP		154	-0.247513	-0.874807	0.8107	1	1	1666	tags=23%, list=16%, signal=27%
GSE31082_DP_VS_CD4_SP_THYMOCYTE_UP	GSE31082_DP_VS_CD4_SP_THYMOCYTE_UP		158	-0.247329	-0.874674	0.827451	1	1	1819	tags=18%, list=18%, signal=22%
GSE17721_POLYIC_VS_GARDIQUIMOD_6H_BMDC_UP	GSE17721_POLYIC_VS_GARDIQUIMOD_6H_BMDC_UP		148	-0.253161	-0.874277	0.821862	1	1	1369	tags=18%, list=13%, signal=21%
GSE41978_ID2_KO_VS_ID2_KO_AND_BIM_KO_KLRG1_LOW_EFFECTOR_CD8_TCELL_DN	GSE41978_ID2_KO_VS_ID2_KO_AND_BIM_KO_KLRG1_LOW_EFFECTOR_CD8_TCELL_DN		142	-0.251185	-0.873241	0.819743	1	1	3096	tags=37%, list=30%, signal=52%
GSE35685_CD34POS_CD38NEG_VS_CD34POS_CD10NEG_CD62LPOS_BONE_MARROW_UP	GSE35685_CD34POS_CD38NEG_VS_CD34POS_CD10NEG_CD62LPOS_BONE_MARROW_UP		163	-0.24668	-0.873043	0.86087	1	1	1267	tags=16%, list=12%, signal=18%
GSE8621_UNSTIM_VS_LPS_PRIMED_UNSTIM_MACROPHAGE_DN	GSE8621_UNSTIM_VS_LPS_PRIMED_UNSTIM_MACROPHAGE_DN		153	-0.248295	-0.873007	0.870079	1	1	2198	tags=26%, list=22%, signal=33%
GSE39820_CTRL_VS_TGFBETA3_IL6_IL23A_CD4_TCELL_UP	GSE39820_CTRL_VS_TGFBETA3_IL6_IL23A_CD4_TCELL_UP		167	-0.24471	-0.871777	0.877637	1	1	2515	tags=30%, list=25%, signal=39%
GSE41867_DAY8_VS_DAY15_LCMV_CLONE13_EFFECTOR_CD8_TCELL_UP	GSE41867_DAY8_VS_DAY15_LCMV_CLONE13_EFFECTOR_CD8_TCELL_UP		168	-0.245976	-0.871776	0.873362	1	1	2533	tags=27%, list=25%, signal=35%
GSE22601_IMMATURE_CD4_SINGLE_POSITIVE_VS_CD4_SINGLE_POSITIVE_THYMOCYTE_DN	GSE22601_IMMATURE_CD4_SINGLE_POSITIVE_VS_CD4_SINGLE_POSITIVE_THYMOCYTE_DN		123	-0.25187	-0.870929	0.813688	1	1	875	tags=10%, list=9%, signal=11%
MORF_SKP1A	MORF_SKP1A		167	-0.243758	-0.870865	0.853881	1	1	3194	tags=37%, list=31%, signal=52%
GSE2585_CTEC_VS_THYMIC_DC_UP	GSE2585_CTEC_VS_THYMIC_DC_UP		113	-0.256922	-0.870447	0.802867	1	1	1016	tags=12%, list=10%, signal=14%
GSE22443_IL2_VS_IL12_TREATED_ACT_CD8_TCELL_DN	GSE22443_IL2_VS_IL12_TREATED_ACT_CD8_TCELL_DN		163	-0.247668	-0.870241	0.852814	1	1	1685	tags=22%, list=17%, signal=26%
MORF_WNT1	MORF_WNT1		36	-0.322233	-0.870176	0.700549	1	1	834	tags=17%, list=8%, signal=18%
HALLMARK_DNA_REPAIR	HALLMARK_DNA_REPAIR		120	-0.252039	-0.86893	0.829787	1	1	2013	tags=18%, list=20%, signal=23%
GSE1925_CTRL_VS_24H_IFNG_STIM_IFNG_PRIMED_MACROPHAGE_DN	GSE1925_CTRL_VS_24H_IFNG_STIM_IFNG_PRIMED_MACROPHAGE_DN		151	-0.252332	-0.868854	0.829365	1	1	1572	tags=19%, list=15%, signal=22%
GSE22611_MUTANT_NOD2_TRANSDUCED_VS_CTRL_HEK293T_STIMULATED_WITH_MDP_6H_DN	GSE22611_MUTANT_NOD2_TRANSDUCED_VS_CTRL_HEK293T_STIMULATED_WITH_MDP_6H_DN		124	-0.254246	-0.868809	0.827815	1	1	864	tags=10%, list=8%, signal=10%
GSE16522_ANTI_CD3CD28_STIM_VS_UNSTIM_MEMORY_CD8_TCELL_DN	GSE16522_ANTI_CD3CD28_STIM_VS_UNSTIM_MEMORY_CD8_TCELL_DN		158	-0.243735	-0.868257	0.872428	1	1	2352	tags=27%, list=23%, signal=34%
GSE2770_IL12_VS_TGFB_AND_IL12_TREATED_ACT_CD4_TCELL_6H_UP	GSE2770_IL12_VS_TGFB_AND_IL12_TREATED_ACT_CD4_TCELL_6H_UP		88	-0.268159	-0.868143	0.774096	1	1	1102	tags=14%, list=11%, signal=15%
GSE36476_YOUNG_VS_OLD_DONOR_MEMORY_CD4_TCELL_40H_TSST_ACT_DN	GSE36476_YOUNG_VS_OLD_DONOR_MEMORY_CD4_TCELL_40H_TSST_ACT_DN		148	-0.247221	-0.867647	0.877863	1	1	557	tags=7%, list=5%, signal=8%
GSE339_EX_VIVO_VS_IN_CULTURE_CD8POS_DC_UP	GSE339_EX_VIVO_VS_IN_CULTURE_CD8POS_DC_UP		158	-0.244367	-0.867534	0.869919	1	1	1622	tags=17%, list=16%, signal=20%
GSE7768_OVA_WITH_LPS_VS_OVA_WITH_MPL_IMMUNIZED_MOUSE_WHOLE_SPLEEN_6H_DN	GSE7768_OVA_WITH_LPS_VS_OVA_WITH_MPL_IMMUNIZED_MOUSE_WHOLE_SPLEEN_6H_DN		121	-0.249753	-0.867214	0.825455	1	1	1090	tags=13%, list=11%, signal=15%
GSE17322_CD103_POS_VS_CD11B_HIGH_LUNG_DC_DN	GSE17322_CD103_POS_VS_CD11B_HIGH_LUNG_DC_DN		147	-0.243878	-0.867108	0.872	1	1	1125	tags=10%, list=11%, signal=11%
HARALAMBIEVA_PBMC_FLUARIX_AGE_50_74YO_CORR_WITH_28D_MEM_B_CELL_RESPONSE_AT_0DY_POSITIVE	HARALAMBIEVA_PBMC_FLUARIX_AGE_50_74YO_CORR_WITH_28D_MEM_B_CELL_RESPONSE_AT_0DY_POSITIVE		334	-0.228674	-0.866709	0.943662	1	1	1604	tags=14%, list=16%, signal=16%
GSE11973_MIR223_KOVS_WT_BONE_MARROW_NEUTROPHIL_DN	GSE11973_MIR223_KOVS_WT_BONE_MARROW_NEUTROPHIL_DN		145	-0.249339	-0.865566	0.854167	1	1	738	tags=7%, list=7%, signal=7%
GSE42088_UNINF_VS_LEISHMANIA_INF_DC_2H_DN	GSE42088_UNINF_VS_LEISHMANIA_INF_DC_2H_DN		140	-0.251058	-0.86513	0.84188	1	1	1118	tags=16%, list=11%, signal=17%
GSE1112_OT1_VS_HY_CD8AB_THYMOCYTE_RTOC_CULTURE_DN	GSE1112_OT1_VS_HY_CD8AB_THYMOCYTE_RTOC_CULTURE_DN		154	-0.247054	-0.86492	0.868421	1	1	1926	tags=17%, list=19%, signal=20%
MORF_PAPSS1	MORF_PAPSS1		91	-0.255761	-0.863501	0.84589	1	1	3711	tags=46%, list=36%, signal=72%
GSE6259_FLT3L_INDUCED_33D1_POS_DC_VS_BCELL_DN	GSE6259_FLT3L_INDUCED_33D1_POS_DC_VS_BCELL_DN		166	-0.241883	-0.862954	0.855932	1	1	1544	tags=19%, list=15%, signal=22%
GSE16385_IL4_VS_ROSIGLITAZONE_STIM_MACROPHAGE_DN	GSE16385_IL4_VS_ROSIGLITAZONE_STIM_MACROPHAGE_DN		85	-0.267213	-0.862811	0.798722	1	1	760	tags=9%, list=7%, signal=10%
GCM_MAX	GCM_MAX		31	-0.319782	-0.862289	0.696793	1	1	3614	tags=45%, list=35%, signal=70%
GNF2_NPM1	GNF2_NPM1		61	-0.278851	-0.861976	0.762048	1	1	3789	tags=44%, list=37%, signal=70%
GSE17721_LPS_VS_GARDIQUIMOD_16H_BMDC_UP	GSE17721_LPS_VS_GARDIQUIMOD_16H_BMDC_UP		128	-0.24854	-0.861976	0.856061	1	1	1277	tags=16%, list=13%, signal=18%
GSE46143_CTRL_VS_LMP2A_TRANSDUCED_CD10_POS_GC_BCELL_DN	GSE46143_CTRL_VS_LMP2A_TRANSDUCED_CD10_POS_GC_BCELL_DN		153	-0.248081	-0.861718	0.877729	1	1	982	tags=10%, list=10%, signal=11%
MORF_RAB6A	MORF_RAB6A		59	-0.280675	-0.860747	0.745562	1	1	3127	tags=39%, list=31%, signal=56%
GNF2_ELAC2	GNF2_ELAC2		40	-0.297269	-0.860338	0.757576	1	1	4023	tags=52%, list=39%, signal=86%
GSE18791_CTRL_VS_NEWCASTLE_VIRUS_DC_8H_DN	GSE18791_CTRL_VS_NEWCASTLE_VIRUS_DC_8H_DN		111	-0.253602	-0.859987	0.836806	1	1	1049	tags=15%, list=10%, signal=17%
GSE17974_1.5H_VS_72H_IL4_AND_ANTI_IL12_ACT_CD4_TCELL_UP	GSE17974_1.5H_VS_72H_IL4_AND_ANTI_IL12_ACT_CD4_TCELL_UP		157	-0.241729	-0.859517	0.884615	1	1	1001	tags=13%, list=10%, signal=14%
GSE3982_DC_VS_NKCELL_DN	GSE3982_DC_VS_NKCELL_DN		102	-0.255599	-0.859098	0.826241	1	1	1229	tags=16%, list=12%, signal=18%
GSE15624_CTRL_VS_3H_HALOFUGINONE_TREATED_CD4_TCELL_DN	GSE15624_CTRL_VS_3H_HALOFUGINONE_TREATED_CD4_TCELL_DN		125	-0.249591	-0.85847	0.844	1	1	1442	tags=15%, list=14%, signal=17%
GSE25146_UNSTIM_VS_HELIOBACTER_PYLORI_LPS_STIM_AGS_CELL_UP	GSE25146_UNSTIM_VS_HELIOBACTER_PYLORI_LPS_STIM_AGS_CELL_UP		159	-0.243202	-0.858176	0.886878	1	1	2031	tags=25%, list=20%, signal=30%
MORF_NME2	MORF_NME2		112	-0.255205	-0.857667	0.832753	1	1	3936	tags=47%, list=39%, signal=76%
GSE27859_DC_VS_CD11C_INT_F480_HI_MACROPHAGE_UP	GSE27859_DC_VS_CD11C_INT_F480_HI_MACROPHAGE_UP		165	-0.24094	-0.857577	0.886957	1	1	1991	tags=18%, list=20%, signal=22%
GSE45881_CXCR6HI_VS_CXCR1LO_COLONIC_LAMINA_PROPRIA_UP	GSE45881_CXCR6HI_VS_CXCR1LO_COLONIC_LAMINA_PROPRIA_UP		158	-0.239093	-0.856333	0.882353	1	1	2691	tags=30%, list=26%, signal=41%
GNF2_TYK2	GNF2_TYK2		32	-0.319652	-0.855966	0.736453	1	1	3588	tags=38%, list=35%, signal=58%
GSE13173_UNTREATED_VS_IL12_TREATED_ACT_CD8_TCELL_UP	GSE13173_UNTREATED_VS_IL12_TREATED_ACT_CD8_TCELL_UP		41	-0.301351	-0.855962	0.693182	1	1	577	tags=15%, list=6%, signal=15%
GNF2_TAL1	GNF2_TAL1		41	-0.299709	-0.85513	0.71978	1	1	1030	tags=17%, list=10%, signal=19%
GSE34006_WT_VS_A2AR_KO_TREG_DN	GSE34006_WT_VS_A2AR_KO_TREG_DN		127	-0.248834	-0.854884	0.882129	1	1	782	tags=10%, list=8%, signal=11%
NAKAYA_B_CELL_FLUARIX_FLUVIRIN_AGE_18_50YO_7DY_UP	NAKAYA_B_CELL_FLUARIX_FLUVIRIN_AGE_18_50YO_7DY_UP		279	-0.227774	-0.854801	0.941936	1	1	2036	tags=20%, list=20%, signal=25%
GSE27786_CD4_TCELL_VS_ERYTHTROBLAST_UP	GSE27786_CD4_TCELL_VS_ERYTHTROBLAST_UP		170	-0.23491	-0.854568	0.922764	1	1	1639	tags=16%, list=16%, signal=19%
GSE41867_NAIVE_VS_DAY6_LCMV_EFFECTOR_CD8_TCELL_DN	GSE41867_NAIVE_VS_DAY6_LCMV_EFFECTOR_CD8_TCELL_DN		165	-0.240551	-0.85428	0.885106	1	1	1787	tags=20%, list=18%, signal=24%
GSE10239_MEMORY_VS_KLRG1INT_EFF_CD8_TCELL_DN	GSE10239_MEMORY_VS_KLRG1INT_EFF_CD8_TCELL_DN		174	-0.23713	-0.85369	0.913793	1	1	1743	tags=20%, list=17%, signal=24%
GSE17721_POLYIC_VS_PAM3CSK4_4H_BMDC_UP	GSE17721_POLYIC_VS_PAM3CSK4_4H_BMDC_UP		156	-0.24033	-0.852863	0.866935	1	1	1790	tags=25%, list=18%, signal=30%
MORF_CDC2L5	MORF_CDC2L5		106	-0.254995	-0.852821	0.860294	1	1	801	tags=8%, list=8%, signal=9%
GSE2405_S_AUREUS_VS_UNTREATED_NEUTROPHIL_UP	GSE2405_S_AUREUS_VS_UNTREATED_NEUTROPHIL_UP		165	-0.240929	-0.852585	0.908257	1	1	1157	tags=12%, list=11%, signal=13%
GSE15750_WT_VS_TRAF6KO_DAY6_EFF_CD8_TCELL_UP	GSE15750_WT_VS_TRAF6KO_DAY6_EFF_CD8_TCELL_UP		132	-0.246161	-0.852363	0.87251	1	1	707	tags=10%, list=7%, signal=10%
GSE22611_UNSTIM_VS_6H_MDP_STIM_MUTANT_NOD2_TRANSDUCED_HEK293T_CELL_UP	GSE22611_UNSTIM_VS_6H_MDP_STIM_MUTANT_NOD2_TRANSDUCED_HEK293T_CELL_UP		147	-0.242105	-0.852201	0.906383	1	1	1315	tags=16%, list=13%, signal=18%
GSE17721_0.5H_VS_24H_POLYIC_BMDC_DN	GSE17721_0.5H_VS_24H_POLYIC_BMDC_DN		154	-0.243333	-0.851823	0.894515	1	1	811	tags=8%, list=8%, signal=9%
NRL_DN.V1_DN	NRL_DN.V1_DN		69	-0.268422	-0.851464	0.802395	1	1	867	tags=16%, list=8%, signal=17%
RB_P107_DN.V1_UP	RB_P107_DN.V1_UP		82	-0.263031	-0.851327	0.806122	1	1	2489	tags=35%, list=24%, signal=46%
GSE17721_CTRL_VS_GARDIQUIMOD_0.5H_BMDC_DN	GSE17721_CTRL_VS_GARDIQUIMOD_0.5H_BMDC_DN		125	-0.248895	-0.851297	0.894515	1	1	1407	tags=14%, list=14%, signal=16%
GSE17721_PAM3CSK4_VS_GADIQUIMOD_16H_BMDC_UP	GSE17721_PAM3CSK4_VS_GADIQUIMOD_16H_BMDC_UP		126	-0.248551	-0.851197	0.856604	1	1	1246	tags=16%, list=12%, signal=18%
GSE22886_NAIVE_CD4_TCELL_VS_DC_DN	GSE22886_NAIVE_CD4_TCELL_VS_DC_DN		163	-0.234741	-0.850545	0.9163	1	1	1162	tags=13%, list=11%, signal=15%
GCM_SMARCD1	GCM_SMARCD1		49	-0.287866	-0.850247	0.750725	1	1	1076	tags=14%, list=11%, signal=16%
GSE22935_UNSTIM_VS_12H_MBOVIS_BCG_STIM_MACROPHAGE_UP	GSE22935_UNSTIM_VS_12H_MBOVIS_BCG_STIM_MACROPHAGE_UP		166	-0.237986	-0.849476	0.902542	1	1	1831	tags=18%, list=18%, signal=22%
GSE17721_LPS_VS_POLYIC_4H_BMDC_DN	GSE17721_LPS_VS_POLYIC_4H_BMDC_DN		165	-0.236699	-0.849173	0.928571	1	1	825	tags=9%, list=8%, signal=10%
GSE14413_UNSTIM_VS_IFNB_STIM_NIH3T3_CELLS_UP	GSE14413_UNSTIM_VS_IFNB_STIM_NIH3T3_CELLS_UP		87	-0.260123	-0.849064	0.84466	1	1	1672	tags=23%, list=16%, signal=27%
GSE40274_CTRL_VS_FOXP3_TRANSDUCED_ACTIVATED_CD4_TCELL_UP	GSE40274_CTRL_VS_FOXP3_TRANSDUCED_ACTIVATED_CD4_TCELL_UP		154	-0.239031	-0.848956	0.931727	1	1	2378	tags=33%, list=23%, signal=43%
MORF_RAN	MORF_RAN		210	-0.232315	-0.848665	0.911628	1	1	3194	tags=34%, list=31%, signal=49%
PDGF_UP.V1_UP	PDGF_UP.V1_UP		109	-0.255497	-0.848496	0.837736	1	1	776	tags=10%, list=8%, signal=11%
MODULE_108	MODULE_108		16	-0.3618	-0.847973	0.694639	1	1	956	tags=31%, list=9%, signal=34%
GAVISH_3CA_METAPROGRAM_EPITHELIAL_METABOLISM_KIDNEY_2	GAVISH_3CA_METAPROGRAM_EPITHELIAL_METABOLISM_KIDNEY_2		21	-0.351485	-0.847458	0.704156	1	1	677	tags=14%, list=7%, signal=15%
MORF_ESPL1	MORF_ESPL1		55	-0.279269	-0.847232	0.800633	1	1	2376	tags=22%, list=23%, signal=28%
GSE17721_0.5H_VS_24H_CPG_BMDC_UP	GSE17721_0.5H_VS_24H_CPG_BMDC_UP		139	-0.241622	-0.8467	0.914634	1	1	1613	tags=22%, list=16%, signal=26%
GSE15930_STIM_VS_STIM_AND_TRICHOSTATINA_72H_CD8_T_CELL_UP	GSE15930_STIM_VS_STIM_AND_TRICHOSTATINA_72H_CD8_T_CELL_UP		149	-0.24688	-0.846592	0.889734	1	1	1901	tags=21%, list=19%, signal=26%
GSE17721_CTRL_VS_GARDIQUIMOD_24H_BMDC_DN	GSE17721_CTRL_VS_GARDIQUIMOD_24H_BMDC_DN		158	-0.239477	-0.84575	0.876106	1	1	691	tags=7%, list=7%, signal=7%
GSE33162_UNTREATED_VS_4H_LPS_STIM_HDAC3_KO_MACROPHAGE_UP	GSE33162_UNTREATED_VS_4H_LPS_STIM_HDAC3_KO_MACROPHAGE_UP		152	-0.242636	-0.844224	0.892116	1	1	1721	tags=24%, list=17%, signal=29%
GSE34006_WT_VS_A2AR_KO_TREG_UP	GSE34006_WT_VS_A2AR_KO_TREG_UP		131	-0.251021	-0.843164	0.859922	1	1	871	tags=13%, list=9%, signal=14%
GSE9037_WT_VS_IRAK4_KO_LPS_4H_STIM_BMDM_UP	GSE9037_WT_VS_IRAK4_KO_LPS_4H_STIM_BMDM_UP		153	-0.238483	-0.843118	0.876543	1	1	1116	tags=10%, list=11%, signal=12%
GSE12003_MIR223_KO_VS_WT_BM_PROGENITOR_8D_CULTURE_UP	GSE12003_MIR223_KO_VS_WT_BM_PROGENITOR_8D_CULTURE_UP		65	-0.271727	-0.842516	0.815534	1	1	828	tags=11%, list=8%, signal=12%
GSE13485_CTRL_VS_DAY21_YF17D_VACCINE_PBMC_DN	GSE13485_CTRL_VS_DAY21_YF17D_VACCINE_PBMC_DN		45	-0.293057	-0.842225	0.766017	1	1	1395	tags=20%, list=14%, signal=23%
GSE11961_FOLLICULAR_BCELL_VS_MEMORY_BCELL_DAY7_UP	GSE11961_FOLLICULAR_BCELL_VS_MEMORY_BCELL_DAY7_UP		137	-0.243323	-0.842178	0.90873	1	1	1549	tags=20%, list=15%, signal=23%
GAVISH_3CA_METAPROGRAM_MACROPHAGES_MAC_2	GAVISH_3CA_METAPROGRAM_MACROPHAGES_MAC_2		15	-0.367698	-0.841929	0.690531	1	1	380	tags=13%, list=4%, signal=14%
GSE43863_TH1_VS_LY6C_LOW_CXCR5NEG_EFFECTOR_CD4_TCELL_UP	GSE43863_TH1_VS_LY6C_LOW_CXCR5NEG_EFFECTOR_CD4_TCELL_UP		158	-0.24024	-0.841572	0.894515	1	1	2323	tags=31%, list=23%, signal=40%
MORF_BUB1	MORF_BUB1		50	-0.283363	-0.840474	0.801205	1	1	2844	tags=42%, list=28%, signal=58%
GSE32986_CURDLAN_LOWDOSE_VS_CURDLAN_HIGHDOSE_STIM_DC_UP	GSE32986_CURDLAN_LOWDOSE_VS_CURDLAN_HIGHDOSE_STIM_DC_UP		153	-0.240098	-0.840241	0.913534	1	1	1549	tags=22%, list=15%, signal=25%
GSE4142_PLASMA_CELL_VS_GC_BCELL_DN	GSE4142_PLASMA_CELL_VS_GC_BCELL_DN		138	-0.240716	-0.84013	0.904167	1	1	1962	tags=20%, list=19%, signal=25%
GSE557_WT_VS_I_AB_KO_DC_UP	GSE557_WT_VS_I_AB_KO_DC_UP		164	-0.235533	-0.839772	0.906103	1	1	1007	tags=9%, list=10%, signal=9%
GSE14000_4H_VS_16H_LPS_DC_TRANSLATED_RNA_DN	GSE14000_4H_VS_16H_LPS_DC_TRANSLATED_RNA_DN		164	-0.234091	-0.839588	0.936073	1	1	1655	tags=19%, list=16%, signal=22%
GSE2770_TGFB_AND_IL4_VS_IL12_TREATED_ACT_CD4_TCELL_2H_UP	GSE2770_TGFB_AND_IL4_VS_IL12_TREATED_ACT_CD4_TCELL_2H_UP		119	-0.243914	-0.83932	0.900383	1	1	629	tags=7%, list=6%, signal=7%
GSE32255_WT_VS_JMJD2D_KNOCKDOWN_4H_LPS_STIM_DC_DN	GSE32255_WT_VS_JMJD2D_KNOCKDOWN_4H_LPS_STIM_DC_DN		122	-0.246824	-0.839176	0.882562	1	1	1632	tags=16%, list=16%, signal=19%
GSE17721_PAM3CSK4_VS_GADIQUIMOD_6H_BMDC_UP	GSE17721_PAM3CSK4_VS_GADIQUIMOD_6H_BMDC_UP		153	-0.236343	-0.838764	0.931452	1	1	1819	tags=19%, list=18%, signal=23%
GSE9650_NAIVE_VS_EXHAUSTED_CD8_TCELL_UP	GSE9650_NAIVE_VS_EXHAUSTED_CD8_TCELL_UP		162	-0.238984	-0.838732	0.924051	1	1	1775	tags=18%, list=17%, signal=21%
GSE12845_IGD_NEG_BLOOD_VS_DARKZONE_GC_TONSIL_BCELL_DN	GSE12845_IGD_NEG_BLOOD_VS_DARKZONE_GC_TONSIL_BCELL_DN		162	-0.233532	-0.838016	0.920833	1	1	2356	tags=23%, list=23%, signal=30%
GSE12198_CTRL_VS_HIGH_IL2_STIM_NK_CELL_DN	GSE12198_CTRL_VS_HIGH_IL2_STIM_NK_CELL_DN		144	-0.238695	-0.837609	0.912351	1	1	495	tags=6%, list=5%, signal=6%
GSE29614_CTRL_VS_DAY3_TIV_FLU_VACCINE_PBMC_UP	GSE29614_CTRL_VS_DAY3_TIV_FLU_VACCINE_PBMC_UP		57	-0.277272	-0.836395	0.769231	1	1	1347	tags=19%, list=13%, signal=22%
ZAK_PBMC_MRKAD5_HIV_1_GAG_POL_NEF_AGE_20_50YO_CORRELATED_WITH_CD8_T_CELL_RESPONSE_3DY_POSITIVE	ZAK_PBMC_MRKAD5_HIV_1_GAG_POL_NEF_AGE_20_50YO_CORRELATED_WITH_CD8_T_CELL_RESPONSE_3DY_POSITIVE		60	-0.265008	-0.835971	0.804665	1	1	981	tags=7%, list=10%, signal=7%
SIRNA_EIF4GI_UP	SIRNA_EIF4GI_UP		72	-0.262654	-0.835873	0.803859	1	1	765	tags=11%, list=7%, signal=12%
GSE17721_CTRL_VS_CPG_2H_BMDC_UP	GSE17721_CTRL_VS_CPG_2H_BMDC_UP		159	-0.234132	-0.835788	0.925764	1	1	760	tags=6%, list=7%, signal=7%
GAVISH_3CA_METAPROGRAM_MACROPHAGES_RESPIRATION	GAVISH_3CA_METAPROGRAM_MACROPHAGES_RESPIRATION		26	-0.320252	-0.835774	0.72093	1	1	511	tags=12%, list=5%, signal=12%
GSE40274_IRF4_VS_FOXP3_AND_IRF4_TRANSDUCED_ACTIVATED_CD4_TCELL_UP	GSE40274_IRF4_VS_FOXP3_AND_IRF4_TRANSDUCED_ACTIVATED_CD4_TCELL_UP		145	-0.239521	-0.834181	0.918033	1	1	1823	tags=17%, list=18%, signal=21%
GSE13484_UNSTIM_VS_12H_YF17D_VACCINE_STIM_PBMC_DN	GSE13484_UNSTIM_VS_12H_YF17D_VACCINE_STIM_PBMC_DN		135	-0.239575	-0.833349	0.925	1	1	1163	tags=14%, list=11%, signal=16%
GSE31082_DN_VS_DP_THYMOCYTE_DN	GSE31082_DN_VS_DP_THYMOCYTE_DN		165	-0.233473	-0.833023	0.935622	1	1	1222	tags=13%, list=12%, signal=15%
GSE21546_WT_VS_SAP1A_KO_ANTI_CD3_STIM_DP_THYMOCYTES_DN	GSE21546_WT_VS_SAP1A_KO_ANTI_CD3_STIM_DP_THYMOCYTES_DN		152	-0.235167	-0.832865	0.925651	1	1	1294	tags=13%, list=13%, signal=14%
GSE42724_MEMORY_BCELL_VS_PLASMABLAST_UP	GSE42724_MEMORY_BCELL_VS_PLASMABLAST_UP		162	-0.232865	-0.831576	0.92827	1	1	832	tags=10%, list=8%, signal=11%
BCAT_BILD_ET_AL_DN	BCAT_BILD_ET_AL_DN		35	-0.301834	-0.831551	0.758209	1	1	194	tags=6%, list=2%, signal=6%
MODULE_320	MODULE_320		16	-0.357169	-0.831439	0.68408	1	1	1987	tags=44%, list=19%, signal=54%
GSE25677_MPL_VS_MPL_AND_R848_STIM_BCELL_UP	GSE25677_MPL_VS_MPL_AND_R848_STIM_BCELL_UP		113	-0.242682	-0.831297	0.908397	1	1	1314	tags=16%, list=13%, signal=18%
GSE411_WT_VS_SOCS3_KO_MACROPHAGE_IL6_STIM_400MIN_DN	GSE411_WT_VS_SOCS3_KO_MACROPHAGE_IL6_STIM_400MIN_DN		164	-0.23067	-0.831227	0.960699	1	1	1059	tags=11%, list=10%, signal=12%
GSE39864_WT_VS_GATA3_KO_TREG_DN	GSE39864_WT_VS_GATA3_KO_TREG_DN		160	-0.231391	-0.830352	0.942222	1	1	1120	tags=12%, list=11%, signal=13%
GSE15930_NAIVE_VS_72H_IN_VITRO_STIM_TRICHOSTATINA_CD8_TCELL_DN	GSE15930_NAIVE_VS_72H_IN_VITRO_STIM_TRICHOSTATINA_CD8_TCELL_DN		161	-0.23134	-0.82968	0.928571	1	1	1632	tags=17%, list=16%, signal=20%
GSE28237_FOLLICULAR_VS_EARLY_GC_BCELL_UP	GSE28237_FOLLICULAR_VS_EARLY_GC_BCELL_UP		147	-0.235413	-0.829185	0.930612	1	1	1713	tags=18%, list=17%, signal=21%
GSE12845_IGD_NEG_BLOOD_VS_PRE_GC_TONSIL_BCELL_UP	GSE12845_IGD_NEG_BLOOD_VS_PRE_GC_TONSIL_BCELL_UP		140	-0.238954	-0.828541	0.897233	1	1	1506	tags=18%, list=15%, signal=21%
GSE17721_CPG_VS_GARDIQUIMOD_16H_BMDC_DN	GSE17721_CPG_VS_GARDIQUIMOD_16H_BMDC_DN		139	-0.239953	-0.8282	0.89916	1	1	1733	tags=19%, list=17%, signal=23%
GSE15659_CD45RA_NEG_CD4_TCELL_VS_NONSUPPRESSIVE_TCELL_DN	GSE15659_CD45RA_NEG_CD4_TCELL_VS_NONSUPPRESSIVE_TCELL_DN		132	-0.238193	-0.827934	0.918699	1	1	1722	tags=21%, list=17%, signal=25%
GSE32901_TH1_VS_TH17_ENRICHED_CD4_TCELL_DN	GSE32901_TH1_VS_TH17_ENRICHED_CD4_TCELL_DN		115	-0.240523	-0.827381	0.916667	1	1	1275	tags=11%, list=12%, signal=13%
GSE22611_NOD2_VS_MUTANT_NOD2_TRANSDUCED_HEK293T_CELL_UP	GSE22611_NOD2_VS_MUTANT_NOD2_TRANSDUCED_HEK293T_CELL_UP		131	-0.238003	-0.826008	0.948	1	1	1418	tags=16%, list=14%, signal=18%
GSE27786_CD8_TCELL_VS_NKTCELL_UP	GSE27786_CD8_TCELL_VS_NKTCELL_UP		142	-0.237827	-0.825957	0.933071	1	1	1167	tags=14%, list=11%, signal=16%
GSE7852_LN_VS_FAT_TREG_UP	GSE7852_LN_VS_FAT_TREG_UP		166	-0.230598	-0.825748	0.96748	1	1	1770	tags=17%, list=17%, signal=20%
GSE20198_IL12_IL18_VS_IFNA_TREATED_ACT_CD4_TCELL_UP	GSE20198_IL12_IL18_VS_IFNA_TREATED_ACT_CD4_TCELL_UP		162	-0.233498	-0.825601	0.940092	1	1	1110	tags=9%, list=11%, signal=10%
GSE2770_UNTREATED_VS_TGFB_AND_IL4_TREATED_ACT_CD4_TCELL_2H_DN	GSE2770_UNTREATED_VS_TGFB_AND_IL4_TREATED_ACT_CD4_TCELL_2H_DN		153	-0.233172	-0.825518	0.930657	1	1	1317	tags=16%, list=13%, signal=18%
GSE9988_ANTI_TREM1_VS_CTRL_TREATED_MONOCYTES_DN	GSE9988_ANTI_TREM1_VS_CTRL_TREATED_MONOCYTES_DN		170	-0.234766	-0.824794	0.950207	1	1	1470	tags=17%, list=14%, signal=20%
GSE16385_IFNG_TNF_VS_IL4_STIM_MACROPHAGE_DN	GSE16385_IFNG_TNF_VS_IL4_STIM_MACROPHAGE_DN		76	-0.257616	-0.824448	0.859532	1	1	656	tags=9%, list=6%, signal=10%
MORF_RRM1	MORF_RRM1		93	-0.24794	-0.824239	0.896774	1	1	3915	tags=46%, list=38%, signal=74%
GSE41867_NAIVE_VS_DAY8_LCMV_ARMSTRONG_EFFECTOR_CD8_TCELL_DN	GSE41867_NAIVE_VS_DAY8_LCMV_ARMSTRONG_EFFECTOR_CD8_TCELL_DN		151	-0.231745	-0.823483	0.944681	1	1	1287	tags=13%, list=13%, signal=14%
GNF2_RAD23A	GNF2_RAD23A		41	-0.288783	-0.823001	0.797183	1	1	531	tags=10%, list=5%, signal=10%
MORF_XRCC5	MORF_XRCC5		199	-0.224253	-0.822831	0.981221	1	1	4023	tags=45%, list=39%, signal=73%
GSE21670_STAT3_KO_VS_WT_CD4_TCELL_TGFB_IL6_TREATED_UP	GSE21670_STAT3_KO_VS_WT_CD4_TCELL_TGFB_IL6_TREATED_UP		158	-0.232427	-0.822493	0.926641	1	1	1750	tags=19%, list=17%, signal=23%
GSE339_CD4POS_VS_CD4CD8DN_DC_IN_CULTURE_DN	GSE339_CD4POS_VS_CD4CD8DN_DC_IN_CULTURE_DN		101	-0.244717	-0.822411	0.87931	1	1	923	tags=10%, list=9%, signal=11%
GSE17721_12H_VS_24H_LPS_BMDC_DN	GSE17721_12H_VS_24H_LPS_BMDC_DN		155	-0.231601	-0.821172	0.896266	1	1	955	tags=8%, list=9%, signal=9%
GSE17721_CTRL_VS_CPG_8H_BMDC_DN	GSE17721_CTRL_VS_CPG_8H_BMDC_DN		130	-0.23546	-0.82048	0.955102	1	1	1418	tags=18%, list=14%, signal=20%
GNF2_SMC1L1	GNF2_SMC1L1		26	-0.31594	-0.820097	0.766129	1	1	3345	tags=46%, list=33%, signal=68%
MORF_ERH	MORF_ERH		86	-0.252971	-0.819446	0.866883	1	1	4013	tags=48%, list=39%, signal=78%
GSE42021_CD24INT_TREG_VS_CD24INT_TCONV_THYMUS_DN	GSE42021_CD24INT_TREG_VS_CD24INT_TCONV_THYMUS_DN		101	-0.246242	-0.818891	0.895765	1	1	842	tags=8%, list=8%, signal=9%
GSE2770_IL12_AND_TGFB_VS_IL4_TREATED_ACT_CD4_TCELL_6H_UP	GSE2770_IL12_AND_TGFB_VS_IL4_TREATED_ACT_CD4_TCELL_6H_UP		152	-0.232023	-0.818755	0.938224	1	1	2148	tags=22%, list=21%, signal=28%
GSE7852_THYMUS_VS_FAT_TREG_UP	GSE7852_THYMUS_VS_FAT_TREG_UP		171	-0.227975	-0.817706	0.947826	1	1	1204	tags=11%, list=12%, signal=12%
GSE15930_STIM_VS_STIM_AND_IL12_72H_CD8_T_CELL_UP	GSE15930_STIM_VS_STIM_AND_IL12_72H_CD8_T_CELL_UP		140	-0.238052	-0.817487	0.943396	1	1	1610	tags=17%, list=16%, signal=20%
MODULE_17	MODULE_17		285	-0.218419	-0.817364	0.977273	1	1	2080	tags=23%, list=20%, signal=28%
GCM_PTPRD	GCM_PTPRD		45	-0.28016	-0.815931	0.793651	1	1	1466	tags=18%, list=14%, signal=21%
GSE17721_0.5H_VS_24H_POLYIC_BMDC_UP	GSE17721_0.5H_VS_24H_POLYIC_BMDC_UP		131	-0.234868	-0.815855	0.95	1	1	1511	tags=18%, list=15%, signal=21%
GSE32423_IL7_VS_IL7_IL4_MEMORY_CD8_TCELL_DN	GSE32423_IL7_VS_IL7_IL4_MEMORY_CD8_TCELL_DN		129	-0.234665	-0.815287	0.917355	1	1	771	tags=7%, list=8%, signal=7%
THAKAR_PBMC_INACTIVATED_INFLUENZA_AGE_21_30YO_RESPONDERS_28DY_UP	THAKAR_PBMC_INACTIVATED_INFLUENZA_AGE_21_30YO_RESPONDERS_28DY_UP		320	-0.214321	-0.815175	1	1	1	2060	tags=22%, list=20%, signal=26%
GSE17974_CTRL_VS_ACT_IL4_AND_ANTI_IL12_4H_CD4_TCELL_DN	GSE17974_CTRL_VS_ACT_IL4_AND_ANTI_IL12_4H_CD4_TCELL_DN		162	-0.227636	-0.814394	0.927536	1	1	811	tags=7%, list=8%, signal=8%
GSE43260_BTLA_POS_VS_NEG_INTRATUMORAL_CD8_TCELL_DN	GSE43260_BTLA_POS_VS_NEG_INTRATUMORAL_CD8_TCELL_DN		146	-0.233355	-0.814295	0.965368	1	1	852	tags=10%, list=8%, signal=10%
GSE24210_RESTING_TREG_VS_TCONV_DN	GSE24210_RESTING_TREG_VS_TCONV_DN		166	-0.224827	-0.813716	0.974026	1	1	816	tags=7%, list=8%, signal=8%
GSE41867_NAIVE_VS_DAY8_LCMV_ARMSTRONG_EFFECTOR_CD8_TCELL_UP	GSE41867_NAIVE_VS_DAY8_LCMV_ARMSTRONG_EFFECTOR_CD8_TCELL_UP		132	-0.235477	-0.81291	0.952703	1	1	1780	tags=21%, list=17%, signal=25%
GSE1791_CTRL_VS_NEUROMEDINU_IN_T_CELL_LINE_6H_DN	GSE1791_CTRL_VS_NEUROMEDINU_IN_T_CELL_LINE_6H_DN		173	-0.22796	-0.812142	0.969957	1	1	1976	tags=21%, list=19%, signal=26%
GNF2_PA2G4	GNF2_PA2G4		73	-0.25747	-0.811618	0.858065	1	1	3275	tags=33%, list=32%, signal=48%
GSE12845_IGD_POS_BLOOD_VS_PRE_GC_TONSIL_BCELL_DN	GSE12845_IGD_POS_BLOOD_VS_PRE_GC_TONSIL_BCELL_DN		166	-0.227454	-0.811484	0.967213	1	1	2148	tags=26%, list=21%, signal=32%
HOEK_NEUTROPHIL_2011_2012_TIV_ADULT_7DY_DN	HOEK_NEUTROPHIL_2011_2012_TIV_ADULT_7DY_DN		19	-0.328773	-0.810532	0.751773	1	1	846	tags=26%, list=8%, signal=29%
GAVISH_3CA_METAPROGRAM_B_CELLS_PLASMA	GAVISH_3CA_METAPROGRAM_B_CELLS_PLASMA		38	-0.289664	-0.810077	0.817708	1	1	232	tags=5%, list=2%, signal=5%
GSE41176_UNSTIM_VS_ANTI_IGM_STIM_TAK1_KO_BCELL_1H_UP	GSE41176_UNSTIM_VS_ANTI_IGM_STIM_TAK1_KO_BCELL_1H_UP		167	-0.228983	-0.809156	0.963265	1	1	1235	tags=11%, list=12%, signal=12%
MODULE_447	MODULE_447		26	-0.312977	-0.808766	0.754386	1	1	540	tags=8%, list=5%, signal=8%
MODULE_197	MODULE_197		125	-0.231822	-0.80836	0.950943	1	1	2008	tags=26%, list=20%, signal=31%
HOWARD_T_CELL_INACT_MONOV_INFLUENZA_A_INDONESIA_05_2005_H5N1_AGE_18_49YO_1DY_UP	HOWARD_T_CELL_INACT_MONOV_INFLUENZA_A_INDONESIA_05_2005_H5N1_AGE_18_49YO_1DY_UP		26	-0.314177	-0.807988	0.796438	1	1	846	tags=23%, list=8%, signal=25%
GNF2_MSH2	GNF2_MSH2		27	-0.313849	-0.807067	0.758883	1	1	2992	tags=44%, list=29%, signal=63%
GSE41978_KLRG1_HIGH_VS_LOW_EFFECTOR_CD8_TCELL_DN	GSE41978_KLRG1_HIGH_VS_LOW_EFFECTOR_CD8_TCELL_DN		131	-0.230311	-0.806548	0.946768	1	1	2105	tags=24%, list=21%, signal=30%
GSE17721_CTRL_VS_GARDIQUIMOD_6H_BMDC_UP	GSE17721_CTRL_VS_GARDIQUIMOD_6H_BMDC_UP		158	-0.227886	-0.805983	0.942731	1	1	1665	tags=21%, list=16%, signal=25%
GSE41867_DAY8_EFFECTOR_VS_DAY30_MEMORY_CD8_TCELL_LCMV_ARMSTRONG_DN	GSE41867_DAY8_EFFECTOR_VS_DAY30_MEMORY_CD8_TCELL_LCMV_ARMSTRONG_DN		166	-0.227223	-0.805915	0.976415	1	1	849	tags=8%, list=8%, signal=9%
GSE3982_EFF_MEMORY_CD4_TCELL_VS_TH2_DN	GSE3982_EFF_MEMORY_CD4_TCELL_VS_TH2_DN		165	-0.224309	-0.804527	0.947581	1	1	1582	tags=18%, list=15%, signal=20%
GSE11924_TH1_VS_TH2_CD4_TCELL_UP	GSE11924_TH1_VS_TH2_CD4_TCELL_UP		137	-0.231259	-0.804466	0.951417	1	1	2104	tags=23%, list=21%, signal=29%
GSE29164_UNTREATED_VS_CD8_TCELL_AND_IL12_TREATED_MELANOMA_DAY3_DN	GSE29164_UNTREATED_VS_CD8_TCELL_AND_IL12_TREATED_MELANOMA_DAY3_DN		166	-0.22357	-0.804087	0.971963	1	1	2177	tags=25%, list=21%, signal=31%
GSE12198_LOW_IL2_STIM_NK_CELL_VS_HIGH_IL2_STIM_NK_CELL_UP	GSE12198_LOW_IL2_STIM_NK_CELL_VS_HIGH_IL2_STIM_NK_CELL_UP		163	-0.227379	-0.803348	0.954545	1	1	1471	tags=13%, list=14%, signal=16%
GSE37301_GRANULOCYTE_MONOCYTE_PROGENITOR_VS_RAG2_KO_NK_CELL_DN	GSE37301_GRANULOCYTE_MONOCYTE_PROGENITOR_VS_RAG2_KO_NK_CELL_DN		154	-0.228592	-0.803099	0.941818	1	1	1049	tags=9%, list=10%, signal=10%
GSE17721_CTRL_VS_LPS_24H_BMDC_DN	GSE17721_CTRL_VS_LPS_24H_BMDC_DN		149	-0.227031	-0.802977	0.951807	1	1	1736	tags=16%, list=17%, signal=19%
THAKAR_PBMC_INACTIVATED_INFLUENZA_AGE_21_30YO_NONRESPONDER_28DY_UP	THAKAR_PBMC_INACTIVATED_INFLUENZA_AGE_21_30YO_NONRESPONDER_28DY_UP		147	-0.22595	-0.802478	0.962185	1	1	2246	tags=23%, list=22%, signal=29%
GSE32034_LY6C_HIGH_VS_LOW_MONOCYTE_DN	GSE32034_LY6C_HIGH_VS_LOW_MONOCYTE_DN		155	-0.228364	-0.80246	0.968182	1	1	1100	tags=10%, list=11%, signal=11%
GSE8515_CTRL_VS_IL1_4H_STIM_MAC_UP	GSE8515_CTRL_VS_IL1_4H_STIM_MAC_UP		126	-0.234297	-0.802332	0.957447	1	1	1024	tags=11%, list=10%, signal=12%
GSE14000_UNSTIM_VS_16H_LPS_DC_TRANSLATED_RNA_UP	GSE14000_UNSTIM_VS_16H_LPS_DC_TRANSLATED_RNA_UP		158	-0.227311	-0.800844	0.971074	1	1	1896	tags=24%, list=19%, signal=29%
GSE14000_TRANSLATED_RNA_VS_MRNA_4H_LPS_DC_UP	GSE14000_TRANSLATED_RNA_VS_MRNA_4H_LPS_DC_UP		166	-0.225525	-0.799038	0.958159	1	1	3608	tags=44%, list=35%, signal=67%
GSE18893_CTRL_VS_TNF_TREATED_TCONV_24H_UP	GSE18893_CTRL_VS_TNF_TREATED_TCONV_24H_UP		153	-0.222689	-0.798476	0.966102	1	1	2457	tags=31%, list=24%, signal=40%
GSE9960_HEALTHY_VS_GRAM_NEG_AND_POS_SEPSIS_PBMC_DN	GSE9960_HEALTHY_VS_GRAM_NEG_AND_POS_SEPSIS_PBMC_DN		143	-0.228713	-0.797661	0.971311	1	1	731	tags=6%, list=7%, signal=7%
GSE19825_NAIVE_VS_DAY3_EFF_CD8_TCELL_DN	GSE19825_NAIVE_VS_DAY3_EFF_CD8_TCELL_DN		169	-0.22074	-0.796823	0.987342	1	1	2235	tags=22%, list=22%, signal=28%
GSE29618_PRE_VS_DAY7_POST_LAIV_FLU_VACCINE_BCELL_UP	GSE29618_PRE_VS_DAY7_POST_LAIV_FLU_VACCINE_BCELL_UP		151	-0.229517	-0.796804	0.971545	1	1	1626	tags=17%, list=16%, signal=19%
GSE5099_MONOCYTE_VS_ALTERNATIVE_M2_MACROPHAGE_DN	GSE5099_MONOCYTE_VS_ALTERNATIVE_M2_MACROPHAGE_DN		128	-0.231772	-0.796498	0.953069	1	1	1407	tags=15%, list=14%, signal=17%
GSE16385_MONOCYTE_VS_12H_IL4_TREATED_MACROPHAGE_DN	GSE16385_MONOCYTE_VS_12H_IL4_TREATED_MACROPHAGE_DN		170	-0.221223	-0.796185	0.976635	1	1	2075	tags=19%, list=20%, signal=24%
GSE16266_CTRL_VS_HEATSHOCK_AND_LPS_STIM_MEF_UP	GSE16266_CTRL_VS_HEATSHOCK_AND_LPS_STIM_MEF_UP		156	-0.220513	-0.794614	0.986667	1	1	1645	tags=15%, list=16%, signal=17%
GSE29618_LAIV_VS_TIV_FLU_VACCINE_DAY7_MDC_UP	GSE29618_LAIV_VS_TIV_FLU_VACCINE_DAY7_MDC_UP		127	-0.233151	-0.794341	0.977186	1	1	924	tags=9%, list=9%, signal=10%
GSE17721_0.5H_VS_8H_PAM3CSK4_BMDC_DN	GSE17721_0.5H_VS_8H_PAM3CSK4_BMDC_DN		142	-0.227001	-0.794297	0.961977	1	1	2023	tags=24%, list=20%, signal=29%
MORF_PSMC2	MORF_PSMC2		105	-0.239213	-0.794065	0.943522	1	1	3782	tags=46%, list=37%, signal=72%
GSE5503_LIVER_DC_VS_SPLEEN_DC_ACTIVATED_ALLOGENIC_TCELL_DN	GSE5503_LIVER_DC_VS_SPLEEN_DC_ACTIVATED_ALLOGENIC_TCELL_DN		159	-0.221022	-0.793505	0.983936	1	1	1618	tags=15%, list=16%, signal=18%
GSE5542_IFNG_VS_IFNA_TREATED_EPITHELIAL_CELLS_6H_UP	GSE5542_IFNG_VS_IFNA_TREATED_EPITHELIAL_CELLS_6H_UP		169	-0.220747	-0.793286	0.969027	1	1	886	tags=8%, list=9%, signal=8%
GSE37301_MULTIPOTENT_PROGENITOR_VS_LYMPHOID_PRIMED_MPP_UP	GSE37301_MULTIPOTENT_PROGENITOR_VS_LYMPHOID_PRIMED_MPP_UP		116	-0.236021	-0.792626	0.934615	1	1	925	tags=10%, list=9%, signal=11%
GSE15930_NAIVE_VS_72H_IN_VITRO_STIM_IFNAB_CD8_TCELL_DN	GSE15930_NAIVE_VS_72H_IN_VITRO_STIM_IFNAB_CD8_TCELL_DN		169	-0.225601	-0.792114	0.99569	1	1	1854	tags=22%, list=18%, signal=27%
GSE11924_TFH_VS_TH17_CD4_TCELL_UP	GSE11924_TFH_VS_TH17_CD4_TCELL_UP		158	-0.223379	-0.792074	0.977974	1	1	1975	tags=23%, list=19%, signal=28%
GSE3982_MAC_VS_NEUTROPHIL_LPS_STIM_DN	GSE3982_MAC_VS_NEUTROPHIL_LPS_STIM_DN		101	-0.237943	-0.791563	0.909375	1	1	2050	tags=23%, list=20%, signal=28%
GSE22432_UNTREATED_VS_TGFB1_TREATED_COMMON_DC_PROGENITOR_UP	GSE22432_UNTREATED_VS_TGFB1_TREATED_COMMON_DC_PROGENITOR_UP		146	-0.226521	-0.79137	0.952899	1	1	1258	tags=16%, list=12%, signal=18%
MORF_G22P1	MORF_G22P1		141	-0.228153	-0.791063	0.94697	1	1	3936	tags=47%, list=39%, signal=75%
GSE40655_FOXO1_KO_VS_WT_NTREG_DN	GSE40655_FOXO1_KO_VS_WT_NTREG_DN		134	-0.225545	-0.790188	0.97541	1	1	2020	tags=27%, list=20%, signal=33%
MORF_RAB5A	MORF_RAB5A		79	-0.24908	-0.790187	0.938983	1	1	3076	tags=34%, list=30%, signal=49%
GSE8685_IL2_STARVED_VS_IL15_ACT_IL2_STARVED_CD4_TCELL_UP	GSE8685_IL2_STARVED_VS_IL15_ACT_IL2_STARVED_CD4_TCELL_UP		137	-0.223539	-0.790015	0.974359	1	1	2697	tags=37%, list=26%, signal=50%
GSE37605_C57BL6_VS_NOD_FOXP3_FUSION_GFP_TCONV_DN	GSE37605_C57BL6_VS_NOD_FOXP3_FUSION_GFP_TCONV_DN		151	-0.224236	-0.789887	0.979675	1	1	1602	tags=15%, list=16%, signal=18%
GSE19941_IL10_KO_VS_IL10_KO_AND_NFKBP50_KO_LPS_AND_IL10_STIM_MACROPHAGE_DN	GSE19941_IL10_KO_VS_IL10_KO_AND_NFKBP50_KO_LPS_AND_IL10_STIM_MACROPHAGE_DN		137	-0.228929	-0.789768	0.946281	1	1	1975	tags=25%, list=19%, signal=30%
GSE14769_40MIN_VS_360MIN_LPS_BMDM_UP	GSE14769_40MIN_VS_360MIN_LPS_BMDM_UP		160	-0.226055	-0.789724	0.981043	1	1	2164	tags=24%, list=21%, signal=30%
GSE1448_CTRL_VS_ANTI_VALPHA2_DP_THYMOCYTE_DN	GSE1448_CTRL_VS_ANTI_VALPHA2_DP_THYMOCYTE_DN		123	-0.230765	-0.789319	0.938697	1	1	606	tags=7%, list=6%, signal=8%
GSE2770_IL12_VS_TGFB_AND_IL12_TREATED_ACT_CD4_TCELL_6H_DN	GSE2770_IL12_VS_TGFB_AND_IL12_TREATED_ACT_CD4_TCELL_6H_DN		155	-0.222207	-0.789267	0.96748	1	1	1861	tags=20%, list=18%, signal=24%
GSE8685_IL2_STARVED_VS_IL2_ACT_IL2_STARVED_CD4_TCELL_UP	GSE8685_IL2_STARVED_VS_IL2_ACT_IL2_STARVED_CD4_TCELL_UP		155	-0.223979	-0.787814	0.95279	1	1	1794	tags=21%, list=18%, signal=25%
MODULE_182	MODULE_182		80	-0.241494	-0.78609	0.919861	1	1	3095	tags=34%, list=30%, signal=48%
MORF_AP3D1	MORF_AP3D1		112	-0.233863	-0.78586	0.938462	1	1	3189	tags=33%, list=31%, signal=48%
GSE40273_GATA1_KO_VS_WT_TREG_UP	GSE40273_GATA1_KO_VS_WT_TREG_UP		164	-0.220553	-0.785857	0.988048	1	1	1121	tags=10%, list=11%, signal=11%
MODULE_98	MODULE_98		316	-0.208463	-0.783942	1	1	1	2013	tags=19%, list=20%, signal=23%
GSE40274_FOXP3_VS_FOXP3_AND_HELIOS_TRANSDUCED_ACTIVATED_CD4_TCELL_DN	GSE40274_FOXP3_VS_FOXP3_AND_HELIOS_TRANSDUCED_ACTIVATED_CD4_TCELL_DN		109	-0.229326	-0.783064	0.954023	1	1	1215	tags=11%, list=12%, signal=12%
GSE41867_DAY8_EFFECTOR_VS_DAY30_EXHAUSTED_CD8_TCELL_LCMV_CLONE13_UP	GSE41867_DAY8_EFFECTOR_VS_DAY30_EXHAUSTED_CD8_TCELL_LCMV_CLONE13_UP		159	-0.221895	-0.782574	0.988506	1	1	1754	tags=16%, list=17%, signal=19%
GSE557_WT_VS_I_AB_KO_DC_DN	GSE557_WT_VS_I_AB_KO_DC_DN		167	-0.219189	-0.781536	0.994737	1	1	1483	tags=13%, list=15%, signal=15%
GSE36476_CTRL_VS_TSST_ACT_72H_MEMORY_CD4_TCELL_OLD_DN	GSE36476_CTRL_VS_TSST_ACT_72H_MEMORY_CD4_TCELL_OLD_DN		171	-0.216553	-0.781315	0.982979	1	1	2140	tags=27%, list=21%, signal=34%
GSE8621_UNSTIM_VS_LPS_STIM_MACROPHAGE_DN	GSE8621_UNSTIM_VS_LPS_STIM_MACROPHAGE_DN		163	-0.218757	-0.78123	0.980861	1	1	1282	tags=13%, list=13%, signal=15%
GSE1460_DP_THYMOCYTE_VS_NAIVE_CD4_TCELL_CORD_BLOOD_UP	GSE1460_DP_THYMOCYTE_VS_NAIVE_CD4_TCELL_CORD_BLOOD_UP		162	-0.221926	-0.780632	0.965251	1	1	2192	tags=28%, list=21%, signal=36%
GSE21360_NAIVE_VS_TERTIARY_MEMORY_CD8_TCELL_DN	GSE21360_NAIVE_VS_TERTIARY_MEMORY_CD8_TCELL_DN		139	-0.225069	-0.780277	0.969349	1	1	1245	tags=16%, list=12%, signal=18%
GSE22527_ANTI_CD3_INVIVO_VS_UNTREATED_MOUSE_TREG_DN	GSE22527_ANTI_CD3_INVIVO_VS_UNTREATED_MOUSE_TREG_DN		162	-0.217024	-0.779485	0.981482	1	1	2277	tags=25%, list=22%, signal=31%
GSE17721_LPS_VS_PAM3CSK4_24H_BMDC_UP	GSE17721_LPS_VS_PAM3CSK4_24H_BMDC_UP		140	-0.222524	-0.779148	0.972549	1	1	2134	tags=24%, list=21%, signal=29%
GSE17721_POLYIC_VS_CPG_0.5H_BMDC_DN	GSE17721_POLYIC_VS_CPG_0.5H_BMDC_DN		146	-0.220895	-0.778188	0.976562	1	1	1108	tags=9%, list=11%, signal=10%
GSE45365_HEALTHY_VS_MCMV_INFECTION_CD8A_DC_UP	GSE45365_HEALTHY_VS_MCMV_INFECTION_CD8A_DC_UP		151	-0.218589	-0.778087	0.983122	1	1	1469	tags=15%, list=14%, signal=17%
MORF_RBBP8	MORF_RBBP8		134	-0.222871	-0.777903	0.969466	1	1	801	tags=7%, list=8%, signal=8%
GSE360_L_DONOVANI_VS_T_GONDII_MAC_DN	GSE360_L_DONOVANI_VS_T_GONDII_MAC_DN		145	-0.222867	-0.777742	0.977359	1	1	879	tags=9%, list=9%, signal=10%
GSE9006_TYPE_1_DIABETES_AT_DX_VS_1MONTH_POST_DX_PBMC_UP	GSE9006_TYPE_1_DIABETES_AT_DX_VS_1MONTH_POST_DX_PBMC_UP		157	-0.219476	-0.777218	0.976	1	1	2652	tags=30%, list=26%, signal=40%
GSE32034_UNTREATED_VS_ROSIGLIZATONE_TREATED_LY6C_HIGH_MONOCYTE_DN	GSE32034_UNTREATED_VS_ROSIGLIZATONE_TREATED_LY6C_HIGH_MONOCYTE_DN		150	-0.221184	-0.775456	0.98008	1	1	1691	tags=19%, list=17%, signal=23%
MORF_UBE2N	MORF_UBE2N		78	-0.241993	-0.775312	0.9375	1	1	4023	tags=50%, list=39%, signal=82%
GAVISH_3CA_METAPROGRAM_B_CELLS_HSP_STRESS	GAVISH_3CA_METAPROGRAM_B_CELLS_HSP_STRESS		34	-0.281854	-0.775147	0.829396	1	1	1955	tags=29%, list=19%, signal=36%
GSE27786_BCELL_VS_CD4_TCELL_UP	GSE27786_BCELL_VS_CD4_TCELL_UP		153	-0.219626	-0.774959	0.986957	1	1	1427	tags=14%, list=14%, signal=16%
GSE9601_UNTREATED_VS_PI3K_INHIBITOR_TREATED_HCMV_INF_MONOCYTE_UP	GSE9601_UNTREATED_VS_PI3K_INHIBITOR_TREATED_HCMV_INF_MONOCYTE_UP		139	-0.220712	-0.774905	0.976096	1	1	2038	tags=24%, list=20%, signal=30%
GSE37301_COMMON_LYMPHOID_PROGENITOR_VS_CD4_TCELL_DN	GSE37301_COMMON_LYMPHOID_PROGENITOR_VS_CD4_TCELL_DN		155	-0.216433	-0.77452	0.977012	1	1	1214	tags=12%, list=12%, signal=13%
GSE10240_IL22_VS_IL17_STIM_PRIMARY_BRONCHIAL_EPITHELIAL_CELLS_UP	GSE10240_IL22_VS_IL17_STIM_PRIMARY_BRONCHIAL_EPITHELIAL_CELLS_UP		165	-0.219842	-0.774343	0.991597	1	1	1987	tags=19%, list=19%, signal=23%
GSE3982_NKCELL_VS_TH2_DN	GSE3982_NKCELL_VS_TH2_DN		160	-0.217224	-0.773648	0.995816	1	1	2048	tags=24%, list=20%, signal=29%
GSE17721_PAM3CSK4_VS_GADIQUIMOD_16H_BMDC_DN	GSE17721_PAM3CSK4_VS_GADIQUIMOD_16H_BMDC_DN		148	-0.217571	-0.773508	0.969432	1	1	2588	tags=32%, list=25%, signal=43%
GSE10239_MEMORY_VS_KLRG1HIGH_EFF_CD8_TCELL_DN	GSE10239_MEMORY_VS_KLRG1HIGH_EFF_CD8_TCELL_DN		172	-0.216635	-0.7727	0.995726	1	1	1873	tags=22%, list=18%, signal=26%
GSE3982_NEUTROPHIL_VS_CENT_MEMORY_CD4_TCELL_DN	GSE3982_NEUTROPHIL_VS_CENT_MEMORY_CD4_TCELL_DN		150	-0.219062	-0.771851	0.988235	1	1	2040	tags=24%, list=20%, signal=30%
MODULE_318	MODULE_318		25	-0.295726	-0.771701	0.826316	1	1	1989	tags=32%, list=19%, signal=40%
GSE17721_LPS_VS_CPG_8H_BMDC_DN	GSE17721_LPS_VS_CPG_8H_BMDC_DN		161	-0.2162	-0.769406	0.987448	1	1	1693	tags=17%, list=17%, signal=20%
GSE3720_UNSTIM_VS_PMA_STIM_VD1_GAMMADELTA_TCELL_UP	GSE3720_UNSTIM_VS_PMA_STIM_VD1_GAMMADELTA_TCELL_UP		141	-0.224054	-0.768585	0.967136	1	1	1149	tags=12%, list=11%, signal=13%
GSE37319_WT_VS_RC3H1_KO_CD44LOW_CD8_TCELL_UP	GSE37319_WT_VS_RC3H1_KO_CD44LOW_CD8_TCELL_UP		78	-0.239401	-0.768324	0.920415	1	1	1580	tags=18%, list=15%, signal=21%
GNF2_ANP32B	GNF2_ANP32B		32	-0.28243	-0.768232	0.825967	1	1	2953	tags=41%, list=29%, signal=57%
GSE20500_CTRL_VS_RARA_ANTAGONIST_TREATED_CD4_TCELL_DN	GSE20500_CTRL_VS_RARA_ANTAGONIST_TREATED_CD4_TCELL_DN		161	-0.217215	-0.767666	0.984496	1	1	2149	tags=22%, list=21%, signal=28%
GSE7460_CTRL_VS_TGFB_TREATED_ACT_TREG_UP	GSE7460_CTRL_VS_TGFB_TREATED_ACT_TREG_UP		161	-0.215848	-0.767568	0.995283	1	1	1349	tags=16%, list=13%, signal=18%
GSE17721_CTRL_VS_CPG_1H_BMDC_UP	GSE17721_CTRL_VS_CPG_1H_BMDC_UP		149	-0.217232	-0.765683	0.985646	1	1	1595	tags=16%, list=16%, signal=19%
GSE32128_INOS_DEPENDENT_VS_INOS_INDEPENDENT_ACTIVATED_TCELL_UP	GSE32128_INOS_DEPENDENT_VS_INOS_INDEPENDENT_ACTIVATED_TCELL_UP		146	-0.217136	-0.763269	0.991935	1	1	959	tags=10%, list=9%, signal=11%
MORF_PRKAR1A	MORF_PRKAR1A		123	-0.219149	-0.762086	0.988722	1	1	3189	tags=33%, list=31%, signal=48%
GSE10500_ARTHRITIC_SYNOVIAL_FLUID_VS_HEALTHY_MACROPHAGE_UP	GSE10500_ARTHRITIC_SYNOVIAL_FLUID_VS_HEALTHY_MACROPHAGE_UP		107	-0.226818	-0.759959	0.949807	1	1	1852	tags=21%, list=18%, signal=25%
GSE38681_WT_VS_LYL1_KO_LYMPHOID_PRIMED_MULTIPOTENT_PROGENITOR_UP	GSE38681_WT_VS_LYL1_KO_LYMPHOID_PRIMED_MULTIPOTENT_PROGENITOR_UP		137	-0.218031	-0.75921	0.992366	1	1	1120	tags=9%, list=11%, signal=11%
GSE9650_EFFECTOR_VS_EXHAUSTED_CD8_TCELL_UP	GSE9650_EFFECTOR_VS_EXHAUSTED_CD8_TCELL_UP		161	-0.212363	-0.758822	0.995951	1	1	1685	tags=18%, list=17%, signal=21%
MODULE_32	MODULE_32		190	-0.212421	-0.758646	0.985981	1	1	3144	tags=31%, list=31%, signal=43%
GSE2770_TGFB_AND_IL4_VS_IL4_TREATED_ACT_CD4_TCELL_2H_DN	GSE2770_TGFB_AND_IL4_VS_IL4_TREATED_ACT_CD4_TCELL_2H_DN		113	-0.223231	-0.75849	0.968421	1	1	1815	tags=19%, list=18%, signal=23%
GSE360_L_MAJOR_VS_M_TUBERCULOSIS_DC_UP	GSE360_L_MAJOR_VS_M_TUBERCULOSIS_DC_UP		123	-0.221926	-0.758097	0.971631	1	1	2030	tags=24%, list=20%, signal=29%
GSE19772_CTRL_VS_HCMV_INF_MONOCYTES_AND_PI3K_INHIBITION_UP	GSE19772_CTRL_VS_HCMV_INF_MONOCYTES_AND_PI3K_INHIBITION_UP		121	-0.221394	-0.757546	0.972868	1	1	260	tags=3%, list=3%, signal=3%
GSE19923_WT_VS_HEB_KO_DP_THYMOCYTE_DN	GSE19923_WT_VS_HEB_KO_DP_THYMOCYTE_DN		155	-0.21636	-0.757458	0.979508	1	1	1224	tags=11%, list=12%, signal=12%
GSE37416_CTRL_VS_6H_F_TULARENSIS_LVS_NEUTROPHIL_UP	GSE37416_CTRL_VS_6H_F_TULARENSIS_LVS_NEUTROPHIL_UP		156	-0.213462	-0.757262	0.975708	1	1	1176	tags=11%, list=12%, signal=12%
GSE7768_OVA_WITH_LPS_VS_OVA_WITH_MPL_IMMUNIZED_MOUSE_WHOLE_SPLEEN_6H_UP	GSE7768_OVA_WITH_LPS_VS_OVA_WITH_MPL_IMMUNIZED_MOUSE_WHOLE_SPLEEN_6H_UP		147	-0.214952	-0.75609	0.987448	1	1	2342	tags=25%, list=23%, signal=32%
GSE27786_LIN_NEG_VS_NKCELL_DN	GSE27786_LIN_NEG_VS_NKCELL_DN		150	-0.216789	-0.755999	0.98062	1	1	1877	tags=22%, list=18%, signal=27%
GSE22432_MULTIPOTENT_VS_COMMON_DC_PROGENITOR_UP	GSE22432_MULTIPOTENT_VS_COMMON_DC_PROGENITOR_UP		148	-0.210528	-0.754978	0.983871	1	1	727	tags=7%, list=7%, signal=7%
GSE27786_NKCELL_VS_MONO_MAC_UP	GSE27786_NKCELL_VS_MONO_MAC_UP		166	-0.212685	-0.753633	0.99187	1	1	1246	tags=10%, list=12%, signal=11%
GSE34156_UNTREATED_VS_24H_TLR1_TLR2_LIGAND_TREATED_MONOCYTE_DN	GSE34156_UNTREATED_VS_24H_TLR1_TLR2_LIGAND_TREATED_MONOCYTE_DN		126	-0.218422	-0.752631	0.981818	1	1	1759	tags=16%, list=17%, signal=19%
GAVISH_3CA_MALIGNANT_METAPROGRAM_41_UNASSIGNED	GAVISH_3CA_MALIGNANT_METAPROGRAM_41_UNASSIGNED		36	-0.268005	-0.75227	0.893443	1	1	761	tags=11%, list=7%, signal=12%
GSE6674_CPG_VS_PL2_3_STIM_BCELL_UP	GSE6674_CPG_VS_PL2_3_STIM_BCELL_UP		155	-0.209586	-0.751766	1	1	1	2301	tags=23%, list=23%, signal=30%
MORF_MYST2	MORF_MYST2		46	-0.256066	-0.751115	0.897574	1	1	686	tags=7%, list=7%, signal=7%
GSE32533_WT_VS_MIR17_KO_ACT_CD4_TCELL_DN	GSE32533_WT_VS_MIR17_KO_ACT_CD4_TCELL_DN		170	-0.208712	-0.751093	1	1	1	2316	tags=26%, list=23%, signal=33%
MORF_RAD23B	MORF_RAD23B		158	-0.212185	-0.74829	0.991266	1	1	3092	tags=34%, list=30%, signal=48%
GSE40493_BCL6_KO_VS_WT_TREG_UP	GSE40493_BCL6_KO_VS_WT_TREG_UP		153	-0.213711	-0.746898	0.992126	1	1	2769	tags=26%, list=27%, signal=35%
GSE15930_NAIVE_VS_24H_IN_VITRO_STIM_IL12_CD8_TCELL_DN	GSE15930_NAIVE_VS_24H_IN_VITRO_STIM_IL12_CD8_TCELL_DN		167	-0.207437	-0.745755	0.99187	1	1	1763	tags=17%, list=17%, signal=20%
FULLER_PBMC_F_TULARENSIS_VACCINE_LVS_AGE_22_54YO_336HR_DN	FULLER_PBMC_F_TULARENSIS_VACCINE_LVS_AGE_22_54YO_336HR_DN		18	-0.321789	-0.745749	0.846154	1	1	614	tags=17%, list=6%, signal=18%
GSE17721_POLYIC_VS_GARDIQUIMOD_8H_BMDC_UP	GSE17721_POLYIC_VS_GARDIQUIMOD_8H_BMDC_UP		134	-0.213612	-0.745513	0.981618	1	1	1220	tags=14%, list=12%, signal=16%
MODULE_352	MODULE_352		17	-0.321825	-0.744897	0.820276	1	1	4291	tags=71%, list=42%, signal=122%
GSE27859_DC_VS_CD11C_INT_F480_INT_DC_DN	GSE27859_DC_VS_CD11C_INT_F480_INT_DC_DN		164	-0.210877	-0.743734	0.9869	1	1	1657	tags=10%, list=16%, signal=12%
GSE5542_IFNG_VS_IFNA_TREATED_EPITHELIAL_CELLS_24H_UP	GSE5542_IFNG_VS_IFNA_TREATED_EPITHELIAL_CELLS_24H_UP		174	-0.208118	-0.742424	0.995726	1	1	2378	tags=25%, list=23%, signal=32%
GSE22886_NAIVE_CD4_TCELL_VS_48H_ACT_TH2_DN	GSE22886_NAIVE_CD4_TCELL_VS_48H_ACT_TH2_DN		170	-0.204766	-0.741665	0.995671	1	1	2253	tags=22%, list=22%, signal=27%
GSE17721_CTRL_VS_GARDIQUIMOD_2H_BMDC_UP	GSE17721_CTRL_VS_GARDIQUIMOD_2H_BMDC_UP		134	-0.211903	-0.740757	0.995984	1	1	157	tags=3%, list=2%, signal=3%
GSE46606_DAY1_VS_DAY3_CD40L_IL2_IL5_STIMULATED_IRF4HIGH_BCELL_UP	GSE46606_DAY1_VS_DAY3_CD40L_IL2_IL5_STIMULATED_IRF4HIGH_BCELL_UP		160	-0.207509	-0.740488	0.995984	1	1	463	tags=4%, list=5%, signal=5%
GSE12845_PRE_GC_VS_DARKZONE_GC_TONSIL_BCELL_DN	GSE12845_PRE_GC_VS_DARKZONE_GC_TONSIL_BCELL_DN		157	-0.208049	-0.739825	0.992593	1	1	1386	tags=10%, list=14%, signal=12%
GSE17721_CTRL_VS_LPS_2H_BMDC_UP	GSE17721_CTRL_VS_LPS_2H_BMDC_UP		150	-0.210153	-0.739702	1	1	1	2492	tags=23%, list=24%, signal=30%
GSE11864_UNTREATED_VS_CSF1_PAM3CYS_IN_MAC_DN	GSE11864_UNTREATED_VS_CSF1_PAM3CYS_IN_MAC_DN		134	-0.21198	-0.739394	0.993031	1	1	739	tags=7%, list=7%, signal=7%
GSE7459_UNTREATED_VS_IL6_TREATED_ACT_CD4_TCELL_UP	GSE7459_UNTREATED_VS_IL6_TREATED_ACT_CD4_TCELL_UP		82	-0.229052	-0.739284	0.964401	1	1	1639	tags=17%, list=16%, signal=20%
GSE22601_CD4_SINGLE_POSITIVE_VS_CD8_SINGLE_POSITIVE_THYMOCYTE_UP	GSE22601_CD4_SINGLE_POSITIVE_VS_CD8_SINGLE_POSITIVE_THYMOCYTE_UP		163	-0.208494	-0.738768	0.995851	1	1	1871	tags=21%, list=18%, signal=25%
GSE36009_WT_VS_NLRP10_KO_DC_LPS_STIM_DN	GSE36009_WT_VS_NLRP10_KO_DC_LPS_STIM_DN		148	-0.212178	-0.738456	1	1	1	1668	tags=16%, list=16%, signal=18%
GSE21033_3H_VS_24H_POLYIC_STIM_DC_DN	GSE21033_3H_VS_24H_POLYIC_STIM_DC_DN		91	-0.224456	-0.737609	0.982143	1	1	1452	tags=14%, list=14%, signal=17%
GNF2_PCAF	GNF2_PCAF		20	-0.299269	-0.735947	0.851581	1	1	1030	tags=20%, list=10%, signal=22%
MORF_BAG5	MORF_BAG5		51	-0.251841	-0.735364	0.917933	1	1	3705	tags=47%, list=36%, signal=74%
GSE20151_CTRL_VS_FUSOBACT_NUCLEATUM_NEUTROPHIL_DN	GSE20151_CTRL_VS_FUSOBACT_NUCLEATUM_NEUTROPHIL_DN		149	-0.207763	-0.735115	0.991968	1	1	2333	tags=25%, list=23%, signal=32%
GSE17721_POLYIC_VS_PAM3CSK4_24H_BMDC_UP	GSE17721_POLYIC_VS_PAM3CSK4_24H_BMDC_UP		150	-0.208144	-0.733446	1	1	1	1004	tags=9%, list=10%, signal=10%
GSE2706_UNSTIM_VS_2H_LPS_DC_UP	GSE2706_UNSTIM_VS_2H_LPS_DC_UP		104	-0.214713	-0.731128	0.985455	1	1	515	tags=5%, list=5%, signal=5%
MODULE_421	MODULE_421		18	-0.310208	-0.730932	0.861461	1	1	2219	tags=44%, list=22%, signal=57%
GSE16385_ROSIGLITAZONE_VS_UNTREATED_IFNG_TNF_STIM_MACROPHAGE_DN	GSE16385_ROSIGLITAZONE_VS_UNTREATED_IFNG_TNF_STIM_MACROPHAGE_DN		154	-0.208905	-0.728413	0.995868	1	1	2132	tags=19%, list=21%, signal=23%
NAKAYA_PBMC_FLUARIX_FLUVIRIN_AGE_18_50YO_3DY_DN	NAKAYA_PBMC_FLUARIX_FLUVIRIN_AGE_18_50YO_3DY_DN		356	-0.188679	-0.726033	1	1	1	2092	tags=19%, list=20%, signal=23%
GCM_FANCL	GCM_FANCL		24	-0.286876	-0.725731	0.880319	1	1	1254	tags=13%, list=12%, signal=14%
GSE27786_BCELL_VS_ERYTHROBLAST_UP	GSE27786_BCELL_VS_ERYTHROBLAST_UP		161	-0.203501	-0.724633	0.995851	1	1	2061	tags=20%, list=20%, signal=25%
GSE21063_3H_VS_16H_ANTI_IGM_STIM_BCELL_DN	GSE21063_3H_VS_16H_ANTI_IGM_STIM_BCELL_DN		159	-0.205547	-0.723815	1	1	1	2262	tags=23%, list=22%, signal=29%
GSE25146_UNSTIM_VS_HELIOBACTER_PYLORI_LPS_STIM_AGS_CELL_DN	GSE25146_UNSTIM_VS_HELIOBACTER_PYLORI_LPS_STIM_AGS_CELL_DN		137	-0.206777	-0.723489	0.995851	1	1	2789	tags=34%, list=27%, signal=47%
GNF2_MCM5	GNF2_MCM5		55	-0.239555	-0.723258	0.955056	1	1	3092	tags=40%, list=30%, signal=57%
GSE5503_LIVER_DC_VS_MLN_DC_ACTIVATED_ALLOGENIC_TCELL_DN	GSE5503_LIVER_DC_VS_MLN_DC_ACTIVATED_ALLOGENIC_TCELL_DN		157	-0.20146	-0.722434	1	1	1	1422	tags=11%, list=14%, signal=13%
GSE20198_UNTREATED_VS_IFNA_TREATED_ACT_CD4_TCELL_DN	GSE20198_UNTREATED_VS_IFNA_TREATED_ACT_CD4_TCELL_DN		156	-0.2029	-0.722127	0.995455	1	1	2151	tags=21%, list=21%, signal=26%
MODULE_458	MODULE_458		17	-0.311167	-0.720047	0.84	1	1	1009	tags=18%, list=10%, signal=20%
GSE27786_NEUTROPHIL_VS_MONO_MAC_DN	GSE27786_NEUTROPHIL_VS_MONO_MAC_DN		153	-0.207945	-0.718418	1	1	1	1873	tags=14%, list=18%, signal=17%
GSE17721_PAM3CSK4_VS_CPG_24H_BMDC_DN	GSE17721_PAM3CSK4_VS_CPG_24H_BMDC_DN		142	-0.204127	-0.71841	1	1	1	1686	tags=17%, list=17%, signal=20%
GSE14769_UNSTIM_VS_120MIN_LPS_BMDM_UP	GSE14769_UNSTIM_VS_120MIN_LPS_BMDM_UP		162	-0.201237	-0.717507	1	1	1	1915	tags=15%, list=19%, signal=19%
GCM_SUPT4H1	GCM_SUPT4H1		31	-0.26386	-0.716879	0.930052	1	1	3000	tags=45%, list=29%, signal=64%
GSE3982_MAST_CELL_VS_NEUTROPHIL_UP	GSE3982_MAST_CELL_VS_NEUTROPHIL_UP		157	-0.203646	-0.716658	0.995708	1	1	1227	tags=11%, list=12%, signal=12%
MORF_RAB11A	MORF_RAB11A		57	-0.233175	-0.716193	0.951009	1	1	4251	tags=56%, list=42%, signal=96%
GSE17721_12H_VS_24H_POLYIC_BMDC_DN	GSE17721_12H_VS_24H_POLYIC_BMDC_DN		162	-0.201575	-0.71618	0.996063	1	1	1247	tags=12%, list=12%, signal=13%
THAKAR_PBMC_INACTIVATED_INFLUENZA_AGE_21_30YO_NONRESPONDER_7DY_UP	THAKAR_PBMC_INACTIVATED_INFLUENZA_AGE_21_30YO_NONRESPONDER_7DY_UP		113	-0.21079	-0.715903	0.992647	1	1	2677	tags=27%, list=26%, signal=37%
GSE19888_CTRL_VS_A3R_INHIBITOR_TREATED_MAST_CELL_UP	GSE19888_CTRL_VS_A3R_INHIBITOR_TREATED_MAST_CELL_UP		155	-0.204106	-0.715859	0.995798	1	1	2383	tags=27%, list=23%, signal=35%
GSE15330_HSC_VS_LYMPHOID_PRIMED_MULTIPOTENT_PROGENITOR_IKAROS_KO_UP	GSE15330_HSC_VS_LYMPHOID_PRIMED_MULTIPOTENT_PROGENITOR_IKAROS_KO_UP		140	-0.204344	-0.714261	1	1	1	955	tags=7%, list=9%, signal=8%
MORF_TERF2IP	MORF_TERF2IP		108	-0.209591	-0.713789	0.992453	1	1	3544	tags=41%, list=35%, signal=62%
GSE27786_NKTCELL_VS_NEUTROPHIL_UP	GSE27786_NKTCELL_VS_NEUTROPHIL_UP		166	-0.200391	-0.709767	1	1	1	873	tags=8%, list=9%, signal=8%
GSE5503_PLN_DC_VS_SPLEEN_DC_ACTIVATED_ALLOGENIC_TCELL_DN	GSE5503_PLN_DC_VS_SPLEEN_DC_ACTIVATED_ALLOGENIC_TCELL_DN		162	-0.202809	-0.709274	1	1	1	2291	tags=23%, list=22%, signal=30%
GSE3920_UNTREATED_VS_IFNB_TREATED_ENDOTHELIAL_CELL_DN	GSE3920_UNTREATED_VS_IFNB_TREATED_ENDOTHELIAL_CELL_DN		146	-0.201414	-0.708592	1	1	1	2405	tags=29%, list=24%, signal=37%
GSE27241_WT_VS_RORGT_KO_TH17_POLARIZED_CD4_TCELL_DN	GSE27241_WT_VS_RORGT_KO_TH17_POLARIZED_CD4_TCELL_DN		130	-0.206999	-0.708065	1	1	1	2039	tags=19%, list=20%, signal=24%
GSE17721_POLYIC_VS_PAM3CSK4_6H_BMDC_DN	GSE17721_POLYIC_VS_PAM3CSK4_6H_BMDC_DN		151	-0.19992	-0.707269	1	1	1	1486	tags=15%, list=15%, signal=17%
GSE43955_1H_VS_20H_ACT_CD4_TCELL_WITH_TGFB_IL6_UP	GSE43955_1H_VS_20H_ACT_CD4_TCELL_WITH_TGFB_IL6_UP		139	-0.203939	-0.7063	0.996078	1	1	962	tags=10%, list=9%, signal=11%
GSE1925_3H_VS_24H_IFNG_STIM_IFNG_PRIMED_MACROPHAGE_DN	GSE1925_3H_VS_24H_IFNG_STIM_IFNG_PRIMED_MACROPHAGE_DN		150	-0.198466	-0.704665	1	1	1	2103	tags=22%, list=21%, signal=27%
GSE17721_POLYIC_VS_GARDIQUIMOD_24H_BMDC_DN	GSE17721_POLYIC_VS_GARDIQUIMOD_24H_BMDC_DN		158	-0.198046	-0.702699	1	1	1	1594	tags=15%, list=16%, signal=17%
GSE22886_IGG_IGA_MEMORY_BCELL_VS_BLOOD_PLASMA_CELL_DN	GSE22886_IGG_IGA_MEMORY_BCELL_VS_BLOOD_PLASMA_CELL_DN		152	-0.20071	-0.702468	1	1	1	1662	tags=14%, list=16%, signal=17%
GSE14769_UNSTIM_VS_60MIN_LPS_BMDM_UP	GSE14769_UNSTIM_VS_60MIN_LPS_BMDM_UP		143	-0.204966	-0.701782	0.995556	1	1	2145	tags=20%, list=21%, signal=25%
GSE5589_WT_VS_IL10_KO_LPS_STIM_MACROPHAGE_180MIN_UP	GSE5589_WT_VS_IL10_KO_LPS_STIM_MACROPHAGE_180MIN_UP		129	-0.200374	-0.699498	0.996516	1	1	1471	tags=12%, list=14%, signal=13%
MODULE_149	MODULE_149		31	-0.255216	-0.698426	0.915301	1	1	3988	tags=52%, list=39%, signal=84%
MODULE_261	MODULE_261		80	-0.216929	-0.697588	0.980328	1	1	377	tags=4%, list=4%, signal=4%
GSE9988_LPS_VS_CTRL_TREATED_MONOCYTE_DN	GSE9988_LPS_VS_CTRL_TREATED_MONOCYTE_DN		170	-0.194027	-0.697402	1	1	1	2337	tags=26%, list=23%, signal=33%
GSE41867_DAY6_VS_DAY15_LCMV_ARMSTRONG_EFFECTOR_CD8_TCELL_DN	GSE41867_DAY6_VS_DAY15_LCMV_ARMSTRONG_EFFECTOR_CD8_TCELL_DN		140	-0.197393	-0.697276	1	1	1	2062	tags=21%, list=20%, signal=26%
GSE3982_CTRL_VS_IGE_STIM_MAST_CELL_DN	GSE3982_CTRL_VS_IGE_STIM_MAST_CELL_DN		146	-0.196236	-0.694894	1	1	1	2070	tags=18%, list=20%, signal=23%
GSE15930_NAIVE_VS_24H_IN_VITRO_STIM_CD8_TCELL_DN	GSE15930_NAIVE_VS_24H_IN_VITRO_STIM_CD8_TCELL_DN		170	-0.193941	-0.692943	1	1	1	1763	tags=16%, list=17%, signal=20%
MODULE_322	MODULE_322		36	-0.247535	-0.69037	0.921569	1	1	928	tags=11%, list=9%, signal=12%
GCM_USP6	GCM_USP6		57	-0.230342	-0.689417	0.97619	1	1	273	tags=4%, list=3%, signal=4%
GSE14769_UNSTIM_VS_80MIN_LPS_BMDM_UP	GSE14769_UNSTIM_VS_80MIN_LPS_BMDM_UP		156	-0.194139	-0.689152	1	1	1	529	tags=4%, list=5%, signal=5%
GSE15659_CD45RA_NEG_CD4_TCELL_VS_ACTIVATED_TREG_DN	GSE15659_CD45RA_NEG_CD4_TCELL_VS_ACTIVATED_TREG_DN		126	-0.201566	-0.689097	0.996226	1	1	1701	tags=19%, list=17%, signal=23%
GSE22886_DAY1_VS_DAY7_MONOCYTE_IN_CULTURE_DN	GSE22886_DAY1_VS_DAY7_MONOCYTE_IN_CULTURE_DN		159	-0.196847	-0.688738	1	1	1	2144	tags=21%, list=21%, signal=26%
MORF_BECN1	MORF_BECN1		94	-0.206305	-0.686481	1	1	1	3268	tags=35%, list=32%, signal=51%
GSE9509_LPS_VS_LPS_AND_IL10_STIM_IL10_KO_MACROPHAGE_10MIN_DN	GSE9509_LPS_VS_LPS_AND_IL10_STIM_IL10_KO_MACROPHAGE_10MIN_DN		173	-0.192525	-0.685388	1	1	1	1814	tags=15%, list=18%, signal=18%
GSE24634_TEFF_VS_TCONV_DAY3_IN_CULTURE_UP	GSE24634_TEFF_VS_TCONV_DAY3_IN_CULTURE_UP		160	-0.193926	-0.684624	1	1	1	1538	tags=16%, list=15%, signal=18%
GSE9650_GP33_VS_GP276_LCMV_SPECIFIC_EXHAUSTED_CD8_TCELL_DN	GSE9650_GP33_VS_GP276_LCMV_SPECIFIC_EXHAUSTED_CD8_TCELL_DN		166	-0.191643	-0.683568	1	1	1	2180	tags=18%, list=21%, signal=23%
MORF_HDAC2	MORF_HDAC2		249	-0.183594	-0.6832	1	1	1	3716	tags=37%, list=36%, signal=57%
GSE27786_CD8_TCELL_VS_NEUTROPHIL_UP	GSE27786_CD8_TCELL_VS_NEUTROPHIL_UP		167	-0.192986	-0.683103	1	1	1	898	tags=6%, list=9%, signal=6%
MORF_MBD4	MORF_MBD4		75	-0.208208	-0.683089	0.98773	1	1	3189	tags=35%, list=31%, signal=50%
GSE21927_GMCSF_IL6_VS_GMCSF_GCSF_TREATED_BONE_MARROW_DN	GSE21927_GMCSF_IL6_VS_GMCSF_GCSF_TREATED_BONE_MARROW_DN		153	-0.193947	-0.682596	1	1	1	2828	tags=32%, list=28%, signal=44%
GSE17721_CTRL_VS_LPS_1H_BMDC_UP	GSE17721_CTRL_VS_LPS_1H_BMDC_UP		147	-0.191098	-0.682005	1	1	1	1664	tags=15%, list=16%, signal=18%
MODULE_525	MODULE_525		52	-0.229177	-0.681763	0.95614	1	1	2152	tags=23%, list=21%, signal=29%
GSE17721_CTRL_VS_GARDIQUIMOD_8H_BMDC_UP	GSE17721_CTRL_VS_GARDIQUIMOD_8H_BMDC_UP		156	-0.193209	-0.680939	1	1	1	1570	tags=17%, list=15%, signal=19%
GSE13522_CTRL_VS_T_CRUZI_Y_STRAIN_INF_SKIN_BALBC_MOUSE_UP	GSE13522_CTRL_VS_T_CRUZI_Y_STRAIN_INF_SKIN_BALBC_MOUSE_UP		100	-0.204537	-0.679295	0.986159	1	1	1023	tags=9%, list=10%, signal=10%
GSE18791_CTRL_VS_NEWCASTLE_VIRUS_DC_2H_UP	GSE18791_CTRL_VS_NEWCASTLE_VIRUS_DC_2H_UP		126	-0.194052	-0.674464	0.99639	1	1	2536	tags=29%, list=25%, signal=38%
GSE17721_CTRL_VS_POLYIC_4H_BMDC_UP	GSE17721_CTRL_VS_POLYIC_4H_BMDC_UP		160	-0.19054	-0.672994	1	1	1	2666	tags=31%, list=26%, signal=41%
GSE17721_CTRL_VS_PAM3CSK4_8H_BMDC_UP	GSE17721_CTRL_VS_PAM3CSK4_8H_BMDC_UP		158	-0.190066	-0.672567	1	1	1	2220	tags=24%, list=22%, signal=30%
GSE34156_NOD2_LIGAND_VS_TLR1_TLR2_LIGAND_24H_TREATED_MONOCYTE_DN	GSE34156_NOD2_LIGAND_VS_TLR1_TLR2_LIGAND_24H_TREATED_MONOCYTE_DN		141	-0.195967	-0.671673	1	1	1	1369	tags=11%, list=13%, signal=12%
GSE29617_CTRL_VS_DAY7_TIV_FLU_VACCINE_PBMC_2008_DN	GSE29617_CTRL_VS_DAY7_TIV_FLU_VACCINE_PBMC_2008_DN		148	-0.190888	-0.670998	1	1	1	1083	tags=8%, list=11%, signal=9%
GSE17721_0.5H_VS_24H_GARDIQUIMOD_BMDC_UP	GSE17721_0.5H_VS_24H_GARDIQUIMOD_BMDC_UP		163	-0.18726	-0.670943	1	1	1	1553	tags=12%, list=15%, signal=14%
GSE23925_LIGHT_ZONE_VS_NAIVE_BCELL_DN	GSE23925_LIGHT_ZONE_VS_NAIVE_BCELL_DN		144	-0.19093	-0.667749	1	1	1	3099	tags=35%, list=30%, signal=50%
MORF_CTBP1	MORF_CTBP1		141	-0.191221	-0.662436	1	1	1	4013	tags=46%, list=39%, signal=75%
GSE13485_CTRL_VS_DAY1_YF17D_VACCINE_PBMC_UP	GSE13485_CTRL_VS_DAY1_YF17D_VACCINE_PBMC_UP		157	-0.187171	-0.660518	1	1	1	3113	tags=33%, list=30%, signal=47%
GAVISH_3CA_MALIGNANT_METAPROGRAM_4_CHROMATIN	GAVISH_3CA_MALIGNANT_METAPROGRAM_4_CHROMATIN		42	-0.231013	-0.659685	0.968831	1	1	491	tags=5%, list=5%, signal=5%
GSE1460_CD4_THYMOCYTE_VS_NAIVE_CD4_TCELL_CORD_BLOOD_UP	GSE1460_CD4_THYMOCYTE_VS_NAIVE_CD4_TCELL_CORD_BLOOD_UP		165	-0.183742	-0.652319	1	1	1	2100	tags=21%, list=21%, signal=26%
GSE16385_UNTREATED_VS_12H_ROSIGLITAZONE_IL4_TREATED_MACROPHAGE_UP	GSE16385_UNTREATED_VS_12H_ROSIGLITAZONE_IL4_TREATED_MACROPHAGE_UP		160	-0.182967	-0.652143	1	1	1	983	tags=7%, list=10%, signal=7%
GSE41867_NAIVE_VS_EFFECTOR_CD8_TCELL_UP	GSE41867_NAIVE_VS_EFFECTOR_CD8_TCELL_UP		160	-0.182037	-0.651467	1	1	1	2199	tags=22%, list=22%, signal=27%
MORF_PPP2R5E	MORF_PPP2R5E		78	-0.206086	-0.649241	0.996865	1	1	3782	tags=44%, list=37%, signal=69%
GSE12392_WT_VS_IFNAR_KO_CD8A_NEG_SPLEEN_DC_DN	GSE12392_WT_VS_IFNAR_KO_CD8A_NEG_SPLEEN_DC_DN		128	-0.18771	-0.649049	1	1	1	251	tags=3%, list=2%, signal=3%
MODULE_366	MODULE_366		17	-0.273242	-0.645786	0.917313	1	1	1401	tags=18%, list=14%, signal=20%
MORF_HDAC1	MORF_HDAC1		212	-0.173628	-0.6441	1	1	1	3706	tags=41%, list=36%, signal=62%
GSE45837_WT_VS_GFI1_KO_PDC_DN	GSE45837_WT_VS_GFI1_KO_PDC_DN		161	-0.181113	-0.643264	1	1	1	1870	tags=16%, list=18%, signal=19%
MODULE_83	MODULE_83		238	-0.172572	-0.643261	1	1	1	3207	tags=34%, list=31%, signal=48%
MODULE_252	MODULE_252		200	-0.177645	-0.642701	1	1	1	2013	tags=19%, list=20%, signal=23%
YAP1_UP	YAP1_UP		30	-0.238291	-0.641124	0.959698	1	1	1371	tags=20%, list=13%, signal=23%
GSE21670_TGFB_VS_IL6_TREATED_CD4_TCELL_DN	GSE21670_TGFB_VS_IL6_TREATED_CD4_TCELL_DN		133	-0.184199	-0.64087	1	1	1	1451	tags=13%, list=14%, signal=15%
GCM_IL6ST	GCM_IL6ST		46	-0.21934	-0.640019	0.971989	1	1	53	tags=2%, list=1%, signal=2%
MORF_GNB1	MORF_GNB1		260	-0.169644	-0.639173	1	1	1	3716	tags=39%, list=36%, signal=60%
GSE33162_HDAC3_KO_VS_HDAC3_KO_4H_LPS_STIM_MACROPHAGE_UP	GSE33162_HDAC3_KO_VS_HDAC3_KO_4H_LPS_STIM_MACROPHAGE_UP		171	-0.180004	-0.638396	1	1	1	3019	tags=32%, list=30%, signal=44%
MORF_SP3	MORF_SP3		72	-0.199491	-0.637184	0.993569	1	1	3738	tags=42%, list=37%, signal=65%
GCM_CALM1	GCM_CALM1		88	-0.195413	-0.636748	0.996678	1	1	1526	tags=14%, list=15%, signal=16%
GSE10240_CTRL_VS_IL22_STIM_PRIMARY_BRONCHIAL_EPITHELIAL_CELLS_DN	GSE10240_CTRL_VS_IL22_STIM_PRIMARY_BRONCHIAL_EPITHELIAL_CELLS_DN		152	-0.182645	-0.636326	1	1	1	2586	tags=28%, list=25%, signal=36%
MODULE_350	MODULE_350		47	-0.215237	-0.631965	0.988131	1	1	532	tags=4%, list=5%, signal=4%
MORF_RPA1	MORF_RPA1		56	-0.208994	-0.631808	0.985294	1	1	2973	tags=32%, list=29%, signal=45%
MORF_HAT1	MORF_HAT1		146	-0.181035	-0.630512	1	1	1	3777	tags=35%, list=37%, signal=55%
GSE24634_TEFF_VS_TCONV_DAY5_IN_CULTURE_UP	GSE24634_TEFF_VS_TCONV_DAY5_IN_CULTURE_UP		172	-0.177336	-0.627997	1	1	1	2135	tags=22%, list=21%, signal=27%
GSE7764_IL15_TREATED_VS_CTRL_NK_CELL_24H_UP	GSE7764_IL15_TREATED_VS_CTRL_NK_CELL_24H_UP		171	-0.173996	-0.626884	1	1	1	1941	tags=18%, list=19%, signal=22%
MORF_AP2M1	MORF_AP2M1		171	-0.1777	-0.625554	1	1	1	3127	tags=29%, list=31%, signal=41%
MORF_DAP	MORF_DAP		69	-0.199443	-0.624674	0.99422	1	1	2811	tags=32%, list=28%, signal=44%
GCM_BECN1	GCM_BECN1		51	-0.20593	-0.622883	1	1	1	2973	tags=35%, list=29%, signal=50%
GSE9006_HEALTHY_VS_TYPE_1_DIABETES_PBMC_1MONTH_POST_DX_UP	GSE9006_HEALTHY_VS_TYPE_1_DIABETES_PBMC_1MONTH_POST_DX_UP		161	-0.173632	-0.621005	1	1	1	2692	tags=23%, list=26%, signal=31%
GSE24671_BAKIMULC_VS_SENDAI_VIRUS_INFECTED_MOUSE_SPLENOCYTES_DN	GSE24671_BAKIMULC_VS_SENDAI_VIRUS_INFECTED_MOUSE_SPLENOCYTES_DN		164	-0.173191	-0.62075	1	1	1	3118	tags=33%, list=31%, signal=47%
GCM_DPF2	GCM_DPF2		19	-0.253127	-0.619195	0.9425	1	1	2816	tags=37%, list=28%, signal=51%
GNF2_MLH1	GNF2_MLH1		35	-0.224123	-0.618538	0.979221	1	1	2992	tags=40%, list=29%, signal=56%
GCM_DFFA	GCM_DFFA		120	-0.1805	-0.61713	1	1	1	3155	tags=29%, list=31%, signal=42%
MODULE_159	MODULE_159		72	-0.198285	-0.615283	1	1	1	2822	tags=26%, list=28%, signal=36%
GCM_UBE2N	GCM_UBE2N		137	-0.175077	-0.614452	1	1	1	3022	tags=26%, list=30%, signal=37%
GSE9006_HEALTHY_VS_TYPE_2_DIABETES_PBMC_AT_DX_UP	GSE9006_HEALTHY_VS_TYPE_2_DIABETES_PBMC_AT_DX_UP		165	-0.170725	-0.612858	1	1	1	1826	tags=13%, list=18%, signal=16%
GNF2_RPA1	GNF2_RPA1		23	-0.235554	-0.607634	0.955729	1	1	2992	tags=39%, list=29%, signal=55%
MORF_SOD1	MORF_SOD1		230	-0.163705	-0.606334	1	1	1	3189	tags=28%, list=31%, signal=40%
MODULE_29	MODULE_29		22	-0.234262	-0.60283	0.9675	1	1	3789	tags=50%, list=37%, signal=79%
GNF2_G22P1	GNF2_G22P1		27	-0.225247	-0.601884	0.960114	1	1	4404	tags=59%, list=43%, signal=104%
GSE5503_LIVER_DC_VS_PLN_DC_ACTIVATED_ALLOGENIC_TCELL_DN	GSE5503_LIVER_DC_VS_PLN_DC_ACTIVATED_ALLOGENIC_TCELL_DN		170	-0.171481	-0.599041	1	1	1	1917	tags=17%, list=19%, signal=21%
GCM_CRKL	GCM_CRKL		55	-0.200373	-0.598102	0.993994	1	1	1278	tags=9%, list=13%, signal=10%
GAVISH_3CA_METAPROGRAM_CD8_T_CELLS_GLYCOLYSIS_MYC	GAVISH_3CA_METAPROGRAM_CD8_T_CELLS_GLYCOLYSIS_MYC		37	-0.218788	-0.597932	0.985549	1	1	1986	tags=19%, list=19%, signal=23%
MODULE_97	MODULE_97		78	-0.183561	-0.596738	1	1	1	3095	tags=33%, list=30%, signal=47%
GSE15930_NAIVE_VS_24H_IN_VITRO_STIM_INFAB_CD8_TCELL_DN	GSE15930_NAIVE_VS_24H_IN_VITRO_STIM_INFAB_CD8_TCELL_DN		171	-0.168421	-0.595266	1	1	1	1913	tags=17%, list=19%, signal=21%
GNF2_GLTSCR2	GNF2_GLTSCR2		20	-0.240526	-0.593515	0.966184	1	1	4311	tags=55%, list=42%, signal=95%
GCM_CSNK1A1	GCM_CSNK1A1		35	-0.213246	-0.591452	0.981432	1	1	4392	tags=60%, list=43%, signal=105%
MODULE_115	MODULE_115		22	-0.235879	-0.589008	0.98005	1	1	3944	tags=50%, list=39%, signal=81%
MORF_RAF1	MORF_RAF1		97	-0.177838	-0.58889	1	1	1	3618	tags=39%, list=35%, signal=60%
GSE9006_TYPE_1_VS_TYPE_2_DIABETES_PBMC_AT_DX_UP	GSE9006_TYPE_1_VS_TYPE_2_DIABETES_PBMC_AT_DX_UP		169	-0.164898	-0.588097	1	1	1	117	tags=2%, list=1%, signal=2%
GSE2197_CPG_DNA_VS_UNTREATED_IN_DC_DN	GSE2197_CPG_DNA_VS_UNTREATED_IN_DC_DN		135	-0.166327	-0.579336	1	1	1	2225	tags=21%, list=22%, signal=27%
GSE21927_HEALTHY_VS_TUMOROUS_BALBC_MOUSE_MONOCYTE_UP	GSE21927_HEALTHY_VS_TUMOROUS_BALBC_MOUSE_MONOCYTE_UP		119	-0.168514	-0.578223	1	1	1	2218	tags=21%, list=22%, signal=27%
GSE23505_IL6_IL1_VS_IL6_IL1_TGFB_TREATED_CD4_TCELL_DN	GSE23505_IL6_IL1_VS_IL6_IL1_TGFB_TREATED_CD4_TCELL_DN		156	-0.162819	-0.578074	1	1	1	2246	tags=21%, list=22%, signal=26%
GSE14415_TCONV_VS_FOXP3_KO_INDUCED_TREG_UP	GSE14415_TCONV_VS_FOXP3_KO_INDUCED_TREG_UP		138	-0.166718	-0.576668	1	1	1	1760	tags=14%, list=17%, signal=16%
MODULE_358	MODULE_358		65	-0.181373	-0.573429	0.996914	1	1	715	tags=5%, list=7%, signal=5%
GSE41867_DAY8_VS_DAY15_LCMV_CLONE13_EFFECTOR_CD8_TCELL_DN	GSE41867_DAY8_VS_DAY15_LCMV_CLONE13_EFFECTOR_CD8_TCELL_DN		162	-0.160794	-0.571809	1	1	1	2575	tags=26%, list=25%, signal=34%
MORF_DNMT1	MORF_DNMT1		105	-0.168945	-0.571556	1	1	1	2953	tags=26%, list=29%, signal=36%
MORF_REV3L	MORF_REV3L		55	-0.189175	-0.571499	0.997076	1	1	3107	tags=42%, list=30%, signal=60%
GCM_SUFU	GCM_SUFU		70	-0.181434	-0.570496	1	1	1	1278	tags=10%, list=13%, signal=11%
GSE12845_IGD_POS_BLOOD_VS_DARKZONE_GC_TONSIL_BCELL_DN	GSE12845_IGD_POS_BLOOD_VS_DARKZONE_GC_TONSIL_BCELL_DN		164	-0.162451	-0.570259	1	1	1	2144	tags=18%, list=21%, signal=22%
GCM_CSNK1D	GCM_CSNK1D		29	-0.210304	-0.56737	0.964187	1	1	1215	tags=10%, list=12%, signal=12%
GSE6269_HEALTHY_VS_STAPH_PNEUMO_INF_PBMC_UP	GSE6269_HEALTHY_VS_STAPH_PNEUMO_INF_PBMC_UP		141	-0.161262	-0.564507	1	1	1	2742	tags=25%, list=27%, signal=33%
MORF_BUB3	MORF_BUB3		241	-0.150012	-0.563398	1	1	1	3716	tags=36%, list=36%, signal=55%
MORF_RAC1	MORF_RAC1		190	-0.154851	-0.562064	1	1	1	3127	tags=30%, list=31%, signal=42%
GSE18893_TCONV_VS_TREG_24H_TNF_STIM_UP	GSE18893_TCONV_VS_TREG_24H_TNF_STIM_UP		166	-0.153889	-0.551727	1	1	1	2383	tags=25%, list=23%, signal=32%
HALLMARK_MYC_TARGETS_V1	HALLMARK_MYC_TARGETS_V1		169	-0.152768	-0.546908	1	1	1	4202	tags=45%, list=41%, signal=75%
MORF_RAB1A	MORF_RAB1A		170	-0.152198	-0.543002	1	1	1	3083	tags=31%, list=30%, signal=43%
MORF_FBL	MORF_FBL		110	-0.15724	-0.532005	1	1	1	3740	tags=39%, list=37%, signal=61%
MORF_RAD23A	MORF_RAD23A		298	-0.138165	-0.524988	1	1	1	3716	tags=36%, list=36%, signal=55%
MORF_PPP1CA	MORF_PPP1CA		135	-0.150931	-0.521413	1	1	1	3740	tags=39%, list=37%, signal=61%
MODULE_133	MODULE_133		15	-0.223192	-0.521123	0.982927	1	1	2276	tags=27%, list=22%, signal=34%
QI_PBMC_ZOSTAVAX_AGE_50_75YO_CORRELATED_WITH_CONTRACTION_OF_VZV_SPECIFIC_T_CELLS_PEAK_TO_28DYAT_1DY_NEGATIVE	QI_PBMC_ZOSTAVAX_AGE_50_75YO_CORRELATED_WITH_CONTRACTION_OF_VZV_SPECIFIC_T_CELLS_PEAK_TO_28DYAT_1DY_NEGATIVE		125	-0.150629	-0.520921	1	1	1	2011	tags=15%, list=20%, signal=19%
GNF2_RAN	GNF2_RAN		73	-0.161004	-0.515575	1	1	1	3275	tags=26%, list=32%, signal=38%
MORF_CSNK2B	MORF_CSNK2B		238	-0.138889	-0.512858	1	1	1	3383	tags=30%, list=33%, signal=44%
MORF_ATOX1	MORF_ATOX1		73	-0.159214	-0.511616	1	1	1	3092	tags=34%, list=30%, signal=49%
MORF_MTA1	MORF_MTA1		90	-0.155251	-0.509245	1	1	1	3025	tags=27%, list=30%, signal=38%
GCM_RAF1	GCM_RAF1		32	-0.191479	-0.508473	1	1	1	3283	tags=38%, list=32%, signal=55%
MORF_UBE2A	MORF_UBE2A		48	-0.171179	-0.507848	1	1	1	3489	tags=40%, list=34%, signal=60%
MORF_CDC16	MORF_CDC16		66	-0.160686	-0.505099	1	1	1	3706	tags=36%, list=36%, signal=57%
MORF_GMPS	MORF_GMPS		45	-0.172576	-0.502049	0.997024	1	1	3375	tags=38%, list=33%, signal=56%
GCM_BCL2L1	GCM_BCL2L1		33	-0.176934	-0.49292	0.991979	1	1	1146	tags=9%, list=11%, signal=10%
MORF_RFC4	MORF_RFC4		134	-0.142727	-0.490539	1	1	1	2953	tags=24%, list=29%, signal=33%
MORF_MAP2K2	MORF_MAP2K2		109	-0.143259	-0.487721	1	1	1	2520	tags=19%, list=25%, signal=25%
MORF_PPP1CC	MORF_PPP1CC		145	-0.137548	-0.482141	1	1	1	3001	tags=27%, list=29%, signal=38%
MORF_PPP6C	MORF_PPP6C		83	-0.148739	-0.482092	1	1	1	3092	tags=30%, list=30%, signal=43%
HARALAMBIEVA_PBMC_TIV_AGE_50_74YO_CORRELATED_WITH_MEMORY_B_CELL_RESPONSE_28DY_NEGATIVE	HARALAMBIEVA_PBMC_TIV_AGE_50_74YO_CORRELATED_WITH_MEMORY_B_CELL_RESPONSE_28DY_NEGATIVE		17	-0.203583	-0.479651	0.987775	1	1	2709	tags=41%, list=27%, signal=56%
MORF_CDK2	MORF_CDK2		64	-0.153702	-0.476678	1	1	1	8649	tags=100%, list=85%, signal=651%
GCM_TPR	GCM_TPR		28	-0.179981	-0.475861	1	1	1	2651	tags=32%, list=26%, signal=43%
MORF_SS18	MORF_SS18		57	-0.153646	-0.468566	1	1	1	3279	tags=37%, list=32%, signal=54%
MORF_DAP3	MORF_DAP3		160	-0.129778	-0.46182	1	1	1	3740	tags=39%, list=37%, signal=60%
MORF_TPR	MORF_TPR		137	-0.131174	-0.452774	1	1	1	3279	tags=39%, list=32%, signal=56%
MORF_EIF3S2	MORF_EIF3S2		206	-0.124323	-0.451843	1	1	1	3700	tags=34%, list=36%, signal=52%
MORF_BMI1	MORF_BMI1		71	-0.139172	-0.448358	1	1	1	2977	tags=27%, list=29%, signal=38%
MORF_PSMC1	MORF_PSMC1		150	-0.125259	-0.445356	1	1	1	3112	tags=28%, list=30%, signal=40%
MORF_PTPN11	MORF_PTPN11		94	-0.132898	-0.441607	1	1	1	8864	tags=100%, list=87%, signal=753%
MORF_AATF	MORF_AATF		187	-0.119136	-0.433553	1	1	1	3700	tags=35%, list=36%, signal=54%
MORF_PCNA	MORF_PCNA		68	-0.135236	-0.431405	1	1	1	3777	tags=37%, list=37%, signal=58%
MORF_DEAF1	MORF_DEAF1		49	-0.145485	-0.429877	1	1	1	2842	tags=24%, list=28%, signal=34%
MORF_MSH2	MORF_MSH2		59	-0.137071	-0.424372	1	1	1	8817	tags=100%, list=86%, signal=730%
GNF2_NS	GNF2_NS		34	-0.15642	-0.422565	1	1	1	4202	tags=47%, list=41%, signal=80%
MORF_XPC	MORF_XPC		58	-0.136279	-0.419848	1	1	1	4271	tags=55%, list=42%, signal=94%
MORF_UNG	MORF_UNG		66	-0.132531	-0.412305	1	1	1	8864	tags=100%, list=87%, signal=755%
MORF_FEN1	MORF_FEN1		58	-0.132427	-0.396346	1	1	1	8864	tags=100%, list=87%, signal=756%
MORF_PRKDC	MORF_PRKDC		168	-0.104609	-0.376663	1	1	1	2898	tags=23%, list=28%, signal=32%
MORF_RPA2	MORF_RPA2		162	-0.103879	-0.369609	1	1	1	2871	tags=22%, list=28%, signal=30%
GCM_CHUK	GCM_CHUK		60	-0.115212	-0.355395	1	1	1	3967	tags=45%, list=39%, signal=73%
MORF_EI24	MORF_EI24		125	-0.0923532	-0.321145	1	0.999998	1	8864	tags=99%, list=87%, signal=745%

## Sheet: BI2536_4h_pos
NAME	GS<br> follow link to MSigDB	GS DETAILS	SIZE	ES	NES	NOM p-val	FDR q-val	FWER p-val	RANK AT MAX	LEADING EDGE
MEL18_DN.V1_UP	MEL18_DN.V1_UP	Details ...	76	0.679975	1.98781	0	0.00187035	0.002	1090	tags=47%, list=11%, signal=53%
GAVISH_3CA_METAPROGRAM_EPITHELIAL_EPI3	GAVISH_3CA_METAPROGRAM_EPITHELIAL_EPI3	Details ...	29	0.756641	1.84415	0.00165563	0.0350998	0.072	1232	tags=59%, list=12%, signal=66%
GSE10325_LUPUS_BCELL_VS_LUPUS_MYELOID_DN	GSE10325_LUPUS_BCELL_VS_LUPUS_MYELOID_DN	Details ...	134	0.597778	1.83699	0	0.0277765	0.086	1209	tags=34%, list=12%, signal=38%
MODULE_342	MODULE_342	Details ...	70	0.625863	1.80373	0	0.0428525	0.166	1466	tags=41%, list=14%, signal=48%
GSE24142_EARLY_THYMIC_PROGENITOR_VS_DN3_THYMOCYTE_UP	GSE24142_EARLY_THYMIC_PROGENITOR_VS_DN3_THYMOCYTE_UP	Details ...	131	0.585528	1.79068	0	0.0468386	0.22	1184	tags=33%, list=12%, signal=37%
GSE3982_MAST_CELL_VS_NKCELL_UP	GSE3982_MAST_CELL_VS_NKCELL_UP	Details ...	140	0.574508	1.77145	0	0.0574271	0.308	674	tags=16%, list=7%, signal=17%
GSE8835_HEALTHY_VS_CLL_CD8_TCELL_DN	GSE8835_HEALTHY_VS_CLL_CD8_TCELL_DN	Details ...	108	0.588613	1.76117	0	0.0619387	0.371	995	tags=25%, list=10%, signal=27%
GSE7568_CTRL_VS_24H_TGFB_TREATED_MACROPHAGES_WITH_IL4_AND_DEXAMETHASONE_DN	GSE7568_CTRL_VS_24H_TGFB_TREATED_MACROPHAGES_WITH_IL4_AND_DEXAMETHASONE_DN	Details ...	86	0.604901	1.75826	0	0.0556044	0.38	1311	tags=38%, list=13%, signal=44%
KRAS.KIDNEY_UP.V1_UP	KRAS.KIDNEY_UP.V1_UP	Details ...	44	0.675249	1.75712	0	0.0505735	0.387	748	tags=48%, list=7%, signal=51%
GSE36888_UNTREATED_VS_IL2_TREATED_STAT5_AB_KNOCKIN_TCELL_2H_UP	GSE36888_UNTREATED_VS_IL2_TREATED_STAT5_AB_KNOCKIN_TCELL_2H_UP	Details ...	120	0.572581	1.73522	0	0.0703609	0.513	1289	tags=31%, list=13%, signal=35%
KRAS.600_UP.V1_UP	KRAS.600_UP.V1_UP	Details ...	96	0.588299	1.73487	0.0028169	0.0643899	0.514	890	tags=35%, list=9%, signal=38%
GNF2_FOS	GNF2_FOS	Details ...	28	0.713941	1.73236	0.00156006	0.0619944	0.536	1114	tags=39%, list=11%, signal=44%
GSE34156_UNTREATED_VS_24H_TLR1_TLR2_LIGAND_TREATED_MONOCYTE_UP	GSE34156_UNTREATED_VS_24H_TLR1_TLR2_LIGAND_TREATED_MONOCYTE_UP	Details ...	92	0.588415	1.72765	0	0.0632083	0.578	1578	tags=40%, list=15%, signal=47%
GNF2_S100A4	GNF2_S100A4	Details ...	31	0.687876	1.71993	0.00157729	0.0678786	0.629	1028	tags=39%, list=10%, signal=43%
GSE37533_UNTREATED_VS_PIOGLIZATONE_TREATED_CD4_TCELL_PPARG1_AND_FOXP3_TRASDUCED_UP	GSE37533_UNTREATED_VS_PIOGLIZATONE_TREATED_CD4_TCELL_PPARG1_AND_FOXP3_TRASDUCED_UP	Details ...	139	0.556729	1.71369	0	0.0720411	0.688	1375	tags=31%, list=13%, signal=35%
GSE2826_WT_VS_BTK_KO_BCELL_DN	GSE2826_WT_VS_BTK_KO_BCELL_DN	Details ...	111	0.565188	1.70358	0	0.0805977	0.756	1488	tags=40%, list=15%, signal=46%
GSE30971_WBP7_HET_VS_KO_MACROPHAGE_4H_LPS_STIM_UP	GSE30971_WBP7_HET_VS_KO_MACROPHAGE_4H_LPS_STIM_UP	Details ...	138	0.54773	1.70221	0	0.0778956	0.767	1311	tags=25%, list=13%, signal=28%
GSE43955_TH0_VS_TGFB_IL6_TH17_ACT_CD4_TCELL_10H_DN	GSE43955_TH0_VS_TGFB_IL6_TH17_ACT_CD4_TCELL_10H_DN	Details ...	107	0.566596	1.70149	0	0.0745584	0.773	924	tags=20%, list=9%, signal=21%
GSE7852_TREG_VS_TCONV_FAT_UP	GSE7852_TREG_VS_TCONV_FAT_UP	Details ...	146	0.546428	1.69972	0	0.0733503	0.781	1129	tags=27%, list=11%, signal=30%
GSE3982_DC_VS_TH1_UP	GSE3982_DC_VS_TH1_UP	Details ...	130	0.549038	1.67696	0	0.103235	0.895	1428	tags=34%, list=14%, signal=39%
GSE34156_UNTREATED_VS_24H_NOD2_AND_TLR1_TLR2_LIGAND_TREATED_MONOCYTE_UP	GSE34156_UNTREATED_VS_24H_NOD2_AND_TLR1_TLR2_LIGAND_TREATED_MONOCYTE_UP		101	0.554387	1.66898	0.00142857	0.112566	0.925	1326	tags=33%, list=13%, signal=37%
GSE43955_1H_VS_60H_ACT_CD4_TCELL_WITH_TGFB_IL6_DN	GSE43955_1H_VS_60H_ACT_CD4_TCELL_WITH_TGFB_IL6_DN		118	0.548986	1.66886	0	0.107706	0.925	996	tags=24%, list=10%, signal=26%
GSE29618_BCELL_VS_MDC_DAY7_FLU_VACCINE_DN	GSE29618_BCELL_VS_MDC_DAY7_FLU_VACCINE_DN		139	0.536686	1.66739	0	0.105553	0.928	1226	tags=36%, list=12%, signal=40%
GSE3982_MAST_CELL_VS_CENT_MEMORY_CD4_TCELL_UP	GSE3982_MAST_CELL_VS_CENT_MEMORY_CD4_TCELL_UP		145	0.533809	1.65717	0	0.119569	0.955	674	tags=15%, list=7%, signal=16%
GSE3039_CD4_TCELL_VS_B2_BCELL_DN	GSE3039_CD4_TCELL_VS_B2_BCELL_DN		150	0.532397	1.65701	0	0.115047	0.955	1776	tags=32%, list=17%, signal=38%
P53_DN.V1_UP	P53_DN.V1_UP		91	0.556217	1.64371	0.00140056	0.138063	0.977	770	tags=25%, list=8%, signal=27%
EGFR_UP.V1_UP	EGFR_UP.V1_UP		111	0.547249	1.64308	0	0.133886	0.977	867	tags=24%, list=8%, signal=26%
GSE3982_MAST_CELL_VS_BCELL_UP	GSE3982_MAST_CELL_VS_BCELL_UP		123	0.541197	1.64273	0	0.130141	0.978	1413	tags=31%, list=14%, signal=35%
GSE22229_UNTREATED_VS_IMMUNOSUPP_THERAPY_RENAL_TRANSPLANT_PATIENT_PBMC_UP	GSE22229_UNTREATED_VS_IMMUNOSUPP_THERAPY_RENAL_TRANSPLANT_PATIENT_PBMC_UP		114	0.539948	1.63802	0	0.134937	0.979	973	tags=25%, list=10%, signal=27%
GSE19825_NAIVE_VS_IL2RALOW_DAY3_EFF_CD8_TCELL_UP	GSE19825_NAIVE_VS_IL2RALOW_DAY3_EFF_CD8_TCELL_UP		52	0.598098	1.63234	0.00290276	0.141999	0.983	1020	tags=38%, list=10%, signal=43%
MODULE_199	MODULE_199		27	0.685667	1.63083	0.00641026	0.140988	0.984	1078	tags=52%, list=11%, signal=58%
FLETCHER_PBMC_BCG_10W_INFANT_PPD_STIMULATED_VS_UNSTIMULATED_10W_DN	FLETCHER_PBMC_BCG_10W_INFANT_PPD_STIMULATED_VS_UNSTIMULATED_10W_DN		107	0.541323	1.63015	0	0.138136	0.984	1343	tags=35%, list=13%, signal=39%
TGFB_UP.V1_DN	TGFB_UP.V1_DN		102	0.54068	1.62853	0	0.137049	0.988	1028	tags=25%, list=10%, signal=27%
GSE24972_MARGINAL_ZONE_BCELL_VS_FOLLICULAR_BCELL_IRF8_KO_DN	GSE24972_MARGINAL_ZONE_BCELL_VS_FOLLICULAR_BCELL_IRF8_KO_DN		113	0.539634	1.62733	0	0.13555	0.988	1198	tags=27%, list=12%, signal=30%
GNF2_IL2RB	GNF2_IL2RB		16	0.742257	1.62513	0.00656814	0.136285	0.989	847	tags=44%, list=8%, signal=48%
GSE360_L_MAJOR_VS_B_MALAYI_HIGH_DOSE_DC_UP	GSE360_L_MAJOR_VS_B_MALAYI_HIGH_DOSE_DC_UP		122	0.53211	1.62016	0.00136799	0.143951	0.994	1107	tags=23%, list=11%, signal=25%
MODULE_38	MODULE_38		240	0.496629	1.61983	0	0.140869	0.995	1325	tags=30%, list=13%, signal=34%
GAVISH_3CA_MALIGNANT_METAPROGRAM_22_SECRETED_1	GAVISH_3CA_MALIGNANT_METAPROGRAM_22_SECRETED_1		33	0.640428	1.61783	0.00626959	0.141479	0.995	1232	tags=45%, list=12%, signal=52%
MODULE_85	MODULE_85		23	0.682322	1.61692	0.00661157	0.139678	0.995	1126	tags=57%, list=11%, signal=63%
GSE28783_CTRL_ANTI_MIR_VS_UNTREATED_ATHEROSCLEROSIS_MACROPHAGE_DN	GSE28783_CTRL_ANTI_MIR_VS_UNTREATED_ATHEROSCLEROSIS_MACROPHAGE_DN		114	0.529112	1.61605	0.00140056	0.138389	0.996	1334	tags=28%, list=13%, signal=32%
MODULE_1	MODULE_1		183	0.502669	1.6159	0	0.135289	0.996	1244	tags=33%, list=12%, signal=37%
MODULE_63	MODULE_63		80	0.559114	1.61238	0.00285714	0.138897	0.996	1143	tags=44%, list=11%, signal=49%
GNF2_ITGB2	GNF2_ITGB2		48	0.604645	1.61199	0.0137405	0.136472	0.996	1724	tags=40%, list=17%, signal=47%
GSE24634_TREG_VS_TCONV_POST_DAY7_IL4_CONVERSION_DN	GSE24634_TREG_VS_TCONV_POST_DAY7_IL4_CONVERSION_DN		142	0.52963	1.6081	0.00134953	0.140804	0.998	935	tags=27%, list=9%, signal=30%
GSE360_T_GONDII_VS_B_MALAYI_LOW_DOSE_DC_DN	GSE360_T_GONDII_VS_B_MALAYI_LOW_DOSE_DC_DN		127	0.521886	1.60723	0.00135501	0.139239	0.998	1167	tags=21%, list=11%, signal=24%
GSE14386_UNTREATED_VS_IFNA_TREATED_ACT_PBMC_MS_PATIENT_UP	GSE14386_UNTREATED_VS_IFNA_TREATED_ACT_PBMC_MS_PATIENT_UP		57	0.588165	1.60656	0.00992908	0.137599	0.998	649	tags=26%, list=6%, signal=28%
ATF2_S_UP.V1_UP	ATF2_S_UP.V1_UP		74	0.559547	1.60325	0.00413793	0.14179	0.998	1399	tags=35%, list=14%, signal=40%
GSE22025_UNTREATED_VS_PROGESTERONE_TREATED_CD4_TCELL_UP	GSE22025_UNTREATED_VS_PROGESTERONE_TREATED_CD4_TCELL_UP		92	0.543043	1.60212	0.00140647	0.141179	0.999	734	tags=22%, list=7%, signal=23%
GSE24972_MARGINAL_ZONE_BCELL_VS_FOLLICULAR_BCELL_IRF8_KO_UP	GSE24972_MARGINAL_ZONE_BCELL_VS_FOLLICULAR_BCELL_IRF8_KO_UP		130	0.519906	1.59756	0	0.147979	0.999	706	tags=15%, list=7%, signal=16%
GSE8921_UNSTIM_0H_VS_TLR1_2_STIM_MONOCYTE_24H_UP	GSE8921_UNSTIM_0H_VS_TLR1_2_STIM_MONOCYTE_24H_UP		80	0.550557	1.59358	0.00290698	0.153064	0.999	920	tags=25%, list=9%, signal=27%
MODULE_12	MODULE_12		158	0.513328	1.59289	0	0.151828	0.999	871	tags=29%, list=9%, signal=31%
GSE339_CD4POS_VS_CD8POS_DC_IN_CULTURE_UP	GSE339_CD4POS_VS_CD8POS_DC_IN_CULTURE_UP		136	0.509217	1.59056	0.00132979	0.154384	0.999	739	tags=14%, list=7%, signal=15%
MODULE_259	MODULE_259		22	0.687009	1.58922	0.0163132	0.154316	0.999	1078	tags=55%, list=11%, signal=61%
GSE3982_MAST_CELL_VS_NEUTROPHIL_DN	GSE3982_MAST_CELL_VS_NEUTROPHIL_DN		120	0.525044	1.58845	0	0.153054	1	1155	tags=19%, list=11%, signal=21%
GSE32255_WT_VS_JMJD2D_KNOCKDOWN_4H_LPS_STIM_DC_UP	GSE32255_WT_VS_JMJD2D_KNOCKDOWN_4H_LPS_STIM_DC_UP		96	0.532822	1.58783	0.00550964	0.151619	1	1135	tags=29%, list=11%, signal=33%
GSE41176_UNSTIM_VS_ANTI_IGM_STIM_TAK1_KO_BCELL_24H_DN	GSE41176_UNSTIM_VS_ANTI_IGM_STIM_TAK1_KO_BCELL_24H_DN		112	0.525555	1.5875	0.00134228	0.149715	1	872	tags=25%, list=9%, signal=27%
GSE24142_EARLY_THYMIC_PROGENITOR_VS_DN2_THYMOCYTE_FETAL_UP	GSE24142_EARLY_THYMIC_PROGENITOR_VS_DN2_THYMOCYTE_FETAL_UP		129	0.518528	1.58748	0.00138696	0.147154	1	1477	tags=38%, list=14%, signal=44%
MODULE_122	MODULE_122		52	0.590388	1.58695	0.00295858	0.145766	1	545	tags=27%, list=5%, signal=28%
SNF5_DN.V1_DN	SNF5_DN.V1_DN		51	0.592281	1.58597	0.00944882	0.145138	1	921	tags=35%, list=9%, signal=39%
GSE24142_EARLY_THYMIC_PROGENITOR_VS_DN3_THYMOCYTE_FETAL_UP	GSE24142_EARLY_THYMIC_PROGENITOR_VS_DN3_THYMOCYTE_FETAL_UP		138	0.510669	1.58446	0	0.145813	1	1335	tags=29%, list=13%, signal=33%
GSE26030_UNSTIM_VS_RESTIM_TH17_DAY5_POST_POLARIZATION_DN	GSE26030_UNSTIM_VS_RESTIM_TH17_DAY5_POST_POLARIZATION_DN		136	0.514562	1.58422	0.00265604	0.143822	1	917	tags=21%, list=9%, signal=23%
GSE41867_DAY6_VS_DAY15_LCMV_CLONE13_EFFECTOR_CD8_TCELL_DN	GSE41867_DAY6_VS_DAY15_LCMV_CLONE13_EFFECTOR_CD8_TCELL_DN		58	0.574424	1.5842	0.00447761	0.141563	1	859	tags=31%, list=8%, signal=34%
GSE10325_BCELL_VS_MYELOID_DN	GSE10325_BCELL_VS_MYELOID_DN		127	0.518802	1.58376	0.00275103	0.140254	1	1149	tags=33%, list=11%, signal=37%
GSE29618_BCELL_VS_MONOCYTE_DAY7_FLU_VACCINE_DN	GSE29618_BCELL_VS_MONOCYTE_DAY7_FLU_VACCINE_DN		142	0.515341	1.58262	0	0.140391	1	1310	tags=30%, list=13%, signal=34%
GSE12484_HEALTHY_VS_PERIDONTITIS_NEUTROPHILS_UP	GSE12484_HEALTHY_VS_PERIDONTITIS_NEUTROPHILS_UP		47	0.592973	1.58078	0.00625	0.141562	1	900	tags=32%, list=9%, signal=35%
GSE27670_CTRL_VS_BLIMP1_TRANSDUCED_GC_BCELL_DN	GSE27670_CTRL_VS_BLIMP1_TRANSDUCED_GC_BCELL_DN		125	0.515454	1.57958	0	0.141774	1	1000	tags=26%, list=10%, signal=29%
GSE36888_UNTREATED_VS_IL2_TREATED_TCELL_17H_DN	GSE36888_UNTREATED_VS_IL2_TREATED_TCELL_17H_DN		114	0.526749	1.57815	0.00135501	0.142972	1	1262	tags=29%, list=12%, signal=33%
GSE19512_NAUTRAL_VS_INDUCED_TREG_DN	GSE19512_NAUTRAL_VS_INDUCED_TREG_DN		115	0.520457	1.57786	0	0.141406	1	1360	tags=24%, list=13%, signal=28%
GAVISH_3CA_METAPROGRAM_FIBROBLASTS_METAL_RESPONSE	GAVISH_3CA_METAPROGRAM_FIBROBLASTS_METAL_RESPONSE		16	0.725482	1.57769	0.0184564	0.139738	1	659	tags=44%, list=6%, signal=47%
HALLMARK_IL6_JAK_STAT3_SIGNALING	HALLMARK_IL6_JAK_STAT3_SIGNALING		55	0.57152	1.5776	0.0104012	0.137875	1	1162	tags=38%, list=11%, signal=43%
MODULE_2	MODULE_2		182	0.495093	1.57368	0	0.14371	1	1107	tags=29%, list=11%, signal=32%
E2F1_UP.V1_DN	E2F1_UP.V1_DN		116	0.513932	1.57345	0	0.142143	1	1618	tags=31%, list=16%, signal=36%
GSE3982_MAST_CELL_VS_EFF_MEMORY_CD4_TCELL_UP	GSE3982_MAST_CELL_VS_EFF_MEMORY_CD4_TCELL_UP		146	0.505614	1.57231	0	0.142674	1	1413	tags=23%, list=14%, signal=26%
GSE10240_CTRL_VS_IL22_STIM_PRIMARY_BRONCHIAL_EPITHELIAL_CELLS_UP	GSE10240_CTRL_VS_IL22_STIM_PRIMARY_BRONCHIAL_EPITHELIAL_CELLS_UP		142	0.510196	1.57216	0.00254453	0.141076	1	1205	tags=25%, list=12%, signal=28%
GSE37301_PRO_BCELL_VS_GRANULOCYTE_MONOCYTE_PROGENITOR_DN	GSE37301_PRO_BCELL_VS_GRANULOCYTE_MONOCYTE_PROGENITOR_DN		132	0.511246	1.57171	0	0.139994	1	1097	tags=25%, list=11%, signal=28%
GSE37336_LY6C_POS_VS_NEG_NAIVE_CD4_TCELL_UP	GSE37336_LY6C_POS_VS_NEG_NAIVE_CD4_TCELL_UP		90	0.531832	1.57016	0.00481541	0.141592	1	641	tags=18%, list=6%, signal=19%
GSE22611_UNSTIM_VS_6H_MDP_STIM_MUTANT_NOD2_TRANSDUCED_HEK293T_CELL_DN	GSE22611_UNSTIM_VS_6H_MDP_STIM_MUTANT_NOD2_TRANSDUCED_HEK293T_CELL_DN		121	0.515109	1.56935	0	0.141275	1	1466	tags=23%, list=14%, signal=27%
GSE6259_DEC205_POS_DC_VS_CD8_TCELL_DN	GSE6259_DEC205_POS_DC_VS_CD8_TCELL_DN		89	0.532902	1.56924	0.00280505	0.139632	1	838	tags=26%, list=8%, signal=28%
GSE29618_BCELL_VS_MONOCYTE_DN	GSE29618_BCELL_VS_MONOCYTE_DN		150	0.502572	1.56536	0	0.145587	1	1148	tags=26%, list=11%, signal=29%
GSE22601_IMMATURE_CD4_SINGLE_POSITIVE_VS_DOUBLE_POSITIVE_THYMOCYTE_UP	GSE22601_IMMATURE_CD4_SINGLE_POSITIVE_VS_DOUBLE_POSITIVE_THYMOCYTE_UP		63	0.561266	1.5648	0.00748503	0.144963	1	1185	tags=35%, list=12%, signal=39%
KRAS.50_UP.V1_UP	KRAS.50_UP.V1_UP		17	0.706169	1.56421	0.0182421	0.144423	1	990	tags=41%, list=10%, signal=46%
GSE6269_HEALTHY_VS_STAPH_PNEUMO_INF_PBMC_DN	GSE6269_HEALTHY_VS_STAPH_PNEUMO_INF_PBMC_DN		97	0.524783	1.56218	0.00422535	0.147045	1	1667	tags=41%, list=16%, signal=49%
FLETCHER_PBMC_BCG_10W_INFANT_BCG_STIMULATED_VS_UNSTIMULATED_10W_DN	FLETCHER_PBMC_BCG_10W_INFANT_BCG_STIMULATED_VS_UNSTIMULATED_10W_DN		157	0.498432	1.56134	0	0.147093	1	1205	tags=34%, list=12%, signal=38%
GNF2_CD33	GNF2_CD33		30	0.630049	1.56019	0.0128617	0.147453	1	435	tags=27%, list=4%, signal=28%
GSE2770_IL12_ACT_VS_ACT_CD4_TCELL_2H_UP	GSE2770_IL12_ACT_VS_ACT_CD4_TCELL_2H_UP		124	0.509002	1.55733	0.00268456	0.151421	1	1515	tags=30%, list=15%, signal=35%
MYC_UP.V1_UP	MYC_UP.V1_UP		118	0.506809	1.55692	0.00134771	0.150543	1	2261	tags=37%, list=22%, signal=47%
HALLMARK_IL2_STAT5_SIGNALING	HALLMARK_IL2_STAT5_SIGNALING		145	0.496784	1.55648	0	0.149557	1	1102	tags=30%, list=11%, signal=34%
GSE36476_YOUNG_VS_OLD_DONOR_MEMORY_CD4_TCELL_72H_TSST_ACT_DN	GSE36476_YOUNG_VS_OLD_DONOR_MEMORY_CD4_TCELL_72H_TSST_ACT_DN		142	0.498492	1.55513	0.00403769	0.150634	1	913	tags=22%, list=9%, signal=24%
GSE24142_EARLY_THYMIC_PROGENITOR_VS_DN2_THYMOCYTE_UP	GSE24142_EARLY_THYMIC_PROGENITOR_VS_DN2_THYMOCYTE_UP		129	0.507193	1.55255	0.00274348	0.153744	1	787	tags=26%, list=8%, signal=27%
STK33_DN	STK33_DN		153	0.496439	1.54771	0.00134409	0.16229	1	889	tags=21%, list=9%, signal=23%
GSE25085_FETAL_LIVER_VS_FETAL_BM_SP4_THYMIC_IMPLANT_DN	GSE25085_FETAL_LIVER_VS_FETAL_BM_SP4_THYMIC_IMPLANT_DN		128	0.505643	1.54564	0	0.165235	1	1389	tags=30%, list=14%, signal=34%
GSE18804_SPLEEN_MACROPHAGE_VS_COLON_TUMORAL_MACROPHAGE_UP	GSE18804_SPLEEN_MACROPHAGE_VS_COLON_TUMORAL_MACROPHAGE_UP		139	0.491307	1.54518	0.00260756	0.164325	1	1527	tags=26%, list=15%, signal=30%
MYC_UP.V1_DN	MYC_UP.V1_DN		80	0.533947	1.54364	0.0102639	0.166077	1	1526	tags=34%, list=15%, signal=39%
GSE3982_DC_VS_BCELL_UP	GSE3982_DC_VS_BCELL_UP		127	0.509278	1.54275	0.00271003	0.166224	1	1131	tags=27%, list=11%, signal=30%
GSE24634_TREG_VS_TCONV_POST_DAY5_IL4_CONVERSION_DN	GSE24634_TREG_VS_TCONV_POST_DAY5_IL4_CONVERSION_DN		140	0.49815	1.54233	0.00132979	0.165333	1	1466	tags=31%, list=14%, signal=35%
GSE21546_UNSTIM_VS_ANTI_CD3_STIM_SAP1A_KO_DP_THYMOCYTES_UP	GSE21546_UNSTIM_VS_ANTI_CD3_STIM_SAP1A_KO_DP_THYMOCYTES_UP		106	0.514143	1.54143	0.00135685	0.165506	1	965	tags=19%, list=9%, signal=21%
GSE1791_CTRL_VS_NEUROMEDINU_IN_T_CELL_LINE_0.8H_DN	GSE1791_CTRL_VS_NEUROMEDINU_IN_T_CELL_LINE_0.8H_DN		100	0.518856	1.54093	0	0.165075	1	1105	tags=29%, list=11%, signal=32%
GSE3982_BCELL_VS_BASOPHIL_DN	GSE3982_BCELL_VS_BASOPHIL_DN		120	0.506218	1.54067	0.00138122	0.163935	1	1127	tags=27%, list=11%, signal=30%
GSE3039_CD4_TCELL_VS_ALPHABETA_CD8_TCELL_DN	GSE3039_CD4_TCELL_VS_ALPHABETA_CD8_TCELL_DN		147	0.492938	1.54043	0.00132979	0.162857	1	1662	tags=24%, list=16%, signal=29%
HOEK_NK_CELL_2011_2012_TIV_3D_VS_0DY_ADULT_3D_DN	HOEK_NK_CELL_2011_2012_TIV_3D_VS_0DY_ADULT_3D_DN		118	0.509041	1.5374	0.00535475	0.167977	1	1073	tags=35%, list=11%, signal=38%
HARALAMBIEVA_PBMC_M_M_R_II_AGE_11_22YO_VACCINATED_VS_UNVACCINATED_7YR_DN	HARALAMBIEVA_PBMC_M_M_R_II_AGE_11_22YO_VACCINATED_VS_UNVACCINATED_7YR_DN		343	0.45467	1.53727	0	0.166565	1	1001	tags=26%, list=10%, signal=28%
HALLMARK_TGF_BETA_SIGNALING	HALLMARK_TGF_BETA_SIGNALING		42	0.600505	1.53538	0.0106383	0.16918	1	755	tags=24%, list=7%, signal=26%
GSE40685_NAIVE_CD4_TCELL_VS_TREG_DN	GSE40685_NAIVE_CD4_TCELL_VS_TREG_DN		136	0.495595	1.53503	0.00254453	0.168311	1	917	tags=21%, list=9%, signal=22%
GSE6269_E_COLI_VS_STREP_PNEUMO_INF_PBMC_DN	GSE6269_E_COLI_VS_STREP_PNEUMO_INF_PBMC_DN		101	0.511291	1.5344	0.00409836	0.16808	1	1475	tags=27%, list=14%, signal=31%
GSE21927_SPLEEN_VS_TUMOR_MONOCYTE_C57BL6_DN	GSE21927_SPLEEN_VS_TUMOR_MONOCYTE_C57BL6_DN		107	0.509881	1.53405	0	0.167328	1	816	tags=16%, list=8%, signal=17%
GSE29618_BCELL_VS_PDC_DAY7_FLU_VACCINE_DN	GSE29618_BCELL_VS_PDC_DAY7_FLU_VACCINE_DN		132	0.495096	1.53353	0.00258732	0.166907	1	1226	tags=28%, list=12%, signal=31%
GSE41176_UNSTIM_VS_ANTI_IGM_STIM_BCELL_1H_UP	GSE41176_UNSTIM_VS_ANTI_IGM_STIM_BCELL_1H_UP		114	0.504873	1.53161	0.00276243	0.169691	1	1310	tags=31%, list=13%, signal=35%
GSE17721_CTRL_VS_LPS_4H_BMDC_DN	GSE17721_CTRL_VS_LPS_4H_BMDC_DN		117	0.50542	1.53139	0.00409277	0.16871	1	817	tags=19%, list=8%, signal=20%
GSE22443_NAIVE_VS_ACT_AND_IL2_TREATED_CD8_TCELL_UP	GSE22443_NAIVE_VS_ACT_AND_IL2_TREATED_CD8_TCELL_UP		82	0.523554	1.53013	0.01	0.170085	1	1338	tags=34%, list=13%, signal=39%
BMI1_DN.V1_UP	BMI1_DN.V1_UP		71	0.538017	1.52555	0.0118343	0.179643	1	1178	tags=39%, list=12%, signal=44%
GSE29615_DAY3_VS_DAY7_LAIV_FLU_VACCINE_PBMC_DN	GSE29615_DAY3_VS_DAY7_LAIV_FLU_VACCINE_PBMC_DN		100	0.507697	1.52424	0.00286533	0.181217	1	844	tags=14%, list=8%, signal=15%
GSE2770_UNTREATED_VS_ACT_CD4_TCELL_48H_DN	GSE2770_UNTREATED_VS_ACT_CD4_TCELL_48H_DN		117	0.502167	1.52393	0.00134048	0.180444	1	1530	tags=35%, list=15%, signal=41%
GSE24142_EARLY_THYMIC_PROGENITOR_VS_DN3_THYMOCYTE_ADULT_UP	GSE24142_EARLY_THYMIC_PROGENITOR_VS_DN3_THYMOCYTE_ADULT_UP		126	0.50078	1.52352	0.00409836	0.179884	1	1226	tags=25%, list=12%, signal=29%
GSE3982_CTRL_VS_PMA_STIM_EOSINOPHIL_DN	GSE3982_CTRL_VS_PMA_STIM_EOSINOPHIL_DN		110	0.50381	1.52179	0.00534759	0.182256	1	1044	tags=20%, list=10%, signal=22%
GSE2405_0H_VS_3H_A_PHAGOCYTOPHILUM_STIM_NEUTROPHIL_UP	GSE2405_0H_VS_3H_A_PHAGOCYTOPHILUM_STIM_NEUTROPHIL_UP		98	0.514013	1.52095	0.0083682	0.182644	1	1140	tags=40%, list=11%, signal=44%
KRAS.300_UP.V1_UP	KRAS.300_UP.V1_UP		44	0.576827	1.51994	0.0230769	0.183544	1	748	tags=27%, list=7%, signal=29%
GSE3039_NKT_CELL_VS_B2_BCELL_DN	GSE3039_NKT_CELL_VS_B2_BCELL_DN		127	0.498029	1.51763	0.00135685	0.187938	1	1151	tags=25%, list=11%, signal=28%
GSE7460_CTRL_VS_TGFB_TREATED_ACT_FOXP3_MUT_TCONV_DN	GSE7460_CTRL_VS_TGFB_TREATED_ACT_FOXP3_MUT_TCONV_DN		119	0.503688	1.51762	0.00534045	0.186345	1	1329	tags=30%, list=13%, signal=34%
GSE360_L_DONOVANI_VS_B_MALAYI_LOW_DOSE_DC_UP	GSE360_L_DONOVANI_VS_B_MALAYI_LOW_DOSE_DC_UP		115	0.497914	1.51717	0.00832178	0.185891	1	1428	tags=33%, list=14%, signal=38%
GSE3039_ALPHAALPHA_CD8_TCELL_VS_B1_BCELL_UP	GSE3039_ALPHAALPHA_CD8_TCELL_VS_B1_BCELL_UP		155	0.483903	1.51643	0	0.186085	1	1287	tags=25%, list=13%, signal=28%
GNF2_HCK	GNF2_HCK		52	0.56428	1.51643	0.0204082	0.184586	1	1028	tags=25%, list=10%, signal=28%
GSE6269_HEALTHY_VS_E_COLI_INF_PBMC_DN	GSE6269_HEALTHY_VS_E_COLI_INF_PBMC_DN		75	0.523366	1.51357	0.00995733	0.18998	1	898	tags=23%, list=9%, signal=25%
GSE1791_CTRL_VS_NEUROMEDINU_IN_T_CELL_LINE_6H_UP	GSE1791_CTRL_VS_NEUROMEDINU_IN_T_CELL_LINE_6H_UP		144	0.488261	1.51202	0.00380711	0.19198	1	1329	tags=22%, list=13%, signal=25%
GSE20727_DNFB_ALLERGEN_VS_ROS_INH_AND_DNFB_ALLERGEN_TREATED_DC_UP	GSE20727_DNFB_ALLERGEN_VS_ROS_INH_AND_DNFB_ALLERGEN_TREATED_DC_UP		110	0.508274	1.51094	0.00699301	0.193319	1	1392	tags=29%, list=14%, signal=33%
STK33_NOMO_DN	STK33_NOMO_DN		140	0.485684	1.5086	0.00133869	0.19746	1	1447	tags=29%, list=14%, signal=33%
GSE24574_BCL6_LOW_TFH_VS_NAIVE_CD4_TCELL_DN	GSE24574_BCL6_LOW_TFH_VS_NAIVE_CD4_TCELL_DN		114	0.503552	1.50651	0.00410959	0.201093	1	750	tags=22%, list=7%, signal=23%
GSE27241_CTRL_VS_DIGOXIN_TREATED_RORGT_KO_CD4_TCELL_IN_TH17_POLARIZING_CONDITIONS_DN	GSE27241_CTRL_VS_DIGOXIN_TREATED_RORGT_KO_CD4_TCELL_IN_TH17_POLARIZING_CONDITIONS_DN		128	0.489746	1.50559	0.0027027	0.202035	1	919	tags=26%, list=9%, signal=28%
GSE44649_WT_VS_MIR155_KO_NAIVE_CD8_TCELL_UP	GSE44649_WT_VS_MIR155_KO_NAIVE_CD8_TCELL_UP		110	0.495033	1.50526	0.00664011	0.201445	1	698	tags=22%, list=7%, signal=23%
MODULE_19	MODULE_19		175	0.473275	1.50379	0.00131752	0.203817	1	800	tags=21%, list=8%, signal=22%
MODULE_180	MODULE_180		51	0.552031	1.50342	0.0177253	0.203136	1	621	tags=29%, list=6%, signal=31%
GSE36392_MAC_VS_NEUTROPHIL_IL25_TREATED_LUNG_DN	GSE36392_MAC_VS_NEUTROPHIL_IL25_TREATED_LUNG_DN		104	0.499134	1.50096	0.00555556	0.207923	1	1024	tags=26%, list=10%, signal=29%
GSE15930_NAIVE_VS_48H_IN_VITRO_STIM_CD8_TCELL_UP	GSE15930_NAIVE_VS_48H_IN_VITRO_STIM_CD8_TCELL_UP		115	0.496156	1.49918	0.00684931	0.21092	1	1545	tags=28%, list=15%, signal=32%
HALLMARK_KRAS_SIGNALING_UP	HALLMARK_KRAS_SIGNALING_UP		107	0.497543	1.49603	0.00418994	0.218392	1	1090	tags=28%, list=11%, signal=31%
MODULE_94	MODULE_94		173	0.470473	1.49598	0.00396825	0.216889	1	886	tags=24%, list=9%, signal=26%
GAVISH_3CA_METAPROGRAM_EPITHELIAL_EPI4	GAVISH_3CA_METAPROGRAM_EPITHELIAL_EPI4		30	0.590887	1.49535	0.0357143	0.217149	1	2603	tags=50%, list=26%, signal=67%
GSE25123_CTRL_VS_IL4_STIM_MACROPHAGE_DN	GSE25123_CTRL_VS_IL4_STIM_MACROPHAGE_DN		147	0.480148	1.49505	0.00520156	0.216407	1	1184	tags=18%, list=12%, signal=20%
GNF2_PECAM1	GNF2_PECAM1		35	0.579116	1.49477	0.0361842	0.215601	1	435	tags=20%, list=4%, signal=21%
GSE30971_CTRL_VS_LPS_STIM_MACROPHAGE_WBP7_KO_4H_DN	GSE30971_CTRL_VS_LPS_STIM_MACROPHAGE_WBP7_KO_4H_DN		132	0.48873	1.49473	0.00522876	0.214154	1	861	tags=20%, list=8%, signal=22%
GCM_SMO	GCM_SMO		49	0.557282	1.49444	0.0264797	0.213381	1	1261	tags=18%, list=12%, signal=21%
GSE5589_WT_VS_IL6_KO_LPS_STIM_MACROPHAGE_180MIN_DN	GSE5589_WT_VS_IL6_KO_LPS_STIM_MACROPHAGE_180MIN_DN		76	0.515985	1.49443	0.00728863	0.211877	1	606	tags=17%, list=6%, signal=18%
GSE7460_TCONV_VS_TREG_THYMUS_UP	GSE7460_TCONV_VS_TREG_THYMUS_UP		132	0.485715	1.49388	0.00409836	0.211743	1	1055	tags=22%, list=10%, signal=24%
GSE24634_TREG_VS_TCONV_POST_DAY10_IL4_CONVERSION_DN	GSE24634_TREG_VS_TCONV_POST_DAY10_IL4_CONVERSION_DN		132	0.487155	1.49319	0.00399467	0.212086	1	1226	tags=28%, list=12%, signal=31%
GSE360_CTRL_VS_T_GONDII_DC_UP	GSE360_CTRL_VS_T_GONDII_DC_UP		124	0.487816	1.49202	0.00824176	0.21386	1	1224	tags=22%, list=12%, signal=24%
GSE29618_PRE_VS_DAY7_POST_LAIV_FLU_VACCINE_PDC_UP	GSE29618_PRE_VS_DAY7_POST_LAIV_FLU_VACCINE_PDC_UP		67	0.530732	1.49023	0.0075188	0.217276	1	694	tags=28%, list=7%, signal=30%
GSE21546_WT_VS_ELK1_KO_DP_THYMOCYTES_UP	GSE21546_WT_VS_ELK1_KO_DP_THYMOCYTES_UP		126	0.481003	1.48957	0.00821918	0.217659	1	2080	tags=37%, list=20%, signal=45%
GSE22886_NAIVE_BCELL_VS_MONOCYTE_DN	GSE22886_NAIVE_BCELL_VS_MONOCYTE_DN		154	0.473406	1.48953	0.00129032	0.21629	1	1358	tags=29%, list=13%, signal=32%
NOTCH_DN.V1_DN	NOTCH_DN.V1_DN		67	0.532397	1.48792	0.0130058	0.21923	1	557	tags=25%, list=5%, signal=27%
GSE2585_CTEC_VS_MTEC_THYMUS_DN	GSE2585_CTEC_VS_MTEC_THYMUS_DN		96	0.498435	1.48708	0.0123967	0.220111	1	1284	tags=24%, list=13%, signal=27%
HOWARD_PBMC_INACT_MONOV_INFLUENZA_A_INDONESIA_05_2005_H5N1_AGE_19_39YO_AS03_ADJUVANT_VS_BUFFER_1DY_UP	HOWARD_PBMC_INACT_MONOV_INFLUENZA_A_INDONESIA_05_2005_H5N1_AGE_19_39YO_AS03_ADJUVANT_VS_BUFFER_1DY_UP		191	0.463452	1.48651	0.00130208	0.220125	1	991	tags=28%, list=10%, signal=30%
GSE11057_NAIVE_VS_MEMORY_CD4_TCELL_UP	GSE11057_NAIVE_VS_MEMORY_CD4_TCELL_UP		102	0.502875	1.48637	0.00696379	0.219045	1	1076	tags=22%, list=11%, signal=24%
MODULE_5	MODULE_5		233	0.455245	1.48612	0.00128205	0.218321	1	1226	tags=29%, list=12%, signal=32%
GAVISH_3CA_METAPROGRAM_ENDOTHELIAL_STRESS	GAVISH_3CA_METAPROGRAM_ENDOTHELIAL_STRESS		39	0.568178	1.48189	0.0323625	0.228901	1	1255	tags=36%, list=12%, signal=41%
GSE17721_POLYIC_VS_CPG_2H_BMDC_DN	GSE17721_POLYIC_VS_CPG_2H_BMDC_DN		134	0.483358	1.481	0.00929615	0.229728	1	1513	tags=25%, list=15%, signal=29%
GAVISH_3CA_METAPROGRAM_FIBROBLASTS_CAF_6	GAVISH_3CA_METAPROGRAM_FIBROBLASTS_CAF_6		27	0.614028	1.48098	0.0369181	0.22826	1	679	tags=30%, list=7%, signal=32%
GAVISH_3CA_METAPROGRAM_FIBROBLASTS_HYPOXIA	GAVISH_3CA_METAPROGRAM_FIBROBLASTS_HYPOXIA		24	0.620838	1.48072	0.0502431	0.227677	1	1184	tags=42%, list=12%, signal=47%
CAHOY_OLIGODENDROCUTIC	CAHOY_OLIGODENDROCUTIC		60	0.534839	1.47909	0.0231214	0.230975	1	1385	tags=25%, list=14%, signal=29%
GSE21670_UNTREATED_VS_TGFB_TREATED_CD4_TCELL_UP	GSE21670_UNTREATED_VS_TGFB_TREATED_CD4_TCELL_UP		70	0.524273	1.47797	0.0161527	0.232681	1	994	tags=26%, list=10%, signal=28%
GSE7852_LN_VS_FAT_TREG_DN	GSE7852_LN_VS_FAT_TREG_DN		130	0.484733	1.47766	0.00919842	0.232176	1	1399	tags=31%, list=14%, signal=35%
GSE40274_FOXP3_VS_FOXP3_AND_LEF1_TRANSDUCED_ACTIVATED_CD4_TCELL_UP	GSE40274_FOXP3_VS_FOXP3_AND_LEF1_TRANSDUCED_ACTIVATED_CD4_TCELL_UP		138	0.482062	1.47697	0.00524934	0.232815	1	1369	tags=26%, list=13%, signal=30%
GSE3039_NKT_CELL_VS_ALPHAALPHA_CD8_TCELL_UP	GSE3039_NKT_CELL_VS_ALPHAALPHA_CD8_TCELL_UP		134	0.476081	1.47518	0.00550206	0.236568	1	1236	tags=22%, list=12%, signal=24%
GSE17721_CTRL_VS_PAM3CSK4_12H_BMDC_DN	GSE17721_CTRL_VS_PAM3CSK4_12H_BMDC_DN		138	0.472895	1.47455	0.00839161	0.237094	1	547	tags=14%, list=5%, signal=14%
GSE22886_NAIVE_CD8_TCELL_VS_NKCELL_DN	GSE22886_NAIVE_CD8_TCELL_VS_NKCELL_DN		148	0.474726	1.47396	0.00395778	0.237481	1	1210	tags=17%, list=12%, signal=19%
GSE6674_UNSTIM_VS_PL2_3_STIM_BCELL_DN	GSE6674_UNSTIM_VS_PL2_3_STIM_BCELL_DN		137	0.479003	1.47212	0.00802139	0.241344	1	1015	tags=15%, list=10%, signal=17%
GSE2585_THYMIC_DC_VS_MTEC_UP	GSE2585_THYMIC_DC_VS_MTEC_UP		119	0.486542	1.47188	0.008	0.240632	1	1500	tags=24%, list=15%, signal=27%
GSE5589_UNSTIM_VS_45MIN_LPS_AND_IL10_STIM_MACROPHAGE_DN	GSE5589_UNSTIM_VS_45MIN_LPS_AND_IL10_STIM_MACROPHAGE_DN		139	0.46812	1.47027	0.00671141	0.243748	1	550	tags=11%, list=5%, signal=11%
GSE5589_WT_VS_IL10_KO_LPS_AND_IL10_STIM_MACROPHAGE_180MIN_DN	GSE5589_WT_VS_IL10_KO_LPS_AND_IL10_STIM_MACROPHAGE_180MIN_DN		41	0.569753	1.468	0.0222883	0.249143	1	1338	tags=37%, list=13%, signal=42%
GSE2585_CD80_HIGH_VS_LOW_AIRE_KO_MTEC_UP	GSE2585_CD80_HIGH_VS_LOW_AIRE_KO_MTEC_UP		96	0.496849	1.46793	0.0143472	0.24787	1	1117	tags=24%, list=11%, signal=27%
HALLMARK_ANGIOGENESIS	HALLMARK_ANGIOGENESIS		15	0.684031	1.46767	0.041876	0.247075	1	1051	tags=60%, list=10%, signal=67%
MORF_PTPRR	MORF_PTPRR		33	0.583754	1.46498	0.0365079	0.253981	1	1297	tags=30%, list=13%, signal=35%
HALLMARK_TNFA_SIGNALING_VIA_NFKB	HALLMARK_TNFA_SIGNALING_VIA_NFKB		139	0.470507	1.46417	0.00772201	0.254941	1	1232	tags=31%, list=12%, signal=35%
GCM_MAPK10	GCM_MAPK10		46	0.553629	1.46412	0.0283912	0.253631	1	556	tags=20%, list=5%, signal=21%
GSE21546_WT_VS_SAP1A_KO_ANTI_CD3_STIM_DP_THYMOCYTES_UP	GSE21546_WT_VS_SAP1A_KO_ANTI_CD3_STIM_DP_THYMOCYTES_UP		124	0.474617	1.46393	0.0109589	0.252778	1	1727	tags=26%, list=17%, signal=31%
GSE5503_LIVER_DC_VS_PLN_DC_ACTIVATED_ALLOGENIC_TCELL_UP	GSE5503_LIVER_DC_VS_PLN_DC_ACTIVATED_ALLOGENIC_TCELL_UP		134	0.472039	1.46392	0.0104302	0.251366	1	1292	tags=21%, list=13%, signal=24%
GSE3982_EOSINOPHIL_VS_CENT_MEMORY_CD4_TCELL_UP	GSE3982_EOSINOPHIL_VS_CENT_MEMORY_CD4_TCELL_UP		148	0.470054	1.46363	0.00517464	0.250832	1	1448	tags=24%, list=14%, signal=28%
GSE4590_PRE_BCELL_VS_LARGE_PRE_BCELL_UP	GSE4590_PRE_BCELL_VS_LARGE_PRE_BCELL_UP		105	0.490505	1.46266	0.0137931	0.252241	1	661	tags=21%, list=6%, signal=22%
GSE23984_CTRL_VS_HYPOCALEMIC_VITAMIND_ANALOG_TCELL_UP	GSE23984_CTRL_VS_HYPOCALEMIC_VITAMIND_ANALOG_TCELL_UP		135	0.474605	1.46238	0.00813008	0.251756	1	1582	tags=27%, list=15%, signal=31%
GSE16522_MEMORY_VS_NAIVE_CD8_TCELL_DN	GSE16522_MEMORY_VS_NAIVE_CD8_TCELL_DN		116	0.474442	1.46187	0.00426136	0.25188	1	1173	tags=24%, list=11%, signal=27%
GSE41176_WT_VS_TAK1_KO_UNSTIM_BCELL_DN	GSE41176_WT_VS_TAK1_KO_UNSTIM_BCELL_DN		71	0.513617	1.46025	0.0222552	0.255363	1	913	tags=25%, list=9%, signal=28%
GSE11057_EFF_MEM_VS_CENT_MEM_CD4_TCELL_UP	GSE11057_EFF_MEM_VS_CENT_MEM_CD4_TCELL_UP		128	0.467554	1.45952	0.00544959	0.256051	1	924	tags=23%, list=9%, signal=25%
GSE24574_BCL6_HIGH_TFH_VS_TCONV_CD4_TCELL_DN	GSE24574_BCL6_HIGH_TFH_VS_TCONV_CD4_TCELL_DN		117	0.476782	1.45949	0.0158103	0.254671	1	655	tags=16%, list=6%, signal=17%
GSE5589_WT_VS_IL6_KO_LPS_AND_IL6_STIM_MACROPHAGE_45MIN_DN	GSE5589_WT_VS_IL6_KO_LPS_AND_IL6_STIM_MACROPHAGE_45MIN_DN		115	0.487934	1.45902	0.0126404	0.254563	1	1051	tags=17%, list=10%, signal=19%
GSE17974_IL4_AND_ANTI_IL12_VS_UNTREATED_12H_ACT_CD4_TCELL_UP	GSE17974_IL4_AND_ANTI_IL12_VS_UNTREATED_12H_ACT_CD4_TCELL_UP		133	0.469105	1.45799	0.00791557	0.256444	1	828	tags=18%, list=8%, signal=19%
GSE19923_WT_VS_HEB_KO_DP_THYMOCYTE_UP	GSE19923_WT_VS_HEB_KO_DP_THYMOCYTE_UP		105	0.484054	1.45747	0.0135135	0.256722	1	1119	tags=25%, list=11%, signal=28%
HALLMARK_APOPTOSIS	HALLMARK_APOPTOSIS		115	0.482203	1.45639	0.00983146	0.2588	1	1184	tags=25%, list=12%, signal=28%
GAVISH_3CA_MALIGNANT_METAPROGRAM_13_EMT_2	GAVISH_3CA_MALIGNANT_METAPROGRAM_13_EMT_2		26	0.612696	1.45635	0.0500808	0.257579	1	1051	tags=50%, list=10%, signal=56%
GSE360_DC_VS_MAC_T_GONDII_DN	GSE360_DC_VS_MAC_T_GONDII_DN		115	0.474177	1.45624	0.00542005	0.256512	1	1340	tags=29%, list=13%, signal=33%
GNF2_FGR	GNF2_FGR		25	0.623323	1.45516	0.0429253	0.258323	1	1724	tags=44%, list=17%, signal=53%
GSE360_L_DONOVANI_VS_B_MALAYI_HIGH_DOSE_DC_UP	GSE360_L_DONOVANI_VS_B_MALAYI_HIGH_DOSE_DC_UP		116	0.476579	1.4549	0.00918635	0.257796	1	1036	tags=27%, list=10%, signal=29%
GSE22886_TH1_VS_TH2_48H_ACT_UP	GSE22886_TH1_VS_TH2_48H_ACT_UP		93	0.493145	1.45477	0.015625	0.256814	1	1012	tags=29%, list=10%, signal=32%
GSE16450_CTRL_VS_IFNA_12H_STIM_IMMATURE_NEURON_CELL_LINE_DN	GSE16450_CTRL_VS_IFNA_12H_STIM_IMMATURE_NEURON_CELL_LINE_DN		102	0.486677	1.45451	0.0138889	0.256212	1	1244	tags=25%, list=12%, signal=28%
GSE17186_CD21LOW_VS_CD21HIGH_TRANSITIONAL_BCELL_CORD_BLOOD_UP	GSE17186_CD21LOW_VS_CD21HIGH_TRANSITIONAL_BCELL_CORD_BLOOD_UP		161	0.45703	1.45446	0.0067659	0.255027	1	1787	tags=27%, list=18%, signal=33%
HALLMARK_COAGULATION	HALLMARK_COAGULATION		62	0.517792	1.45422	0.0275762	0.254417	1	814	tags=23%, list=8%, signal=24%
GAVISH_3CA_METAPROGRAM_ENDOTHELIAL_NOTCH_SIGNALING	GAVISH_3CA_METAPROGRAM_ENDOTHELIAL_NOTCH_SIGNALING		23	0.630307	1.4534	0.0601002	0.255499	1	1068	tags=43%, list=10%, signal=48%
GSE6092_B_BURGDOFERI_VS_B_BURGDORFERI_AND_IFNG_STIM_ENDOTHELIAL_CELL_UP	GSE6092_B_BURGDOFERI_VS_B_BURGDORFERI_AND_IFNG_STIM_ENDOTHELIAL_CELL_UP		141	0.46384	1.45284	0.00550964	0.255814	1	1786	tags=29%, list=17%, signal=35%
GSE7459_UNTREATED_VS_IL6_TREATED_ACT_CD4_TCELL_DN	GSE7459_UNTREATED_VS_IL6_TREATED_ACT_CD4_TCELL_DN		57	0.53005	1.45277	0.0315789	0.254724	1	745	tags=25%, list=7%, signal=26%
GSE40274_CTRL_VS_FOXP3_AND_LEF1_TRANSDUCED_ACTIVATED_CD4_TCELL_UP	GSE40274_CTRL_VS_FOXP3_AND_LEF1_TRANSDUCED_ACTIVATED_CD4_TCELL_UP		92	0.490821	1.4524	0.0172662	0.254486	1	1160	tags=29%, list=11%, signal=33%
ALK_DN.V1_UP	ALK_DN.V1_UP		56	0.525718	1.45228	0.0248834	0.253532	1	1092	tags=29%, list=11%, signal=32%
GAVISH_3CA_METAPROGRAM_FIBROBLASTS_CAF_3	GAVISH_3CA_METAPROGRAM_FIBROBLASTS_CAF_3		18	0.652759	1.45166	0.0509031	0.254014	1	1016	tags=56%, list=10%, signal=62%
AKT_UP_MTOR_DN.V1_DN	AKT_UP_MTOR_DN.V1_DN		97	0.488161	1.45092	0.00853485	0.254918	1	1684	tags=29%, list=16%, signal=34%
PRC2_SUZ12_UP.V1_UP	PRC2_SUZ12_UP.V1_UP		80	0.504046	1.45081	0.0173913	0.254042	1	1355	tags=30%, list=13%, signal=34%
GSE36009_WT_VS_NLRP10_KO_DC_UP	GSE36009_WT_VS_NLRP10_KO_DC_UP		150	0.466708	1.45072	0.00527705	0.253063	1	1239	tags=19%, list=12%, signal=22%
GSE43863_TH1_VS_LY6C_INT_CXCR5POS_MEMORY_CD4_TCELL_DN	GSE43863_TH1_VS_LY6C_INT_CXCR5POS_MEMORY_CD4_TCELL_DN		97	0.491557	1.45056	0.0114449	0.252233	1	1054	tags=29%, list=10%, signal=32%
GSE17721_CPG_VS_GARDIQUIMOD_12H_BMDC_DN	GSE17721_CPG_VS_GARDIQUIMOD_12H_BMDC_DN		143	0.469975	1.45054	0.00400534	0.251087	1	1428	tags=22%, list=14%, signal=25%
GSE22886_NAIVE_CD8_TCELL_VS_MONOCYTE_DN	GSE22886_NAIVE_CD8_TCELL_VS_MONOCYTE_DN		143	0.467157	1.45028	0.00772201	0.250606	1	1381	tags=29%, list=14%, signal=33%
GSE17721_CTRL_VS_CPG_24H_BMDC_DN	GSE17721_CTRL_VS_CPG_24H_BMDC_DN		133	0.472198	1.45016	0.0133156	0.249786	1	1940	tags=25%, list=19%, signal=30%
GSE3982_CENT_MEMORY_CD4_TCELL_VS_NKCELL_DN	GSE3982_CENT_MEMORY_CD4_TCELL_VS_NKCELL_DN		125	0.473316	1.45002	0.00816326	0.248942	1	1205	tags=20%, list=12%, signal=22%
GSE1432_1H_VS_24H_IFNG_MICROGLIA_UP	GSE1432_1H_VS_24H_IFNG_MICROGLIA_UP		131	0.473857	1.4486	0.0108844	0.252027	1	1414	tags=27%, list=14%, signal=31%
GSE3982_EOSINOPHIL_VS_BCELL_UP	GSE3982_EOSINOPHIL_VS_BCELL_UP		109	0.477098	1.44846	0.0107817	0.251248	1	1096	tags=25%, list=11%, signal=27%
GSE25088_CTRL_VS_IL4_AND_ROSIGLITAZONE_STIM_STAT6_KO_MACROPHAGE_UP	GSE25088_CTRL_VS_IL4_AND_ROSIGLITAZONE_STIM_STAT6_KO_MACROPHAGE_UP		143	0.464073	1.44828	0.00397878	0.25066	1	1579	tags=20%, list=15%, signal=24%
GSE17721_POLYIC_VS_PAM3CSK4_1H_BMDC_DN	GSE17721_POLYIC_VS_PAM3CSK4_1H_BMDC_DN		130	0.471607	1.44818	0.00662252	0.249663	1	1202	tags=21%, list=12%, signal=23%
GSE9601_NFKB_INHIBITOR_VS_PI3K_INHIBITOR_TREATED_HCMV_INF_MONOCYTE_DN	GSE9601_NFKB_INHIBITOR_VS_PI3K_INHIBITOR_TREATED_HCMV_INF_MONOCYTE_DN		112	0.474829	1.44809	0.0160858	0.24876	1	980	tags=27%, list=10%, signal=29%
HOFT_CD4_POSITIVE_ALPHA_BETA_MEMORY_T_CELL_BCG_VACCINE_AGE_18_45YO_7DY_UP	HOFT_CD4_POSITIVE_ALPHA_BETA_MEMORY_T_CELL_BCG_VACCINE_AGE_18_45YO_7DY_UP		29	0.594711	1.44804	0.0363636	0.247711	1	1820	tags=41%, list=18%, signal=50%
GSE1925_CTRL_VS_24H_IFNG_STIM_IFNG_PRIMED_MACROPHAGE_UP	GSE1925_CTRL_VS_24H_IFNG_STIM_IFNG_PRIMED_MACROPHAGE_UP		134	0.473327	1.44802	0.00550964	0.246596	1	1558	tags=25%, list=15%, signal=29%
GSE32034_LY6C_HIGH_VS_LOW_ROSIGLIZATONE_TREATED_MONOCYTE_DN	GSE32034_LY6C_HIGH_VS_LOW_ROSIGLIZATONE_TREATED_MONOCYTE_DN		139	0.466879	1.44758	0.0038961	0.246644	1	749	tags=18%, list=7%, signal=19%
GSE21927_HEALTHY_VS_TUMOROUS_BALBC_MOUSE_MONOCYTE_DN	GSE21927_HEALTHY_VS_TUMOROUS_BALBC_MOUSE_MONOCYTE_DN		67	0.509833	1.44739	0.0361272	0.246146	1	1090	tags=22%, list=11%, signal=25%
GNF2_CARD15	GNF2_CARD15		41	0.561589	1.4465	0.0310559	0.24787	1	1028	tags=27%, list=10%, signal=30%
GSE20715_0H_VS_24H_OZONE_LUNG_DN	GSE20715_0H_VS_24H_OZONE_LUNG_DN		131	0.471461	1.44639	0.00414365	0.247005	1	1375	tags=26%, list=13%, signal=30%
GSE3982_NEUTROPHIL_VS_BCELL_UP	GSE3982_NEUTROPHIL_VS_BCELL_UP		115	0.47471	1.446	0.012766	0.24701	1	1149	tags=21%, list=11%, signal=23%
GSE3039_B2_VS_B1_BCELL_UP	GSE3039_B2_VS_B1_BCELL_UP		137	0.465673	1.44598	0.00405954	0.245917	1	606	tags=15%, list=6%, signal=16%
GSE24142_EARLY_THYMIC_PROGENITOR_VS_DN2_THYMOCYTE_ADULT_UP	GSE24142_EARLY_THYMIC_PROGENITOR_VS_DN2_THYMOCYTE_ADULT_UP		120	0.476311	1.44555	0.008	0.24603	1	871	tags=22%, list=9%, signal=23%
STK33_SKM_DN	STK33_SKM_DN		133	0.470521	1.44546	0.00896287	0.24512	1	1042	tags=27%, list=10%, signal=30%
GSE40274_CTRL_VS_IRF4_TRANSDUCED_ACTIVATED_CD4_TCELL_UP	GSE40274_CTRL_VS_IRF4_TRANSDUCED_ACTIVATED_CD4_TCELL_UP		108	0.483224	1.44532	0.0171184	0.244342	1	1222	tags=19%, list=12%, signal=22%
MODULE_27	MODULE_27		146	0.463054	1.44486	0.0142857	0.24457	1	1162	tags=37%, list=11%, signal=41%
GNF2_CD97	GNF2_CD97		29	0.584961	1.44453	0.0344828	0.24439	1	1718	tags=45%, list=17%, signal=54%
GAVISH_3CA_METAPROGRAM_FIBROBLASTS_CAF_9	GAVISH_3CA_METAPROGRAM_FIBROBLASTS_CAF_9		25	0.606374	1.44398	0.0391517	0.245024	1	1223	tags=48%, list=12%, signal=54%
GAVISH_3CA_METAPROGRAM_ENDOTHELIAL_NF_KB	GAVISH_3CA_METAPROGRAM_ENDOTHELIAL_NF_KB		30	0.598074	1.44371	0.0470779	0.244712	1	1184	tags=37%, list=12%, signal=41%
GSE35435_RESTING_VS_IL4_TREATED_MACROPHAGE_UP	GSE35435_RESTING_VS_IL4_TREATED_MACROPHAGE_UP		133	0.472214	1.44366	0.00660502	0.243749	1	1334	tags=17%, list=13%, signal=19%
GSE3203_WT_VS_IFNAR1_KO_INFLUENZA_INFECTED_LN_BCELL_DN	GSE3203_WT_VS_IFNAR1_KO_INFLUENZA_INFECTED_LN_BCELL_DN		101	0.482309	1.44342	0.0139082	0.243449	1	1793	tags=35%, list=18%, signal=42%
GSE10273_HIGH_VS_LOW_IL7_TREATED_IRF4_8_NULL_PRE_BCELL_UP	GSE10273_HIGH_VS_LOW_IL7_TREATED_IRF4_8_NULL_PRE_BCELL_UP		149	0.463478	1.44218	0.00918635	0.245956	1	1581	tags=25%, list=15%, signal=29%
GSE27786_BCELL_VS_NKTCELL_DN	GSE27786_BCELL_VS_NKTCELL_DN		156	0.455172	1.44213	0.0027137	0.245017	1	1560	tags=23%, list=15%, signal=27%
LI_PBMC_MENOMUNE_A_C_Y_W_135_AGE_18_45YO_CORRELATED_WITH_ANTIBODY_RESPONSE_3DY_POSITIVE	LI_PBMC_MENOMUNE_A_C_Y_W_135_AGE_18_45YO_CORRELATED_WITH_ANTIBODY_RESPONSE_3DY_POSITIVE		27	0.591368	1.4416	0.0420032	0.24554	1	838	tags=44%, list=8%, signal=48%
GSE5589_IL6_KO_VS_IL10_KO_LPS_AND_IL10_STIM_MACROPHAGE_45MIN_UP	GSE5589_IL6_KO_VS_IL10_KO_LPS_AND_IL10_STIM_MACROPHAGE_45MIN_UP		144	0.461014	1.44123	0.00662252	0.245505	1	1417	tags=28%, list=14%, signal=33%
GSE25147_UNSTIM_VS_HELIOBACTER_PYLORI_LPS_STIM_MKN45_CELL_DN	GSE25147_UNSTIM_VS_HELIOBACTER_PYLORI_LPS_STIM_MKN45_CELL_DN		102	0.48516	1.44095	0.0170213	0.245127	1	1184	tags=24%, list=12%, signal=26%
GSE36078_UNTREATED_VS_AD5_T425A_HEXON_INF_IL1R_KO_MOUSE_LUNG_DC_DN	GSE36078_UNTREATED_VS_AD5_T425A_HEXON_INF_IL1R_KO_MOUSE_LUNG_DC_DN		105	0.478971	1.44085	0.00680272	0.244416	1	934	tags=21%, list=9%, signal=23%
GCM_LTK	GCM_LTK		20	0.636412	1.44049	0.0547264	0.244338	1	1259	tags=30%, list=12%, signal=34%
ATF2_UP.V1_DN	ATF2_UP.V1_DN		83	0.500681	1.43902	0.0182073	0.247733	1	940	tags=25%, list=9%, signal=28%
GSE25088_CTRL_VS_IL4_AND_ROSIGLITAZONE_STIM_MACROPHAGE_UP	GSE25088_CTRL_VS_IL4_AND_ROSIGLITAZONE_STIM_MACROPHAGE_UP		121	0.473062	1.43831	0.014966	0.24865	1	1197	tags=26%, list=12%, signal=29%
GNF2_TNFRSF1B	GNF2_TNFRSF1B		43	0.545689	1.43829	0.0354938	0.247691	1	1028	tags=26%, list=10%, signal=28%
GSE2405_0H_VS_6H_A_PHAGOCYTOPHILUM_STIM_NEUTROPHIL_DN	GSE2405_0H_VS_6H_A_PHAGOCYTOPHILUM_STIM_NEUTROPHIL_DN		93	0.48927	1.43719	0.0213371	0.249917	1	1074	tags=23%, list=11%, signal=25%
MODULE_357	MODULE_357		23	0.60732	1.43704	0.0570962	0.249293	1	1021	tags=39%, list=10%, signal=43%
MODULE_121	MODULE_121		46	0.543647	1.43601	0.0479876	0.251175	1	640	tags=28%, list=6%, signal=30%
GSE45365_NK_CELL_VS_CD11B_DC_MCMV_INFECTION_DN	GSE45365_NK_CELL_VS_CD11B_DC_MCMV_INFECTION_DN		143	0.462448	1.43433	0.00661376	0.255062	1	1435	tags=27%, list=14%, signal=31%
GAVISH_3CA_METAPROGRAM_FIBROBLASTS_PERICYTE_LIKE	GAVISH_3CA_METAPROGRAM_FIBROBLASTS_PERICYTE_LIKE		22	0.61923	1.43427	0.0439932	0.254167	1	871	tags=32%, list=9%, signal=35%
GSE13306_TREG_VS_TCONV_LAMINA_PROPRIA_UP	GSE13306_TREG_VS_TCONV_LAMINA_PROPRIA_UP		133	0.462966	1.43407	0.013369	0.253766	1	1214	tags=24%, list=12%, signal=27%
GSE3982_MAST_CELL_VS_TH1_UP	GSE3982_MAST_CELL_VS_TH1_UP		127	0.468433	1.43384	0.00820793	0.253483	1	1888	tags=29%, list=18%, signal=35%
GSE17186_BLOOD_VS_CORD_BLOOD_CD21LOW_TRANSITIONAL_BCELL_DN	GSE17186_BLOOD_VS_CORD_BLOOD_CD21LOW_TRANSITIONAL_BCELL_DN		157	0.456467	1.4338	0.00938338	0.252548	1	1641	tags=26%, list=16%, signal=31%
GSE11057_NAIVE_VS_EFF_MEMORY_CD4_TCELL_DN	GSE11057_NAIVE_VS_EFF_MEMORY_CD4_TCELL_DN		138	0.4655	1.43352	0.0134228	0.252316	1	1162	tags=24%, list=11%, signal=27%
GSE32423_IL7_VS_IL7_IL4_NAIVE_CD8_TCELL_UP	GSE32423_IL7_VS_IL7_IL4_NAIVE_CD8_TCELL_UP		95	0.488336	1.43333	0.0125348	0.251873	1	1204	tags=29%, list=12%, signal=33%
PRC1_BMI_UP.V1_DN	PRC1_BMI_UP.V1_DN		69	0.500361	1.4332	0.0206795	0.251302	1	1150	tags=25%, list=11%, signal=28%
GSE22886_NAIVE_TCELL_VS_DC_DN	GSE22886_NAIVE_TCELL_VS_DC_DN		161	0.459404	1.43271	0.0102171	0.25164	1	1340	tags=23%, list=13%, signal=26%
GSE3982_MEMORY_CD4_TCELL_VS_TH1_DN	GSE3982_MEMORY_CD4_TCELL_VS_TH1_DN		160	0.451289	1.43164	0.00498753	0.253881	1	1331	tags=19%, list=13%, signal=21%
MODULE_300	MODULE_300		25	0.607859	1.43077	0.0552846	0.255393	1	1334	tags=40%, list=13%, signal=46%
GSE22886_NAIVE_VS_IGM_MEMORY_BCELL_UP	GSE22886_NAIVE_VS_IGM_MEMORY_BCELL_UP		117	0.470344	1.4303	0.0166898	0.255743	1	1012	tags=23%, list=10%, signal=25%
PRC2_EZH2_UP.V1_UP	PRC2_EZH2_UP.V1_UP		83	0.487702	1.42949	0.0258152	0.257165	1	1126	tags=28%, list=11%, signal=31%
GSE360_HIGH_VS_LOW_DOSE_B_MALAYI_DC_DN	GSE360_HIGH_VS_LOW_DOSE_B_MALAYI_DC_DN		111	0.475421	1.42679	0.0125698	0.264066	1	1223	tags=20%, list=12%, signal=22%
GSE12392_IFNAR_KO_VS_IFNB_KO_CD8_NEG_SPLEEN_DC_DN	GSE12392_IFNAR_KO_VS_IFNB_KO_CD8_NEG_SPLEEN_DC_DN		130	0.462136	1.42628	0.0105402	0.264639	1	1095	tags=21%, list=11%, signal=23%
GSE22886_TH1_VS_TH2_12H_ACT_UP	GSE22886_TH1_VS_TH2_12H_ACT_UP		126	0.46179	1.42607	0.0110041	0.264222	1	1247	tags=22%, list=12%, signal=25%
HALLMARK_ESTROGEN_RESPONSE_EARLY	HALLMARK_ESTROGEN_RESPONSE_EARLY		111	0.472052	1.42604	0.0149864	0.263256	1	1611	tags=31%, list=16%, signal=36%
GSE7852_TREG_VS_TCONV_UP	GSE7852_TREG_VS_TCONV_UP		145	0.460859	1.42572	0.00531915	0.263083	1	1310	tags=25%, list=13%, signal=28%
TBK1.DN.48HRS_DN	TBK1.DN.48HRS_DN		38	0.551099	1.42547	0.0449612	0.262846	1	1302	tags=26%, list=13%, signal=30%
GSE7509_UNSTIM_VS_TNFA_IL1B_IL6_PGE_STIM_DC_DN	GSE7509_UNSTIM_VS_TNFA_IL1B_IL6_PGE_STIM_DC_DN		37	0.553407	1.42537	0.0612245	0.262148	1	1595	tags=41%, list=16%, signal=48%
GSE29618_MONOCYTE_VS_PDC_DAY7_FLU_VACCINE_UP	GSE29618_MONOCYTE_VS_PDC_DAY7_FLU_VACCINE_UP		132	0.46078	1.42489	0.0146277	0.2625	1	1025	tags=22%, list=10%, signal=24%
GSE360_L_DONOVANI_VS_T_GONDII_DC_UP	GSE360_L_DONOVANI_VS_T_GONDII_DC_UP		92	0.479844	1.42249	0.0226629	0.268902	1	1229	tags=27%, list=12%, signal=31%
RAF_UP.V1_DN	RAF_UP.V1_DN		107	0.467865	1.42189	0.0192308	0.269478	1	1009	tags=22%, list=10%, signal=25%
PKCA_DN.V1_UP	PKCA_DN.V1_UP		68	0.50829	1.42183	0.0315315	0.268652	1	1606	tags=43%, list=16%, signal=50%
GSE21379_TFH_VS_NON_TFH_SAP_KO_CD4_TCELL_DN	GSE21379_TFH_VS_NON_TFH_SAP_KO_CD4_TCELL_DN		128	0.458235	1.42165	0.0176152	0.268161	1	1444	tags=26%, list=14%, signal=30%
GSE2405_HEAT_KILLED_LYSATE_VS_LIVE_A_PHAGOCYTOPHILUM_STIM_NEUTROPHIL_24H_UP	GSE2405_HEAT_KILLED_LYSATE_VS_LIVE_A_PHAGOCYTOPHILUM_STIM_NEUTROPHIL_24H_UP		123	0.464001	1.42087	0.013369	0.269537	1	1406	tags=37%, list=14%, signal=43%
GSE27786_LSK_VS_LIN_NEG_CELL_DN	GSE27786_LSK_VS_LIN_NEG_CELL_DN		140	0.460964	1.41832	0.00656168	0.276655	1	1174	tags=16%, list=12%, signal=18%
TBK1.DF_DN	TBK1.DF_DN		232	0.435113	1.41801	0.00253165	0.276523	1	950	tags=10%, list=9%, signal=11%
GSE27786_LSK_VS_NEUTROPHIL_UP	GSE27786_LSK_VS_NEUTROPHIL_UP		160	0.452834	1.41786	0.00893997	0.275822	1	2434	tags=30%, list=24%, signal=39%
GSE23308_CTRL_VS_CORTICOSTERONE_TREATED_MACROPHAGE_UP	GSE23308_CTRL_VS_CORTICOSTERONE_TREATED_MACROPHAGE_UP		126	0.460514	1.41785	0.0203804	0.274831	1	1567	tags=25%, list=15%, signal=29%
GSE37534_UNTREATED_VS_PIOGLITAZONE_TREATED_CD4_TCELL_PPARG1_AND_FOXP3_TRASDUCED_UP	GSE37534_UNTREATED_VS_PIOGLITAZONE_TREATED_CD4_TCELL_PPARG1_AND_FOXP3_TRASDUCED_UP		143	0.453576	1.41625	0.0187668	0.278774	1	1428	tags=19%, list=14%, signal=22%
GSE29949_MICROGLIA_BRAIN_VS_CD8_NEG_DC_SPLEEN_DN	GSE29949_MICROGLIA_BRAIN_VS_CD8_NEG_DC_SPLEEN_DN		101	0.477638	1.41624	0.0163265	0.277766	1	2079	tags=40%, list=20%, signal=49%
GSE3982_MAC_VS_BCELL_UP	GSE3982_MAC_VS_BCELL_UP		138	0.450604	1.41606	0.00918635	0.277317	1	1115	tags=24%, list=11%, signal=26%
HALLMARK_ESTROGEN_RESPONSE_LATE	HALLMARK_ESTROGEN_RESPONSE_LATE		107	0.471555	1.41576	0.0294551	0.277253	1	1781	tags=33%, list=17%, signal=39%
CAHOY_ASTROGLIAL	CAHOY_ASTROGLIAL		50	0.52983	1.4157	0.0453858	0.276388	1	1162	tags=42%, list=11%, signal=47%
GSE5589_WT_VS_IL6_KO_LPS_AND_IL10_STIM_MACROPHAGE_45MIN_DN	GSE5589_WT_VS_IL6_KO_LPS_AND_IL10_STIM_MACROPHAGE_45MIN_DN		158	0.452911	1.41465	0.00528402	0.278659	1	1442	tags=22%, list=14%, signal=25%
GSE36078_UNTREATED_VS_AD5_INF_MOUSE_LUNG_DC_UP	GSE36078_UNTREATED_VS_AD5_INF_MOUSE_LUNG_DC_UP		79	0.485965	1.41358	0.0275762	0.281075	1	991	tags=27%, list=10%, signal=29%
LI_PBMC_MENACTRA_AGE_18_45YO_CORRELATED_WITH_ANTI_POLYSACCHARIDE_ANTIBODY_3DY_POSITIVE	LI_PBMC_MENACTRA_AGE_18_45YO_CORRELATED_WITH_ANTI_POLYSACCHARIDE_ANTIBODY_3DY_POSITIVE		30	0.573209	1.41357	0.0691318	0.280105	1	1201	tags=50%, list=12%, signal=57%
MODULE_99	MODULE_99		100	0.475959	1.41313	0.0231548	0.280523	1	974	tags=30%, list=10%, signal=33%
GSE21670_UNTREATED_VS_TGFB_TREATED_CD4_TCELL_DN	GSE21670_UNTREATED_VS_TGFB_TREATED_CD4_TCELL_DN		114	0.467443	1.41301	0.0141643	0.279892	1	1667	tags=32%, list=16%, signal=37%
GSE22501_PERIPHERAL_BLOOD_VS_CORD_BLOOD_TREG_DN	GSE22501_PERIPHERAL_BLOOD_VS_CORD_BLOOD_TREG_DN		125	0.462784	1.41258	0.0147651	0.280262	1	1401	tags=25%, list=14%, signal=28%
GSE28737_FOLLICULAR_VS_MARGINAL_ZONE_BCELL_BCL6_HET_DN	GSE28737_FOLLICULAR_VS_MARGINAL_ZONE_BCELL_BCL6_HET_DN		118	0.464224	1.41227	0.0199203	0.280283	1	1346	tags=27%, list=13%, signal=31%
GSE6674_ANTI_IGM_VS_ANTI_IGM_AND_CPG_STIM_BCELL_DN	GSE6674_ANTI_IGM_VS_ANTI_IGM_AND_CPG_STIM_BCELL_DN		170	0.442533	1.41219	0.0114504	0.27954	1	2261	tags=28%, list=22%, signal=35%
GSE21927_EL4_VS_MCA203_TUMOR_MONOCYTES_UP	GSE21927_EL4_VS_MCA203_TUMOR_MONOCYTES_UP		80	0.482789	1.41173	0.022567	0.279937	1	993	tags=15%, list=10%, signal=16%
GSE22196_HEALTHY_VS_OBESE_MOUSE_SKIN_GAMMADELTA_TCELL_DN	GSE22196_HEALTHY_VS_OBESE_MOUSE_SKIN_GAMMADELTA_TCELL_DN		146	0.453869	1.41131	0.0134409	0.28021	1	1223	tags=24%, list=12%, signal=27%
P53_DN.V1_DN	P53_DN.V1_DN		95	0.47498	1.41074	0.0251748	0.281014	1	464	tags=21%, list=5%, signal=22%
MODULE_297	MODULE_297		24	0.593919	1.4104	0.0680272	0.281204	1	1021	tags=38%, list=10%, signal=42%
KRAS.DF.V1_UP	KRAS.DF.V1_UP		116	0.460192	1.40965	0.0122951	0.282686	1	1577	tags=26%, list=15%, signal=30%
GSE3982_DC_VS_NKCELL_UP	GSE3982_DC_VS_NKCELL_UP		132	0.452398	1.40956	0.0213049	0.282002	1	1375	tags=24%, list=13%, signal=28%
GSE4590_PRE_BCELL_VS_SMALL_PRE_BCELL_UP	GSE4590_PRE_BCELL_VS_SMALL_PRE_BCELL_UP		102	0.469884	1.4089	0.0181564	0.283191	1	1042	tags=23%, list=10%, signal=25%
GSE13306_RA_VS_UNTREATED_MEM_CD4_TCELL_DN	GSE13306_RA_VS_UNTREATED_MEM_CD4_TCELL_DN		143	0.458225	1.40815	0.0107527	0.284631	1	1328	tags=27%, list=13%, signal=30%
GSE20152_HTNFA_OVERXPRESS_ANKLE_VS_CTRL_SPHK1_KO_ANKLE_UP	GSE20152_HTNFA_OVERXPRESS_ANKLE_VS_CTRL_SPHK1_KO_ANKLE_UP		123	0.458652	1.40706	0.0151099	0.28722	1	855	tags=16%, list=8%, signal=18%
GSE11961_MEMORY_BCELL_DAY7_VS_GERMINAL_CENTER_BCELL_DAY7_UP	GSE11961_MEMORY_BCELL_DAY7_VS_GERMINAL_CENTER_BCELL_DAY7_UP		138	0.45835	1.40686	0.0159151	0.28685	1	1639	tags=28%, list=16%, signal=32%
GSE23321_CENTRAL_VS_EFFECTOR_MEMORY_CD8_TCELL_UP	GSE23321_CENTRAL_VS_EFFECTOR_MEMORY_CD8_TCELL_UP		134	0.459967	1.40675	0.0149864	0.286195	1	1532	tags=24%, list=15%, signal=28%
GSE29615_CTRL_VS_DAY7_LAIV_FLU_VACCINE_PBMC_DN	GSE29615_CTRL_VS_DAY7_LAIV_FLU_VACCINE_PBMC_DN		60	0.510116	1.40576	0.0308824	0.288298	1	1666	tags=30%, list=16%, signal=36%
GNF2_CD1D	GNF2_CD1D		27	0.585046	1.4057	0.0598007	0.287507	1	1028	tags=30%, list=10%, signal=33%
GSE22025_UNTREATED_VS_TGFB1_AND_PROGESTERONE_TREATED_CD4_TCELL_UP	GSE22025_UNTREATED_VS_TGFB1_AND_PROGESTERONE_TREATED_CD4_TCELL_UP		90	0.476486	1.40528	0.0304288	0.287832	1	675	tags=17%, list=7%, signal=18%
GSE19941_UNSTIM_VS_LPS_STIM_IL10_KO_MACROPHAGE_UP	GSE19941_UNSTIM_VS_LPS_STIM_IL10_KO_MACROPHAGE_UP		108	0.461933	1.4042	0.0150273	0.290227	1	896	tags=20%, list=9%, signal=22%
GSE22601_DOUBLE_NEGATIVE_VS_DOUBLE_POSITIVE_THYMOCYTE_UP	GSE22601_DOUBLE_NEGATIVE_VS_DOUBLE_POSITIVE_THYMOCYTE_UP		106	0.467102	1.40404	0.0235131	0.289778	1	1343	tags=17%, list=13%, signal=19%
GSE32986_CURDLAN_LOWDOSE_VS_CURDLAN_HIGHDOSE_STIM_DC_DN	GSE32986_CURDLAN_LOWDOSE_VS_CURDLAN_HIGHDOSE_STIM_DC_DN		147	0.456239	1.40223	0.0194553	0.294791	1	1230	tags=23%, list=12%, signal=26%
GSE21063_CTRL_VS_ANTI_IGM_STIM_BCELL_8H_DN	GSE21063_CTRL_VS_ANTI_IGM_STIM_BCELL_8H_DN		90	0.480198	1.40152	0.0313779	0.29628	1	1229	tags=23%, list=12%, signal=26%
GSE37301_MULTIPOTENT_PROGENITOR_VS_PRO_BCELL_UP	GSE37301_MULTIPOTENT_PROGENITOR_VS_PRO_BCELL_UP		120	0.461101	1.40108	0.0152355	0.296654	1	723	tags=15%, list=7%, signal=16%
GSE28737_BCL6_HET_VS_BCL6_KO_FOLLICULAR_BCELL_DN	GSE28737_BCL6_HET_VS_BCL6_KO_FOLLICULAR_BCELL_DN		121	0.462144	1.40095	0.0138313	0.296042	1	1369	tags=24%, list=13%, signal=27%
E2F3_UP.V1_UP	E2F3_UP.V1_UP		97	0.471398	1.40047	0.0319001	0.296542	1	1391	tags=30%, list=14%, signal=34%
GSE5589_WT_VS_IL6_KO_LPS_STIM_MACROPHAGE_45MIN_DN	GSE5589_WT_VS_IL6_KO_LPS_STIM_MACROPHAGE_45MIN_DN		134	0.452931	1.40027	0.0146862	0.296268	1	1318	tags=27%, list=13%, signal=30%
CYCLIN_D1_KE_.V1_UP	CYCLIN_D1_KE_.V1_UP		122	0.459636	1.4	0.0186418	0.296143	1	706	tags=16%, list=7%, signal=17%
GSE360_L_MAJOR_VS_T_GONDII_DC_DN	GSE360_L_MAJOR_VS_T_GONDII_DC_DN		109	0.464408	1.39952	0.0175676	0.296632	1	1350	tags=25%, list=13%, signal=28%
GSE35685_CD34POS_CD10NEG_CD62LPOS_VS_CD34POS_CD10POS_BONE_MARROW_DN	GSE35685_CD34POS_CD10NEG_CD62LPOS_VS_CD34POS_CD10POS_BONE_MARROW_DN		146	0.449628	1.39878	0.0160643	0.298156	1	1477	tags=22%, list=14%, signal=25%
GSE2770_IL12_AND_TGFB_ACT_VS_ACT_CD4_TCELL_2H_UP	GSE2770_IL12_AND_TGFB_ACT_VS_ACT_CD4_TCELL_2H_UP		153	0.445598	1.39856	0.0131406	0.297875	1	1450	tags=18%, list=14%, signal=21%
GSE22886_NAIVE_BCELL_VS_NEUTROPHIL_DN	GSE22886_NAIVE_BCELL_VS_NEUTROPHIL_DN		120	0.460527	1.39828	0.0121951	0.297776	1	1562	tags=30%, list=15%, signal=35%
GSE14386_UNTREATED_VS_IFNA_TREATED_ACT_PBMC_MS_PATIENT_DN	GSE14386_UNTREATED_VS_IFNA_TREATED_ACT_PBMC_MS_PATIENT_DN		111	0.463982	1.39795	0.0212465	0.297952	1	913	tags=22%, list=9%, signal=23%
MORF_MAP2K7	MORF_MAP2K7		74	0.488438	1.39723	0.0285285	0.299186	1	1329	tags=28%, list=13%, signal=32%
GSE40068_CXCR5POS_BCL6POS_TFH_VS_CXCR5NEG_BCL6NEG_CD4_TCELL_DN	GSE40068_CXCR5POS_BCL6POS_TFH_VS_CXCR5NEG_BCL6NEG_CD4_TCELL_DN		137	0.454149	1.3965	0.0145695	0.300578	1	782	tags=20%, list=8%, signal=22%
GSE29949_MICROGLIA_BRAIN_VS_CD8_POS_DC_SPLEEN_UP	GSE29949_MICROGLIA_BRAIN_VS_CD8_POS_DC_SPLEEN_UP		152	0.448399	1.39639	0.0134048	0.299915	1	915	tags=16%, list=9%, signal=18%
GSE15324_ELF4_KO_VS_WT_NAIVE_CD8_TCELL_UP	GSE15324_ELF4_KO_VS_WT_NAIVE_CD8_TCELL_UP		124	0.45808	1.39618	0.0139276	0.29961	1	1236	tags=23%, list=12%, signal=25%
GSE21546_SAP1A_KO_VS_SAP1A_KO_AND_ELK1_KO_DP_THYMOCYTES_UP	GSE21546_SAP1A_KO_VS_SAP1A_KO_AND_ELK1_KO_DP_THYMOCYTES_UP		132	0.453268	1.39611	0.0246575	0.298925	1	787	tags=15%, list=8%, signal=16%
GSE2585_CTEC_VS_THYMIC_DC_DN	GSE2585_CTEC_VS_THYMIC_DC_DN		112	0.463014	1.39588	0.0153203	0.298728	1	1536	tags=32%, list=15%, signal=37%
GSE3982_MAST_CELL_VS_MAC_DN	GSE3982_MAST_CELL_VS_MAC_DN		140	0.452088	1.39576	0.0138313	0.298185	1	1269	tags=23%, list=12%, signal=26%
GSE17721_CTRL_VS_CPG_6H_BMDC_DN	GSE17721_CTRL_VS_CPG_6H_BMDC_DN		132	0.456397	1.39563	0.0197368	0.297678	1	1341	tags=19%, list=13%, signal=22%
GSE13522_CTRL_VS_T_CRUZI_G_STRAIN_INF_SKIN_UP	GSE13522_CTRL_VS_T_CRUZI_G_STRAIN_INF_SKIN_UP		143	0.445936	1.39452	0.0227273	0.300524	1	2039	tags=34%, list=20%, signal=42%
GSE360_L_DONOVANI_VS_T_GONDII_MAC_UP	GSE360_L_DONOVANI_VS_T_GONDII_MAC_UP		122	0.458857	1.394	0.0220386	0.301193	1	706	tags=13%, list=7%, signal=14%
GSE24210_IL35_TREATED_VS_RESTING_TREG_DN	GSE24210_IL35_TREATED_VS_RESTING_TREG_DN		79	0.488357	1.39387	0.041116	0.300724	1	1040	tags=28%, list=10%, signal=31%
GSE11884_WT_VS_FURIN_KO_NAIVE_CD4_TCELL_UP	GSE11884_WT_VS_FURIN_KO_NAIVE_CD4_TCELL_UP		73	0.487975	1.39348	0.0349162	0.301064	1	1498	tags=34%, list=15%, signal=40%
GSE42088_UNINF_VS_LEISHMANIA_INF_DC_8H_UP	GSE42088_UNINF_VS_LEISHMANIA_INF_DC_8H_UP		120	0.459818	1.39209	0.022942	0.304859	1	1429	tags=26%, list=14%, signal=30%
GSE27786_NKCELL_VS_ERYTHROBLAST_DN	GSE27786_NKCELL_VS_ERYTHROBLAST_DN		102	0.461035	1.39194	0.0177839	0.304416	1	952	tags=18%, list=9%, signal=19%
GSE40274_CTRL_VS_FOXP3_AND_IRF4_TRANSDUCED_ACTIVATED_CD4_TCELL_UP	GSE40274_CTRL_VS_FOXP3_AND_IRF4_TRANSDUCED_ACTIVATED_CD4_TCELL_UP		104	0.465553	1.39173	0.0252101	0.304267	1	1170	tags=25%, list=11%, signal=28%
FOURATI_BLOOD_TWINRIX_AGE_25_83YO_RESPONDERS_VS_POOR_RESPONDERS_0DY_DN	FOURATI_BLOOD_TWINRIX_AGE_25_83YO_RESPONDERS_VS_POOR_RESPONDERS_0DY_DN		372	0.413039	1.39001	0.00116822	0.309027	1	1152	tags=20%, list=11%, signal=22%
GSE22025_UNTREATED_VS_TGFB1_TREATED_CD4_TCELL_DN	GSE22025_UNTREATED_VS_TGFB1_TREATED_CD4_TCELL_DN		98	0.460592	1.38995	0.0169492	0.308341	1	870	tags=19%, list=9%, signal=21%
GSE40666_STAT1_KO_VS_STAT4_KO_CD8_TCELL_DN	GSE40666_STAT1_KO_VS_STAT4_KO_CD8_TCELL_DN		52	0.511349	1.3899	0.0571429	0.307543	1	838	tags=27%, list=8%, signal=29%
GSE7831_1H_VS_4H_INFLUENZA_STIM_PDC_UP	GSE7831_1H_VS_4H_INFLUENZA_STIM_PDC_UP		132	0.451933	1.38948	0.0171958	0.307874	1	1134	tags=21%, list=11%, signal=24%
GSE30971_WBP7_HET_VS_KO_MACROPHAGE_2H_LPS_STIM_UP	GSE30971_WBP7_HET_VS_KO_MACROPHAGE_2H_LPS_STIM_UP		146	0.444249	1.38934	0.0149457	0.307477	1	861	tags=18%, list=8%, signal=20%
GSE17580_TREG_VS_TEFF_UP	GSE17580_TREG_VS_TEFF_UP		136	0.451663	1.38933	0.0147651	0.306562	1	1870	tags=26%, list=18%, signal=32%
GSE19941_UNSTIM_VS_LPS_AND_IL10_STIM_IL10_KO_MACROPHAGE_UP	GSE19941_UNSTIM_VS_LPS_AND_IL10_STIM_IL10_KO_MACROPHAGE_UP		109	0.466465	1.38872	0.0187919	0.307719	1	1621	tags=29%, list=16%, signal=35%
GSE1566_WT_VS_EZH2_KO_LN_TCELL_UP	GSE1566_WT_VS_EZH2_KO_LN_TCELL_UP		86	0.480214	1.38859	0.0326705	0.30719	1	1021	tags=21%, list=10%, signal=23%
GSE22313_HEALTHY_VS_SLE_MOUSE_CD4_TCELL_UP	GSE22313_HEALTHY_VS_SLE_MOUSE_CD4_TCELL_UP		102	0.465653	1.38826	0.0303448	0.307319	1	1620	tags=33%, list=16%, signal=39%
GNF2_CD14	GNF2_CD14		20	0.611112	1.38752	0.0866667	0.308887	1	435	tags=25%, list=4%, signal=26%
GSE14350_IL2RB_KO_VS_WT_TREG_UP	GSE14350_IL2RB_KO_VS_WT_TREG_UP		145	0.446844	1.38684	0.0146471	0.310298	1	1729	tags=22%, list=17%, signal=26%
GSE25123_CTRL_VS_IL4_AND_ROSIGLITAZONE_STIM_PPARG_KO_MACROPHAGE_DN	GSE25123_CTRL_VS_IL4_AND_ROSIGLITAZONE_STIM_PPARG_KO_MACROPHAGE_DN		131	0.453773	1.38672	0.0244233	0.309744	1	1032	tags=22%, list=10%, signal=24%
GSE22886_NAIVE_BCELL_VS_DC_DN	GSE22886_NAIVE_BCELL_VS_DC_DN		161	0.441135	1.3859	0.0161074	0.311526	1	1703	tags=25%, list=17%, signal=30%
GSE8621_LPS_PRIMED_UNSTIM_VS_LPS_PRIMED_AND_LPS_STIM_MACROPHAGE_UP	GSE8621_LPS_PRIMED_UNSTIM_VS_LPS_PRIMED_AND_LPS_STIM_MACROPHAGE_UP		146	0.43954	1.38573	0.00793651	0.311157	1	1580	tags=25%, list=15%, signal=30%
HALLMARK_HYPOXIA	HALLMARK_HYPOXIA		127	0.450356	1.38555	0.0216216	0.310793	1	1274	tags=28%, list=12%, signal=31%
GSE46606_IRF4HIGH_VS_WT_CD40L_IL2_IL5_DAY1_STIMULATED_BCELL_DN	GSE46606_IRF4HIGH_VS_WT_CD40L_IL2_IL5_DAY1_STIMULATED_BCELL_DN		137	0.451426	1.3847	0.0145695	0.312615	1	997	tags=16%, list=10%, signal=18%
GSE5099_UNSTIM_VS_MCSF_TREATED_MONOCYTE_DAY3_DN	GSE5099_UNSTIM_VS_MCSF_TREATED_MONOCYTE_DAY3_DN		142	0.445726	1.38449	0.0121622	0.312388	1	1101	tags=15%, list=11%, signal=17%
GSE1432_1H_VS_6H_IFNG_MICROGLIA_UP	GSE1432_1H_VS_6H_IFNG_MICROGLIA_UP		150	0.442389	1.38445	0.0120968	0.311602	1	1414	tags=19%, list=14%, signal=22%
HOWARD_MONOCYTE_INACT_MONOV_INFLUENZA_A_INDONESIA_05_2005_H5N1_AGE_18_49YO_1DY_DN	HOWARD_MONOCYTE_INACT_MONOV_INFLUENZA_A_INDONESIA_05_2005_H5N1_AGE_18_49YO_1DY_DN		18	0.613411	1.3838	0.0948419	0.312967	1	624	tags=33%, list=6%, signal=35%
GSE7460_FOXP3_MUT_VS_WT_ACT_TCONV_DN	GSE7460_FOXP3_MUT_VS_WT_ACT_TCONV_DN		134	0.444396	1.38358	0.0265604	0.312846	1	1262	tags=25%, list=12%, signal=28%
GSE6674_UNSTIM_VS_PL2_3_STIM_BCELL_UP	GSE6674_UNSTIM_VS_PL2_3_STIM_BCELL_UP		92	0.472827	1.38344	0.02849	0.312356	1	1854	tags=32%, list=18%, signal=38%
GSE7460_TCONV_VS_TREG_THYMUS_DN	GSE7460_TCONV_VS_TREG_THYMUS_DN		131	0.443292	1.38309	0.0186667	0.312621	1	1366	tags=28%, list=13%, signal=32%
GSE29164_UNTREATED_VS_CD8_TCELL_TREATED_MELANOMA_DAY7_DN	GSE29164_UNTREATED_VS_CD8_TCELL_TREATED_MELANOMA_DAY7_DN		101	0.462658	1.3828	0.0242511	0.312665	1	1931	tags=34%, list=19%, signal=41%
GSE37301_PRO_BCELL_VS_GRANULOCYTE_MONOCYTE_PROGENITOR_UP	GSE37301_PRO_BCELL_VS_GRANULOCYTE_MONOCYTE_PROGENITOR_UP		91	0.46445	1.38261	0.0375522	0.312428	1	1028	tags=27%, list=10%, signal=30%
GSE4748_CTRL_VS_LPS_AND_CYANOBACTERIUM_LPSLIKE_STIM_DC_3H_DN	GSE4748_CTRL_VS_LPS_AND_CYANOBACTERIUM_LPSLIKE_STIM_DC_3H_DN		132	0.448674	1.38203	0.0192044	0.31352	1	1435	tags=24%, list=14%, signal=28%
GSE32986_GMCSF_AND_CURDLAN_LOWDOSE_VS_GMCSF_AND_CURDLAN_HIGHDOSE_STIM_DC_DN	GSE32986_GMCSF_AND_CURDLAN_LOWDOSE_VS_GMCSF_AND_CURDLAN_HIGHDOSE_STIM_DC_DN		90	0.468316	1.38196	0.0310296	0.312892	1	936	tags=27%, list=9%, signal=29%
GSE8921_UNSTIM_VS_TLR1_2_STIM_MONOCYTE_12H_UP	GSE8921_UNSTIM_VS_TLR1_2_STIM_MONOCYTE_12H_UP		135	0.442009	1.38153	0.0175202	0.313384	1	1530	tags=25%, list=15%, signal=29%
GSE37605_TREG_VS_TCONV_NOD_FOXP3_FUSION_GFP_DN	GSE37605_TREG_VS_TCONV_NOD_FOXP3_FUSION_GFP_DN		112	0.457825	1.38084	0.0350649	0.31491	1	1273	tags=18%, list=12%, signal=20%
GSE17721_PAM3CSK4_VS_CPG_1H_BMDC_UP	GSE17721_PAM3CSK4_VS_CPG_1H_BMDC_UP		135	0.452776	1.38027	0.0239044	0.316037	1	1188	tags=15%, list=12%, signal=17%
GSE3982_EFF_MEMORY_VS_CENT_MEMORY_CD4_TCELL_UP	GSE3982_EFF_MEMORY_VS_CENT_MEMORY_CD4_TCELL_UP		114	0.452954	1.37978	0.0238727	0.316775	1	398	tags=13%, list=4%, signal=14%
GSE16522_ANTI_CD3CD28_STIM_VS_UNSTIM_MEMORY_CD8_TCELL_UP	GSE16522_ANTI_CD3CD28_STIM_VS_UNSTIM_MEMORY_CD8_TCELL_UP		141	0.449223	1.37966	0.0135135	0.316283	1	1286	tags=20%, list=13%, signal=22%
GSE32034_UNTREATED_VS_ROSIGLIZATONE_TREATED_LY6C_LOW_MONOCYTE_UP	GSE32034_UNTREATED_VS_ROSIGLIZATONE_TREATED_LY6C_LOW_MONOCYTE_UP		84	0.470598	1.3796	0.0379213	0.315566	1	1236	tags=32%, list=12%, signal=36%
GSE360_T_GONDII_VS_M_TUBERCULOSIS_DC_DN	GSE360_T_GONDII_VS_M_TUBERCULOSIS_DC_DN		110	0.458931	1.37947	0.0262794	0.315005	1	1088	tags=20%, list=11%, signal=22%
E2F3_UP.V1_DN	E2F3_UP.V1_DN		70	0.491543	1.37865	0.051395	0.316984	1	1419	tags=21%, list=14%, signal=25%
GAVISH_3CA_METAPROGRAM_MACROPHAGES_MONOCYTE_SECRETED	GAVISH_3CA_METAPROGRAM_MACROPHAGES_MONOCYTE_SECRETED		29	0.563556	1.37816	0.080315	0.317807	1	1392	tags=41%, list=14%, signal=48%
GSE26928_NAIVE_VS_CENT_MEMORY_CD4_TCELL_DN	GSE26928_NAIVE_VS_CENT_MEMORY_CD4_TCELL_DN		125	0.44997	1.37787	0.0241611	0.317927	1	924	tags=16%, list=9%, signal=17%
MORF_STK17A	MORF_STK17A		89	0.464301	1.37691	0.0265096	0.32028	1	1311	tags=25%, list=13%, signal=28%
GSE26488_WT_VS_VP16_TRANSGENIC_HDAC7_KO_DOUBLE_POSITIVE_THYMOCYTE_UP	GSE26488_WT_VS_VP16_TRANSGENIC_HDAC7_KO_DOUBLE_POSITIVE_THYMOCYTE_UP		123	0.44812	1.37667	0.0350631	0.320162	1	1496	tags=21%, list=15%, signal=24%
GSE45365_HEALTHY_VS_MCMV_INFECTION_CD8A_DC_DN	GSE45365_HEALTHY_VS_MCMV_INFECTION_CD8A_DC_DN		144	0.446681	1.37546	0.0224868	0.32337	1	1077	tags=20%, list=11%, signal=22%
GSE33162_HDAC3_KO_VS_HDAC3_KO_4H_LPS_STIM_MACROPHAGE_DN	GSE33162_HDAC3_KO_VS_HDAC3_KO_4H_LPS_STIM_MACROPHAGE_DN		81	0.476476	1.37487	0.035503	0.324576	1	901	tags=23%, list=9%, signal=26%
GSE22229_UNTREATED_VS_IMMUNOSUPP_THERAPY_RENAL_TRANSPLANT_PATIENT_PBMC_DN	GSE22229_UNTREATED_VS_IMMUNOSUPP_THERAPY_RENAL_TRANSPLANT_PATIENT_PBMC_DN		124	0.451561	1.37352	0.0292943	0.328358	1	999	tags=23%, list=10%, signal=25%
GSE29618_MONOCYTE_VS_MDC_UP	GSE29618_MONOCYTE_VS_MDC_UP		129	0.448904	1.37206	0.0198676	0.332449	1	1394	tags=28%, list=14%, signal=32%
GSE15735_2H_VS_12H_HDAC_INHIBITOR_TREATED_CD4_TCELL_DN	GSE15735_2H_VS_12H_HDAC_INHIBITOR_TREATED_CD4_TCELL_DN		160	0.439682	1.37191	0.0192308	0.3321	1	1356	tags=21%, list=13%, signal=23%
GSE15733_BM_VS_SPLEEN_MEMORY_CD4_TCELL_UP	GSE15733_BM_VS_SPLEEN_MEMORY_CD4_TCELL_UP		95	0.467169	1.37161	0.0268362	0.33236	1	916	tags=25%, list=9%, signal=27%
PATEL_SKIN_OF_BODY_ZOSTAVAX_AGE_70_93YO_VZV_CHALLENGE_6HR_UP	PATEL_SKIN_OF_BODY_ZOSTAVAX_AGE_70_93YO_VZV_CHALLENGE_6HR_UP		208	0.423664	1.37157	0.0210136	0.331593	1	1143	tags=19%, list=11%, signal=21%
GSE13522_CTRL_VS_T_CRUZI_Y_STRAIN_INF_SKIN_IFNAR_KO_DN	GSE13522_CTRL_VS_T_CRUZI_Y_STRAIN_INF_SKIN_IFNAR_KO_DN		139	0.446723	1.37127	0.0244233	0.331721	1	1103	tags=28%, list=11%, signal=31%
GSE3982_CTRL_VS_PMA_STIM_EOSINOPHIL_UP	GSE3982_CTRL_VS_PMA_STIM_EOSINOPHIL_UP		138	0.440013	1.37053	0.015873	0.333378	1	715	tags=9%, list=7%, signal=10%
GSE46606_IRF4_KO_VS_WT_UNSTIM_BCELL_UP	GSE46606_IRF4_KO_VS_WT_UNSTIM_BCELL_UP		148	0.440293	1.37033	0.0230179	0.333132	1	1342	tags=19%, list=13%, signal=21%
GSE29618_BCELL_VS_MDC_DN	GSE29618_BCELL_VS_MDC_DN		150	0.435395	1.36969	0.0230352	0.33449	1	1173	tags=27%, list=11%, signal=30%
GSE19401_RETINOIC_ACID_VS_RETINOIC_ACID_AND_PAM2CSK4_STIM_FOLLICULAR_DC_UP	GSE19401_RETINOIC_ACID_VS_RETINOIC_ACID_AND_PAM2CSK4_STIM_FOLLICULAR_DC_UP		122	0.446816	1.36926	0.0246575	0.334965	1	1002	tags=20%, list=10%, signal=22%
GSE360_HIGH_DOSE_B_MALAYI_VS_M_TUBERCULOSIS_DC_DN	GSE360_HIGH_DOSE_B_MALAYI_VS_M_TUBERCULOSIS_DC_DN		126	0.447085	1.36812	0.0230041	0.338171	1	1185	tags=21%, list=12%, signal=24%
GSE23308_WT_VS_MINERALCORTICOID_REC_KO_MACROPHAGE_DN	GSE23308_WT_VS_MINERALCORTICOID_REC_KO_MACROPHAGE_DN		140	0.441793	1.3681	0.0237467	0.337375	1	1116	tags=19%, list=11%, signal=21%
GSE37301_COMMON_LYMPHOID_PROGENITOR_VS_PRO_BCELL_UP	GSE37301_COMMON_LYMPHOID_PROGENITOR_VS_PRO_BCELL_UP		110	0.451983	1.36684	0.0314637	0.340743	1	1265	tags=22%, list=12%, signal=25%
GSE21033_CTRL_VS_POLYIC_STIM_DC_1H_UP	GSE21033_CTRL_VS_POLYIC_STIM_DC_1H_UP		100	0.460142	1.36651	0.0445402	0.34099	1	1173	tags=29%, list=11%, signal=32%
GSE2770_UNTREATED_VS_TGFB_AND_IL4_TREATED_ACT_CD4_TCELL_4H_DN	GSE2770_UNTREATED_VS_TGFB_AND_IL4_TREATED_ACT_CD4_TCELL_4H_DN		79	0.474878	1.36594	0.0463768	0.342085	1	495	tags=13%, list=5%, signal=13%
GSE19198_1H_VS_6H_IL21_TREATED_TCELL_DN	GSE19198_1H_VS_6H_IL21_TREATED_TCELL_DN		140	0.438994	1.36578	0.0269179	0.34174	1	1052	tags=18%, list=10%, signal=20%
GSE6269_FLU_VS_STREP_PNEUMO_INF_PBMC_DN	GSE6269_FLU_VS_STREP_PNEUMO_INF_PBMC_DN		86	0.467568	1.36444	0.0405594	0.345741	1	1040	tags=21%, list=10%, signal=23%
HOFT_CD4_POSITIVE_ALPHA_BETA_MEMORY_T_CELL_BCG_VACCINE_AGE_18_45YO_ID_56D_TOP_100_DEG_AFTER_IN_VITRO_RE_STIMULATION_UP	HOFT_CD4_POSITIVE_ALPHA_BETA_MEMORY_T_CELL_BCG_VACCINE_AGE_18_45YO_ID_56D_TOP_100_DEG_AFTER_IN_VITRO_RE_STIMULATION_UP		31	0.552037	1.36444	0.0674157	0.344845	1	1875	tags=32%, list=18%, signal=39%
GSE37301_CD4_TCELL_VS_RAG2_KO_NK_CELL_DN	GSE37301_CD4_TCELL_VS_RAG2_KO_NK_CELL_DN		153	0.441256	1.36389	0.0181113	0.345842	1	1516	tags=24%, list=15%, signal=28%
GSE3337_CTRL_VS_16H_IFNG_IN_CD8POS_DC_UP	GSE3337_CTRL_VS_16H_IFNG_IN_CD8POS_DC_UP		134	0.442368	1.36376	0.0217391	0.345453	1	1359	tags=28%, list=13%, signal=32%
GSE22229_RENAL_TRANSPLANT_IMMUNOSUPP_THERAPY_VS_HEALTHY_PBMC_UP	GSE22229_RENAL_TRANSPLANT_IMMUNOSUPP_THERAPY_VS_HEALTHY_PBMC_UP		140	0.438583	1.36361	0.0380435	0.345092	1	1229	tags=15%, list=12%, signal=17%
GSE21360_SECONDARY_VS_QUATERNARY_MEMORY_CD8_TCELL_UP	GSE21360_SECONDARY_VS_QUATERNARY_MEMORY_CD8_TCELL_UP		120	0.446549	1.36277	0.0265604	0.347229	1	1419	tags=32%, list=14%, signal=36%
GSE29615_CTRL_VS_LAIV_FLU_VACCINE_PBMC_DN	GSE29615_CTRL_VS_LAIV_FLU_VACCINE_PBMC_DN		77	0.472811	1.36265	0.0476191	0.346752	1	1318	tags=21%, list=13%, signal=24%
GSE27786_LSK_VS_ERYTHROBLAST_DN	GSE27786_LSK_VS_ERYTHROBLAST_DN		88	0.464219	1.36219	0.0354108	0.347412	1	913	tags=18%, list=9%, signal=20%
GSE22025_UNTREATED_VS_PROGESTERONE_TREATED_CD4_TCELL_DN	GSE22025_UNTREATED_VS_PROGESTERONE_TREATED_CD4_TCELL_DN		137	0.437458	1.36204	0.0226667	0.347044	1	1320	tags=19%, list=13%, signal=22%
GSE5589_LPS_VS_LPS_AND_IL10_STIM_IL10_KO_MACROPHAGE_180MIN_UP	GSE5589_LPS_VS_LPS_AND_IL10_STIM_IL10_KO_MACROPHAGE_180MIN_UP		100	0.452819	1.36172	0.0286533	0.347195	1	1560	tags=29%, list=15%, signal=34%
GSE16385_IFNG_TNF_VS_IL4_STIM_MACROPHAGE_UP	GSE16385_IFNG_TNF_VS_IL4_STIM_MACROPHAGE_UP		155	0.43836	1.36165	0.0203252	0.346587	1	1436	tags=24%, list=14%, signal=27%
GSE3920_IFNA_VS_IFNB_TREATED_ENDOTHELIAL_CELL_UP	GSE3920_IFNA_VS_IFNB_TREATED_ENDOTHELIAL_CELL_UP		100	0.458739	1.36102	0.0371389	0.34788	1	1126	tags=26%, list=11%, signal=29%
GSE8621_UNSTIM_VS_LPS_STIM_MACROPHAGE_UP	GSE8621_UNSTIM_VS_LPS_STIM_MACROPHAGE_UP		121	0.44434	1.36049	0.0257104	0.3489	1	1094	tags=20%, list=11%, signal=22%
GSE5142_CTRL_VS_HTERT_TRANSDUCED_CD8_TCELL_EARLY_PASSAGE_CLONE_DN	GSE5142_CTRL_VS_HTERT_TRANSDUCED_CD8_TCELL_EARLY_PASSAGE_CLONE_DN		130	0.439841	1.35997	0.0225764	0.349929	1	1381	tags=22%, list=14%, signal=25%
GSE3982_MAST_CELL_VS_BASOPHIL_UP	GSE3982_MAST_CELL_VS_BASOPHIL_UP		134	0.444446	1.3598	0.0320856	0.349756	1	1645	tags=22%, list=16%, signal=25%
GSE7460_CTRL_VS_TGFB_TREATED_ACT_CD8_TCELL_DN	GSE7460_CTRL_VS_TGFB_TREATED_ACT_CD8_TCELL_DN		129	0.446172	1.35971	0.032345	0.349301	1	1329	tags=22%, list=13%, signal=25%
GSE17301_IFNA2_VS_IFNA2_AND_ACD3_ACD28_STIM_CD8_TCELL_DN	GSE17301_IFNA2_VS_IFNA2_AND_ACD3_ACD28_STIM_CD8_TCELL_DN		134	0.443594	1.35859	0.0309973	0.352366	1	1184	tags=23%, list=12%, signal=26%
GSE339_CD4POS_VS_CD8POS_DC_DN	GSE339_CD4POS_VS_CD8POS_DC_DN		150	0.432917	1.35813	0.0274151	0.353216	1	1455	tags=19%, list=14%, signal=22%
GSE12392_CD8A_POS_VS_NEG_SPLEEN_IFNB_KO_DC_DN	GSE12392_CD8A_POS_VS_NEG_SPLEEN_IFNB_KO_DC_DN		146	0.434061	1.35799	0.0326975	0.352866	1	717	tags=11%, list=7%, signal=12%
GSE5589_WT_VS_IL10_KO_LPS_STIM_MACROPHAGE_45MIN_DN	GSE5589_WT_VS_IL10_KO_LPS_STIM_MACROPHAGE_45MIN_DN		154	0.434843	1.35779	0.0182055	0.352628	1	1385	tags=18%, list=14%, signal=20%
GSE6259_FLT3L_INDUCED_DEC205_POS_DC_VS_CD4_TCELL_DN	GSE6259_FLT3L_INDUCED_DEC205_POS_DC_VS_CD4_TCELL_DN		40	0.522569	1.35764	0.0711974	0.352222	1	520	tags=20%, list=5%, signal=21%
GSE13887_ACT_CD4_VS_NO_TREATED_CD4_TCELL_UP	GSE13887_ACT_CD4_VS_NO_TREATED_CD4_TCELL_UP		33	0.547877	1.3573	0.0736677	0.352521	1	683	tags=30%, list=7%, signal=32%
HALLMARK_UV_RESPONSE_DN	HALLMARK_UV_RESPONSE_DN		99	0.457134	1.35683	0.0357654	0.353314	1	949	tags=22%, list=9%, signal=24%
NAKAYA_MONOCYTE_FLUARIX_FLUVIRIN_AGE_18_50YO_7DY_UP	NAKAYA_MONOCYTE_FLUARIX_FLUVIRIN_AGE_18_50YO_7DY_UP		67	0.486834	1.3568	0.0574887	0.352555	1	1582	tags=27%, list=15%, signal=32%
GSE1925_CTRL_VS_24H_IFNG_STIM_MACROPHAGE_DN	GSE1925_CTRL_VS_24H_IFNG_STIM_MACROPHAGE_DN		133	0.440753	1.35644	0.0328767	0.353019	1	1591	tags=19%, list=16%, signal=22%
GSE2405_S_AUREUS_VS_A_PHAGOCYTOPHILUM_NEUTROPHIL_UP	GSE2405_S_AUREUS_VS_A_PHAGOCYTOPHILUM_NEUTROPHIL_UP		114	0.44645	1.35631	0.0294906	0.352616	1	1102	tags=26%, list=11%, signal=29%
GSE22443_NAIVE_VS_ACT_AND_IL2_TREATED_CD8_TCELL_DN	GSE22443_NAIVE_VS_ACT_AND_IL2_TREATED_CD8_TCELL_DN		88	0.464726	1.35618	0.0364656	0.35219	1	1289	tags=33%, list=13%, signal=37%
MORF_CDH4	MORF_CDH4		52	0.493223	1.35599	0.0590842	0.352066	1	1329	tags=29%, list=13%, signal=33%
GSE3982_BASOPHIL_VS_EFF_MEMORY_CD4_TCELL_DN	GSE3982_BASOPHIL_VS_EFF_MEMORY_CD4_TCELL_DN		123	0.445497	1.35596	0.0177112	0.351334	1	1786	tags=24%, list=17%, signal=28%
BMI1_DN_MEL18_DN.V1_UP	BMI1_DN_MEL18_DN.V1_UP		71	0.476077	1.3556	0.0517986	0.351806	1	1355	tags=37%, list=13%, signal=42%
MODULE_47	MODULE_47		93	0.457411	1.35505	0.0351124	0.352836	1	871	tags=26%, list=9%, signal=28%
GSE39556_CD8A_DC_VS_NK_CELL_UP	GSE39556_CD8A_DC_VS_NK_CELL_UP		142	0.433268	1.35442	0.0247718	0.354284	1	971	tags=19%, list=10%, signal=21%
GSE3982_NEUTROPHIL_VS_EFF_MEMORY_CD4_TCELL_UP	GSE3982_NEUTROPHIL_VS_EFF_MEMORY_CD4_TCELL_UP		146	0.437585	1.35426	0.0319149	0.354057	1	1335	tags=19%, list=13%, signal=22%
GSE7460_TREG_VS_TCONV_ACT_WITH_TGFB_UP	GSE7460_TREG_VS_TCONV_ACT_WITH_TGFB_UP		112	0.454338	1.35414	0.04039	0.353637	1	490	tags=18%, list=5%, signal=19%
GSE11961_GERMINAL_CENTER_BCELL_DAY7_VS_GERMINAL_CENTER_BCELL_DAY40_UP	GSE11961_GERMINAL_CENTER_BCELL_DAY7_VS_GERMINAL_CENTER_BCELL_DAY40_UP		133	0.441089	1.35393	0.0238727	0.353502	1	1472	tags=20%, list=14%, signal=23%
GSE13411_IGM_VS_SWITCHED_MEMORY_BCELL_UP	GSE13411_IGM_VS_SWITCHED_MEMORY_BCELL_UP		69	0.479051	1.35387	0.0584708	0.352833	1	742	tags=20%, list=7%, signal=22%
GSE3039_ALPHAALPHA_CD8_TCELL_VS_B2_BCELL_DN	GSE3039_ALPHAALPHA_CD8_TCELL_VS_B2_BCELL_DN		137	0.436291	1.35385	0.0310811	0.352071	1	1664	tags=31%, list=16%, signal=36%
GAVISH_3CA_METAPROGRAM_MACROPHAGES_MES_GLYCOLYSIS	GAVISH_3CA_METAPROGRAM_MACROPHAGES_MES_GLYCOLYSIS		30	0.555061	1.3537	0.104135	0.351738	1	1419	tags=53%, list=14%, signal=62%
GSE9037_CTRL_VS_LPS_1H_STIM_BMDM_DN	GSE9037_CTRL_VS_LPS_1H_STIM_BMDM_DN		119	0.440605	1.35324	0.0286494	0.352537	1	992	tags=16%, list=10%, signal=17%
GSE3982_EOSINOPHIL_VS_BASOPHIL_UP	GSE3982_EOSINOPHIL_VS_BASOPHIL_UP		123	0.444121	1.35283	0.0308311	0.353173	1	1532	tags=27%, list=15%, signal=31%
GSE5589_LPS_AND_IL10_VS_LPS_AND_IL6_STIM_IL6_KO_MACROPHAGE_45MIN_DN	GSE5589_LPS_AND_IL10_VS_LPS_AND_IL6_STIM_IL6_KO_MACROPHAGE_45MIN_DN		139	0.436173	1.35247	0.0308725	0.353505	1	1068	tags=17%, list=10%, signal=19%
GSE18893_CTRL_VS_TNF_TREATED_TCONV_24H_DN	GSE18893_CTRL_VS_TNF_TREATED_TCONV_24H_DN		135	0.443557	1.35185	0.0257069	0.354976	1	1359	tags=19%, list=13%, signal=21%
GSE36891_POLYIC_TLR3_VS_PAM_TLR2_STIM_PERITONEAL_MACROPHAGE_UP	GSE36891_POLYIC_TLR3_VS_PAM_TLR2_STIM_PERITONEAL_MACROPHAGE_UP		89	0.455777	1.35095	0.034153	0.357457	1	1232	tags=28%, list=12%, signal=32%
GSE22935_WT_VS_MYD88_KO_MACROPHAGE_UP	GSE22935_WT_VS_MYD88_KO_MACROPHAGE_UP		149	0.435346	1.35039	0.0267023	0.358662	1	1140	tags=19%, list=11%, signal=22%
GSE41978_KLRG1_HIGH_VS_LOW_EFFECTOR_CD8_TCELL_UP	GSE41978_KLRG1_HIGH_VS_LOW_EFFECTOR_CD8_TCELL_UP		103	0.448243	1.35035	0.0285714	0.357968	1	606	tags=17%, list=6%, signal=17%
GSE7596_AKT_TRANSD_VS_CTRL_CD4_TCONV_WITH_TGFB_DN	GSE7596_AKT_TRANSD_VS_CTRL_CD4_TCONV_WITH_TGFB_DN		52	0.498805	1.35017	0.0695652	0.357748	1	919	tags=31%, list=9%, signal=34%
GSE27786_NKCELL_VS_NEUTROPHIL_DN	GSE27786_NKCELL_VS_NEUTROPHIL_DN		118	0.44293	1.34995	0.0198676	0.357668	1	952	tags=16%, list=9%, signal=18%
GSE2826_XID_VS_BTK_KO_BCELL_DN	GSE2826_XID_VS_BTK_KO_BCELL_DN		119	0.441673	1.34968	0.0356653	0.357787	1	1350	tags=23%, list=13%, signal=26%
GSE22025_TGFB1_VS_TGFB1_AND_PROGESTERONE_TREATED_CD4_TCELL_DN	GSE22025_TGFB1_VS_TGFB1_AND_PROGESTERONE_TREATED_CD4_TCELL_DN		112	0.441344	1.34945	0.0348189	0.35784	1	932	tags=18%, list=9%, signal=19%
GSE8921_UNSTIM_VS_TLR1_2_STIM_MONOCYTE_24H_DN	GSE8921_UNSTIM_VS_TLR1_2_STIM_MONOCYTE_24H_DN		140	0.436884	1.348	0.0265604	0.362307	1	1361	tags=22%, list=13%, signal=25%
GSE17974_CTRL_VS_ACT_IL4_AND_ANTI_IL12_72H_CD4_TCELL_DN	GSE17974_CTRL_VS_ACT_IL4_AND_ANTI_IL12_72H_CD4_TCELL_DN		153	0.426718	1.34713	0.0325521	0.364664	1	1315	tags=18%, list=13%, signal=21%
GSE17186_CD21LOW_VS_CD21HIGH_TRANSITIONAL_BCELL_UP	GSE17186_CD21LOW_VS_CD21HIGH_TRANSITIONAL_BCELL_UP		165	0.427316	1.34653	0.0282051	0.366054	1	879	tags=17%, list=9%, signal=18%
GSE17721_LPS_VS_CPG_2H_BMDC_DN	GSE17721_LPS_VS_CPG_2H_BMDC_DN		126	0.441375	1.34644	0.0382082	0.365512	1	1839	tags=29%, list=18%, signal=35%
GSE25123_WT_VS_PPARG_KO_MACROPHAGE_IL4_AND_ROSIGLITAZONE_STIM_DN	GSE25123_WT_VS_PPARG_KO_MACROPHAGE_IL4_AND_ROSIGLITAZONE_STIM_DN		148	0.429463	1.34579	0.0235457	0.367142	1	1775	tags=26%, list=17%, signal=31%
GSE7831_CPG_VS_INFLUENZA_STIM_PDC_1H_DN	GSE7831_CPG_VS_INFLUENZA_STIM_PDC_1H_DN		119	0.442553	1.34545	0.0283401	0.367478	1	1356	tags=24%, list=13%, signal=28%
GSE37532_TREG_VS_TCONV_CD4_TCELL_FROM_LN_UP	GSE37532_TREG_VS_TCONV_CD4_TCELL_FROM_LN_UP		152	0.43403	1.34503	0.0278515	0.368111	1	2984	tags=43%, list=29%, signal=60%
GSE22886_TH1_VS_TH2_12H_ACT_DN	GSE22886_TH1_VS_TH2_12H_ACT_DN		108	0.447413	1.3448	0.0345782	0.368112	1	1354	tags=23%, list=13%, signal=26%
GSE17721_0.5H_VS_4H_LPS_BMDC_DN	GSE17721_0.5H_VS_4H_LPS_BMDC_DN		123	0.437413	1.34433	0.0327869	0.368954	1	822	tags=16%, list=8%, signal=17%
GSE37605_FOXP3_FUSION_GFP_VS_IRES_GFP_TREG_C57BL6_UP	GSE37605_FOXP3_FUSION_GFP_VS_IRES_GFP_TREG_C57BL6_UP		117	0.446756	1.34392	0.0381471	0.369645	1	1325	tags=32%, list=13%, signal=36%
GSE14769_UNSTIM_VS_120MIN_LPS_BMDM_DN	GSE14769_UNSTIM_VS_120MIN_LPS_BMDM_DN		154	0.427978	1.34366	0.0211361	0.369742	1	1536	tags=25%, list=15%, signal=29%
GSE32034_UNTREATED_VS_ROSIGLIZATONE_TREATED_LY6C_HIGH_MONOCYTE_UP	GSE32034_UNTREATED_VS_ROSIGLIZATONE_TREATED_LY6C_HIGH_MONOCYTE_UP		126	0.438065	1.34353	0.0375839	0.369393	1	1380	tags=21%, list=14%, signal=24%
GSE28449_WT_VS_LRF_KO_GERMINAL_CENTER_BCELL_DN	GSE28449_WT_VS_LRF_KO_GERMINAL_CENTER_BCELL_DN		109	0.449733	1.34322	0.0421348	0.369782	1	1423	tags=24%, list=14%, signal=27%
HOWARD_NEUTROPHIL_INACT_MONOV_INFLUENZA_A_INDONESIA_05_2005_H5N1_AGE_18_49YO_1DY_DN	HOWARD_NEUTROPHIL_INACT_MONOV_INFLUENZA_A_INDONESIA_05_2005_H5N1_AGE_18_49YO_1DY_DN		76	0.46413	1.34305	0.0634218	0.369603	1	575	tags=16%, list=6%, signal=17%
MODULE_88	MODULE_88		320	0.399952	1.34258	0.0117925	0.370522	1	1325	tags=24%, list=13%, signal=27%
GSE29618_LAIV_VS_TIV_FLU_VACCINE_DAY7_MDC_DN	GSE29618_LAIV_VS_TIV_FLU_VACCINE_DAY7_MDC_DN		96	0.456518	1.34257	0.0408719	0.369724	1	1187	tags=19%, list=12%, signal=21%
GSE2706_R848_VS_LPS_2H_STIM_DC_DN	GSE2706_R848_VS_LPS_2H_STIM_DC_DN		75	0.467046	1.34246	0.0633803	0.36931	1	1271	tags=31%, list=12%, signal=35%
GSE7852_TREG_VS_TCONV_THYMUS_UP	GSE7852_TREG_VS_TCONV_THYMUS_UP		135	0.436271	1.34228	0.0284168	0.369183	1	954	tags=22%, list=9%, signal=24%
GARCIA_PINERES_PBMC_HPV_16_L1_VLP_AGE_18_25YO_12MO_CORRELATED_WITH_ANTIBODY_RESPONSE_POSITIVE	GARCIA_PINERES_PBMC_HPV_16_L1_VLP_AGE_18_25YO_12MO_CORRELATED_WITH_ANTIBODY_RESPONSE_POSITIVE		15	0.623987	1.34196	0.118966	0.369539	1	2438	tags=67%, list=24%, signal=87%
GSE3920_UNTREATED_VS_IFNA_TREATED_ENDOTHELIAL_CELL_UP	GSE3920_UNTREATED_VS_IFNA_TREATED_ENDOTHELIAL_CELL_UP		132	0.434021	1.34194	0.0347129	0.368802	1	1718	tags=31%, list=17%, signal=37%
MODULE_280	MODULE_280		23	0.575	1.34179	0.102439	0.368514	1	538	tags=17%, list=5%, signal=18%
GSE30971_2H_VS_4H_LPS_STIM_MACROPHAGE_WBP7_HET_UP	GSE30971_2H_VS_4H_LPS_STIM_MACROPHAGE_WBP7_HET_UP		123	0.439416	1.34154	0.0313779	0.368583	1	2595	tags=33%, list=25%, signal=44%
GSE339_CD4POS_VS_CD8POS_DC_UP	GSE339_CD4POS_VS_CD8POS_DC_UP		152	0.428783	1.34125	0.0311653	0.368829	1	1310	tags=20%, list=13%, signal=23%
GSE17721_POLYIC_VS_CPG_16H_BMDC_DN	GSE17721_POLYIC_VS_CPG_16H_BMDC_DN		155	0.430994	1.34088	0.040107	0.369458	1	1788	tags=24%, list=18%, signal=29%
GSE5589_IL6_KO_VS_IL10_KO_LPS_AND_IL6_STIM_MACROPHAGE_45MIN_DN	GSE5589_IL6_KO_VS_IL10_KO_LPS_AND_IL6_STIM_MACROPHAGE_45MIN_DN		141	0.431231	1.34064	0.0246114	0.369543	1	1617	tags=20%, list=16%, signal=23%
GSE32423_MEMORY_VS_NAIVE_CD8_TCELL_IL7_IL4_UP	GSE32423_MEMORY_VS_NAIVE_CD8_TCELL_IL7_IL4_UP		81	0.463845	1.34018	0.0702006	0.370383	1	1487	tags=31%, list=15%, signal=36%
GSE1112_HY_CD8AB_VS_HY_CD8AA_THYMOCYTE_RTOC_CULTURE_DN	GSE1112_HY_CD8AB_VS_HY_CD8AA_THYMOCYTE_RTOC_CULTURE_DN		117	0.443427	1.33973	0.0339213	0.371246	1	1040	tags=21%, list=10%, signal=24%
GSE45365_NK_CELL_VS_BCELL_UP	GSE45365_NK_CELL_VS_BCELL_UP		160	0.426455	1.33815	0.0367847	0.376538	1	1158	tags=17%, list=11%, signal=19%
GSE7852_THYMUS_VS_FAT_TREG_DN	GSE7852_THYMUS_VS_FAT_TREG_DN		131	0.434694	1.33768	0.0343407	0.377494	1	1515	tags=32%, list=15%, signal=37%
GSE21063_WT_VS_NFATC1_KO_3H_ANTI_IGM_STIM_BCELL_DN	GSE21063_WT_VS_NFATC1_KO_3H_ANTI_IGM_STIM_BCELL_DN		132	0.429964	1.33763	0.0391608	0.376884	1	1213	tags=23%, list=12%, signal=26%
GSE42021_CD24LO_TREG_VS_CD24LO_TCONV_THYMUS_UP	GSE42021_CD24LO_TREG_VS_CD24LO_TCONV_THYMUS_UP		134	0.436831	1.3376	0.0326531	0.376183	1	1708	tags=20%, list=17%, signal=24%
GSE36476_CTRL_VS_TSST_ACT_72H_MEMORY_CD4_TCELL_OLD_UP	GSE36476_CTRL_VS_TSST_ACT_72H_MEMORY_CD4_TCELL_OLD_UP		115	0.44467	1.3373	0.039031	0.376475	1	1496	tags=27%, list=15%, signal=31%
GSE13946_CTRL_VS_DSS_COLITIS_GD_TCELL_FROM_COLON_UP	GSE13946_CTRL_VS_DSS_COLITIS_GD_TCELL_FROM_COLON_UP		132	0.433718	1.33682	0.0373832	0.377485	1	1404	tags=27%, list=14%, signal=30%
GSE16385_ROSIGLITAZONE_IL4_VS_IL4_ALONE_STIM_MACROPHAGE_12H_DN	GSE16385_ROSIGLITAZONE_IL4_VS_IL4_ALONE_STIM_MACROPHAGE_12H_DN		136	0.436568	1.33669	0.023968	0.377145	1	799	tags=21%, list=8%, signal=22%
GSE14415_INDUCED_TREG_VS_FOXP3_KO_INDUCED_TREG_IL2_CULTURE_DN	GSE14415_INDUCED_TREG_VS_FOXP3_KO_INDUCED_TREG_IL2_CULTURE_DN		77	0.463123	1.33662	0.0456491	0.376645	1	650	tags=16%, list=6%, signal=17%
GSE17974_IL4_AND_ANTI_IL12_VS_UNTREATED_2H_ACT_CD4_TCELL_DN	GSE17974_IL4_AND_ANTI_IL12_VS_UNTREATED_2H_ACT_CD4_TCELL_DN		81	0.464065	1.335	0.0504323	0.382047	1	1126	tags=27%, list=11%, signal=30%
GSE30962_ACUTE_VS_CHRONIC_LCMV_PRIMARY_INF_CD8_TCELL_UP	GSE30962_ACUTE_VS_CHRONIC_LCMV_PRIMARY_INF_CD8_TCELL_UP		145	0.432481	1.33495	0.0370879	0.381396	1	1481	tags=23%, list=15%, signal=26%
GSE1460_INTRATHYMIC_T_PROGENITOR_VS_THYMIC_STROMAL_CELL_DN	GSE1460_INTRATHYMIC_T_PROGENITOR_VS_THYMIC_STROMAL_CELL_DN		110	0.442742	1.33454	0.0419486	0.382197	1	1285	tags=23%, list=13%, signal=26%
GSE36009_WT_VS_NLRP10_KO_DC_DN	GSE36009_WT_VS_NLRP10_KO_DC_DN		164	0.426824	1.33363	0.0222513	0.384847	1	2050	tags=26%, list=20%, signal=32%
GSE32986_UNSTIM_VS_CURDLAN_HIGHDOSE_STIM_DC_UP	GSE32986_UNSTIM_VS_CURDLAN_HIGHDOSE_STIM_DC_UP		171	0.417573	1.33362	0.0294494	0.384062	1	1018	tags=11%, list=10%, signal=11%
MODULE_166	MODULE_166		35	0.525507	1.3335	0.0925373	0.383749	1	1958	tags=34%, list=19%, signal=42%
GSE15750_DAY6_VS_DAY10_TRAF6KO_EFF_CD8_TCELL_DN	GSE15750_DAY6_VS_DAY10_TRAF6KO_EFF_CD8_TCELL_DN		144	0.427739	1.33337	0.0456919	0.383438	1	1647	tags=29%, list=16%, signal=34%
GSE6674_CPG_VS_CPG_AND_ANTI_IGM_STIM_BCELL_DN	GSE6674_CPG_VS_CPG_AND_ANTI_IGM_STIM_BCELL_DN		162	0.418318	1.33253	0.0303831	0.385705	1	1445	tags=21%, list=14%, signal=24%
GSE17974_IL4_AND_ANTI_IL12_VS_UNTREATED_1H_ACT_CD4_TCELL_UP	GSE17974_IL4_AND_ANTI_IL12_VS_UNTREATED_1H_ACT_CD4_TCELL_UP		77	0.460468	1.3318	0.0578035	0.387615	1	825	tags=21%, list=8%, signal=22%
GSE1460_CD4_THYMOCYTE_VS_THYMIC_STROMAL_CELL_DN	GSE1460_CD4_THYMOCYTE_VS_THYMIC_STROMAL_CELL_DN		119	0.435342	1.33168	0.0481431	0.387231	1	1534	tags=24%, list=15%, signal=27%
GSE6269_E_COLI_VS_STAPH_AUREUS_INF_PBMC_DN	GSE6269_E_COLI_VS_STAPH_AUREUS_INF_PBMC_DN		128	0.434584	1.33109	0.0305445	0.388608	1	1435	tags=27%, list=14%, signal=31%
GSE5589_LPS_VS_LPS_AND_IL10_STIM_IL10_KO_MACROPHAGE_45MIN_UP	GSE5589_LPS_VS_LPS_AND_IL10_STIM_IL10_KO_MACROPHAGE_45MIN_UP		160	0.422637	1.33073	0.0295302	0.389117	1	1643	tags=23%, list=16%, signal=26%
GSE41867_DAY6_VS_DAY8_LCMV_CLONE13_EFFECTOR_CD8_TCELL_UP	GSE41867_DAY6_VS_DAY8_LCMV_CLONE13_EFFECTOR_CD8_TCELL_UP		127	0.428325	1.33056	0.0328767	0.38888	1	1419	tags=25%, list=14%, signal=29%
PATEL_SKIN_OF_BODY_ZOSTAVAX_AGE_70_93YO_VZV_CHALLENGE_3DY_UP	PATEL_SKIN_OF_BODY_ZOSTAVAX_AGE_70_93YO_VZV_CHALLENGE_3DY_UP		72	0.470075	1.33027	0.0676471	0.389115	1	823	tags=22%, list=8%, signal=24%
GSE16522_ANTI_CD3CD28_STIM_VS_UNSTIM_NAIVE_CD8_TCELL_UP	GSE16522_ANTI_CD3CD28_STIM_VS_UNSTIM_NAIVE_CD8_TCELL_UP		134	0.428357	1.33017	0.0352941	0.388697	1	943	tags=13%, list=9%, signal=15%
GSE19825_NAIVE_VS_DAY3_EFF_CD8_TCELL_UP	GSE19825_NAIVE_VS_DAY3_EFF_CD8_TCELL_UP		57	0.48708	1.3295	0.07	0.390475	1	768	tags=28%, list=8%, signal=30%
GSE3720_VD1_VS_VD2_GAMMADELTA_TCELL_WITH_PMA_STIM_UP	GSE3720_VD1_VS_VD2_GAMMADELTA_TCELL_WITH_PMA_STIM_UP		151	0.42517	1.32923	0.0233463	0.39066	1	2050	tags=26%, list=20%, signal=33%
GSE3982_MAST_CELL_VS_TH2_UP	GSE3982_MAST_CELL_VS_TH2_UP		121	0.434392	1.32879	0.0502645	0.391509	1	1845	tags=29%, list=18%, signal=35%
GSE369_PRE_VS_POST_IL6_INJECTION_IFNG_WT_LIVER_UP	GSE369_PRE_VS_POST_IL6_INJECTION_IFNG_WT_LIVER_UP		101	0.443897	1.32867	0.0359712	0.391141	1	1182	tags=23%, list=12%, signal=25%
GSE42021_TREG_PLN_VS_CD24INT_TREG_THYMUS_UP	GSE42021_TREG_PLN_VS_CD24INT_TREG_THYMUS_UP		151	0.422918	1.32857	0.0369357	0.390688	1	949	tags=15%, list=9%, signal=16%
GSE3982_DC_VS_TH2_UP	GSE3982_DC_VS_TH2_UP		115	0.435859	1.32809	0.0494506	0.391728	1	1445	tags=25%, list=14%, signal=29%
GSE360_T_GONDII_VS_B_MALAYI_HIGH_DOSE_DC_DN	GSE360_T_GONDII_VS_B_MALAYI_HIGH_DOSE_DC_DN		132	0.4354	1.32803	0.0430686	0.391187	1	1340	tags=23%, list=13%, signal=27%
GSE11057_PBMC_VS_MEM_CD4_TCELL_UP	GSE11057_PBMC_VS_MEM_CD4_TCELL_UP		115	0.445798	1.32789	0.0432357	0.390871	1	991	tags=29%, list=10%, signal=31%
LI_PBMC_MENACTRA_AGE_18_45YO_CORRELATED_WITH_ANTI_POLYSACCHARIDE_ANTIBODY_3DY_NEGATIVE	LI_PBMC_MENACTRA_AGE_18_45YO_CORRELATED_WITH_ANTI_POLYSACCHARIDE_ANTIBODY_3DY_NEGATIVE		16	0.616408	1.32753	0.134126	0.391444	1	838	tags=44%, list=8%, signal=48%
GSE8921_UNSTIM_VS_TLR1_2_STIM_MONOCYTE_3H_DN	GSE8921_UNSTIM_VS_TLR1_2_STIM_MONOCYTE_3H_DN		155	0.419717	1.32735	0.0223979	0.391319	1	1765	tags=23%, list=17%, signal=27%
GSE15930_NAIVE_VS_48H_IN_VITRO_STIM_IFNAB_CD8_TCELL_UP	GSE15930_NAIVE_VS_48H_IN_VITRO_STIM_IFNAB_CD8_TCELL_UP		127	0.43206	1.32701	0.0432432	0.391893	1	843	tags=18%, list=8%, signal=19%
GSE15330_MEGAKARYOCYTE_ERYTHROID_VS_GRANULOCYTE_MONOCYTE_PROGENITOR_DN	GSE15330_MEGAKARYOCYTE_ERYTHROID_VS_GRANULOCYTE_MONOCYTE_PROGENITOR_DN		154	0.42224	1.32653	0.0328084	0.392823	1	1511	tags=24%, list=15%, signal=28%
GSE24142_ADULT_VS_FETAL_DN2_THYMOCYTE_DN	GSE24142_ADULT_VS_FETAL_DN2_THYMOCYTE_DN		115	0.436227	1.32652	0.0491132	0.392063	1	1292	tags=21%, list=13%, signal=24%
GSE32986_CURDLAN_HIGHDOSE_VS_GMCSF_AND_CURDLAN_HIGHDOSE_STIM_DC_UP	GSE32986_CURDLAN_HIGHDOSE_VS_GMCSF_AND_CURDLAN_HIGHDOSE_STIM_DC_UP		161	0.420535	1.32629	0.032	0.392138	1	752	tags=12%, list=7%, signal=13%
GSE29618_MONOCYTE_VS_PDC_UP	GSE29618_MONOCYTE_VS_PDC_UP		119	0.434059	1.32627	0.0325645	0.391408	1	1718	tags=35%, list=17%, signal=42%
GSE5099_CLASSICAL_M1_VS_ALTERNATIVE_M2_MACROPHAGE_DN	GSE5099_CLASSICAL_M1_VS_ALTERNATIVE_M2_MACROPHAGE_DN		81	0.46041	1.32486	0.0590842	0.395971	1	946	tags=21%, list=9%, signal=23%
GAVISH_3CA_METAPROGRAM_MACROPHAGES_MYC_MITOCHONDRIA	GAVISH_3CA_METAPROGRAM_MACROPHAGES_MYC_MITOCHONDRIA		39	0.505074	1.32437	0.1008	0.397006	1	2633	tags=41%, list=26%, signal=55%
GSE29164_UNTREATED_VS_CD8_TCELL_AND_IL12_TREATED_MELANOMA_DAY7_DN	GSE29164_UNTREATED_VS_CD8_TCELL_AND_IL12_TREATED_MELANOMA_DAY7_DN		123	0.435351	1.32397	0.0404858	0.397728	1	1156	tags=21%, list=11%, signal=24%
GSE36888_UNTREATED_VS_IL2_TREATED_TCELL_2H_DN	GSE36888_UNTREATED_VS_IL2_TREATED_TCELL_2H_DN		105	0.4433	1.32382	0.0508475	0.39755	1	1223	tags=22%, list=12%, signal=25%
THAKAR_PBMC_INACTIVATED_INFLUENZA_AGE_21_30YO_NONRESPONDER_28DY_DN	THAKAR_PBMC_INACTIVATED_INFLUENZA_AGE_21_30YO_NONRESPONDER_28DY_DN		44	0.495304	1.32358	0.0844854	0.397681	1	2107	tags=30%, list=21%, signal=37%
GSE2128_C57BL6_VS_NOD_CD4CD8_DP_THYMOCYTE_UP	GSE2128_C57BL6_VS_NOD_CD4CD8_DP_THYMOCYTE_UP		141	0.425131	1.32352	0.0333333	0.397132	1	1302	tags=21%, list=13%, signal=23%
GSE22025_PROGESTERONE_VS_TGFB1_AND_PROGESTERONE_TREATED_CD4_TCELL_DN	GSE22025_PROGESTERONE_VS_TGFB1_AND_PROGESTERONE_TREATED_CD4_TCELL_DN		125	0.428828	1.32338	0.0426667	0.396787	1	1320	tags=21%, list=13%, signal=24%
GSE1432_CTRL_VS_IFNG_6H_MICROGLIA_UP	GSE1432_CTRL_VS_IFNG_6H_MICROGLIA_UP		153	0.420151	1.32337	0.0322148	0.396059	1	2138	tags=24%, list=21%, signal=29%
MODULE_6	MODULE_6		188	0.416288	1.32314	0.0206186	0.396069	1	1515	tags=33%, list=15%, signal=38%
MODULE_107	MODULE_107		34	0.519184	1.32276	0.100478	0.39679	1	814	tags=21%, list=8%, signal=22%
GSE30083_SP1_VS_SP3_THYMOCYTE_UP	GSE30083_SP1_VS_SP3_THYMOCYTE_UP		134	0.434372	1.32192	0.0323944	0.399124	1	1398	tags=22%, list=14%, signal=25%
GSE22103_UNSTIM_VS_GMCSF_AND_IFNG_STIM_NEUTROPHIL_UP	GSE22103_UNSTIM_VS_GMCSF_AND_IFNG_STIM_NEUTROPHIL_UP		169	0.415328	1.32173	0.0426357	0.399056	1	1695	tags=20%, list=17%, signal=24%
GSE18281_SUBCAPSULAR_VS_CENTRAL_CORTICAL_REGION_OF_THYMUS_DN	GSE18281_SUBCAPSULAR_VS_CENTRAL_CORTICAL_REGION_OF_THYMUS_DN		137	0.428539	1.32124	0.0612517	0.400234	1	1041	tags=18%, list=10%, signal=19%
MODULE_154	MODULE_154		23	0.557228	1.32115	0.112211	0.399776	1	1021	tags=35%, list=10%, signal=39%
GSE8921_UNSTIM_0H_VS_TLR1_2_STIM_MONOCYTE_3H_DN	GSE8921_UNSTIM_0H_VS_TLR1_2_STIM_MONOCYTE_3H_DN		66	0.471413	1.32115	0.0680473	0.399006	1	813	tags=18%, list=8%, signal=20%
QUEREC_PBMC_YF_17D_VACCINE_AGE_18_45YO_3DY_UP	QUEREC_PBMC_YF_17D_VACCINE_AGE_18_45YO_3DY_UP		22	0.578113	1.32105	0.136292	0.398589	1	1542	tags=55%, list=15%, signal=64%
GSE19888_CTRL_VS_T_CELL_MEMBRANES_ACT_MAST_CELL_DN	GSE19888_CTRL_VS_T_CELL_MEMBRANES_ACT_MAST_CELL_DN		120	0.432865	1.32101	0.0386667	0.397956	1	694	tags=14%, list=7%, signal=15%
GSE6259_33D1_POS_VS_DEC205_POS_FLT3L_INDUCED_SPLENIC_DC_UP	GSE6259_33D1_POS_VS_DEC205_POS_FLT3L_INDUCED_SPLENIC_DC_UP		111	0.444216	1.32067	0.0496552	0.398499	1	1450	tags=27%, list=14%, signal=31%
GSE19941_LPS_VS_LPS_AND_IL10_STIM_IL10_KO_NFKBP50_KO_MACROPHAGE_DN	GSE19941_LPS_VS_LPS_AND_IL10_STIM_IL10_KO_NFKBP50_KO_MACROPHAGE_DN		129	0.427323	1.32033	0.0404463	0.398965	1	1102	tags=26%, list=11%, signal=28%
GAVISH_3CA_METAPROGRAM_EPITHELIAL_V_ATPASE	GAVISH_3CA_METAPROGRAM_EPITHELIAL_V_ATPASE		22	0.566138	1.32022	0.116969	0.39865	1	823	tags=32%, list=8%, signal=35%
GSE17721_0.5H_VS_24H_CPG_BMDC_DN	GSE17721_0.5H_VS_24H_CPG_BMDC_DN		131	0.435274	1.3199	0.0363392	0.399046	1	916	tags=18%, list=9%, signal=20%
GSE27859_MACROPHAGE_VS_CD11C_INT_F480_INT_DC_DN	GSE27859_MACROPHAGE_VS_CD11C_INT_F480_INT_DC_DN		141	0.422579	1.31984	0.0243243	0.398497	1	1014	tags=15%, list=10%, signal=16%
MODULE_284	MODULE_284		29	0.535833	1.3198	0.110224	0.397893	1	844	tags=21%, list=8%, signal=22%
GSE21379_WT_VS_SAP_KO_TFH_CD4_TCELL_UP	GSE21379_WT_VS_SAP_KO_TFH_CD4_TCELL_UP		87	0.451271	1.31862	0.0702782	0.401492	1	911	tags=26%, list=9%, signal=29%
GSE15330_HSC_VS_LYMPHOID_PRIMED_MULTIPOTENT_PROGENITOR_UP	GSE15330_HSC_VS_LYMPHOID_PRIMED_MULTIPOTENT_PROGENITOR_UP		131	0.427749	1.31852	0.0435967	0.40109	1	1745	tags=24%, list=17%, signal=29%
GSE7852_TREG_VS_TCONV_THYMUS_DN	GSE7852_TREG_VS_TCONV_THYMUS_DN		130	0.434845	1.318	0.0482759	0.402404	1	1055	tags=21%, list=10%, signal=23%
GSE360_L_DONOVANI_VS_B_MALAYI_LOW_DOSE_DC_DN	GSE360_L_DONOVANI_VS_B_MALAYI_LOW_DOSE_DC_DN		150	0.42397	1.31794	0.0250991	0.401875	1	1577	tags=23%, list=15%, signal=26%
GSE40666_WT_VS_STAT1_KO_CD8_TCELL_DN	GSE40666_WT_VS_STAT1_KO_CD8_TCELL_DN		150	0.422347	1.31748	0.0452196	0.402958	1	1728	tags=32%, list=17%, signal=38%
GSE25123_WT_VS_PPARG_KO_MACROPHAGE_UP	GSE25123_WT_VS_PPARG_KO_MACROPHAGE_UP		126	0.429625	1.31717	0.0417227	0.403422	1	1547	tags=30%, list=15%, signal=35%
GSE17721_LPS_VS_POLYIC_2H_BMDC_UP	GSE17721_LPS_VS_POLYIC_2H_BMDC_UP		131	0.429066	1.3168	0.0363881	0.404076	1	1094	tags=19%, list=11%, signal=21%
GSE9650_EFFECTOR_VS_EXHAUSTED_CD8_TCELL_DN	GSE9650_EFFECTOR_VS_EXHAUSTED_CD8_TCELL_DN		115	0.435261	1.31679	0.0414365	0.403343	1	1745	tags=32%, list=17%, signal=38%
GSE7852_LN_VS_THYMUS_TREG_UP	GSE7852_LN_VS_THYMUS_TREG_UP		137	0.426632	1.31672	0.0455137	0.402862	1	1176	tags=23%, list=12%, signal=25%
GSE22140_HEALTHY_VS_ARTHRITIC_GERMFREE_MOUSE_CD4_TCELL_UP	GSE22140_HEALTHY_VS_ARTHRITIC_GERMFREE_MOUSE_CD4_TCELL_UP		153	0.42181	1.31618	0.0460705	0.404259	1	1860	tags=24%, list=18%, signal=29%
GSE32533_WT_VS_MIR17_KO_ACT_CD4_TCELL_UP	GSE32533_WT_VS_MIR17_KO_ACT_CD4_TCELL_UP		112	0.434113	1.31605	0.052774	0.403996	1	1184	tags=21%, list=12%, signal=24%
GSE339_CD8POS_VS_CD4CD8DN_DC_DN	GSE339_CD8POS_VS_CD4CD8DN_DC_DN		139	0.42518	1.31566	0.038674	0.404713	1	1207	tags=21%, list=12%, signal=23%
GSE18281_CORTICAL_THYMOCYTE_VS_WHOLE_CORTEX_THYMUS_UP	GSE18281_CORTICAL_THYMOCYTE_VS_WHOLE_CORTEX_THYMUS_UP		50	0.486937	1.31562	0.0918518	0.404147	1	1273	tags=26%, list=12%, signal=30%
QUEREC_PBMC_YF_17D_VACCINE_AGE_18_45YO_7DY_UP	QUEREC_PBMC_YF_17D_VACCINE_AGE_18_45YO_7DY_UP		22	0.578113	1.31509	0.123762	0.405451	1	1542	tags=55%, list=15%, signal=64%
GSE37416_CTRL_VS_6H_F_TULARENSIS_LVS_NEUTROPHIL_DN	GSE37416_CTRL_VS_6H_F_TULARENSIS_LVS_NEUTROPHIL_DN		152	0.42112	1.31477	0.0476191	0.405926	1	1833	tags=22%, list=18%, signal=26%
GSE17580_TREG_VS_TEFF_S_MANSONI_INF_UP	GSE17580_TREG_VS_TEFF_S_MANSONI_INF_UP		145	0.423547	1.31457	0.0476191	0.405936	1	924	tags=20%, list=9%, signal=22%
GSE30962_PRIMARY_VS_SECONDARY_ACUTE_LCMV_INF_CD8_TCELL_DN	GSE30962_PRIMARY_VS_SECONDARY_ACUTE_LCMV_INF_CD8_TCELL_DN		121	0.42903	1.31455	0.0387183	0.40523	1	1028	tags=17%, list=10%, signal=18%
MODULE_36	MODULE_36		117	0.433418	1.31449	0.0378682	0.404714	1	1807	tags=18%, list=18%, signal=22%
GSE42021_TCONV_PLN_VS_CD24HI_TCONV_THYMUS_DN	GSE42021_TCONV_PLN_VS_CD24HI_TCONV_THYMUS_DN		103	0.439342	1.31439	0.0491132	0.404362	1	1397	tags=26%, list=14%, signal=30%
GSE3337_CTRL_VS_4H_IFNG_IN_CD8POS_DC_DN	GSE3337_CTRL_VS_4H_IFNG_IN_CD8POS_DC_DN		139	0.421324	1.31438	0.0411687	0.403628	1	1358	tags=22%, list=13%, signal=25%
MEK_UP.V1_UP	MEK_UP.V1_UP		106	0.441001	1.31375	0.0527066	0.4053	1	791	tags=23%, list=8%, signal=24%
IL21_UP.V1_DN	IL21_UP.V1_DN		56	0.476084	1.31375	0.080916	0.404562	1	1487	tags=38%, list=15%, signal=44%
GSE12198_NK_VS_NK_ACT_EXPANSION_SYSTEM_DERIVED_NK_CELL_UP	GSE12198_NK_VS_NK_ACT_EXPANSION_SYSTEM_DERIVED_NK_CELL_UP		140	0.423613	1.31264	0.0562249	0.408182	1	1647	tags=24%, list=16%, signal=29%
[truncated: 3,597 more rows]

## Sheet: BI2536_8h_neg
NAME	GS<br> follow link to MSigDB	GS DETAILS	SIZE	ES	NES	NOM p-val	FDR q-val	FWER p-val	RANK AT MAX	LEADING EDGE
[truncated: 2,139 more rows]

[truncated: 15 more sheets: BI2536_8h_pos, BI2536_12h_neg, BI2536_12h_pos, MZ1_4h_neg, MZ1_4h_pos, MZ1_8h_neg, MZ1_8h_pos, MZ1_12h_neg, MZ1_12h_pos, Combo_4h_neg, Combo_4h_pos, Combo_8h_neg, Combo_8h_pos, Combo_12h_neg, Combo_12h_pos]
