# Supplementary material for: Thinking Outside the Box: Indirect Myc Modulation in Canine B-Cell Lymphoma
Source: Animals (Basel). 2024 May 15;14(10):1466. doi: 10.3390/ani14101466 (PMC11117341; doi:10.3390/ani14101466)
Supplement: Supplementary file 1 [file animals-14-01466-s001.zip › Table S5.xlsx]

## Sheet: Foglio1
GSEA in KLR-1201

## Sheet: BI2536_4h_neg
NAME	GS<br> follow link to MSigDB	GS DETAILS	SIZE	ES	NES	NOM p-val	FDR q-val	FWER p-val	RANK AT MAX	LEADING EDGE
HALLMARK_E2F_TARGETS	HALLMARK_E2F_TARGETS		185	-0.573416	-2.20423	0	0	0	2417	tags=54%, list=24%, signal=70%
GNF2_MKI67	GNF2_MKI67		26	-0.797358	-2.18549	0	0	0	1733	tags=88%, list=17%, signal=106%
GNF2_PCNA	GNF2_PCNA		62	-0.667725	-2.1759	0	0	0	1503	tags=58%, list=15%, signal=68%
HALLMARK_G2M_CHECKPOINT	HALLMARK_G2M_CHECKPOINT		183	-0.516167	-1.99623	0	0.000666703	0.021	2508	tags=59%, list=25%, signal=77%
HOWARD_NK_CELL_INACT_MONOV_INFLUENZA_A_INDONESIA_05_2005_H5N1_AGE_18_49YO_3DY_UP	HOWARD_NK_CELL_INACT_MONOV_INFLUENZA_A_INDONESIA_05_2005_H5N1_AGE_18_49YO_3DY_UP	Details ...	63	-0.788333	-2.69824	0	0	0	1799	tags=84%, list=18%, signal=101%
GNF2_HMMR	GNF2_HMMR	Details ...	45	-0.786164	-2.4673	0	0	0	1503	tags=76%, list=15%, signal=88%
GNF2_CDC20	GNF2_CDC20	Details ...	51	-0.755056	-2.42664	0	0	0	1503	tags=73%, list=15%, signal=85%
GAVISH_3CA_MALIGNANT_METAPROGRAM_1_CELL_CYCLE_G2_M	GAVISH_3CA_MALIGNANT_METAPROGRAM_1_CELL_CYCLE_G2_M	Details ...	42	-0.806519	-2.42221	0	0	0	1480	tags=81%, list=14%, signal=94%
GNF2_CCNB2	GNF2_CCNB2	Details ...	52	-0.758746	-2.42144	0	0	0	1503	tags=75%, list=15%, signal=88%
GNF2_CENPE	GNF2_CENPE	Details ...	36	-0.801388	-2.41211	0	0	0	1503	tags=83%, list=15%, signal=97%
GNF2_CDC2	GNF2_CDC2	Details ...	56	-0.737707	-2.4064	0	0	0	1503	tags=73%, list=15%, signal=85%
GNF2_CENPF	GNF2_CENPF	Details ...	55	-0.740903	-2.39817	0	0	0	1503	tags=73%, list=15%, signal=85%
GSE29618_BCELL_VS_MDC_UP	GSE29618_BCELL_VS_MDC_UP	Details ...	142	-0.644325	-2.39742	0	0	0	1615	tags=47%, list=16%, signal=55%
GNF2_CCNA2	GNF2_CCNA2	Details ...	61	-0.72936	-2.39217	0	0	0	1503	tags=67%, list=15%, signal=78%
GSE29618_BCELL_VS_MDC_DAY7_FLU_VACCINE_UP	GSE29618_BCELL_VS_MDC_DAY7_FLU_VACCINE_UP	Details ...	144	-0.631228	-2.38161	0	0	0	1582	tags=47%, list=15%, signal=55%
GNF2_ESPL1	GNF2_ESPL1	Details ...	31	-0.814766	-2.37761	0	0	0	1503	tags=84%, list=15%, signal=98%
SOBOLEV_PBMC_PANDEMRIX_AGE_18_64YO_MEDIUM_HIGH_ADVERSE_EVENT_SUBJECTS_1DY_UP	SOBOLEV_PBMC_PANDEMRIX_AGE_18_64YO_MEDIUM_HIGH_ADVERSE_EVENT_SUBJECTS_1DY_UP	Details ...	23	-0.88684	-2.35547	0	0	0	401	tags=70%, list=4%, signal=72%
GSE29618_BCELL_VS_MONOCYTE_DAY7_FLU_VACCINE_UP	GSE29618_BCELL_VS_MONOCYTE_DAY7_FLU_VACCINE_UP	Details ...	145	-0.614668	-2.3339	0	0	0	1615	tags=43%, list=16%, signal=51%
GSE29618_BCELL_VS_PDC_UP	GSE29618_BCELL_VS_PDC_UP	Details ...	146	-0.61177	-2.30816	0	0	0	1276	tags=41%, list=13%, signal=46%
GNF2_RRM2	GNF2_RRM2	Details ...	38	-0.773393	-2.30208	0	0	0	1503	tags=74%, list=15%, signal=86%
MODULE_292	MODULE_292	Details ...	70	-0.691864	-2.29838	0	0	0	883	tags=41%, list=9%, signal=45%
GNF2_SMC2L1	GNF2_SMC2L1	Details ...	29	-0.795944	-2.27738	0	0	0	1503	tags=86%, list=15%, signal=101%
GSE29618_BCELL_VS_PDC_DAY7_FLU_VACCINE_UP	GSE29618_BCELL_VS_PDC_DAY7_FLU_VACCINE_UP	Details ...	146	-0.612664	-2.27349	0	0	0	922	tags=39%, list=9%, signal=42%
GAVISH_3CA_METAPROGRAM_FIBROBLASTS_CELL_CYCLE	GAVISH_3CA_METAPROGRAM_FIBROBLASTS_CELL_CYCLE	Details ...	36	-0.756247	-2.25776	0	0	0	1592	tags=75%, list=16%, signal=89%
MODULE_345	MODULE_345		58	-0.690805	-2.25198	0	0	0	768	tags=38%, list=8%, signal=41%
GSE15750_DAY6_VS_DAY10_TRAF6KO_EFF_CD8_TCELL_UP	GSE15750_DAY6_VS_DAY10_TRAF6KO_EFF_CD8_TCELL_UP		174	-0.573272	-2.22804	0	0	0	1804	tags=56%, list=18%, signal=67%
GSE10325_CD4_TCELL_VS_BCELL_DN	GSE10325_CD4_TCELL_VS_BCELL_DN		133	-0.594624	-2.21978	0	0	0	1349	tags=41%, list=13%, signal=46%
SOBOLEV_PBMC_PANDEMRIX_AGE_18_64YO_HIGH_VS_LOW_RESPONDERS_MEDIUM_HIGH_ADVERSE_EVENTS_SCORE_1DY_CORRELATED_WITH_TRANSITIONAL_B_CELLS_UP	SOBOLEV_PBMC_PANDEMRIX_AGE_18_64YO_HIGH_VS_LOW_RESPONDERS_MEDIUM_HIGH_ADVERSE_EVENTS_SCORE_1DY_CORRELATED_WITH_TRANSITIONAL_B_CELLS_UP		16	-0.91734	-2.21822	0	0	0	368	tags=81%, list=4%, signal=84%
GSE10325_BCELL_VS_MYELOID_UP	GSE10325_BCELL_VS_MYELOID_UP		146	-0.590613	-2.21745	0	0	0	919	tags=31%, list=9%, signal=33%
GAVISH_3CA_METAPROGRAM_EPITHELIAL_CELL_CYCLE	GAVISH_3CA_METAPROGRAM_EPITHELIAL_CELL_CYCLE		39	-0.735745	-2.19178	0	0	0	1592	tags=69%, list=16%, signal=82%
GNF2_BUB1	GNF2_BUB1		25	-0.790889	-2.18795	0	0	0	1478	tags=76%, list=14%, signal=89%
GAVISH_3CA_METAPROGRAM_ENDOTHELIAL_CELL_CYCLE	GAVISH_3CA_METAPROGRAM_ENDOTHELIAL_CELL_CYCLE		38	-0.735923	-2.18721	0	0	0	1503	tags=68%, list=15%, signal=80%
GSE29618_BCELL_VS_MONOCYTE_UP	GSE29618_BCELL_VS_MONOCYTE_UP		139	-0.593533	-2.18603	0	0	0	1615	tags=41%, list=16%, signal=48%
GNF2_TTK	GNF2_TTK		37	-0.735735	-2.18051	0	0	0	1503	tags=68%, list=15%, signal=79%
GSE13547_CTRL_VS_ANTI_IGM_STIM_BCELL_12H_UP	GSE13547_CTRL_VS_ANTI_IGM_STIM_BCELL_12H_UP		159	-0.577163	-2.1776	0	0	0	1815	tags=53%, list=18%, signal=64%
GAVISH_3CA_METAPROGRAM_B_CELLS_MHC_II	GAVISH_3CA_METAPROGRAM_B_CELLS_MHC_II		35	-0.718732	-2.17482	0	0	0	1561	tags=54%, list=15%, signal=64%
GNF2_BUB1B	GNF2_BUB1B		47	-0.686837	-2.1687	0	0	0	2403	tags=70%, list=24%, signal=91%
GSE10325_LUPUS_CD4_TCELL_VS_LUPUS_BCELL_DN	GSE10325_LUPUS_CD4_TCELL_VS_LUPUS_BCELL_DN		135	-0.582318	-2.16269	0	0	0	1276	tags=40%, list=13%, signal=45%
GNF2_H2AFX	GNF2_H2AFX		28	-0.758108	-2.15611	0	0	0	1503	tags=75%, list=15%, signal=88%
GAVISH_3CA_METAPROGRAM_CD4_T_CELLS_CELL_CYCLE	GAVISH_3CA_METAPROGRAM_CD4_T_CELLS_CELL_CYCLE		38	-0.728119	-2.15378	0	0	0	1548	tags=66%, list=15%, signal=77%
GNF2_SMC4L1	GNF2_SMC4L1		76	-0.620818	-2.15274	0	4.58415e-05	0.001	2424	tags=64%, list=24%, signal=84%
GSE10325_LUPUS_BCELL_VS_LUPUS_MYELOID_UP	GSE10325_LUPUS_BCELL_VS_LUPUS_MYELOID_UP		154	-0.578625	-2.15131	0	4.47234e-05	0.001	1675	tags=42%, list=16%, signal=49%
GSE15750_DAY6_VS_DAY10_EFF_CD8_TCELL_UP	GSE15750_DAY6_VS_DAY10_EFF_CD8_TCELL_UP		166	-0.558499	-2.13237	0	8.58316e-05	0.002	1815	tags=55%, list=18%, signal=66%
GNF2_CKS2	GNF2_CKS2		45	-0.679304	-2.13224	0	8.38355e-05	0.002	1503	tags=56%, list=15%, signal=65%
MODULE_436	MODULE_436		64	-0.628465	-2.11343	0	0.000122765	0.003	883	tags=38%, list=9%, signal=41%
GNF2_RRM1	GNF2_RRM1		79	-0.619192	-2.10759	0	0.000159066	0.004	2494	tags=63%, list=24%, signal=83%
GSE32901_NAIVE_VS_TH17_NEG_CD4_TCELL_UP	GSE32901_NAIVE_VS_TH17_NEG_CD4_TCELL_UP		146	-0.553228	-2.09973	0	0.000194078	0.005	1483	tags=46%, list=15%, signal=53%
GAVISH_3CA_METAPROGRAM_CD8_T_CELLS_CELL_CYCLE	GAVISH_3CA_METAPROGRAM_CD8_T_CELLS_CELL_CYCLE		39	-0.690562	-2.09302	0	0.000227814	0.006	1592	tags=64%, list=16%, signal=76%
GSE2405_S_AUREUS_VS_UNTREATED_NEUTROPHIL_DN	GSE2405_S_AUREUS_VS_UNTREATED_NEUTROPHIL_DN		150	-0.54127	-2.07882	0	0.000223068	0.006	1765	tags=51%, list=17%, signal=60%
GSE30962_PRIMARY_VS_SECONDARY_ACUTE_LCMV_INF_CD8_TCELL_UP	GSE30962_PRIMARY_VS_SECONDARY_ACUTE_LCMV_INF_CD8_TCELL_UP		149	-0.553817	-2.07498	0	0.000218516	0.006	1507	tags=46%, list=15%, signal=54%
GNF2_MCM4	GNF2_MCM4		48	-0.657892	-2.07285	0	0.000250184	0.007	2403	tags=73%, list=24%, signal=95%
GSE37532_TREG_VS_TCONV_PPARG_KO_CD4_TCELL_FROM_LN_UP	GSE37532_TREG_VS_TCONV_PPARG_KO_CD4_TCELL_FROM_LN_UP		177	-0.532805	-2.06869	0	0.000279976	0.008	2044	tags=45%, list=20%, signal=55%
GSE39110_DAY3_VS_DAY6_POST_IMMUNIZATION_CD8_TCELL_DN	GSE39110_DAY3_VS_DAY6_POST_IMMUNIZATION_CD8_TCELL_DN		156	-0.548541	-2.0539	0	0.000310098	0.009	1457	tags=53%, list=14%, signal=60%
GSE39556_UNTREATED_VS_3H_POLYIC_INJ_MOUSE_NK_CELL_UP	GSE39556_UNTREATED_VS_3H_POLYIC_INJ_MOUSE_NK_CELL_UP		144	-0.531802	-2.00999	0	0.000509625	0.015	1654	tags=51%, list=16%, signal=60%
GNF2_FEN1	GNF2_FEN1		53	-0.613765	-2.00818	0	0.000535455	0.016	2508	tags=66%, list=25%, signal=87%
GSE4984_UNTREATED_VS_GALECTIN1_TREATED_DC_DN	GSE4984_UNTREATED_VS_GALECTIN1_TREATED_DC_DN		128	-0.530717	-2.0067	0	0.00052572	0.016	368	tags=18%, list=4%, signal=18%
GSE45365_HEALTHY_VS_MCMV_INFECTION_CD11B_DC_DN	GSE45365_HEALTHY_VS_MCMV_INFECTION_CD11B_DC_DN		99	-0.561842	-2.00295	0	0.000547695	0.017	1556	tags=48%, list=15%, signal=57%
MODULE_208	MODULE_208		53	-0.628997	-1.99111	0	0.000749936	0.023	939	tags=36%, list=9%, signal=39%
GSE24634_TEFF_VS_TCONV_DAY7_IN_CULTURE_UP	GSE24634_TEFF_VS_TCONV_DAY7_IN_CULTURE_UP		162	-0.512513	-1.97792	0	0.000925173	0.029	1532	tags=44%, list=15%, signal=51%
GSE23568_ID3_KO_VS_WT_CD8_TCELL_DN	GSE23568_ID3_KO_VS_WT_CD8_TCELL_DN		157	-0.516252	-1.96701	0	0.00124358	0.039	982	tags=31%, list=10%, signal=33%
MODULE_54	MODULE_54		196	-0.510193	-1.9669	0	0.00122319	0.039	1796	tags=49%, list=18%, signal=58%
GSE39556_CD8A_DC_VS_NK_CELL_MOUSE_3H_POST_POLYIC_INJ_UP	GSE39556_CD8A_DC_VS_NK_CELL_MOUSE_3H_POST_POLYIC_INJ_UP		160	-0.514939	-1.9664	0	0.00123261	0.04	1821	tags=49%, list=18%, signal=59%
GNF2_RFC4	GNF2_RFC4		53	-0.592638	-1.95718	0	0.00144018	0.048	2508	tags=60%, list=25%, signal=80%
GSE22229_RENAL_TRANSPLANT_VS_HEALTHY_PBMC_UP	GSE22229_RENAL_TRANSPLANT_VS_HEALTHY_PBMC_UP		154	-0.508436	-1.92397	0	0.00241378	0.079	1765	tags=40%, list=17%, signal=48%
GAVISH_3CA_MALIGNANT_METAPROGRAM_2_CELL_CYCLE_G1_S	GAVISH_3CA_MALIGNANT_METAPROGRAM_2_CELL_CYCLE_G1_S		44	-0.615756	-1.91651	0	0.00270915	0.091	3271	tags=82%, list=32%, signal=120%
MODULE_171	MODULE_171		62	-0.568795	-1.9147	0	0.0028094	0.094	939	tags=32%, list=9%, signal=35%
GNF2_CKS1B	GNF2_CKS1B		33	-0.673365	-1.91315	0	0.00276747	0.094	1442	tags=52%, list=14%, signal=60%
QI_PBMC_ZOSTAVAX_AGE_50_75YO_CORRELATED_WITH_28D_PEAK_T_CELL_RESPONSE_14DY_NEGATIVE	QI_PBMC_ZOSTAVAX_AGE_50_75YO_CORRELATED_WITH_28D_PEAK_T_CELL_RESPONSE_14DY_NEGATIVE		31	-0.645534	-1.87089	0	0.00489094	0.163	3028	tags=74%, list=30%, signal=105%
GSE27241_WT_VS_RORGT_KO_TH17_POLARIZED_CD4_TCELL_UP	GSE27241_WT_VS_RORGT_KO_TH17_POLARIZED_CD4_TCELL_UP		121	-0.50793	-1.86507	0	0.00531525	0.177	1704	tags=53%, list=17%, signal=63%
MODULE_403	MODULE_403		40	-0.611693	-1.86313	0	0.0052901	0.179	1503	tags=52%, list=15%, signal=61%
GSE22886_CD4_TCELL_VS_BCELL_NAIVE_DN	GSE22886_CD4_TCELL_VS_BCELL_NAIVE_DN		110	-0.521497	-1.86236	0	0.00521559	0.179	511	tags=22%, list=5%, signal=23%
GAVISH_3CA_METAPROGRAM_MACROPHAGES_CELL_CYCLE	GAVISH_3CA_METAPROGRAM_MACROPHAGES_CELL_CYCLE		38	-0.639366	-1.85129	0	0.00605058	0.207	1657	tags=63%, list=16%, signal=75%
GAVISH_3CA_METAPROGRAM_B_CELLS_CELL_CYCLE	GAVISH_3CA_METAPROGRAM_B_CELLS_CELL_CYCLE		34	-0.638659	-1.84783	0	0.00628869	0.216	2085	tags=65%, list=20%, signal=81%
GSE16266_LPS_VS_HEATSHOCK_AND_LPS_STIM_MEF_UP	GSE16266_LPS_VS_HEATSHOCK_AND_LPS_STIM_MEF_UP		121	-0.499351	-1.83668	0	0.00725241	0.25	891	tags=29%, list=9%, signal=31%
GSE37532_WT_VS_PPARG_KO_VISCERAL_ADIPOSE_TISSUE_TREG_UP	GSE37532_WT_VS_PPARG_KO_VISCERAL_ADIPOSE_TISSUE_TREG_UP		160	-0.486392	-1.83505	0	0.00734836	0.252	2446	tags=52%, list=24%, signal=67%
GSE14415_INDUCED_TREG_VS_TCONV_UP	GSE14415_INDUCED_TREG_VS_TCONV_UP		147	-0.484829	-1.83378	0	0.00732348	0.253	1723	tags=44%, list=17%, signal=52%
GSE22886_NAIVE_BCELL_VS_NEUTROPHIL_UP	GSE22886_NAIVE_BCELL_VS_NEUTROPHIL_UP		149	-0.477676	-1.82233	0	0.00819034	0.284	808	tags=17%, list=8%, signal=18%
GSE3982_MEMORY_CD4_TCELL_VS_BCELL_DN	GSE3982_MEMORY_CD4_TCELL_VS_BCELL_DN		146	-0.474083	-1.79651	0	0.0109164	0.375	987	tags=26%, list=10%, signal=28%
GSE26488_CTRL_VS_PEPTIDE_INJECTION_OT2_THYMOCYTE_DN	GSE26488_CTRL_VS_PEPTIDE_INJECTION_OT2_THYMOCYTE_DN		152	-0.468534	-1.78844	0	0.011899	0.402	857	tags=25%, list=8%, signal=27%
GSE29614_DAY3_VS_DAY7_TIV_FLU_VACCINE_PBMC_DN	GSE29614_DAY3_VS_DAY7_TIV_FLU_VACCINE_PBMC_DN		132	-0.475892	-1.78608	0	0.0122478	0.412	1538	tags=37%, list=15%, signal=43%
GSE4748_CYANOBACTERIUM_LPSLIKE_VS_LPS_AND_CYANOBACTERIUM_LPSLIKE_STIM_DC_3H_UP	GSE4748_CYANOBACTERIUM_LPSLIKE_VS_LPS_AND_CYANOBACTERIUM_LPSLIKE_STIM_DC_3H_UP		125	-0.479147	-1.78418	0	0.0124527	0.423	755	tags=24%, list=7%, signal=26%
GSE13547_CTRL_VS_ANTI_IGM_STIM_ZFX_KO_BCELL_2H_UP	GSE13547_CTRL_VS_ANTI_IGM_STIM_ZFX_KO_BCELL_2H_UP		134	-0.479148	-1.78187	0	0.0126518	0.435	2505	tags=46%, list=25%, signal=61%
GSE13547_2H_VS_12_H_ANTI_IGM_STIM_BCELL_DN	GSE13547_2H_VS_12_H_ANTI_IGM_STIM_BCELL_DN		154	-0.472834	-1.78039	0	0.0127159	0.437	2577	tags=49%, list=25%, signal=65%
GSE45365_WT_VS_IFNAR_KO_BCELL_MCMV_INFECTION_DN	GSE45365_WT_VS_IFNAR_KO_BCELL_MCMV_INFECTION_DN		98	-0.491943	-1.77983	0.00497512	0.0126499	0.439	1410	tags=47%, list=14%, signal=54%
MORF_ESPL1	MORF_ESPL1		55	-0.540938	-1.77723	0	0.012883	0.447	3239	tags=56%, list=32%, signal=82%
GCM_CBFB	GCM_CBFB		58	-0.536016	-1.77699	0.00416667	0.0127747	0.448	2582	tags=41%, list=25%, signal=55%
GSE19941_LPS_VS_LPS_AND_IL10_STIM_IL10_KO_MACROPHAGE_UP	GSE19941_LPS_VS_LPS_AND_IL10_STIM_IL10_KO_MACROPHAGE_UP		156	-0.468845	-1.76664	0	0.0139555	0.479	1483	tags=38%, list=15%, signal=44%
GAVISH_3CA_METAPROGRAM_CD4_T_CELLS_UNASSIGNED	GAVISH_3CA_METAPROGRAM_CD4_T_CELLS_UNASSIGNED		32	-0.603989	-1.76014	0	0.014826	0.504	1448	tags=34%, list=14%, signal=40%
GSE3982_BCELL_VS_CENT_MEMORY_CD4_TCELL_UP	GSE3982_BCELL_VS_CENT_MEMORY_CD4_TCELL_UP		127	-0.478802	-1.75947	0	0.0148025	0.509	912	tags=24%, list=9%, signal=26%
GAVISH_3CA_METAPROGRAM_B_CELLS_GERMINAL_CENTER	GAVISH_3CA_METAPROGRAM_B_CELLS_GERMINAL_CENTER		39	-0.567023	-1.74953	0.00694444	0.0161394	0.547	1179	tags=36%, list=12%, signal=40%
GSE5589_UNSTIM_VS_180MIN_LPS_AND_IL10_STIM_MACROPHAGE_DN	GSE5589_UNSTIM_VS_180MIN_LPS_AND_IL10_STIM_MACROPHAGE_DN		152	-0.466106	-1.73938	0	0.0183119	0.597	985	tags=24%, list=10%, signal=27%
GSE12366_GC_BCELL_VS_PLASMA_CELL_UP	GSE12366_GC_BCELL_VS_PLASMA_CELL_UP		158	-0.459673	-1.73794	0	0.0183724	0.604	1065	tags=21%, list=10%, signal=23%
GSE22886_NAIVE_CD4_TCELL_VS_MONOCYTE_UP	GSE22886_NAIVE_CD4_TCELL_VS_MONOCYTE_UP		118	-0.478127	-1.7287	0.00595238	0.0200159	0.636	823	tags=25%, list=8%, signal=26%
MORF_RRM1	MORF_RRM1		93	-0.479316	-1.72339	0	0.0209736	0.659	3239	tags=54%, list=32%, signal=78%
MODULE_484	MODULE_484		32	-0.610177	-1.72214	0	0.0210204	0.665	1527	tags=47%, list=15%, signal=55%
GSE14415_TCONV_VS_FOXP3_KO_INDUCED_TREG_DN	GSE14415_TCONV_VS_FOXP3_KO_INDUCED_TREG_DN		155	-0.453093	-1.71626	0	0.0221782	0.686	2466	tags=46%, list=24%, signal=59%
GSE45365_WT_VS_IFNAR_KO_BCELL_DN	GSE45365_WT_VS_IFNAR_KO_BCELL_DN		101	-0.475469	-1.71412	0	0.0224527	0.696	1273	tags=46%, list=12%, signal=52%
GSE6259_DEC205_POS_DC_VS_CD8_TCELL_UP	GSE6259_DEC205_POS_DC_VS_CD8_TCELL_UP		146	-0.45978	-1.71364	0	0.0223533	0.699	1788	tags=29%, list=18%, signal=34%
GSE36095_WT_VS_HDAC9_KO_TREG_UP	GSE36095_WT_VS_HDAC9_KO_TREG_UP		142	-0.458326	-1.71093	0	0.0228752	0.715	1119	tags=32%, list=11%, signal=36%
GSE12366_GC_VS_MEMORY_BCELL_UP	GSE12366_GC_VS_MEMORY_BCELL_UP		157	-0.445008	-1.70389	0	0.0244684	0.743	1483	tags=31%, list=15%, signal=35%
SCHERER_PBMC_APSV_WETVAX_AGE_18_40YO_5_TO_7DY_DN	SCHERER_PBMC_APSV_WETVAX_AGE_18_40YO_5_TO_7DY_DN		15	-0.719118	-1.70327	0.00520833	0.0243677	0.745	419	tags=33%, list=4%, signal=35%
GSE43863_DAY6_EFF_VS_DAY150_MEM_LY6C_INT_CXCR5POS_CD4_TCELL_DN	GSE43863_DAY6_EFF_VS_DAY150_MEM_LY6C_INT_CXCR5POS_CD4_TCELL_DN		155	-0.44318	-1.70051	0	0.02495	0.755	795	tags=26%, list=8%, signal=28%
GSE14415_NATURAL_TREG_VS_TCONV_DN	GSE14415_NATURAL_TREG_VS_TCONV_DN		144	-0.445219	-1.70033	0	0.0247245	0.755	2441	tags=58%, list=24%, signal=75%
GSE33425_CD8_ALPHAALPHA_VS_ALPHABETA_CD161_HIGH_TCELL_UP	GSE33425_CD8_ALPHAALPHA_VS_ALPHABETA_CD161_HIGH_TCELL_UP		155	-0.45379	-1.69777	0	0.0249352	0.763	1584	tags=30%, list=16%, signal=35%
FULLER_PBMC_F_TULARENSIS_VACCINE_LVS_AGE_22_54YO_18HR_TO_48HR_EARLY_DN	FULLER_PBMC_F_TULARENSIS_VACCINE_LVS_AGE_22_54YO_18HR_TO_48HR_EARLY_DN		24	-0.626761	-1.69738	0.0151515	0.0247674	0.764	481	tags=25%, list=5%, signal=26%
GSE33425_CD161_HIGH_VS_INT_CD8_TCELL_UP	GSE33425_CD161_HIGH_VS_INT_CD8_TCELL_UP		161	-0.440929	-1.69593	0	0.0249267	0.771	961	tags=20%, list=9%, signal=22%
GNF2_MCM5	GNF2_MCM5		55	-0.522104	-1.69323	0	0.0252857	0.778	3350	tags=69%, list=33%, signal=102%
GSE21379_WT_VS_SAP_KO_CD4_TCELL_DN	GSE21379_WT_VS_SAP_KO_CD4_TCELL_DN		143	-0.447979	-1.69003	0	0.0259665	0.787	1577	tags=40%, list=15%, signal=46%
GSE24142_EARLY_THYMIC_PROGENITOR_VS_DN2_THYMOCYTE_ADULT_DN	GSE24142_EARLY_THYMIC_PROGENITOR_VS_DN2_THYMOCYTE_ADULT_DN		132	-0.452694	-1.68039	0	0.0284187	0.816	1138	tags=30%, list=11%, signal=33%
GSE29614_CTRL_VS_DAY7_TIV_FLU_VACCINE_PBMC_DN	GSE29614_CTRL_VS_DAY7_TIV_FLU_VACCINE_PBMC_DN		142	-0.449364	-1.67476	0	0.0295663	0.823	1478	tags=36%, list=14%, signal=41%
GAVISH_3CA_METAPROGRAM_B_CELLS_MEMORY	GAVISH_3CA_METAPROGRAM_B_CELLS_MEMORY		36	-0.567825	-1.67453	0.0101351	0.0294309	0.825	636	tags=39%, list=6%, signal=41%
GSE2405_0H_VS_9H_A_PHAGOCYTOPHILUM_STIM_NEUTROPHIL_DN	GSE2405_0H_VS_9H_A_PHAGOCYTOPHILUM_STIM_NEUTROPHIL_DN		137	-0.453132	-1.67397	0	0.0294095	0.828	1864	tags=25%, list=18%, signal=30%
GSE21670_UNTREATED_VS_TGFB_IL6_TREATED_CD4_TCELL_UP	GSE21670_UNTREATED_VS_TGFB_IL6_TREATED_CD4_TCELL_UP		154	-0.445275	-1.67133	0	0.029883	0.834	1751	tags=45%, list=17%, signal=53%
GSE25088_WT_VS_STAT6_KO_MACROPHAGE_IL4_STIM_DN	GSE25088_WT_VS_STAT6_KO_MACROPHAGE_IL4_STIM_DN		138	-0.441781	-1.66172	0	0.0327853	0.873	1815	tags=45%, list=18%, signal=54%
GNF2_RFC3	GNF2_RFC3		35	-0.564239	-1.65338	0	0.0355086	0.896	1478	tags=43%, list=14%, signal=50%
GSE3982_MAST_CELL_VS_TH2_DN	GSE3982_MAST_CELL_VS_TH2_DN		148	-0.434671	-1.65003	0	0.036185	0.906	2306	tags=37%, list=23%, signal=47%
VAN_DEN_BIGGELAAR_PBMC_PREVNAR_9MO_INFANT_STIMULATED_VS_UNSTIMULATED_9MO_UP	VAN_DEN_BIGGELAAR_PBMC_PREVNAR_9MO_INFANT_STIMULATED_VS_UNSTIMULATED_9MO_UP		81	-0.470411	-1.64641	0.00434783	0.0373154	0.911	1483	tags=62%, list=15%, signal=72%
GSE7568_IL4_VS_IL4_AND_DEXAMETHASONE_TREATED_MACROPHAGE_UP	GSE7568_IL4_VS_IL4_AND_DEXAMETHASONE_TREATED_MACROPHAGE_UP		135	-0.43964	-1.64511	0	0.0373767	0.914	2349	tags=39%, list=23%, signal=50%
GSE3982_BCELL_VS_NKCELL_UP	GSE3982_BCELL_VS_NKCELL_UP		134	-0.43543	-1.63867	0	0.0394776	0.932	923	tags=20%, list=9%, signal=22%
GSE2770_UNTREATED_VS_IL4_TREATED_ACT_CD4_TCELL_48H_DN	GSE2770_UNTREATED_VS_IL4_TREATED_ACT_CD4_TCELL_48H_DN		158	-0.424647	-1.63447	0	0.0407629	0.939	2621	tags=46%, list=26%, signal=60%
GSE36476_CTRL_VS_TSST_ACT_72H_MEMORY_CD4_TCELL_YOUNG_DN	GSE36476_CTRL_VS_TSST_ACT_72H_MEMORY_CD4_TCELL_YOUNG_DN		163	-0.425486	-1.63353	0	0.040903	0.939	1967	tags=48%, list=19%, signal=58%
GSE23502_BM_VS_COLON_TUMOR_MYELOID_DERIVED_SUPPRESSOR_CELL_DN	GSE23502_BM_VS_COLON_TUMOR_MYELOID_DERIVED_SUPPRESSOR_CELL_DN		157	-0.434507	-1.63177	0	0.0413464	0.94	1584	tags=36%, list=16%, signal=42%
GNF2_DEK	GNF2_DEK		52	-0.502497	-1.63175	0.0148148	0.0410399	0.94	2582	tags=46%, list=25%, signal=61%
GSE22886_NAIVE_TCELL_VS_MONOCYTE_UP	GSE22886_NAIVE_TCELL_VS_MONOCYTE_UP		135	-0.436867	-1.63137	0	0.0408543	0.94	823	tags=21%, list=8%, signal=23%
GNF2_HAT1	GNF2_HAT1		43	-0.524206	-1.62471	0.0186567	0.042943	0.953	2605	tags=53%, list=26%, signal=72%
GSE9509_10MIN_VS_30MIN_LPS_STIM_IL10_KO_MACROPHAGE_DN	GSE9509_10MIN_VS_30MIN_LPS_STIM_IL10_KO_MACROPHAGE_DN		108	-0.447189	-1.6243	0	0.042789	0.953	1449	tags=36%, list=14%, signal=42%
GSE33424_CD161_HIGH_VS_INT_CD8_TCELL_UP	GSE33424_CD161_HIGH_VS_INT_CD8_TCELL_UP		150	-0.427354	-1.62257	0	0.0431063	0.956	1207	tags=26%, list=12%, signal=29%
GSE22886_NAIVE_CD8_TCELL_VS_MONOCYTE_UP	GSE22886_NAIVE_CD8_TCELL_VS_MONOCYTE_UP		117	-0.438567	-1.62233	0	0.0428412	0.956	823	tags=24%, list=8%, signal=26%
GSE10325_LUPUS_CD4_TCELL_VS_LUPUS_MYELOID_UP	GSE10325_LUPUS_CD4_TCELL_VS_LUPUS_MYELOID_UP		141	-0.432413	-1.61793	0	0.044412	0.961	923	tags=26%, list=9%, signal=28%
GSE21063_CTRL_VS_ANTI_IGM_STIM_BCELL_16H_UP	GSE21063_CTRL_VS_ANTI_IGM_STIM_BCELL_16H_UP		152	-0.429455	-1.61578	0	0.0449888	0.963	1493	tags=34%, list=15%, signal=39%
GSE23568_CTRL_TRANSDUCED_VS_WT_CD8_TCELL_UP	GSE23568_CTRL_TRANSDUCED_VS_WT_CD8_TCELL_UP		156	-0.421651	-1.61564	0	0.0447149	0.964	1123	tags=26%, list=11%, signal=29%
GSE25677_MPL_VS_R848_STIM_BCELL_DN	GSE25677_MPL_VS_R848_STIM_BCELL_DN		152	-0.422367	-1.61379	0	0.0451168	0.966	1640	tags=31%, list=16%, signal=36%
GSE22886_IGG_IGA_MEMORY_BCELL_VS_BM_PLASMA_CELL_UP	GSE22886_IGG_IGA_MEMORY_BCELL_VS_BM_PLASMA_CELL_UP		168	-0.421365	-1.61244	0	0.0453097	0.968	1658	tags=26%, list=16%, signal=31%
GSE12845_IGD_POS_VS_NEG_BLOOD_BCELL_DN	GSE12845_IGD_POS_VS_NEG_BLOOD_BCELL_DN		152	-0.418282	-1.61083	0	0.0457162	0.968	1611	tags=26%, list=16%, signal=30%
MODULE_188	MODULE_188		90	-0.46531	-1.61075	0	0.0454297	0.968	839	tags=28%, list=8%, signal=30%
GSE22886_NAIVE_TCELL_VS_DC_UP	GSE22886_NAIVE_TCELL_VS_DC_UP		148	-0.421229	-1.60716	0	0.0467981	0.972	1035	tags=18%, list=10%, signal=20%
GSE9509_LPS_VS_LPS_AND_IL10_STIM_IL10_KO_MACROPHAGE_30MIN_DN	GSE9509_LPS_VS_LPS_AND_IL10_STIM_IL10_KO_MACROPHAGE_30MIN_DN		135	-0.42785	-1.60641	0	0.0468167	0.972	1894	tags=55%, list=19%, signal=66%
GSE10239_NAIVE_VS_KLRG1HIGH_EFF_CD8_TCELL_DN	GSE10239_NAIVE_VS_KLRG1HIGH_EFF_CD8_TCELL_DN		158	-0.420825	-1.60627	0	0.0465841	0.972	1591	tags=39%, list=16%, signal=45%
GSE24142_EARLY_THYMIC_PROGENITOR_VS_DN2_THYMOCYTE_FETAL_DN	GSE24142_EARLY_THYMIC_PROGENITOR_VS_DN2_THYMOCYTE_FETAL_DN		101	-0.44932	-1.60359	0.00549451	0.0472242	0.972	982	tags=24%, list=10%, signal=26%
GSE21546_WT_VS_SAP1A_KO_AND_ELK1_KO_ANTI_CD3_STIM_DP_THYMOCYTES_DN	GSE21546_WT_VS_SAP1A_KO_AND_ELK1_KO_ANTI_CD3_STIM_DP_THYMOCYTES_DN		152	-0.43065	-1.60198	0	0.0476451	0.972	929	tags=29%, list=9%, signal=31%
GSE5679_CTRL_VS_PPARG_LIGAND_ROSIGLITAZONE_TREATED_DC_UP	GSE5679_CTRL_VS_PPARG_LIGAND_ROSIGLITAZONE_TREATED_DC_UP		169	-0.415536	-1.59853	0	0.0488645	0.975	1772	tags=28%, list=17%, signal=34%
TSANG_PBMC_FLUVIRIN_PANDEMRIX_ADULT_CORR_WITH_CELL_FREQ_CD27HI_CD38HI_CD20_NEG_PLASMABLASTS_AND_CD38PLUS_OF_IGD_CD27PLUS_MEM_B_CELLS_7DY_POSITIVE	TSANG_PBMC_FLUVIRIN_PANDEMRIX_ADULT_CORR_WITH_CELL_FREQ_CD27HI_CD38HI_CD20_NEG_PLASMABLASTS_AND_CD38PLUS_OF_IGD_CD27PLUS_MEM_B_CELLS_7DY_POSITIVE		59	-0.482747	-1.59546	0.0244898	0.0499115	0.975	1138	tags=41%, list=11%, signal=46%
ZAK_PBMC_MRKAD5_HIV_1_GAG_POL_NEF_AGE_20_50YO_AD5_NAB_TITERS_GTE_200_VS_LTE_200_1DY_UP	ZAK_PBMC_MRKAD5_HIV_1_GAG_POL_NEF_AGE_20_50YO_AD5_NAB_TITERS_GTE_200_VS_LTE_200_1DY_UP		86	-0.456703	-1.59216	0	0.0511417	0.976	520	tags=14%, list=5%, signal=15%
KAECH_DAY8_EFF_VS_DAY15_EFF_CD8_TCELL_UP	KAECH_DAY8_EFF_VS_DAY15_EFF_CD8_TCELL_UP		152	-0.420842	-1.58437	0	0.0547757	0.986	2455	tags=39%, list=24%, signal=50%
GSE29618_PRE_VS_DAY7_POST_LAIV_FLU_VACCINE_PDC_DN	GSE29618_PRE_VS_DAY7_POST_LAIV_FLU_VACCINE_PDC_DN		170	-0.400698	-1.58052	0	0.0564835	0.989	2332	tags=30%, list=23%, signal=38%
GNF2_RBBP6	GNF2_RBBP6		68	-0.467655	-1.57942	0.00970874	0.0566393	0.99	3111	tags=47%, list=30%, signal=67%
GSE11961_FOLLICULAR_BCELL_VS_MARGINAL_ZONE_BCELL_UP	GSE11961_FOLLICULAR_BCELL_VS_MARGINAL_ZONE_BCELL_UP		115	-0.429917	-1.57919	0	0.0563762	0.99	1320	tags=28%, list=13%, signal=32%
GSE40273_EOS_KO_VS_WT_TREG_DN	GSE40273_EOS_KO_VS_WT_TREG_DN		164	-0.406288	-1.57433	0	0.0584663	0.991	1460	tags=27%, list=14%, signal=32%
GOLDRATH_EFF_VS_MEMORY_CD8_TCELL_UP	GOLDRATH_EFF_VS_MEMORY_CD8_TCELL_UP		151	-0.415407	-1.57028	0	0.0602513	0.992	1483	tags=46%, list=15%, signal=53%
GSE3982_DC_VS_BCELL_DN	GSE3982_DC_VS_BCELL_DN		124	-0.435226	-1.56999	0.0070922	0.0599687	0.992	1431	tags=32%, list=14%, signal=37%
GSE5679_CTRL_VS_RARA_AGONIST_AM580_TREATED_DC_UP	GSE5679_CTRL_VS_RARA_AGONIST_AM580_TREATED_DC_UP		163	-0.407888	-1.56604	0	0.0617558	0.994	2184	tags=35%, list=21%, signal=44%
GSE10325_CD4_TCELL_VS_MYELOID_UP	GSE10325_CD4_TCELL_VS_MYELOID_UP		133	-0.419528	-1.56417	0	0.0624185	0.994	844	tags=20%, list=8%, signal=22%
GSE22886_TCELL_VS_BCELL_NAIVE_DN	GSE22886_TCELL_VS_BCELL_NAIVE_DN		102	-0.436483	-1.56334	0	0.06227	0.994	511	tags=21%, list=5%, signal=21%
GSE10240_IL22_VS_IL22_AND_IL17_STIM_PRIMARY_BRONCHIAL_EPITHELIAL_CELLS_DN	GSE10240_IL22_VS_IL22_AND_IL17_STIM_PRIMARY_BRONCHIAL_EPITHELIAL_CELLS_DN		133	-0.421394	-1.56229	0	0.0625355	0.994	873	tags=23%, list=9%, signal=24%
GSE9509_LPS_VS_LPS_AND_IL10_STIM_IL10_KO_MACROPHAGE_20MIN_DN	GSE9509_LPS_VS_LPS_AND_IL10_STIM_IL10_KO_MACROPHAGE_20MIN_DN		147	-0.418998	-1.56007	0	0.063341	0.996	1721	tags=43%, list=17%, signal=51%
GNF2_CD48	GNF2_CD48		23	-0.582381	-1.55964	0.04	0.0633293	0.996	2653	tags=65%, list=26%, signal=88%
GSE26290_CTRL_VS_AKT_INHIBITOR_TREATED_ANTI_CD3_AND_IL2_STIM_CD8_TCELL_UP	GSE26290_CTRL_VS_AKT_INHIBITOR_TREATED_ANTI_CD3_AND_IL2_STIM_CD8_TCELL_UP		97	-0.43725	-1.55836	0.0060241	0.0637574	0.996	787	tags=20%, list=8%, signal=21%
GAVISH_3CA_METAPROGRAM_EPITHELIAL_EPI_1	GAVISH_3CA_METAPROGRAM_EPITHELIAL_EPI_1		22	-0.578528	-1.55807	0.0290698	0.0634909	0.996	302	tags=36%, list=3%, signal=37%
GSE2770_UNTREATED_VS_IL12_TREATED_ACT_CD4_TCELL_48H_UP	GSE2770_UNTREATED_VS_IL12_TREATED_ACT_CD4_TCELL_48H_UP		161	-0.413114	-1.55684	0	0.0639243	0.997	1625	tags=27%, list=16%, signal=31%
MODULE_145	MODULE_145		71	-0.459152	-1.55637	0	0.0637963	0.997	839	tags=30%, list=8%, signal=32%
GSE33424_CD161_HIGH_VS_NEG_CD8_TCELL_UP	GSE33424_CD161_HIGH_VS_NEG_CD8_TCELL_UP		157	-0.414552	-1.55443	0	0.06443	0.997	790	tags=19%, list=8%, signal=20%
GSE22886_NAIVE_BCELL_VS_MONOCYTE_UP	GSE22886_NAIVE_BCELL_VS_MONOCYTE_UP		112	-0.430037	-1.55353	0	0.0645691	0.997	755	tags=26%, list=7%, signal=28%
GSE45881_CXCR6HI_VS_CXCR1LO_COLONIC_LAMINA_PROPRIA_DN	GSE45881_CXCR6HI_VS_CXCR1LO_COLONIC_LAMINA_PROPRIA_DN		144	-0.4123	-1.55263	0	0.0646267	0.997	579	tags=15%, list=6%, signal=16%
GSE24634_IL4_VS_CTRL_TREATED_NAIVE_CD4_TCELL_DAY7_UP	GSE24634_IL4_VS_CTRL_TREATED_NAIVE_CD4_TCELL_DAY7_UP		145	-0.420158	-1.54912	0.00719425	0.0662021	0.997	1536	tags=39%, list=15%, signal=45%
GSE32901_NAIVE_VS_TH1_CD4_TCELL_DN	GSE32901_NAIVE_VS_TH1_CD4_TCELL_DN		141	-0.402167	-1.54467	0	0.0682331	0.998	1270	tags=28%, list=12%, signal=31%
GSE41867_NAIVE_VS_DAY6_LCMV_ARMSTRONG_EFFECTOR_CD8_TCELL_UP	GSE41867_NAIVE_VS_DAY6_LCMV_ARMSTRONG_EFFECTOR_CD8_TCELL_UP		148	-0.409172	-1.54416	0	0.0680724	0.998	1176	tags=22%, list=12%, signal=25%
GSE25085_FETAL_LIVER_VS_ADULT_BM_SP4_THYMIC_IMPLANT_DN	GSE25085_FETAL_LIVER_VS_ADULT_BM_SP4_THYMIC_IMPLANT_DN		167	-0.402695	-1.54157	0	0.0692324	0.999	2090	tags=38%, list=20%, signal=47%
GNF2_DENR	GNF2_DENR		43	-0.497844	-1.54142	0.00390625	0.0689061	0.999	3618	tags=60%, list=35%, signal=93%
GSE18791_CTRL_VS_NEWCASTLE_VIRUS_DC_1H_DN	GSE18791_CTRL_VS_NEWCASTLE_VIRUS_DC_1H_DN		83	-0.439839	-1.53903	0.005291	0.0699833	0.999	1272	tags=24%, list=12%, signal=27%
GNF2_MSH2	GNF2_MSH2		27	-0.541613	-1.53754	0.0321637	0.0704296	0.999	3270	tags=78%, list=32%, signal=114%
MODULE_158	MODULE_158		41	-0.507489	-1.53695	0.0181818	0.0703468	0.999	2453	tags=63%, list=24%, signal=83%
GNF2_PA2G4	GNF2_PA2G4		73	-0.44512	-1.53546	0.0121457	0.0708934	0.999	4075	tags=67%, list=40%, signal=111%
GNF2_BUB3	GNF2_BUB3		23	-0.56595	-1.53356	0.0282132	0.0717689	0.999	2543	tags=30%, list=25%, signal=40%
GNF2_PAK2	GNF2_PAK2		27	-0.551129	-1.52952	0.0294985	0.0740243	1	1849	tags=30%, list=18%, signal=36%
GSE369_SOCS3_KO_VS_WT_LIVER_POST_IL6_INJECTION_DN	GSE369_SOCS3_KO_VS_WT_LIVER_POST_IL6_INJECTION_DN		144	-0.401688	-1.52938	0	0.0736752	1	961	tags=25%, list=9%, signal=27%
MORF_XRCC5	MORF_XRCC5		199	-0.391767	-1.52785	0	0.0742683	1	3239	tags=42%, list=32%, signal=61%
GCM_HDAC1	GCM_HDAC1		34	-0.511274	-1.52749	0.0246914	0.0741024	1	2866	tags=50%, list=28%, signal=69%
GSE40225_WT_VS_RIP_B7X_DIABETIC_MOUSE_PANCREATIC_CD8_TCELL_UP	GSE40225_WT_VS_RIP_B7X_DIABETIC_MOUSE_PANCREATIC_CD8_TCELL_UP		145	-0.396777	-1.5249	0	0.0753199	1	1245	tags=23%, list=12%, signal=26%
MODULE_361	MODULE_361		99	-0.425505	-1.52457	0	0.0751308	1	883	tags=26%, list=9%, signal=28%
MODULE_57	MODULE_57		47	-0.489861	-1.52207	0.0075188	0.0766167	1	1607	tags=51%, list=16%, signal=60%
GSE9239_CTRL_VS_TNF_INHIBITOR_TREATED_DC_DN	GSE9239_CTRL_VS_TNF_INHIBITOR_TREATED_DC_DN		151	-0.393771	-1.52064	0	0.0773008	1	1487	tags=30%, list=15%, signal=35%
GNF2_STAT6	GNF2_STAT6		65	-0.470183	-1.52	0.00448431	0.0773837	1	1185	tags=25%, list=12%, signal=28%
GSE3039_NKT_CELL_VS_ALPHAALPHA_CD8_TCELL_DN	GSE3039_NKT_CELL_VS_ALPHAALPHA_CD8_TCELL_DN		120	-0.409387	-1.51936	0.00578035	0.0773357	1	836	tags=24%, list=8%, signal=26%
GSE3039_ALPHAALPHA_VS_ALPHABETA_CD8_TCELL_DN	GSE3039_ALPHAALPHA_VS_ALPHABETA_CD8_TCELL_DN		134	-0.414201	-1.51868	0	0.0773362	1	856	tags=22%, list=8%, signal=24%
GSE9878_CTRL_VS_EBF_TRANSDUCED_PAX5_KO_PRO_BCELL_DN	GSE9878_CTRL_VS_EBF_TRANSDUCED_PAX5_KO_PRO_BCELL_DN		166	-0.387889	-1.51854	0	0.0770545	1	1683	tags=27%, list=16%, signal=31%
GSE39556_UNTREATED_VS_3H_POLYIC_INJ_MOUSE_CD8A_DC_UP	GSE39556_UNTREATED_VS_3H_POLYIC_INJ_MOUSE_CD8A_DC_UP		133	-0.409984	-1.51798	0	0.0770598	1	1454	tags=38%, list=14%, signal=44%
GNF2_ANP32B	GNF2_ANP32B		32	-0.517205	-1.51513	0.0226537	0.0786202	1	2852	tags=63%, list=28%, signal=86%
MORF_BUB1	MORF_BUB1		50	-0.466387	-1.5149	0.00411523	0.078346	1	2466	tags=54%, list=24%, signal=71%
GNF2_APEX1	GNF2_APEX1		76	-0.439268	-1.51373	0.00487805	0.0786489	1	3109	tags=51%, list=30%, signal=73%
GSE24634_TREG_VS_TCONV_POST_DAY7_IL4_CONVERSION_UP	GSE24634_TREG_VS_TCONV_POST_DAY7_IL4_CONVERSION_UP		153	-0.400201	-1.51306	0.00704225	0.0785881	1	1507	tags=39%, list=15%, signal=45%
GSE23568_CTRL_VS_ID3_TRANSDUCED_CD8_TCELL_DN	GSE23568_CTRL_VS_ID3_TRANSDUCED_CD8_TCELL_DN		143	-0.407583	-1.51247	0	0.0786299	1	1563	tags=34%, list=15%, signal=40%
GSE22601_DOUBLE_POSITIVE_VS_CD4_SINGLE_POSITIVE_THYMOCYTE_DN	GSE22601_DOUBLE_POSITIVE_VS_CD4_SINGLE_POSITIVE_THYMOCYTE_DN		171	-0.397068	-1.51173	0	0.0786064	1	1765	tags=32%, list=17%, signal=38%
GSE3982_BCELL_VS_EFF_MEMORY_CD4_TCELL_UP	GSE3982_BCELL_VS_EFF_MEMORY_CD4_TCELL_UP		134	-0.401212	-1.50896	0	0.0802393	1	912	tags=19%, list=9%, signal=21%
GSE14415_INDUCED_VS_NATURAL_TREG_DN	GSE14415_INDUCED_VS_NATURAL_TREG_DN		142	-0.405921	-1.5085	0	0.0802283	1	1909	tags=45%, list=19%, signal=55%
GSE40274_FOXP3_VS_FOXP3_AND_XBP1_TRANSDUCED_ACTIVATED_CD4_TCELL_DN	GSE40274_FOXP3_VS_FOXP3_AND_XBP1_TRANSDUCED_ACTIVATED_CD4_TCELL_DN		128	-0.400559	-1.50023	0	0.0858203	1	1246	tags=23%, list=12%, signal=26%
MORF_DEK	MORF_DEK		222	-0.381148	-1.50009	0	0.0854739	1	3079	tags=38%, list=30%, signal=53%
GAVISH_3CA_METAPROGRAM_ENDOTHELIAL_ENDO_7	GAVISH_3CA_METAPROGRAM_ENDOTHELIAL_ENDO_7		20	-0.573934	-1.49953	0.0552486	0.0855819	1	571	tags=40%, list=6%, signal=42%
GSE17974_IL4_AND_ANTI_IL12_VS_UNTREATED_24H_ACT_CD4_TCELL_DN	GSE17974_IL4_AND_ANTI_IL12_VS_UNTREATED_24H_ACT_CD4_TCELL_DN		85	-0.426456	-1.49871	0.00865801	0.0858698	1	1161	tags=36%, list=11%, signal=41%
GCM_RAD21	GCM_RAD21		32	-0.51082	-1.49833	0.0104167	0.0857013	1	2977	tags=53%, list=29%, signal=75%
GSE20727_CTRL_VS_ROS_INHIBITOR_TREATED_DC_DN	GSE20727_CTRL_VS_ROS_INHIBITOR_TREATED_DC_DN		147	-0.401053	-1.49677	0	0.0863596	1	1034	tags=23%, list=10%, signal=25%
GSE29614_CTRL_VS_TIV_FLU_VACCINE_PBMC_2007_DN	GSE29614_CTRL_VS_TIV_FLU_VACCINE_PBMC_2007_DN		88	-0.432004	-1.49646	0.00456621	0.0861656	1	1772	tags=45%, list=17%, signal=55%
GSE22886_NAIVE_BCELL_VS_DC_UP	GSE22886_NAIVE_BCELL_VS_DC_UP		120	-0.409396	-1.49579	0	0.0862689	1	755	tags=20%, list=7%, signal=21%
GSE7764_NKCELL_VS_SPLENOCYTE_DN	GSE7764_NKCELL_VS_SPLENOCYTE_DN		151	-0.390553	-1.49487	0	0.0865901	1	1582	tags=29%, list=15%, signal=34%
GSE18893_TCONV_VS_TREG_24H_TNF_STIM_UP	GSE18893_TCONV_VS_TREG_24H_TNF_STIM_UP		166	-0.387235	-1.49361	0	0.087044	1	2422	tags=40%, list=24%, signal=52%
HALLMARK_INTERFERON_ALPHA_RESPONSE	HALLMARK_INTERFERON_ALPHA_RESPONSE		55	-0.45718	-1.49282	0.025641	0.0870431	1	1245	tags=25%, list=12%, signal=29%
GSE24210_CTRL_VS_IL35_TREATED_TCONV_CD4_TCELL_UP	GSE24210_CTRL_VS_IL35_TREATED_TCONV_CD4_TCELL_UP		167	-0.390197	-1.49232	0	0.0869713	1	1096	tags=22%, list=11%, signal=24%
GSE20715_0H_VS_24H_OZONE_LUNG_UP	GSE20715_0H_VS_24H_OZONE_LUNG_UP		145	-0.392163	-1.4922	0	0.0866371	1	873	tags=21%, list=9%, signal=23%
GSE18791_UNSTIM_VS_NEWCATSLE_VIRUS_DC_18H_DN	GSE18791_UNSTIM_VS_NEWCATSLE_VIRUS_DC_18H_DN		89	-0.434579	-1.49186	0.00947867	0.0865258	1	1259	tags=31%, list=12%, signal=36%
MODULE_430	MODULE_430		45	-0.469807	-1.49102	0.0109091	0.086648	1	1654	tags=36%, list=16%, signal=42%
MODULE_238	MODULE_238		104	-0.406734	-1.49003	0.00680272	0.0870346	1	899	tags=25%, list=9%, signal=27%
MODULE_119	MODULE_119		85	-0.427613	-1.48948	0.005	0.0871181	1	919	tags=29%, list=9%, signal=32%
GSE26343_UNSTIM_VS_LPS_STIM_MACROPHAGE_DN	GSE26343_UNSTIM_VS_LPS_STIM_MACROPHAGE_DN		157	-0.396395	-1.48945	0	0.0867404	1	1114	tags=24%, list=11%, signal=26%
GSE3982_BCELL_VS_TH2_UP	GSE3982_BCELL_VS_TH2_UP		104	-0.406945	-1.48923	0	0.086476	1	600	tags=14%, list=6%, signal=15%
MODULE_301	MODULE_301		100	-0.408823	-1.489	0.00555556	0.0862555	1	899	tags=26%, list=9%, signal=28%
GSE10273_HIGH_IL7_VS_HIGH_IL7_AND_IRF4_IN_IRF4_8_NULL_PRE_BCELL_DN	GSE10273_HIGH_IL7_VS_HIGH_IL7_AND_IRF4_IN_IRF4_8_NULL_PRE_BCELL_DN		146	-0.388413	-1.48894	0	0.0858626	1	1193	tags=27%, list=12%, signal=30%
GSE32164_RESTING_DIFFERENTIATED_VS_CMYC_INHIBITED_MACROPHAGE_UP	GSE32164_RESTING_DIFFERENTIATED_VS_CMYC_INHIBITED_MACROPHAGE_UP		140	-0.394724	-1.4879	0	0.0863149	1	1123	tags=26%, list=11%, signal=28%
GSE1460_INTRATHYMIC_T_PROGENITOR_VS_NAIVE_CD4_TCELL_CORD_BLOOD_UP	GSE1460_INTRATHYMIC_T_PROGENITOR_VS_NAIVE_CD4_TCELL_CORD_BLOOD_UP		166	-0.388901	-1.48761	0	0.0860733	1	2351	tags=39%, list=23%, signal=50%
GCM_HBP1	GCM_HBP1		63	-0.446793	-1.48419	0.00938967	0.0882034	1	3050	tags=40%, list=30%, signal=56%
GSE32164_RESTING_DIFFERENTIATED_VS_ALTERNATIVELY_ACT_M2_MACROPHAGE_UP	GSE32164_RESTING_DIFFERENTIATED_VS_ALTERNATIVELY_ACT_M2_MACROPHAGE_UP		123	-0.403617	-1.48386	0	0.0880398	1	1503	tags=41%, list=15%, signal=48%
MODULE_252	MODULE_252		200	-0.380235	-1.47961	0	0.0912171	1	2601	tags=42%, list=25%, signal=55%
GSE22886_IGM_MEMORY_BCELL_VS_BM_PLASMA_CELL_UP	GSE22886_IGM_MEMORY_BCELL_VS_BM_PLASMA_CELL_UP		158	-0.385278	-1.47703	0.0075188	0.0929933	1	1584	tags=32%, list=16%, signal=37%
GSE20715_0H_VS_24H_OZONE_TLR4_KO_LUNG_UP	GSE20715_0H_VS_24H_OZONE_TLR4_KO_LUNG_UP		115	-0.395371	-1.47453	0.00649351	0.0943298	1	575	tags=22%, list=6%, signal=23%
GSE2706_UNSTIM_VS_2H_LPS_AND_R848_DC_UP	GSE2706_UNSTIM_VS_2H_LPS_AND_R848_DC_UP		123	-0.395323	-1.47374	0	0.0944797	1	1623	tags=23%, list=16%, signal=27%
MODULE_125	MODULE_125		42	-0.483837	-1.47359	0.0179856	0.0941869	1	2503	tags=62%, list=25%, signal=82%
GAVISH_3CA_MALIGNANT_METAPROGRAM_3_CELL_CYLCE_HMG_RICH	GAVISH_3CA_MALIGNANT_METAPROGRAM_3_CELL_CYLCE_HMG_RICH		35	-0.49129	-1.47261	0.0392857	0.0945536	1	2801	tags=54%, list=27%, signal=75%
MODULE_237	MODULE_237		44	-0.485092	-1.46949	0.029304	0.0965123	1	844	tags=23%, list=8%, signal=25%
MORF_CDC10	MORF_CDC10		133	-0.389764	-1.46874	0	0.0966434	1	3105	tags=43%, list=30%, signal=61%
GSE36888_UNTREATED_VS_IL2_TREATED_TCELL_2H_UP	GSE36888_UNTREATED_VS_IL2_TREATED_TCELL_2H_UP		138	-0.397066	-1.46233	0	0.101754	1	1472	tags=29%, list=14%, signal=33%
GSE20727_CTRL_VS_H2O2_TREATED_DC_DN	GSE20727_CTRL_VS_H2O2_TREATED_DC_DN		154	-0.384722	-1.46222	0	0.101397	1	1104	tags=22%, list=11%, signal=24%
GSE17580_UNINFECTED_VS_S_MANSONI_INF_TREG_UP	GSE17580_UNINFECTED_VS_S_MANSONI_INF_TREG_UP		149	-0.384201	-1.46208	0.0142857	0.101114	1	1340	tags=25%, list=13%, signal=28%
MORF_SMC1L1	MORF_SMC1L1		57	-0.456254	-1.45993	0.03125	0.102722	1	2852	tags=47%, list=28%, signal=65%
GSE11864_CSF1_VS_CSF1_IFNG_PAM3CYS_IN_MAC_DN	GSE11864_CSF1_VS_CSF1_IFNG_PAM3CYS_IN_MAC_DN		136	-0.386988	-1.45877	0	0.103295	1	1211	tags=17%, list=12%, signal=19%
GSE3982_MAST_CELL_VS_TH1_DN	GSE3982_MAST_CELL_VS_TH1_DN		145	-0.385988	-1.45823	0	0.103369	1	1829	tags=32%, list=18%, signal=38%
SCHERER_PBMC_APSV_WETVAX_AGE_18_32YO_5_TO_7DY_DN	SCHERER_PBMC_APSV_WETVAX_AGE_18_32YO_5_TO_7DY_DN		127	-0.389215	-1.45797	0	0.103168	1	553	tags=15%, list=5%, signal=16%
GSE37534_UNTREATED_VS_PIOGLITAZONE_TREATED_CD4_TCELL_PPARG1_AND_FOXP3_TRASDUCED_DN	GSE37534_UNTREATED_VS_PIOGLITAZONE_TREATED_CD4_TCELL_PPARG1_AND_FOXP3_TRASDUCED_DN		125	-0.395662	-1.45683	0	0.103807	1	999	tags=18%, list=10%, signal=20%
MORF_TERF1	MORF_TERF1		60	-0.441413	-1.45654	0.0215517	0.103542	1	3078	tags=45%, list=30%, signal=64%
GSE22919_RESTING_VS_IL2_IL12_IL15_STIM_NK_CELL_DN	GSE22919_RESTING_VS_IL2_IL12_IL15_STIM_NK_CELL_DN		165	-0.377503	-1.45303	0	0.106325	1	1833	tags=27%, list=18%, signal=32%
GSE2405_0H_VS_12H_A_PHAGOCYTOPHILUM_STIM_NEUTROPHIL_UP	GSE2405_0H_VS_12H_A_PHAGOCYTOPHILUM_STIM_NEUTROPHIL_UP		140	-0.379678	-1.45246	0.00719425	0.106335	1	895	tags=24%, list=9%, signal=26%
GSE13547_CTRL_VS_ANTI_IGM_STIM_BCELL_2H_UP	GSE13547_CTRL_VS_ANTI_IGM_STIM_BCELL_2H_UP		139	-0.388636	-1.45233	0	0.106011	1	1565	tags=44%, list=15%, signal=51%
GSE24634_TREG_VS_TCONV_POST_DAY10_IL4_CONVERSION_UP	GSE24634_TREG_VS_TCONV_POST_DAY10_IL4_CONVERSION_UP		163	-0.375259	-1.44951	0	0.108149	1	1837	tags=42%, list=18%, signal=50%
GSE11386_NAIVE_VS_MEMORY_BCELL_UP	GSE11386_NAIVE_VS_MEMORY_BCELL_UP		164	-0.382508	-1.44818	0	0.108969	1	1553	tags=34%, list=15%, signal=39%
GSE37532_WT_VS_PPARG_KO_LN_TCONV_DN	GSE37532_WT_VS_PPARG_KO_LN_TCONV_DN		144	-0.382668	-1.44814	0	0.108556	1	1543	tags=35%, list=15%, signal=41%
GNF2_PTPN6	GNF2_PTPN6		37	-0.482214	-1.44809	0.040678	0.108185	1	1554	tags=32%, list=15%, signal=38%
FULLER_PBMC_F_TULARENSIS_VACCINE_LVS_AGE_22_54YO_192HR_UP	FULLER_PBMC_F_TULARENSIS_VACCINE_LVS_AGE_22_54YO_192HR_UP		27	-0.521814	-1.44782	0.0404984	0.10798	1	1231	tags=41%, list=12%, signal=46%
MORF_BUB1B	MORF_BUB1B		62	-0.440573	-1.44764	0.0251046	0.107729	1	2466	tags=47%, list=24%, signal=61%
GSE17974_IL4_AND_ANTI_IL12_VS_UNTREATED_48H_ACT_CD4_TCELL_DN	GSE17974_IL4_AND_ANTI_IL12_VS_UNTREATED_48H_ACT_CD4_TCELL_DN		104	-0.398777	-1.44289	0.00552486	0.111797	1	626	tags=20%, list=6%, signal=21%
GSE22886_CD8_TCELL_VS_BCELL_NAIVE_DN	GSE22886_CD8_TCELL_VS_BCELL_NAIVE_DN		107	-0.399206	-1.44221	0.00505051	0.111974	1	1343	tags=33%, list=13%, signal=37%
MODULE_98	MODULE_98		316	-0.356931	-1.44027	0	0.113408	1	1862	tags=29%, list=18%, signal=35%
MODULE_146	MODULE_146		34	-0.493227	-1.43977	0.0622711	0.113331	1	1260	tags=53%, list=12%, signal=60%
GSE40274_CTRL_VS_FOXP3_TRANSDUCED_ACTIVATED_CD4_TCELL_UP	GSE40274_CTRL_VS_FOXP3_TRANSDUCED_ACTIVATED_CD4_TCELL_UP		154	-0.372472	-1.43972	0.00757576	0.112921	1	1924	tags=38%, list=19%, signal=46%
GSE10240_CTRL_VS_IL17_AND_IL22_STIM_PRIMARY_BRONCHIAL_EPITHELIAL_CELLS_UP	GSE10240_CTRL_VS_IL17_AND_IL22_STIM_PRIMARY_BRONCHIAL_EPITHELIAL_CELLS_UP		144	-0.383964	-1.43796	0.00632911	0.114199	1	1765	tags=33%, list=17%, signal=39%
GSE23502_WT_VS_HDC_KO_MYELOID_DERIVED_SUPPRESSOR_CELL_BM_UP	GSE23502_WT_VS_HDC_KO_MYELOID_DERIVED_SUPPRESSOR_CELL_BM_UP		151	-0.38265	-1.43777	0.0166667	0.113911	1	2018	tags=34%, list=20%, signal=41%
GSE36476_CTRL_VS_TSST_ACT_72H_MEMORY_CD4_TCELL_OLD_DN	GSE36476_CTRL_VS_TSST_ACT_72H_MEMORY_CD4_TCELL_OLD_DN		171	-0.369239	-1.4371	0	0.114191	1	1772	tags=37%, list=17%, signal=44%
GSE6875_TCONV_VS_TREG_UP	GSE6875_TCONV_VS_TREG_UP		124	-0.390405	-1.43692	0	0.113948	1	1072	tags=19%, list=11%, signal=20%
GSE23568_ID3_TRANSDUCED_VS_ID3_KO_CD8_TCELL_DN	GSE23568_ID3_TRANSDUCED_VS_ID3_KO_CD8_TCELL_DN		167	-0.379756	-1.43683	0	0.113586	1	1077	tags=21%, list=11%, signal=23%
HOFT_CD4_POSITIVE_ALPHA_BETA_MEMORY_T_CELL_BCG_VACCINE_AGE_18_45YO_ID_56D_TOP_100_DEG_AFTER_IN_VITRO_RE_STIMULATION_DN	HOFT_CD4_POSITIVE_ALPHA_BETA_MEMORY_T_CELL_BCG_VACCINE_AGE_18_45YO_ID_56D_TOP_100_DEG_AFTER_IN_VITRO_RE_STIMULATION_DN		27	-0.497858	-1.43403	0.0597484	0.115928	1	761	tags=19%, list=7%, signal=20%
GSE24634_TEFF_VS_TCONV_DAY10_IN_CULTURE_UP	GSE24634_TEFF_VS_TCONV_DAY10_IN_CULTURE_UP		154	-0.382335	-1.43286	0	0.116672	1	1821	tags=40%, list=18%, signal=47%
GSE13547_2H_VS_12_H_ANTI_IGM_STIM_BCELL_UP	GSE13547_2H_VS_12_H_ANTI_IGM_STIM_BCELL_UP		127	-0.392505	-1.43072	0.0123457	0.118512	1	1507	tags=47%, list=15%, signal=55%
FOURATI_BLOOD_TWINRIX_AGE_25_83YO_RESPONDERS_VS_POOR_RESPONDERS_0DY_UP	FOURATI_BLOOD_TWINRIX_AGE_25_83YO_RESPONDERS_VS_POOR_RESPONDERS_0DY_UP		335	-0.34964	-1.42664	0	0.122068	1	1256	tags=23%, list=12%, signal=25%
GAVISH_3CA_METAPROGRAM_B_CELLS_STRESS	GAVISH_3CA_METAPROGRAM_B_CELLS_STRESS		40	-0.461417	-1.4245	0.0387324	0.124119	1	1245	tags=48%, list=12%, signal=54%
GSE31082_DP_VS_CD8_SP_THYMOCYTE_UP	GSE31082_DP_VS_CD8_SP_THYMOCYTE_UP		165	-0.363241	-1.42004	0	0.128199	1	1804	tags=28%, list=18%, signal=33%
GSE33425_CD161_INT_VS_NEG_CD8_TCELL_DN	GSE33425_CD161_INT_VS_NEG_CD8_TCELL_DN		169	-0.362084	-1.41972	0	0.128049	1	418	tags=12%, list=4%, signal=13%
GSE5589_LPS_AND_IL10_VS_LPS_AND_IL6_STIM_MACROPHAGE_45MIN_DN	GSE5589_LPS_AND_IL10_VS_LPS_AND_IL6_STIM_MACROPHAGE_45MIN_DN		139	-0.374906	-1.41437	0	0.133318	1	1564	tags=30%, list=15%, signal=35%
GSE41867_DAY15_EFFECTOR_VS_DAY30_MEMORY_CD8_TCELL_LCMV_ARMSTRONG_DN	GSE41867_DAY15_EFFECTOR_VS_DAY30_MEMORY_CD8_TCELL_LCMV_ARMSTRONG_DN		110	-0.385477	-1.41388	0.0111732	0.133455	1	769	tags=11%, list=8%, signal=12%
GSE10239_NAIVE_VS_KLRG1INT_EFF_CD8_TCELL_DN	GSE10239_NAIVE_VS_KLRG1INT_EFF_CD8_TCELL_DN		152	-0.373236	-1.41372	0.00724638	0.133095	1	1638	tags=33%, list=16%, signal=39%
GSE2585_THYMIC_DC_VS_MTEC_DN	GSE2585_THYMIC_DC_VS_MTEC_DN		125	-0.376067	-1.41112	0	0.135541	1	944	tags=18%, list=9%, signal=19%
GSE40277_EOS_AND_LEF1_TRANSDUCED_VS_GATA1_AND_SATB1_TRANSDUCED_CD4_TCELL_DN	GSE40277_EOS_AND_LEF1_TRANSDUCED_VS_GATA1_AND_SATB1_TRANSDUCED_CD4_TCELL_DN		140	-0.385605	-1.41052	0.00671141	0.135729	1	2068	tags=39%, list=20%, signal=48%
GSE13411_PLASMA_CELL_VS_MEMORY_BCELL_DN	GSE13411_PLASMA_CELL_VS_MEMORY_BCELL_DN		158	-0.368163	-1.40863	0.00699301	0.137268	1	1258	tags=20%, list=12%, signal=22%
GSE32901_TH1_VS_TH17_NEG_CD4_TCELL_DN	GSE32901_TH1_VS_TH17_NEG_CD4_TCELL_DN		62	-0.434904	-1.40714	0.0244898	0.13868	1	1324	tags=34%, list=13%, signal=39%
MORF_DNMT1	MORF_DNMT1		105	-0.394012	-1.40682	0.00543478	0.138545	1	3239	tags=49%, list=32%, signal=70%
GSE17974_IL4_AND_ANTI_IL12_VS_UNTREATED_72H_ACT_CD4_TCELL_DN	GSE17974_IL4_AND_ANTI_IL12_VS_UNTREATED_72H_ACT_CD4_TCELL_DN		140	-0.377416	-1.40648	0	0.138512	1	1061	tags=26%, list=10%, signal=29%
MODULE_219	MODULE_219		21	-0.532571	-1.406	0.08	0.138515	1	2702	tags=43%, list=26%, signal=58%
ANDERSON_BLOOD_CN54GP140_ADJUVANTED_WITH_GLA_AF_AGE_18_45YO_6HR_UP	ANDERSON_BLOOD_CN54GP140_ADJUVANTED_WITH_GLA_AF_AGE_18_45YO_6HR_UP		26	-0.506131	-1.40401	0.0786164	0.14019	1	821	tags=15%, list=8%, signal=17%
GSE21360_TERTIARY_VS_QUATERNARY_MEMORY_CD8_TCELL_DN	GSE21360_TERTIARY_VS_QUATERNARY_MEMORY_CD8_TCELL_DN		113	-0.390913	-1.40365	0.00512821	0.140081	1	807	tags=24%, list=8%, signal=26%
GSE12845_NAIVE_VS_PRE_GC_TONSIL_BCELL_DN	GSE12845_NAIVE_VS_PRE_GC_TONSIL_BCELL_DN		171	-0.365801	-1.40155	0	0.142148	1	2466	tags=39%, list=24%, signal=50%
GNF2_KPNB1	GNF2_KPNB1		65	-0.417074	-1.40049	0.012931	0.142844	1	3577	tags=54%, list=35%, signal=82%
GSE22886_NAIVE_CD4_TCELL_VS_MEMORY_TCELL_DN	GSE22886_NAIVE_CD4_TCELL_VS_MEMORY_TCELL_DN		162	-0.36605	-1.39907	0	0.144035	1	1834	tags=26%, list=18%, signal=31%
GSE3982_NEUTROPHIL_VS_BCELL_DN	GSE3982_NEUTROPHIL_VS_BCELL_DN		156	-0.366651	-1.39652	0.0140845	0.146772	1	1672	tags=20%, list=16%, signal=23%
GSE3720_VD1_VS_VD2_GAMMADELTA_TCELL_WITH_LPS_STIM_DN	GSE3720_VD1_VS_VD2_GAMMADELTA_TCELL_WITH_LPS_STIM_DN		152	-0.369352	-1.39479	0	0.14841	1	1830	tags=34%, list=18%, signal=40%
GSE40274_CTRL_VS_EOS_TRANSDUCED_ACTIVATED_CD4_TCELL_UP	GSE40274_CTRL_VS_EOS_TRANSDUCED_ACTIVATED_CD4_TCELL_UP		138	-0.37774	-1.39288	0.00680272	0.150205	1	1488	tags=41%, list=15%, signal=47%
GSE23114_WT_VS_SLE2C1_MOUSE_PERITONEAL_CAVITY_B1A_BCELL_UP	GSE23114_WT_VS_SLE2C1_MOUSE_PERITONEAL_CAVITY_B1A_BCELL_UP		120	-0.381448	-1.38963	0.0172414	0.153561	1	2120	tags=33%, list=21%, signal=42%
GCM_PPP1CC	GCM_PPP1CC		46	-0.448744	-1.3896	0.0304183	0.153067	1	3787	tags=63%, list=37%, signal=100%
GSE24634_NAIVE_CD4_TCELL_VS_DAY7_IL4_CONV_TREG_DN	GSE24634_NAIVE_CD4_TCELL_VS_DAY7_IL4_CONV_TREG_DN		166	-0.35626	-1.38946	0	0.152668	1	1453	tags=27%, list=14%, signal=30%
MORF_FEN1	MORF_FEN1		58	-0.409796	-1.38919	0.0200803	0.152481	1	2946	tags=45%, list=29%, signal=63%
GSE21063_WT_VS_NFATC1_KO_8H_ANTI_IGM_STIM_BCELL_UP	GSE21063_WT_VS_NFATC1_KO_8H_ANTI_IGM_STIM_BCELL_UP		161	-0.359142	-1.38887	0.00699301	0.152275	1	1497	tags=37%, list=15%, signal=42%
GSE26030_TH1_VS_TH17_RESTIMULATED_DAY5_POST_POLARIZATION_UP	GSE26030_TH1_VS_TH17_RESTIMULATED_DAY5_POST_POLARIZATION_UP		132	-0.374996	-1.38858	0.00657895	0.152123	1	1114	tags=17%, list=11%, signal=18%
GSE16385_ROSIGLITAZONE_VS_UNTREATED_IFNG_TNF_STIM_MACROPHAGE_UP	GSE16385_ROSIGLITAZONE_VS_UNTREATED_IFNG_TNF_STIM_MACROPHAGE_UP		113	-0.384126	-1.38671	0.0274725	0.154164	1	887	tags=19%, list=9%, signal=21%
GAUCHER_PBMC_YF_VAX_STAMARIL_UNKNOWN_AGE_14DY_UP	GAUCHER_PBMC_YF_VAX_STAMARIL_UNKNOWN_AGE_14DY_UP		49	-0.431298	-1.38669	0.0371901	0.153661	1	1483	tags=35%, list=15%, signal=40%
GAVISH_3CA_MALIGNANT_METAPROGRAM_36_IG	GAVISH_3CA_MALIGNANT_METAPROGRAM_36_IG		21	-0.522913	-1.38664	0.0925373	0.153179	1	939	tags=38%, list=9%, signal=42%
HOWARD_NEUTROPHIL_INACT_MONOV_INFLUENZA_A_INDONESIA_05_2005_H5N1_AGE_18_49YO_3DY_UP	HOWARD_NEUTROPHIL_INACT_MONOV_INFLUENZA_A_INDONESIA_05_2005_H5N1_AGE_18_49YO_3DY_UP		66	-0.414062	-1.38485	0.0542986	0.154991	1	879	tags=32%, list=9%, signal=35%
GSE20715_0H_VS_48H_OZONE_LUNG_UP	GSE20715_0H_VS_48H_OZONE_LUNG_UP		142	-0.365627	-1.38464	0.0135135	0.154707	1	1219	tags=25%, list=12%, signal=28%
GSE2706_UNSTIM_VS_8H_R848_DC_DN	GSE2706_UNSTIM_VS_8H_R848_DC_DN		118	-0.37922	-1.38422	0	0.154657	1	1006	tags=31%, list=10%, signal=33%
GSE22886_NAIVE_BCELL_VS_BM_PLASMA_CELL_UP	GSE22886_NAIVE_BCELL_VS_BM_PLASMA_CELL_UP		150	-0.364574	-1.38315	0.0144928	0.15538	1	1559	tags=26%, list=15%, signal=30%
GSE24634_IL4_VS_CTRL_TREATED_NAIVE_CD4_TCELL_DAY10_UP	GSE24634_IL4_VS_CTRL_TREATED_NAIVE_CD4_TCELL_DAY10_UP		118	-0.375505	-1.38193	0	0.156476	1	1111	tags=29%, list=11%, signal=32%
GSE21546_SAP1A_KO_VS_SAP1A_KO_AND_ELK1_KO_DP_THYMOCYTES_DN	GSE21546_SAP1A_KO_VS_SAP1A_KO_AND_ELK1_KO_DP_THYMOCYTES_DN		147	-0.368854	-1.3818	0.0121951	0.156055	1	1703	tags=33%, list=17%, signal=39%
GNF2_INPP5D	GNF2_INPP5D		34	-0.470299	-1.38076	0.0551724	0.156868	1	2414	tags=47%, list=24%, signal=61%
GSE24972_WT_VS_IRF8_KO_SPLEEN_FOLLICULAR_BCELL_DN	GSE24972_WT_VS_IRF8_KO_SPLEEN_FOLLICULAR_BCELL_DN		144	-0.365903	-1.38004	0	0.157341	1	796	tags=18%, list=8%, signal=19%
GSE21927_SPLEEN_MONOCYTE_VS_GMCSF_GCSF_BONE_MARROW_DN	GSE21927_SPLEEN_MONOCYTE_VS_GMCSF_GCSF_BONE_MARROW_DN		130	-0.374392	-1.37769	0.0194805	0.159709	1	1147	tags=24%, list=11%, signal=27%
GAVISH_3CA_METAPROGRAM_EPITHELIAL_INTERFERON_MHC	GAVISH_3CA_METAPROGRAM_EPITHELIAL_INTERFERON_MHC		16	-0.571826	-1.37607	0.0810056	0.161256	1	492	tags=38%, list=5%, signal=39%
GSE14769_UNSTIM_VS_40MIN_LPS_BMDM_DN	GSE14769_UNSTIM_VS_40MIN_LPS_BMDM_DN		146	-0.363982	-1.37398	0.00757576	0.163652	1	1233	tags=27%, list=12%, signal=31%
GSE22886_CD8_VS_CD4_NAIVE_TCELL_UP	GSE22886_CD8_VS_CD4_NAIVE_TCELL_UP		157	-0.361172	-1.37396	0.0070922	0.163133	1	661	tags=9%, list=6%, signal=9%
GSE35543_IN_VITRO_ITREG_VS_CONVERTED_EX_ITREG_UP	GSE35543_IN_VITRO_ITREG_VS_CONVERTED_EX_ITREG_UP		151	-0.369774	-1.37245	0.0153846	0.16469	1	2091	tags=44%, list=20%, signal=54%
RB_P107_DN.V1_UP	RB_P107_DN.V1_UP		82	-0.39684	-1.3723	0.0204082	0.164321	1	2343	tags=55%, list=23%, signal=71%
GSE43863_DAY6_EFF_VS_DAY150_MEM_TH1_CD4_TCELL_DN	GSE43863_DAY6_EFF_VS_DAY150_MEM_TH1_CD4_TCELL_DN		152	-0.365661	-1.3723	0	0.16378	1	919	tags=22%, list=9%, signal=24%
GSE27241_CTRL_VS_DIGOXIN_TREATED_CD4_TCELL_IN_TH17_POLARIZING_CONDITIONS_UP	GSE27241_CTRL_VS_DIGOXIN_TREATED_CD4_TCELL_IN_TH17_POLARIZING_CONDITIONS_UP		121	-0.369332	-1.37097	0.0193548	0.165096	1	1263	tags=23%, list=12%, signal=26%
GSE33292_WT_VS_TCF1_KO_DN3_THYMOCYTE_DN	GSE33292_WT_VS_TCF1_KO_DN3_THYMOCYTE_DN		162	-0.356469	-1.36891	0	0.167259	1	1622	tags=33%, list=16%, signal=38%
GSE3982_MAST_CELL_VS_BCELL_DN	GSE3982_MAST_CELL_VS_BCELL_DN		136	-0.36261	-1.36859	0	0.167179	1	895	tags=24%, list=9%, signal=26%
GSE2826_WT_VS_XID_BCELL_UP	GSE2826_WT_VS_XID_BCELL_UP		147	-0.358096	-1.36809	0.0138889	0.167359	1	1509	tags=22%, list=15%, signal=25%
HOEK_NEUTROPHIL_2011_2012_TIV_ADULT_1DY_UP	HOEK_NEUTROPHIL_2011_2012_TIV_ADULT_1DY_UP		17	-0.545625	-1.36728	0.127907	0.167825	1	615	tags=35%, list=6%, signal=37%
GSE33425_CD8_ALPHAALPHA_VS_ALPHABETA_CD161_HIGH_TCELL_DN	GSE33425_CD8_ALPHAALPHA_VS_ALPHABETA_CD161_HIGH_TCELL_DN		150	-0.361987	-1.36618	0.00641026	0.168833	1	1804	tags=32%, list=18%, signal=38%
GSE24142_EARLY_THYMIC_PROGENITOR_VS_DN2_THYMOCYTE_DN	GSE24142_EARLY_THYMIC_PROGENITOR_VS_DN2_THYMOCYTE_DN		125	-0.375748	-1.36593	0.00666667	0.168703	1	806	tags=22%, list=8%, signal=23%
SCHERER_PBMC_APSV_WETVAX_AGE_18_40YO_JOINT_TO_VACCINIA_AND_YELLOW_FEVER_UP	SCHERER_PBMC_APSV_WETVAX_AGE_18_40YO_JOINT_TO_VACCINIA_AND_YELLOW_FEVER_UP		28	-0.480599	-1.36588	0.100313	0.168203	1	629	tags=21%, list=6%, signal=23%
GNF2_SMC1L1	GNF2_SMC1L1		26	-0.498253	-1.36503	0.0841121	0.168877	1	3991	tags=81%, list=39%, signal=132%
SCHERER_PBMC_YF_VAX_AGE_18_40YO_JOINT_TO_VACCINIA_AND_YELLOW_FEVER_UP	SCHERER_PBMC_YF_VAX_AGE_18_40YO_JOINT_TO_VACCINIA_AND_YELLOW_FEVER_UP		28	-0.480599	-1.36468	0.0947712	0.168824	1	629	tags=21%, list=6%, signal=23%
MODULE_289	MODULE_289		42	-0.443299	-1.36422	0.0646388	0.16892	1	1260	tags=40%, list=12%, signal=46%
GNF2_XRCC5	GNF2_XRCC5		62	-0.412491	-1.36381	0.0542636	0.168929	1	4298	tags=69%, list=42%, signal=119%
GSE5589_UNSTIM_VS_180MIN_LPS_STIM_MACROPHAGE_DN	GSE5589_UNSTIM_VS_180MIN_LPS_STIM_MACROPHAGE_DN		157	-0.353842	-1.36379	0.00925926	0.168435	1	1992	tags=32%, list=20%, signal=40%
FULLER_PBMC_F_TULARENSIS_VACCINE_LVS_AGE_22_54YO_18HR_UP	FULLER_PBMC_F_TULARENSIS_VACCINE_LVS_AGE_22_54YO_18HR_UP		40	-0.45994	-1.36332	0.0636704	0.168596	1	726	tags=30%, list=7%, signal=32%
GSE21670_TGFB_VS_TGFB_AND_IL6_TREATED_STAT3_KO_CD4_TCELL_DN	GSE21670_TGFB_VS_TGFB_AND_IL6_TREATED_STAT3_KO_CD4_TCELL_DN		159	-0.360063	-1.36298	0	0.168509	1	1879	tags=33%, list=18%, signal=40%
GSE16450_CTRL_VS_IFNA_6H_STIM_IMMATURE_NEURON_CELL_LINE_DN	GSE16450_CTRL_VS_IFNA_6H_STIM_IMMATURE_NEURON_CELL_LINE_DN		126	-0.3678	-1.36153	0.0201342	0.16995	1	960	tags=29%, list=9%, signal=32%
GSE29618_MONOCYTE_VS_PDC_DN	GSE29618_MONOCYTE_VS_PDC_DN		140	-0.365621	-1.361	0.0218978	0.170296	1	1250	tags=25%, list=12%, signal=28%
GSE7852_LN_VS_THYMUS_TCONV_DN	GSE7852_LN_VS_THYMUS_TCONV_DN		159	-0.355164	-1.36071	0	0.170152	1	1770	tags=33%, list=17%, signal=39%
GSE8515_IL1_VS_IL6_4H_STIM_MAC_UP	GSE8515_IL1_VS_IL6_4H_STIM_MAC_UP		134	-0.363844	-1.3607	0.0337838	0.169636	1	942	tags=23%, list=9%, signal=25%
GSE37532_VISCERAL_ADIPOSE_TISSUE_VS_LN_DERIVED_PPARG_KO_TCONV_CD4_TCELL_UP	GSE37532_VISCERAL_ADIPOSE_TISSUE_VS_LN_DERIVED_PPARG_KO_TCONV_CD4_TCELL_UP		148	-0.363632	-1.36047	0.0144928	0.169475	1	2528	tags=32%, list=25%, signal=42%
GSE36476_CTRL_VS_TSST_ACT_40H_MEMORY_CD4_TCELL_YOUNG_DN	GSE36476_CTRL_VS_TSST_ACT_40H_MEMORY_CD4_TCELL_YOUNG_DN		161	-0.356289	-1.36034	0.00714286	0.169121	1	1804	tags=40%, list=18%, signal=48%
GSE2585_THYMIC_MACROPHAGE_VS_MTEC_UP	GSE2585_THYMIC_MACROPHAGE_VS_MTEC_UP		121	-0.369703	-1.3602	0.0204082	0.168802	1	1493	tags=25%, list=15%, signal=29%
MODULE_198	MODULE_198		253	-0.344243	-1.35826	0.0240964	0.171098	1	1862	tags=29%, list=18%, signal=35%
GNF2_LYN	GNF2_LYN		21	-0.514379	-1.35767	0.0963173	0.171409	1	2032	tags=38%, list=20%, signal=47%
GSE20715_0H_VS_48H_OZONE_TLR4_KO_LUNG_UP	GSE20715_0H_VS_48H_OZONE_TLR4_KO_LUNG_UP		108	-0.377694	-1.35647	0.0179641	0.17254	1	906	tags=21%, list=9%, signal=23%
GSE18281_PERIMEDULLARY_CORTICAL_REGION_VS_WHOLE_CORTEX_THYMUS_UP	GSE18281_PERIMEDULLARY_CORTICAL_REGION_VS_WHOLE_CORTEX_THYMUS_UP		137	-0.358552	-1.35593	0.0208333	0.172733	1	1055	tags=21%, list=10%, signal=23%
GSE17721_CTRL_VS_PAM3CSK4_8H_BMDC_DN	GSE17721_CTRL_VS_PAM3CSK4_8H_BMDC_DN		130	-0.353852	-1.35531	0.0127389	0.172935	1	944	tags=18%, list=9%, signal=19%
MODULE_102	MODULE_102		15	-0.559066	-1.3537	0.0963542	0.174742	1	3046	tags=47%, list=30%, signal=66%
GSE22886_NAIVE_CD8_TCELL_VS_DC_UP	GSE22886_NAIVE_CD8_TCELL_VS_DC_UP		128	-0.366997	-1.35289	0.00729927	0.17544	1	1214	tags=20%, list=12%, signal=22%
GSE6875_WT_VS_FOXP3_KO_TREG_UP	GSE6875_WT_VS_FOXP3_KO_TREG_UP		158	-0.355836	-1.35273	0.0145985	0.175196	1	1861	tags=30%, list=18%, signal=37%
GSE2770_IL12_AND_TGFB_VS_IL4_TREATED_ACT_CD4_TCELL_6H_UP	GSE2770_IL12_AND_TGFB_VS_IL4_TREATED_ACT_CD4_TCELL_6H_UP		152	-0.358674	-1.35198	0.00714286	0.175656	1	2256	tags=34%, list=22%, signal=43%
GCM_SMARCC1	GCM_SMARCC1		28	-0.481827	-1.34991	0.0844156	0.178136	1	3607	tags=50%, list=35%, signal=77%
GSE43863_TFH_VS_LY6C_LOW_CXCR5NEG_EFFECTOR_CD4_TCELL_UP	GSE43863_TFH_VS_LY6C_LOW_CXCR5NEG_EFFECTOR_CD4_TCELL_UP		159	-0.349243	-1.34927	0.00757576	0.178658	1	540	tags=14%, list=5%, signal=15%
MORF_RFC4	MORF_RFC4		134	-0.354925	-1.34906	0.00775194	0.17844	1	2632	tags=34%, list=26%, signal=46%
GSE22886_NAIVE_CD4_TCELL_VS_DC_UP	GSE22886_NAIVE_CD4_TCELL_VS_DC_UP		132	-0.368217	-1.34763	0.0204082	0.180017	1	1233	tags=20%, list=12%, signal=23%
GSE22886_IGA_VS_IGM_MEMORY_BCELL_DN	GSE22886_IGA_VS_IGM_MEMORY_BCELL_DN		130	-0.365707	-1.34686	0.0127389	0.180657	1	814	tags=17%, list=8%, signal=18%
GSE557_WT_VS_I_AB_KO_DC_DN	GSE557_WT_VS_I_AB_KO_DC_DN		167	-0.354144	-1.34604	0	0.181285	1	2456	tags=35%, list=24%, signal=46%
MORF_BUB3	MORF_BUB3		241	-0.336552	-1.34544	0.0119048	0.181645	1	3207	tags=41%, list=31%, signal=58%
GSE21360_SECONDARY_VS_TERTIARY_MEMORY_CD8_TCELL_DN	GSE21360_SECONDARY_VS_TERTIARY_MEMORY_CD8_TCELL_DN		121	-0.371447	-1.3441	0.0117647	0.183128	1	1230	tags=26%, list=12%, signal=30%
MORF_PCNA	MORF_PCNA		68	-0.398271	-1.34407	0.0782609	0.182644	1	2885	tags=40%, list=28%, signal=55%
GCM_PFN1	GCM_PFN1		42	-0.4416	-1.34323	0.0520446	0.183136	1	2866	tags=40%, list=28%, signal=56%
GSE21927_SPLEEN_VS_BONE_MARROW_MONOCYTE_BALBC_DN	GSE21927_SPLEEN_VS_BONE_MARROW_MONOCYTE_BALBC_DN		122	-0.363945	-1.34297	0.0211268	0.182992	1	1229	tags=25%, list=12%, signal=29%
GSE21360_NAIVE_VS_SECONDARY_MEMORY_CD8_TCELL_UP	GSE21360_NAIVE_VS_SECONDARY_MEMORY_CD8_TCELL_UP		124	-0.362715	-1.34263	0.00581395	0.183042	1	739	tags=22%, list=7%, signal=23%
GSE32901_NAIVE_VS_TH17_NEG_CD4_TCELL_DN	GSE32901_NAIVE_VS_TH17_NEG_CD4_TCELL_DN		62	-0.409605	-1.34166	0.0643777	0.184016	1	1066	tags=37%, list=10%, signal=41%
GSE31082_DP_VS_CD4_SP_THYMOCYTE_UP	GSE31082_DP_VS_CD4_SP_THYMOCYTE_UP		158	-0.352184	-1.34039	0	0.185463	1	2680	tags=39%, list=26%, signal=52%
GSE12845_IGD_POS_BLOOD_VS_NAIVE_TONSIL_BCELL_DN	GSE12845_IGD_POS_BLOOD_VS_NAIVE_TONSIL_BCELL_DN		163	-0.349734	-1.33993	0.0165289	0.185688	1	1781	tags=25%, list=17%, signal=30%
GSE13547_CTRL_VS_ANTI_IGM_STIM_ZFX_KO_BCELL_2H_DN	GSE13547_CTRL_VS_ANTI_IGM_STIM_ZFX_KO_BCELL_2H_DN		125	-0.361331	-1.33815	0.0184049	0.187826	1	2142	tags=26%, list=21%, signal=32%
GSE5589_LPS_VS_LPS_AND_IL6_STIM_IL6_KO_MACROPHAGE_45MIN_UP	GSE5589_LPS_VS_LPS_AND_IL6_STIM_IL6_KO_MACROPHAGE_45MIN_UP		139	-0.354233	-1.33809	0.00649351	0.187374	1	1699	tags=32%, list=17%, signal=37%
GSE40274_FOXP3_VS_FOXP3_AND_PBX1_TRANSDUCED_ACTIVATED_CD4_TCELL_UP	GSE40274_FOXP3_VS_FOXP3_AND_PBX1_TRANSDUCED_ACTIVATED_CD4_TCELL_UP		143	-0.366381	-1.3379	0.0413793	0.187171	1	910	tags=22%, list=9%, signal=24%
GSE17186_MEMORY_VS_CD21LOW_TRANSITIONAL_BCELL_DN	GSE17186_MEMORY_VS_CD21LOW_TRANSITIONAL_BCELL_DN		152	-0.350643	-1.33732	0.0307692	0.187516	1	1390	tags=22%, list=14%, signal=25%
GSE26030_TH1_VS_TH17_DAY5_POST_POLARIZATION_UP	GSE26030_TH1_VS_TH17_DAY5_POST_POLARIZATION_UP		127	-0.368528	-1.33647	0.025974	0.188278	1	632	tags=15%, list=6%, signal=16%
GSE37301_CD4_TCELL_VS_RAG2_KO_NK_CELL_UP	GSE37301_CD4_TCELL_VS_RAG2_KO_NK_CELL_UP		92	-0.382273	-1.33032	0.0333333	0.197741	1	574	tags=18%, list=6%, signal=19%
GSE43863_TH1_VS_TFH_MEMORY_CD4_TCELL_DN	GSE43863_TH1_VS_TFH_MEMORY_CD4_TCELL_DN		156	-0.34351	-1.32986	0.0230769	0.197888	1	1547	tags=28%, list=15%, signal=33%
GSE22432_CDC_VS_COMMON_DC_PROGENITOR_UP	GSE22432_CDC_VS_COMMON_DC_PROGENITOR_UP		161	-0.350331	-1.32881	0.00740741	0.199092	1	1654	tags=28%, list=16%, signal=33%
GSE2128_C57BL6_VS_NOD_THYMOCYTE_MIMETOPE_NEGATIVE_SELECTION_DN	GSE2128_C57BL6_VS_NOD_THYMOCYTE_MIMETOPE_NEGATIVE_SELECTION_DN		141	-0.351681	-1.32607	0.0133333	0.203255	1	1263	tags=21%, list=12%, signal=24%
NAKAYA_PBMC_FLUARIX_FLUVIRIN_AGE_18_50YO_CORRELATED_WITH_HAI_28DY_RESPONSE_AT_7DY_NEGATIVE	NAKAYA_PBMC_FLUARIX_FLUVIRIN_AGE_18_50YO_CORRELATED_WITH_HAI_28DY_RESPONSE_AT_7DY_NEGATIVE		390	-0.326577	-1.32525	0	0.204044	1	1830	tags=23%, list=18%, signal=26%
GSE32164_ALTERNATIVELY_ACT_M2_VS_CMYC_INHIBITED_MACROPHAGE_UP	GSE32164_ALTERNATIVELY_ACT_M2_VS_CMYC_INHIBITED_MACROPHAGE_UP		149	-0.345348	-1.32472	0	0.204355	1	1123	tags=20%, list=11%, signal=22%
GSE17301_CTRL_VS_48H_ACD3_ACD28_IFNA2_STIM_CD8_TCELL_DN	GSE17301_CTRL_VS_48H_ACD3_ACD28_IFNA2_STIM_CD8_TCELL_DN		138	-0.345962	-1.32401	0.013245	0.20509	1	1505	tags=30%, list=15%, signal=34%
MODULE_451	MODULE_451		24	-0.488072	-1.32301	0.0990712	0.206129	1	2069	tags=54%, list=20%, signal=68%
GSE20715_0H_VS_6H_OZONE_TLR4_KO_LUNG_UP	GSE20715_0H_VS_6H_OZONE_TLR4_KO_LUNG_UP		107	-0.361573	-1.32272	0.0223464	0.206013	1	607	tags=15%, list=6%, signal=16%
GSE411_WT_VS_SOCS3_KO_MACROPHAGE_UP	GSE411_WT_VS_SOCS3_KO_MACROPHAGE_UP		159	-0.34904	-1.3219	0.0166667	0.206885	1	1505	tags=26%, list=15%, signal=31%
NAKAYA_PBMC_FLUARIX_FLUVIRIN_AGE_18_50YO_CORRELATED_WITH_HAI_28DY_RESPONSE_AT_3DY_NEGATIVE	NAKAYA_PBMC_FLUARIX_FLUVIRIN_AGE_18_50YO_CORRELATED_WITH_HAI_28DY_RESPONSE_AT_3DY_NEGATIVE		279	-0.328269	-1.32148	0	0.207118	1	1668	tags=20%, list=16%, signal=24%
GSE22432_PDC_VS_TGFB1_TREATEDCOMMON_DC_PROGENITOR_DN	GSE22432_PDC_VS_TGFB1_TREATEDCOMMON_DC_PROGENITOR_DN		158	-0.343764	-1.32071	0.00793651	0.20781	1	1576	tags=28%, list=15%, signal=33%
GSE24634_TEFF_VS_TCONV_DAY3_IN_CULTURE_UP	GSE24634_TEFF_VS_TCONV_DAY3_IN_CULTURE_UP		160	-0.342107	-1.31999	0.016129	0.208348	1	2074	tags=35%, list=20%, signal=43%
GSE37605_C57BL6_VS_NOD_FOXP3_IRES_GFP_TCONV_UP	GSE37605_C57BL6_VS_NOD_FOXP3_IRES_GFP_TCONV_UP		94	-0.377163	-1.31956	0.044335	0.208499	1	314	tags=13%, list=3%, signal=13%
GAVISH_3CA_METAPROGRAM_CD4_T_CELLS_NAIVE_2	GAVISH_3CA_METAPROGRAM_CD4_T_CELLS_NAIVE_2		32	-0.457532	-1.31928	0.103896	0.208365	1	1197	tags=34%, list=12%, signal=39%
GSE18893_TCONV_VS_TREG_24H_CULTURE_DN	GSE18893_TCONV_VS_TREG_24H_CULTURE_DN		143	-0.345915	-1.31833	0.0406504	0.209456	1	1197	tags=31%, list=12%, signal=35%
GSE3982_DC_VS_TH2_DN	GSE3982_DC_VS_TH2_DN		149	-0.350846	-1.31824	0.0275862	0.209064	1	1818	tags=32%, list=18%, signal=39%
GSE5503_MLN_DC_VS_SPLEEN_DC_ACTIVATED_ALLOGENIC_TCELL_DN	GSE5503_MLN_DC_VS_SPLEEN_DC_ACTIVATED_ALLOGENIC_TCELL_DN		159	-0.344264	-1.3181	0.0234375	0.208686	1	1701	tags=24%, list=17%, signal=28%
GSE42021_TCONV_PLN_VS_CD24LO_TCONV_THYMUS_UP	GSE42021_TCONV_PLN_VS_CD24LO_TCONV_THYMUS_UP		131	-0.356166	-1.31779	0.0283688	0.208678	1	1239	tags=18%, list=12%, signal=21%
MORF_HAT1	MORF_HAT1		146	-0.347325	-1.31761	0.0378788	0.208401	1	3766	tags=47%, list=37%, signal=73%
GSE6269_HEALTHY_VS_STAPH_AUREUS_INF_PBMC_UP	GSE6269_HEALTHY_VS_STAPH_AUREUS_INF_PBMC_UP		131	-0.354396	-1.31749	0.0268456	0.208085	1	2253	tags=34%, list=22%, signal=43%
GSE33425_CD161_HIGH_VS_NEG_CD8_TCELL_UP	GSE33425_CD161_HIGH_VS_NEG_CD8_TCELL_UP		147	-0.350364	-1.31703	0.035461	0.208363	1	1610	tags=27%, list=16%, signal=32%
GSE43863_LY6C_INT_CXCR5POS_VS_LY6C_LOW_CXCR5NEG_EFFECTOR_CD4_TCELL_UP	GSE43863_LY6C_INT_CXCR5POS_VS_LY6C_LOW_CXCR5NEG_EFFECTOR_CD4_TCELL_UP		146	-0.352705	-1.31618	0.0208333	0.209474	1	796	tags=17%, list=8%, signal=18%
GAVISH_3CA_METAPROGRAM_CD4_T_CELLS_NAIVE_1	GAVISH_3CA_METAPROGRAM_CD4_T_CELLS_NAIVE_1		37	-0.439384	-1.31615	0.083045	0.208979	1	814	tags=32%, list=8%, signal=35%
GSE43863_NAIVE_VS_MEMORY_LY6C_INT_CXCR5POS_CD4_TCELL_D150_LCMV_UP	GSE43863_NAIVE_VS_MEMORY_LY6C_INT_CXCR5POS_CD4_TCELL_D150_LCMV_UP		142	-0.350421	-1.3158	0.0194805	0.209094	1	1123	tags=26%, list=11%, signal=29%
GSE19401_UNSTIM_VS_PAM2CSK4_STIM_FOLLICULAR_DC_DN	GSE19401_UNSTIM_VS_PAM2CSK4_STIM_FOLLICULAR_DC_DN		148	-0.350123	-1.31385	0.0162602	0.211888	1	2597	tags=37%, list=25%, signal=49%
GSE7764_IL15_TREATED_VS_CTRL_NK_CELL_24H_DN	GSE7764_IL15_TREATED_VS_CTRL_NK_CELL_24H_DN		116	-0.360967	-1.31247	0.0608108	0.213673	1	1106	tags=25%, list=11%, signal=28%
HALLMARK_INTERFERON_GAMMA_RESPONSE	HALLMARK_INTERFERON_GAMMA_RESPONSE		128	-0.353742	-1.31144	0.0268456	0.214867	1	1251	tags=28%, list=12%, signal=32%
GSE32164_ALTERNATIVELY_ACT_M2_VS_CMYC_INHIBITED_MACROPHAGE_DN	GSE32164_ALTERNATIVELY_ACT_M2_VS_CMYC_INHIBITED_MACROPHAGE_DN		150	-0.360233	-1.31098	0.00757576	0.215053	1	1536	tags=33%, list=15%, signal=39%
GOLDRATH_NAIVE_VS_EFF_CD8_TCELL_DN	GOLDRATH_NAIVE_VS_EFF_CD8_TCELL_DN		154	-0.347527	-1.31072	0.0141844	0.214911	1	1503	tags=42%, list=15%, signal=48%
GSE29164_DAY3_VS_DAY7_UNTREATED_MELANOMA_UP	GSE29164_DAY3_VS_DAY7_UNTREATED_MELANOMA_UP		127	-0.356166	-1.31059	0.0473373	0.214561	1	816	tags=18%, list=8%, signal=19%
GSE30971_WBP7_HET_VS_KO_MACROPHAGE_DN	GSE30971_WBP7_HET_VS_KO_MACROPHAGE_DN		115	-0.361024	-1.31014	0.0314465	0.214823	1	991	tags=26%, list=10%, signal=29%
GSE27859_DC_VS_CD11C_INT_F480_HI_MACROPHAGE_UP	GSE27859_DC_VS_CD11C_INT_F480_HI_MACROPHAGE_UP		165	-0.339079	-1.3096	0	0.215211	1	2232	tags=28%, list=22%, signal=35%
GSE21670_STAT3_KO_VS_WT_CD4_TCELL_UP	GSE21670_STAT3_KO_VS_WT_CD4_TCELL_UP		115	-0.357755	-1.30886	0.0299401	0.21598	1	814	tags=21%, list=8%, signal=22%
GSE13547_2H_VS_12_H_ANTI_IGM_STIM_ZFX_KO_BCELL_DN	GSE13547_2H_VS_12_H_ANTI_IGM_STIM_ZFX_KO_BCELL_DN		135	-0.348017	-1.30825	0.0194805	0.21658	1	1507	tags=33%, list=15%, signal=38%
GSE39110_DAY3_VS_DAY6_POST_IMMUNIZATION_CD8_TCELL_WITH_IL2_TREATMENT_UP	GSE39110_DAY3_VS_DAY6_POST_IMMUNIZATION_CD8_TCELL_WITH_IL2_TREATMENT_UP		146	-0.346075	-1.30805	0.0367647	0.21639	1	1507	tags=32%, list=15%, signal=37%
MODULE_375	MODULE_375		31	-0.465685	-1.3078	0.11032	0.216257	1	1260	tags=45%, list=12%, signal=51%
MODULE_277	MODULE_277		47	-0.415561	-1.30708	0.0517928	0.216978	1	2740	tags=38%, list=27%, signal=52%
GSE3982_NEUTROPHIL_VS_TH2_DN	GSE3982_NEUTROPHIL_VS_TH2_DN		158	-0.340961	-1.30701	0.0263158	0.216514	1	1764	tags=27%, list=17%, signal=32%
GSE39556_CD8A_DC_VS_NK_CELL_DN	GSE39556_CD8A_DC_VS_NK_CELL_DN		140	-0.345154	-1.30486	0.0193548	0.219832	1	1485	tags=33%, list=15%, signal=38%
GSE6259_33D1_POS_DC_VS_CD8_TCELL_DN	GSE6259_33D1_POS_DC_VS_CD8_TCELL_DN		92	-0.365639	-1.30476	0.0304569	0.219415	1	923	tags=17%, list=9%, signal=19%
MODULE_320	MODULE_320		16	-0.526639	-1.30475	0.136499	0.218867	1	2494	tags=75%, list=24%, signal=99%
HALLMARK_MYC_TARGETS_V1	HALLMARK_MYC_TARGETS_V1		169	-0.343203	-1.30456	0.00793651	0.218625	1	3565	tags=43%, list=35%, signal=65%
GSE33162_HDAC3_KO_VS_HDAC3_KO_MACROPHAGE_DN	GSE33162_HDAC3_KO_VS_HDAC3_KO_MACROPHAGE_DN		147	-0.338437	-1.30247	0.016129	0.221725	1	1507	tags=31%, list=15%, signal=35%
GSE2770_UNTREATED_VS_IL4_TREATED_ACT_CD4_TCELL_6H_DN	GSE2770_UNTREATED_VS_IL4_TREATED_ACT_CD4_TCELL_6H_DN		168	-0.336339	-1.30178	0.0342466	0.222313	1	1953	tags=30%, list=19%, signal=36%
GSE13485_CTRL_VS_DAY7_YF17D_VACCINE_PBMC_DN	GSE13485_CTRL_VS_DAY7_YF17D_VACCINE_PBMC_DN		120	-0.354778	-1.3017	0.034965	0.221876	1	1301	tags=28%, list=13%, signal=32%
GNF2_CD53	GNF2_CD53		47	-0.412791	-1.30139	0.0879121	0.221879	1	1688	tags=34%, list=17%, signal=41%
MODULE_86	MODULE_86		41	-0.424886	-1.2997	0.0824373	0.224316	1	1978	tags=29%, list=19%, signal=36%
GSE3982_NKCELL_VS_TH1_DN	GSE3982_NKCELL_VS_TH1_DN		148	-0.34368	-1.2997	0.0070922	0.223765	1	1815	tags=26%, list=18%, signal=32%
GSE46242_CTRL_VS_EGR2_DELETED_ANERGIC_TH1_CD4_TCELL_UP	GSE46242_CTRL_VS_EGR2_DELETED_ANERGIC_TH1_CD4_TCELL_UP		134	-0.34776	-1.29942	0.0222222	0.223681	1	1027	tags=22%, list=10%, signal=24%
GSE28726_ACT_CD4_TCELL_VS_ACT_VA24NEG_NKTCELL_DN	GSE28726_ACT_CD4_TCELL_VS_ACT_VA24NEG_NKTCELL_DN		157	-0.34089	-1.2991	0.0155039	0.223743	1	1694	tags=29%, list=17%, signal=34%
GSE15735_CTRL_VS_HDAC_INHIBITOR_TREATED_CD4_TCELL_2H_UP	GSE15735_CTRL_VS_HDAC_INHIBITOR_TREATED_CD4_TCELL_2H_UP		159	-0.339472	-1.29806	0.0225564	0.225145	1	981	tags=22%, list=10%, signal=24%
GSE21670_IL6_VS_TGFB_AND_IL6_TREATED_CD4_TCELL_UP	GSE21670_IL6_VS_TGFB_AND_IL6_TREATED_CD4_TCELL_UP		114	-0.360623	-1.29767	0.0511364	0.225245	1	1161	tags=20%, list=11%, signal=23%
GSE1460_INTRATHYMIC_T_PROGENITOR_VS_THYMIC_STROMAL_CELL_UP	GSE1460_INTRATHYMIC_T_PROGENITOR_VS_THYMIC_STROMAL_CELL_UP		145	-0.343155	-1.29655	0.0392157	0.226735	1	1893	tags=30%, list=19%, signal=37%
GSE24671_BAKIMULC_VS_SENDAI_VIRUS_INFECTED_MOUSE_SPLENOCYTES_UP	GSE24671_BAKIMULC_VS_SENDAI_VIRUS_INFECTED_MOUSE_SPLENOCYTES_UP		150	-0.340542	-1.29652	0.00735294	0.22623	1	1356	tags=29%, list=13%, signal=33%
GSE6269_FLU_VS_STAPH_AUREUS_INF_PBMC_UP	GSE6269_FLU_VS_STAPH_AUREUS_INF_PBMC_UP		147	-0.347649	-1.29418	0.0476191	0.230122	1	1540	tags=21%, list=15%, signal=24%
GSE2706_UNSTIM_VS_8H_LPS_AND_R848_DC_DN	GSE2706_UNSTIM_VS_8H_LPS_AND_R848_DC_DN		120	-0.346295	-1.29405	0.0301205	0.229809	1	1288	tags=28%, list=13%, signal=32%
MORF_RPA1	MORF_RPA1		56	-0.39343	-1.29325	0.0944206	0.23069	1	2852	tags=41%, list=28%, signal=57%
MODULE_46	MODULE_46		165	-0.345002	-1.29325	0.00793651	0.230133	1	734	tags=25%, list=7%, signal=26%
GSE37533_PPARG2_FOXP3_VS_FOXP3_TRANSDUCED_CD4_TCELL_DN	GSE37533_PPARG2_FOXP3_VS_FOXP3_TRANSDUCED_CD4_TCELL_DN		124	-0.354658	-1.29319	0.0375	0.229704	1	846	tags=19%, list=8%, signal=20%
GSE18791_CTRL_VS_NEWCASTLE_VIRUS_DC_10H_DN	GSE18791_CTRL_VS_NEWCASTLE_VIRUS_DC_10H_DN		130	-0.349411	-1.29316	0.0373134	0.2292	1	1015	tags=20%, list=10%, signal=22%
GSE25890_CTRL_VS_IL33_IL7_TREATED_NUOCYTES_UP	GSE25890_CTRL_VS_IL33_IL7_TREATED_NUOCYTES_UP		129	-0.356028	-1.29288	0	0.229134	1	896	tags=16%, list=9%, signal=17%
GSE22601_DOUBLE_POSITIVE_VS_CD8_SINGLE_POSITIVE_THYMOCYTE_DN	GSE22601_DOUBLE_POSITIVE_VS_CD8_SINGLE_POSITIVE_THYMOCYTE_DN		163	-0.334748	-1.29282	0.0396825	0.228682	1	1116	tags=19%, list=11%, signal=21%
MODULE_177	MODULE_177		82	-0.369964	-1.2912	0.0628019	0.230848	1	1832	tags=37%, list=18%, signal=44%
GSE19941_UNSTIM_VS_LPS_STIM_IL10_KO_NFKBP50_KO_MACROPHAGE_UP	GSE19941_UNSTIM_VS_LPS_STIM_IL10_KO_NFKBP50_KO_MACROPHAGE_UP		155	-0.3432	-1.29051	0.0238095	0.23148	1	1161	tags=27%, list=11%, signal=30%
KRAS.KIDNEY_UP.V1_DN	KRAS.KIDNEY_UP.V1_DN		32	-0.447627	-1.29048	0.128814	0.230955	1	1017	tags=34%, list=10%, signal=38%
GSE24142_EARLY_THYMIC_PROGENITOR_VS_DN3_THYMOCYTE_ADULT_DN	GSE24142_EARLY_THYMIC_PROGENITOR_VS_DN3_THYMOCYTE_ADULT_DN		134	-0.344774	-1.28988	0.0230769	0.23152	1	806	tags=17%, list=8%, signal=18%
GAVISH_3CA_METAPROGRAM_FIBROBLASTS_CAF_2	GAVISH_3CA_METAPROGRAM_FIBROBLASTS_CAF_2		15	-0.529854	-1.2887	0.174731	0.233111	1	419	tags=27%, list=4%, signal=28%
MODULE_75	MODULE_75		175	-0.338372	-1.2882	0.00854701	0.233325	1	734	tags=26%, list=7%, signal=27%
GSE3994_WT_VS_PAC1_KO_ACTIVATED_MAST_CELL_DN	GSE3994_WT_VS_PAC1_KO_ACTIVATED_MAST_CELL_DN		153	-0.340195	-1.2881	0.0217391	0.232942	1	717	tags=15%, list=7%, signal=16%
HOWARD_DENDRITIC_CELL_INACT_MONOV_INFLUENZA_A_INDONESIA_05_2005_H5N1_AGE_18_49YO_1DY_UP	HOWARD_DENDRITIC_CELL_INACT_MONOV_INFLUENZA_A_INDONESIA_05_2005_H5N1_AGE_18_49YO_1DY_UP		71	-0.381173	-1.28807	0.0658436	0.232433	1	883	tags=32%, list=9%, signal=35%
GSE24026_PD1_LIGATION_VS_CTRL_IN_ACT_TCELL_LINE_UP	GSE24026_PD1_LIGATION_VS_CTRL_IN_ACT_TCELL_LINE_UP		127	-0.344337	-1.28759	0.0264901	0.23288	1	734	tags=16%, list=7%, signal=17%
GCM_PSME1	GCM_PSME1		69	-0.37572	-1.28632	0.061674	0.234797	1	4154	tags=57%, list=41%, signal=95%
MORF_PPP2CA	MORF_PPP2CA		113	-0.35559	-1.28573	0.0213904	0.235485	1	3079	tags=37%, list=30%, signal=53%
GSE40274_CTRL_VS_EOS_TRANSDUCED_ACTIVATED_CD4_TCELL_DN	GSE40274_CTRL_VS_EOS_TRANSDUCED_ACTIVATED_CD4_TCELL_DN		104	-0.360706	-1.28523	0.056701	0.235873	1	576	tags=19%, list=6%, signal=20%
GSE28726_NAIVE_VS_ACTIVATED_VA24NEG_NKTCELL_DN	GSE28726_NAIVE_VS_ACTIVATED_VA24NEG_NKTCELL_DN		108	-0.353236	-1.28506	0.04	0.235724	1	919	tags=23%, list=9%, signal=25%
KAECH_NAIVE_VS_DAY8_EFF_CD8_TCELL_DN	KAECH_NAIVE_VS_DAY8_EFF_CD8_TCELL_DN		159	-0.339125	-1.28388	0.0183486	0.237463	1	1463	tags=33%, list=14%, signal=38%
GSE9946_IMMATURE_VS_PROSTAGLANDINE2_TREATED_MATURE_DC_UP	GSE9946_IMMATURE_VS_PROSTAGLANDINE2_TREATED_MATURE_DC_UP		82	-0.365299	-1.2838	0.0680628	0.237148	1	1077	tags=21%, list=11%, signal=23%
GSE37301_HEMATOPOIETIC_STEM_CELL_VS_RAG2_KO_NK_CELL_DN	GSE37301_HEMATOPOIETIC_STEM_CELL_VS_RAG2_KO_NK_CELL_DN		132	-0.341728	-1.28281	0.0208333	0.238543	1	882	tags=26%, list=9%, signal=28%
GSE24210_RESTING_TREG_VS_TCONV_UP	GSE24210_RESTING_TREG_VS_TCONV_UP		163	-0.334674	-1.28141	0.0148148	0.240763	1	1074	tags=21%, list=11%, signal=23%
GSE25088_CTRL_VS_IL4_STIM_MACROPHAGE_UP	GSE25088_CTRL_VS_IL4_STIM_MACROPHAGE_UP		123	-0.343355	-1.28131	0.03125	0.240406	1	864	tags=24%, list=8%, signal=25%
GSE37533_PPARG1_FOXP3_VS_FOXP3_TRANSDUCED_CD4_TCELL_DN	GSE37533_PPARG1_FOXP3_VS_FOXP3_TRANSDUCED_CD4_TCELL_DN		124	-0.344896	-1.28038	0.0650888	0.241708	1	846	tags=18%, list=8%, signal=19%
E2F1_UP.V1_UP	E2F1_UP.V1_UP		156	-0.336261	-1.28014	0.030303	0.241637	1	1768	tags=29%, list=17%, signal=35%
GSE27786_BCELL_VS_NKTCELL_UP	GSE27786_BCELL_VS_NKTCELL_UP		158	-0.341218	-1.27876	0.0384615	0.243984	1	2016	tags=30%, list=20%, signal=37%
GSE33424_CD161_INT_VS_NEG_CD8_TCELL_UP	GSE33424_CD161_INT_VS_NEG_CD8_TCELL_UP		149	-0.336296	-1.2781	0.023622	0.244758	1	1246	tags=23%, list=12%, signal=26%
GCM_DDX5	GCM_DDX5		55	-0.391272	-1.27732	0.0881226	0.245672	1	3524	tags=53%, list=35%, signal=80%
MORF_SNRP70	MORF_SNRP70		57	-0.396521	-1.27728	0.0871369	0.245182	1	3136	tags=42%, list=31%, signal=60%
VAN_DEN_BIGGELAAR_PBMC_PREVNAR_9MO_INFANT_STIMULATED_VS_UNSTIMULATED_8MO_UP	VAN_DEN_BIGGELAAR_PBMC_PREVNAR_9MO_INFANT_STIMULATED_VS_UNSTIMULATED_8MO_UP		43	-0.420274	-1.2761	0.0965251	0.246918	1	1413	tags=63%, list=14%, signal=73%
GSE7764_IL15_TREATED_VS_CTRL_NK_CELL_24H_UP	GSE7764_IL15_TREATED_VS_CTRL_NK_CELL_24H_UP		171	-0.333976	-1.27554	0.00917431	0.247534	1	2837	tags=45%, list=28%, signal=61%
GSE30971_WBP7_HET_VS_KO_MACROPHAGE_2H_LPS_STIM_DN	GSE30971_WBP7_HET_VS_KO_MACROPHAGE_2H_LPS_STIM_DN		124	-0.352269	-1.27542	0.0473373	0.247229	1	1245	tags=29%, list=12%, signal=33%
GSE18281_PERIMEDULLARY_CORTICAL_REGION_VS_WHOLE_CORTEX_THYMUS_DN	GSE18281_PERIMEDULLARY_CORTICAL_REGION_VS_WHOLE_CORTEX_THYMUS_DN		87	-0.364837	-1.27531	0.039604	0.24688	1	651	tags=14%, list=6%, signal=15%
MORF_PRKDC	MORF_PRKDC		168	-0.335387	-1.27456	0.0275229	0.247905	1	3207	tags=42%, list=31%, signal=61%
GSE24671_CTRL_VS_BAKIMULC_INFECTED_MOUSE_SPLENOCYTES_UP	GSE24671_CTRL_VS_BAKIMULC_INFECTED_MOUSE_SPLENOCYTES_UP		166	-0.332459	-1.27451	0.0444444	0.247473	1	1402	tags=21%, list=14%, signal=24%
GAVISH_3CA_METAPROGRAM_B_CELLS_RESPIRATION	GAVISH_3CA_METAPROGRAM_B_CELLS_RESPIRATION		34	-0.425617	-1.2745	0.144695	0.246938	1	302	tags=9%, list=3%, signal=9%
GSE15330_WT_VS_IKAROS_KO_HSC_DN	GSE15330_WT_VS_IKAROS_KO_HSC_DN		156	-0.330534	-1.27393	0.0305344	0.247478	1	1276	tags=19%, list=13%, signal=22%
GSE9006_1MONTH_VS_4MONTH_POST_TYPE_1_DIABETES_DX_PBMC_DN	GSE9006_1MONTH_VS_4MONTH_POST_TYPE_1_DIABETES_DX_PBMC_DN		94	-0.356333	-1.27378	0.0421053	0.247217	1	799	tags=16%, list=8%, signal=17%
GSE21774_CD62L_POS_CD56_DIM_VS_CD62L_NEG_CD56_DIM_NK_CELL_UP	GSE21774_CD62L_POS_CD56_DIM_VS_CD62L_NEG_CD56_DIM_NK_CELL_UP		131	-0.351902	-1.27316	0.0486111	0.247891	1	792	tags=23%, list=8%, signal=25%
MORF_MSH2	MORF_MSH2		59	-0.393756	-1.27243	0.0766283	0.248757	1	3317	tags=46%, list=32%, signal=67%
GSE37533_PPARG1_FOXP3_VS_PPARG2_FOXP3_TRANSDUCED_CD4_TCELL_DN	GSE37533_PPARG1_FOXP3_VS_PPARG2_FOXP3_TRANSDUCED_CD4_TCELL_DN		173	-0.328505	-1.27153	0.00763359	0.249937	1	1197	tags=17%, list=12%, signal=19%
SCHERER_PBMC_YF_VAX_OR_APSV_WETVAX_AGE_18_40YO_JOINT_TO_VACCINIA_AND_YELLOW_FEVER_DN	SCHERER_PBMC_YF_VAX_OR_APSV_WETVAX_AGE_18_40YO_JOINT_TO_VACCINIA_AND_YELLOW_FEVER_DN		19	-0.489872	-1.2707	0.178125	0.251023	1	923	tags=21%, list=9%, signal=23%
MODULE_197	MODULE_197		125	-0.337519	-1.27045	0.0284091	0.251017	1	1494	tags=30%, list=15%, signal=34%
BRCA1_DN.V1_UP	BRCA1_DN.V1_UP		38	-0.42725	-1.2695	0.120968	0.252356	1	677	tags=32%, list=7%, signal=34%
GSE21033_CTRL_VS_POLYIC_STIM_DC_12H_UP	GSE21033_CTRL_VS_POLYIC_STIM_DC_12H_UP		120	-0.339768	-1.26849	0.0253165	0.253864	1	813	tags=18%, list=8%, signal=19%
GSE23505_UNTREATED_VS_4DAY_IL6_IL1_IL23_TREATED_CD4_TCELL_DN	GSE23505_UNTREATED_VS_4DAY_IL6_IL1_IL23_TREATED_CD4_TCELL_DN		145	-0.33467	-1.26693	0.023622	0.256578	1	1243	tags=27%, list=12%, signal=30%
GSE1460_DP_THYMOCYTE_VS_NAIVE_CD4_TCELL_ADULT_BLOOD_UP	GSE1460_DP_THYMOCYTE_VS_NAIVE_CD4_TCELL_ADULT_BLOOD_UP		154	-0.331201	-1.26677	0	0.25628	1	1737	tags=29%, list=17%, signal=34%
GSE40274_CTRL_VS_FOXP3_TRANSDUCED_ACTIVATED_CD4_TCELL_DN	GSE40274_CTRL_VS_FOXP3_TRANSDUCED_ACTIVATED_CD4_TCELL_DN		160	-0.33181	-1.26611	0.026087	0.257012	1	857	tags=18%, list=8%, signal=19%
MODULE_253	MODULE_253		17	-0.515196	-1.26593	0.164773	0.256788	1	1480	tags=53%, list=14%, signal=62%
GSE9650_EXHAUSTED_VS_MEMORY_CD8_TCELL_UP	GSE9650_EXHAUSTED_VS_MEMORY_CD8_TCELL_UP		122	-0.339044	-1.2659	0.0426829	0.256272	1	891	tags=22%, list=9%, signal=24%
FULLER_PBMC_F_TULARENSIS_VACCINE_LVS_AGE_22_54YO_48HR_UP	FULLER_PBMC_F_TULARENSIS_VACCINE_LVS_AGE_22_54YO_48HR_UP		41	-0.408606	-1.26478	0.0926641	0.258063	1	1251	tags=37%, list=12%, signal=42%
GSE22886_NAIVE_VS_IGM_MEMORY_BCELL_DN	GSE22886_NAIVE_VS_IGM_MEMORY_BCELL_DN		150	-0.334323	-1.26418	0.0211268	0.258773	1	1041	tags=20%, list=10%, signal=22%
GSE22432_UNTREATED_VS_TGFB1_TREATED_COMMON_DC_PROGENITOR_DN	GSE22432_UNTREATED_VS_TGFB1_TREATED_COMMON_DC_PROGENITOR_DN		158	-0.325068	-1.26288	0.0330578	0.260936	1	1654	tags=24%, list=16%, signal=28%
GSE25085_FETAL_LIVER_VS_ADULT_BM_SP4_THYMIC_IMPLANT_UP	GSE25085_FETAL_LIVER_VS_ADULT_BM_SP4_THYMIC_IMPLANT_UP		167	-0.33272	-1.26271	0.0390625	0.260695	1	1787	tags=26%, list=18%, signal=31%
GSE9988_LPS_VS_LOW_LPS_MONOCYTE_UP	GSE9988_LPS_VS_LOW_LPS_MONOCYTE_UP		67	-0.379516	-1.26211	0.0850202	0.261409	1	1386	tags=31%, list=14%, signal=36%
GCM_AIP	GCM_AIP		31	-0.439622	-1.26113	0.159091	0.2629	1	2976	tags=48%, list=29%, signal=68%
GSE2706_UNSTIM_VS_8H_LPS_DC_DN	GSE2706_UNSTIM_VS_8H_LPS_DC_DN		119	-0.343176	-1.26066	0.032967	0.263325	1	1063	tags=20%, list=10%, signal=22%
GSE19198_CTRL_VS_IL21_TREATED_TCELL_6H_DN	GSE19198_CTRL_VS_IL21_TREATED_TCELL_6H_DN		139	-0.334297	-1.25999	0.0193548	0.264017	1	701	tags=16%, list=7%, signal=17%
NAKAYA_PBMC_FLUARIX_FLUVIRIN_AGE_18_50YO_CORRELATED_WITH_HAI_28DY_RESPONSE_AT_7DY_POSITIVE	NAKAYA_PBMC_FLUARIX_FLUVIRIN_AGE_18_50YO_CORRELATED_WITH_HAI_28DY_RESPONSE_AT_7DY_POSITIVE		114	-0.347311	-1.25973	0.0573248	0.264065	1	1285	tags=21%, list=13%, signal=24%
GSE45382_UNTREATED_VS_TGFB_TREATED_MACROPHAGES_UP	GSE45382_UNTREATED_VS_TGFB_TREATED_MACROPHAGES_UP		156	-0.336152	-1.25907	0.032	0.264905	1	1181	tags=22%, list=12%, signal=24%
GSE42021_CD24HI_VS_CD24LOW_TREG_THYMUS_DN	GSE42021_CD24HI_VS_CD24LOW_TREG_THYMUS_DN		102	-0.344668	-1.25886	0.0594595	0.264816	1	1027	tags=24%, list=10%, signal=26%
BCAT_GDS748_DN	BCAT_GDS748_DN		33	-0.430015	-1.25835	0.158065	0.265256	1	1221	tags=24%, list=12%, signal=27%
GSE8868_SPLEEN_VS_INTESTINE_CD11B_POS_CD11C_NEG_DC_DN	GSE8868_SPLEEN_VS_INTESTINE_CD11B_POS_CD11C_NEG_DC_DN		143	-0.33421	-1.25731	0.0769231	0.267071	1	1245	tags=27%, list=12%, signal=31%
GSE8678_IL7R_LOW_VS_HIGH_EFF_CD8_TCELL_DN	GSE8678_IL7R_LOW_VS_HIGH_EFF_CD8_TCELL_DN		150	-0.328427	-1.25642	0.0241935	0.268395	1	576	tags=13%, list=6%, signal=14%
GSE14308_TH2_VS_NATURAL_TREG_DN	GSE14308_TH2_VS_NATURAL_TREG_DN		141	-0.329949	-1.25631	0.0649351	0.268075	1	520	tags=10%, list=5%, signal=10%
GSE3982_BCELL_VS_BASOPHIL_UP	GSE3982_BCELL_VS_BASOPHIL_UP		135	-0.339678	-1.25617	0.0444444	0.267817	1	1517	tags=20%, list=15%, signal=23%
GSE5542_UNTREATED_VS_IFNG_TREATED_EPITHELIAL_CELLS_6H_UP	GSE5542_UNTREATED_VS_IFNG_TREATED_EPITHELIAL_CELLS_6H_UP		124	-0.343488	-1.2552	0.06	0.269365	1	1451	tags=27%, list=14%, signal=32%
MORF_HDAC2	MORF_HDAC2		249	-0.30664	-1.25425	0	0.270941	1	3539	tags=43%, list=35%, signal=65%
GSE3565_CTRL_VS_LPS_INJECTED_SPLENOCYTES_DN	GSE3565_CTRL_VS_LPS_INJECTED_SPLENOCYTES_DN		136	-0.336195	-1.25391	0.0443038	0.271166	1	576	tags=16%, list=6%, signal=17%
GSE1460_DP_VS_CD4_THYMOCYTE_DN	GSE1460_DP_VS_CD4_THYMOCYTE_DN		128	-0.337623	-1.25388	0.0559006	0.270691	1	826	tags=19%, list=8%, signal=20%
MORF_SART1	MORF_SART1		47	-0.392691	-1.25293	0.119048	0.272164	1	3078	tags=38%, list=30%, signal=55%
GSE18804_SPLEEN_MACROPHAGE_VS_TUMORAL_MACROPHAGE_UP	GSE18804_SPLEEN_MACROPHAGE_VS_TUMORAL_MACROPHAGE_UP		122	-0.340727	-1.25236	0.0573248	0.272856	1	1203	tags=19%, list=12%, signal=21%
GSE4590_SMALL_VS_LARGE_PRE_BCELL_UP	GSE4590_SMALL_VS_LARGE_PRE_BCELL_UP		116	-0.338518	-1.25211	0.0614525	0.272886	1	894	tags=24%, list=9%, signal=26%
GNF2_MLH1	GNF2_MLH1		35	-0.432708	-1.25168	0.129252	0.273289	1	3270	tags=57%, list=32%, signal=84%
GSE15330_WT_VS_IKAROS_KO_LYMPHOID_MULTIPOTENT_PROGENITOR_UP	GSE15330_WT_VS_IKAROS_KO_LYMPHOID_MULTIPOTENT_PROGENITOR_UP		163	-0.322749	-1.25044	0.0342466	0.275471	1	2049	tags=30%, list=20%, signal=37%
GCM_MSN	GCM_MSN		21	-0.467895	-1.24947	0.1875	0.277134	1	3136	tags=48%, list=31%, signal=69%
GNF2_CBFB	GNF2_CBFB		25	-0.46542	-1.2481	0.14658	0.279655	1	2858	tags=52%, list=28%, signal=72%
GSE2826_WT_VS_BTK_KO_BCELL_UP	GSE2826_WT_VS_BTK_KO_BCELL_UP		150	-0.322311	-1.24577	0.042735	0.284398	1	1051	tags=15%, list=10%, signal=16%
GSE13411_NAIVE_VS_MEMORY_BCELL_DN	GSE13411_NAIVE_VS_MEMORY_BCELL_DN		142	-0.332578	-1.24525	0.0253165	0.285093	1	1008	tags=11%, list=10%, signal=12%
GSE17721_PAM3CSK4_VS_GADIQUIMOD_8H_BMDC_UP	GSE17721_PAM3CSK4_VS_GADIQUIMOD_8H_BMDC_UP		152	-0.328164	-1.24475	0.0514706	0.285711	1	1866	tags=20%, list=18%, signal=24%
GSE1460_DP_VS_CD4_THYMOCYTE_UP	GSE1460_DP_VS_CD4_THYMOCYTE_UP		143	-0.331488	-1.24467	0.0357143	0.285327	1	1094	tags=20%, list=11%, signal=22%
GSE44649_NAIVE_VS_ACTIVATED_CD8_TCELL_MIR155_KO_DN	GSE44649_NAIVE_VS_ACTIVATED_CD8_TCELL_MIR155_KO_DN		176	-0.31964	-1.24431	0.0416667	0.285524	1	2839	tags=40%, list=28%, signal=55%
GSE24634_TEFF_VS_TCONV_DAY5_IN_CULTURE_UP	GSE24634_TEFF_VS_TCONV_DAY5_IN_CULTURE_UP		172	-0.323386	-1.24407	0.0508475	0.285491	1	2702	tags=44%, list=26%, signal=58%
GSE1460_INTRATHYMIC_T_PROGENITOR_VS_NAIVE_CD4_TCELL_ADULT_BLOOD_UP	GSE1460_INTRATHYMIC_T_PROGENITOR_VS_NAIVE_CD4_TCELL_ADULT_BLOOD_UP		161	-0.321529	-1.24404	0.056338	0.284975	1	2308	tags=37%, list=23%, signal=47%
GSE411_UNSTIM_VS_100MIN_IL6_STIM_MACROPHAGE_UP	GSE411_UNSTIM_VS_100MIN_IL6_STIM_MACROPHAGE_UP		155	-0.332665	-1.24386	0.0514706	0.284753	1	1051	tags=20%, list=10%, signal=22%
GSE17721_PAM3CSK4_VS_CPG_6H_BMDC_DN	GSE17721_PAM3CSK4_VS_CPG_6H_BMDC_DN		139	-0.328333	-1.24252	0.0416667	0.287027	1	1944	tags=31%, list=19%, signal=38%
GSE5099_CLASSICAL_M1_VS_ALTERNATIVE_M2_MACROPHAGE_UP	GSE5099_CLASSICAL_M1_VS_ALTERNATIVE_M2_MACROPHAGE_UP		140	-0.335539	-1.24199	0.0487805	0.287718	1	1245	tags=22%, list=12%, signal=25%
MORF_RAD21	MORF_RAD21		151	-0.323644	-1.24156	0.0384615	0.288166	1	3610	tags=46%, list=35%, signal=70%
GSE17186_BLOOD_VS_CORD_BLOOD_CD21HIGH_TRANSITIONAL_BCELL_DN	GSE17186_BLOOD_VS_CORD_BLOOD_CD21HIGH_TRANSITIONAL_BCELL_DN		157	-0.334913	-1.24123	0.0325203	0.288373	1	867	tags=17%, list=8%, signal=18%
GSE14415_INDUCED_VS_NATURAL_TREG_UP	GSE14415_INDUCED_VS_NATURAL_TREG_UP		107	-0.342217	-1.24076	0.0718232	0.288795	1	1051	tags=19%, list=10%, signal=21%
GSE24634_IL4_VS_CTRL_TREATED_NAIVE_CD4_TCELL_DAY3_DN	GSE24634_IL4_VS_CTRL_TREATED_NAIVE_CD4_TCELL_DAY3_DN		124	-0.337003	-1.2401	0.0691824	0.28976	1	763	tags=22%, list=7%, signal=23%
GSE17974_0H_VS_2H_IN_VITRO_ACT_CD4_TCELL_UP	GSE17974_0H_VS_2H_IN_VITRO_ACT_CD4_TCELL_UP		130	-0.335438	-1.24007	0.0588235	0.289243	1	942	tags=19%, list=9%, signal=21%
GSE16266_CTRL_VS_LPS_STIM_MEF_DN	GSE16266_CTRL_VS_LPS_STIM_MEF_DN		99	-0.352195	-1.23923	0.0635838	0.290647	1	598	tags=17%, list=6%, signal=18%
GAVISH_3CA_MALIGNANT_METAPROGRAM_17_INTERFERON_MHC_II_1	GAVISH_3CA_MALIGNANT_METAPROGRAM_17_INTERFERON_MHC_II_1		19	-0.487699	-1.2379	0.164596	0.293099	1	353	tags=16%, list=3%, signal=16%
GNF2_SELL	GNF2_SELL		40	-0.401127	-1.23695	0.129964	0.29472	1	1051	tags=20%, list=10%, signal=22%
GSE13411_SWITCHED_MEMORY_BCELL_VS_PLASMA_CELL_DN	GSE13411_SWITCHED_MEMORY_BCELL_VS_PLASMA_CELL_DN		91	-0.349475	-1.23587	0.0582524	0.296657	1	994	tags=23%, list=10%, signal=25%
GSE3982_EOSINOPHIL_VS_TH2_DN	GSE3982_EOSINOPHIL_VS_TH2_DN		158	-0.322404	-1.23403	0.0496454	0.300527	1	1821	tags=24%, list=18%, signal=29%
GSE22611_NOD2_TRANSDUCED_VS_CTRL_HEK293T_STIMULATED_WITH_MDP_2H_UP	GSE22611_NOD2_TRANSDUCED_VS_CTRL_HEK293T_STIMULATED_WITH_MDP_2H_UP		146	-0.328538	-1.23328	0.0472973	0.301715	1	961	tags=18%, list=9%, signal=19%
GSE31082_DP_VS_CD4_SP_THYMOCYTE_DN	GSE31082_DP_VS_CD4_SP_THYMOCYTE_DN		145	-0.32359	-1.23307	0.0381679	0.301593	1	864	tags=11%, list=8%, signal=12%
GSE32164_RESTING_DIFFERENTIATED_VS_CMYC_INHIBITED_MACROPHAGE_DN	GSE32164_RESTING_DIFFERENTIATED_VS_CMYC_INHIBITED_MACROPHAGE_DN		143	-0.327876	-1.23265	0.075188	0.301941	1	726	tags=16%, list=7%, signal=17%
GSE8921_UNSTIM_0H_VS_TLR1_2_STIM_MONOCYTE_6H_DN	GSE8921_UNSTIM_0H_VS_TLR1_2_STIM_MONOCYTE_6H_DN		129	-0.327413	-1.23193	0.0538922	0.303173	1	1025	tags=16%, list=10%, signal=18%
GSE15733_BM_VS_SPLEEN_MEMORY_CD4_TCELL_DN	GSE15733_BM_VS_SPLEEN_MEMORY_CD4_TCELL_DN		157	-0.323347	-1.23025	0.032	0.306556	1	1449	tags=20%, list=14%, signal=23%
GSE2706_R848_VS_LPS_8H_STIM_DC_UP	GSE2706_R848_VS_LPS_8H_STIM_DC_UP		70	-0.362782	-1.22993	0.0945946	0.306784	1	1309	tags=24%, list=13%, signal=28%
GSE12392_CD8A_POS_VS_NEG_SPLEEN_DC_DN	GSE12392_CD8A_POS_VS_NEG_SPLEEN_DC_DN		151	-0.326263	-1.22992	0.0425532	0.306229	1	1490	tags=34%, list=15%, signal=39%
GSE19888_ADENOSINE_A3R_INH_VS_ACT_IN_MAST_CELL_DN	GSE19888_ADENOSINE_A3R_INH_VS_ACT_IN_MAST_CELL_DN		107	-0.336044	-1.22968	0.0887574	0.306285	1	843	tags=21%, list=8%, signal=22%
GSE411_UNSTIM_VS_400MIN_IL6_STIM_SOCS3_KO_MACROPHAGE_DN	GSE411_UNSTIM_VS_400MIN_IL6_STIM_SOCS3_KO_MACROPHAGE_DN		154	-0.319993	-1.22937	0.0756303	0.306459	1	1962	tags=32%, list=19%, signal=40%
GSE5542_IFNG_VS_IFNA_TREATED_EPITHELIAL_CELLS_6H_DN	GSE5542_IFNG_VS_IFNA_TREATED_EPITHELIAL_CELLS_6H_DN		109	-0.344743	-1.22894	0.0764706	0.306794	1	528	tags=16%, list=5%, signal=16%
GSE26488_HDAC7_KO_VS_VP16_TRANSGENIC_HDAC7_KO_DOUBLE_POSITIVE_THYMOCYTE_UP	GSE26488_HDAC7_KO_VS_VP16_TRANSGENIC_HDAC7_KO_DOUBLE_POSITIVE_THYMOCYTE_UP		103	-0.344632	-1.22837	0.0818713	0.30755	1	1261	tags=22%, list=12%, signal=25%
GSE17721_LPS_VS_PAM3CSK4_6H_BMDC_UP	GSE17721_LPS_VS_PAM3CSK4_6H_BMDC_UP		136	-0.333133	-1.22798	0.0675676	0.307998	1	2008	tags=32%, list=20%, signal=39%
GSE42724_NAIVE_VS_B1_BCELL_UP	GSE42724_NAIVE_VS_B1_BCELL_UP		140	-0.326152	-1.22779	0.0128205	0.307866	1	1029	tags=16%, list=10%, signal=18%
GAVISH_3CA_METAPROGRAM_CD8_T_CELLS_NAIVE_2	GAVISH_3CA_METAPROGRAM_CD8_T_CELLS_NAIVE_2		37	-0.406988	-1.22756	0.169675	0.30784	1	979	tags=24%, list=10%, signal=27%
GSE17186_NAIVE_VS_CD21LOW_TRANSITIONAL_BCELL_CORD_BLOOD_UP	GSE17186_NAIVE_VS_CD21LOW_TRANSITIONAL_BCELL_CORD_BLOOD_UP		156	-0.324515	-1.2264	0.0544218	0.31016	1	1447	tags=26%, list=14%, signal=29%
MODULE_175	MODULE_175		30	-0.434632	-1.22635	0.178683	0.309649	1	523	tags=23%, list=5%, signal=25%
GSE11961_MARGINAL_ZONE_BCELL_VS_GERMINAL_CENTER_BCELL_DAY40_UP	GSE11961_MARGINAL_ZONE_BCELL_VS_GERMINAL_CENTER_BCELL_DAY40_UP		155	-0.315469	-1.22548	0.0684932	0.311118	1	1627	tags=28%, list=16%, signal=33%
GSE41867_DAY6_VS_DAY15_LCMV_CLONE13_EFFECTOR_CD8_TCELL_UP	GSE41867_DAY6_VS_DAY15_LCMV_CLONE13_EFFECTOR_CD8_TCELL_UP		39	-0.414028	-1.22492	0.157143	0.311962	1	214	tags=15%, list=2%, signal=16%
GSE2405_0H_VS_12H_A_PHAGOCYTOPHILUM_STIM_NEUTROPHIL_DN	GSE2405_0H_VS_12H_A_PHAGOCYTOPHILUM_STIM_NEUTROPHIL_DN		131	-0.33086	-1.22458	0.062069	0.3122	1	1476	tags=34%, list=14%, signal=40%
MATSUMIYA_PBMC_MODIFIED_VACCINIA_ANKARA_VACCINE_AGE_18_55YO_VACCINATED_VS_CONTROL_TREATED_IN_VITRO_WITH_WILD_TYPE_MVA_6HR_UP	MATSUMIYA_PBMC_MODIFIED_VACCINIA_ANKARA_VACCINE_AGE_18_55YO_VACCINATED_VS_CONTROL_TREATED_IN_VITRO_WITH_WILD_TYPE_MVA_6HR_UP		18	-0.489744	-1.22376	0.209091	0.31351	1	1622	tags=28%, list=16%, signal=33%
GSE16451_IMMATURE_VS_MATURE_NEURON_CELL_LINE_WEST_EQUINE_ENC_VIRUS_UP	GSE16451_IMMATURE_VS_MATURE_NEURON_CELL_LINE_WEST_EQUINE_ENC_VIRUS_UP		139	-0.32255	-1.22346	0.0447761	0.313669	1	1068	tags=22%, list=10%, signal=24%
KAECH_DAY15_EFF_VS_MEMORY_CD8_TCELL_UP	KAECH_DAY15_EFF_VS_MEMORY_CD8_TCELL_UP		145	-0.323211	-1.22306	0.0793651	0.314083	1	864	tags=19%, list=8%, signal=20%
MODULE_485	MODULE_485		32	-0.41862	-1.22297	0.162791	0.313732	1	1503	tags=44%, list=15%, signal=51%
GSE23568_CTRL_TRANSDUCED_VS_WT_CD8_TCELL_DN	GSE23568_CTRL_TRANSDUCED_VS_WT_CD8_TCELL_DN		139	-0.333523	-1.22186	0.0666667	0.315795	1	910	tags=21%, list=9%, signal=23%
GSE16385_MONOCYTE_VS_12H_ROSIGLITAZONE_TREATED_MACROPHAGE_DN	GSE16385_MONOCYTE_VS_12H_ROSIGLITAZONE_TREATED_MACROPHAGE_DN		161	-0.323876	-1.22184	0.0504202	0.315256	1	2649	tags=30%, list=26%, signal=40%
GSE17186_BLOOD_VS_CORD_BLOOD_NAIVE_BCELL_DN	GSE17186_BLOOD_VS_CORD_BLOOD_NAIVE_BCELL_DN		143	-0.322748	-1.22106	0.0512821	0.316647	1	1423	tags=26%, list=14%, signal=30%
GSE3982_MAC_VS_TH2_DN	GSE3982_MAC_VS_TH2_DN		143	-0.324652	-1.22103	0.0555556	0.316152	1	1582	tags=20%, list=15%, signal=23%
GSE14308_TH17_VS_NAIVE_CD4_TCELL_DN	GSE14308_TH17_VS_NAIVE_CD4_TCELL_DN		136	-0.327491	-1.22098	0.0839695	0.315691	1	296	tags=7%, list=3%, signal=7%
GSE14699_NAIVE_VS_DELETIONAL_TOLERANCE_CD8_TCELL_DN	GSE14699_NAIVE_VS_DELETIONAL_TOLERANCE_CD8_TCELL_DN		124	-0.336368	-1.22032	0.0745342	0.316727	1	883	tags=24%, list=9%, signal=26%
GNF2_RPA1	GNF2_RPA1		23	-0.449422	-1.22021	0.195402	0.31642	1	2399	tags=39%, list=24%, signal=51%
GSE16450_IMMATURE_VS_MATURE_NEURON_CELL_LINE_UP	GSE16450_IMMATURE_VS_MATURE_NEURON_CELL_LINE_UP		134	-0.324248	-1.22001	0.0743243	0.316336	1	1013	tags=22%, list=10%, signal=25%
GSE40443_INDUCED_VS_TOTAL_TREG_DN	GSE40443_INDUCED_VS_TOTAL_TREG_DN		131	-0.330377	-1.21955	0.0410959	0.316901	1	994	tags=21%, list=10%, signal=23%
GSE37301_MULTIPOTENT_PROGENITOR_VS_CD4_TCELL_UP	GSE37301_MULTIPOTENT_PROGENITOR_VS_CD4_TCELL_UP		127	-0.32856	-1.21946	0.0689655	0.316564	1	576	tags=17%, list=6%, signal=18%
GSE3982_NKCELL_VS_TH2_DN	GSE3982_NKCELL_VS_TH2_DN		160	-0.317553	-1.21793	0.0909091	0.319919	1	1507	tags=25%, list=15%, signal=29%
GSE17721_LPS_VS_POLYIC_24H_BMDC_DN	GSE17721_LPS_VS_POLYIC_24H_BMDC_DN		152	-0.323411	-1.21784	0.0793651	0.31959	1	849	tags=16%, list=8%, signal=18%
GSE43955_TH0_VS_TGFB_IL6_TH17_ACT_CD4_TCELL_4H_DN	GSE43955_TH0_VS_TGFB_IL6_TH17_ACT_CD4_TCELL_4H_DN		137	-0.329227	-1.21648	0.0882353	0.322492	1	1053	tags=18%, list=10%, signal=20%
GSE45365_HEALTHY_VS_MCMV_INFECTION_CD11B_DC_IFNAR_KO_DN	GSE45365_HEALTHY_VS_MCMV_INFECTION_CD11B_DC_IFNAR_KO_DN		108	-0.337172	-1.21648	0.107345	0.321915	1	1733	tags=42%, list=17%, signal=50%
GSE32986_UNSTIM_VS_GMCSF_AND_CURDLAN_HIGHDOSE_STIM_DC_DN	GSE32986_UNSTIM_VS_GMCSF_AND_CURDLAN_HIGHDOSE_STIM_DC_DN		142	-0.325871	-1.21521	0.0709677	0.324656	1	1510	tags=23%, list=15%, signal=26%
MODULE_352	MODULE_352		17	-0.474238	-1.21517	0.226471	0.324127	1	2977	tags=47%, list=29%, signal=66%
GSE37301_MULTIPOTENT_PROGENITOR_VS_COMMON_LYMPHOID_PROGENITOR_UP	GSE37301_MULTIPOTENT_PROGENITOR_VS_COMMON_LYMPHOID_PROGENITOR_UP		129	-0.321172	-1.21485	0.0802469	0.324401	1	759	tags=15%, list=7%, signal=16%
GSE7460_CTRL_VS_TGFB_TREATED_ACT_TREG_UP	GSE7460_CTRL_VS_TGFB_TREATED_ACT_TREG_UP		161	-0.317882	-1.21404	0.0703125	0.325802	1	1763	tags=30%, list=17%, signal=36%
GSE22589_HIV_VS_HIV_AND_SIV_INFECTED_DC_UP	GSE22589_HIV_VS_HIV_AND_SIV_INFECTED_DC_UP		122	-0.32804	-1.21335	0.0621469	0.326937	1	1277	tags=17%, list=13%, signal=19%
MORF_UBE2N	MORF_UBE2N		78	-0.347007	-1.21296	0.112821	0.327313	1	4293	tags=62%, list=42%, signal=105%
GSE35543_IN_VIVO_NTREG_VS_IN_VITRO_ITREG_DN	GSE35543_IN_VIVO_NTREG_VS_IN_VITRO_ITREG_DN		91	-0.341283	-1.21288	0.106383	0.326911	1	728	tags=19%, list=7%, signal=20%
GSE2770_UNTREATED_VS_ACT_CD4_TCELL_6H_DN	GSE2770_UNTREATED_VS_ACT_CD4_TCELL_6H_DN		141	-0.320359	-1.21168	0.0746269	0.329327	1	907	tags=18%, list=9%, signal=19%
GSE7548_NAIVE_VS_DAY7_PCC_IMMUNIZATION_CD4_TCELL_DN	GSE7548_NAIVE_VS_DAY7_PCC_IMMUNIZATION_CD4_TCELL_DN		140	-0.322185	-1.21159	0.0551724	0.328949	1	1701	tags=29%, list=17%, signal=35%
GSE43863_TH1_VS_LY6C_LOW_CXCR5NEG_EFFECTOR_CD4_TCELL_DN	GSE43863_TH1_VS_LY6C_LOW_CXCR5NEG_EFFECTOR_CD4_TCELL_DN		156	-0.319522	-1.21155	0.075188	0.328481	1	892	tags=12%, list=9%, signal=13%
GSE21670_IL6_VS_TGFB_AND_IL6_TREATED_STAT3_KO_CD4_TCELL_UP	GSE21670_IL6_VS_TGFB_AND_IL6_TREATED_STAT3_KO_CD4_TCELL_UP		168	-0.318142	-1.21034	0.0775862	0.331004	1	2364	tags=40%, list=23%, signal=51%
ANDERSON_BLOOD_CN54GP140_ADJUVANTED_WITH_GLA_AF_AGE_18_45YO_1DY_DN	ANDERSON_BLOOD_CN54GP140_ADJUVANTED_WITH_GLA_AF_AGE_18_45YO_1DY_DN		76	-0.353365	-1.21029	0.108597	0.330547	1	1849	tags=25%, list=18%, signal=30%
GSE6269_STAPH_AUREUS_VS_STREP_PNEUMO_INF_PBMC_DN	GSE6269_STAPH_AUREUS_VS_STREP_PNEUMO_INF_PBMC_DN		118	-0.329292	-1.20961	0.0979021	0.331789	1	1165	tags=20%, list=11%, signal=23%
GSE37532_TREG_VS_TCONV_PPARG_KO_CD4_TCELL_FROM_VISCERAL_ADIPOSE_TISSUE_DN	GSE37532_TREG_VS_TCONV_PPARG_KO_CD4_TCELL_FROM_VISCERAL_ADIPOSE_TISSUE_DN		156	-0.317795	-1.20897	0.0441177	0.332969	1	1818	tags=31%, list=18%, signal=38%
GSE1925_CTRL_VS_24H_IFNG_STIM_MACROPHAGE_UP	GSE1925_CTRL_VS_24H_IFNG_STIM_MACROPHAGE_UP		126	-0.329905	-1.20885	0.0638298	0.332668	1	1015	tags=17%, list=10%, signal=18%
GAVISH_3CA_MALIGNANT_METAPROGRAM_21_RESPIRATION	GAVISH_3CA_MALIGNANT_METAPROGRAM_21_RESPIRATION		31	-0.417706	-1.20819	0.180272	0.333745	1	2818	tags=29%, list=28%, signal=40%
GSE6259_FLT3L_INDUCED_DEC205_POS_DC_VS_CD8_TCELL_DN	GSE6259_FLT3L_INDUCED_DEC205_POS_DC_VS_CD8_TCELL_DN		131	-0.32659	-1.20755	0.08	0.334999	1	879	tags=18%, list=9%, signal=20%
GSE3039_ALPHABETA_CD8_TCELL_VS_B2_BCELL_UP	GSE3039_ALPHABETA_CD8_TCELL_VS_B2_BCELL_UP		144	-0.324166	-1.20752	0.0985916	0.334475	1	702	tags=14%, list=7%, signal=15%
GSE25677_MPL_VS_R848_STIM_BCELL_UP	GSE25677_MPL_VS_R848_STIM_BCELL_UP		125	-0.318675	-1.20735	0.0880503	0.33429	1	879	tags=25%, list=9%, signal=27%
GSE10239_MEMORY_VS_KLRG1INT_EFF_CD8_TCELL_DN	GSE10239_MEMORY_VS_KLRG1INT_EFF_CD8_TCELL_DN		174	-0.308683	-1.20705	0.0454545	0.334516	1	1676	tags=28%, list=16%, signal=33%
GSE17721_POLYIC_VS_CPG_1H_BMDC_DN	GSE17721_POLYIC_VS_CPG_1H_BMDC_DN		128	-0.323676	-1.20653	0.0797101	0.335238	1	1437	tags=23%, list=14%, signal=27%
GSE26030_UNSTIM_VS_RESTIM_TH17_DAY15_POST_POLARIZATION_UP	GSE26030_UNSTIM_VS_RESTIM_TH17_DAY15_POST_POLARIZATION_UP		126	-0.325931	-1.20649	0.0818713	0.33476	1	1141	tags=20%, list=11%, signal=22%
GSE9006_HEALTHY_VS_TYPE_1_DIABETES_PBMC_AT_DX_DN	GSE9006_HEALTHY_VS_TYPE_1_DIABETES_PBMC_AT_DX_DN		122	-0.331188	-1.20572	0.0983607	0.336373	1	916	tags=21%, list=9%, signal=23%
GSE40273_GATA1_KO_VS_WT_TREG_DN	GSE40273_GATA1_KO_VS_WT_TREG_DN		170	-0.318374	-1.2045	0.0588235	0.338914	1	1181	tags=22%, list=12%, signal=25%
GSE19941_LPS_VS_LPS_AND_IL10_STIM_IL10_KO_MACROPHAGE_DN	GSE19941_LPS_VS_LPS_AND_IL10_STIM_IL10_KO_MACROPHAGE_DN		98	-0.345754	-1.20143	0.106509	0.346507	1	575	tags=17%, list=6%, signal=18%
GSE15330_MEGAKARYOCYTE_ERYTHROID_PROGENITOR_VS_PRO_BCELL_UP	GSE15330_MEGAKARYOCYTE_ERYTHROID_PROGENITOR_VS_PRO_BCELL_UP		157	-0.316566	-1.20086	0.0753425	0.347343	1	1569	tags=28%, list=15%, signal=33%
GSE25088_CTRL_VS_ROSIGLITAZONE_STIM_STAT6_KO_MACROPHAGE_UP	GSE25088_CTRL_VS_ROSIGLITAZONE_STIM_STAT6_KO_MACROPHAGE_UP		109	-0.335367	-1.20054	0.0877193	0.347618	1	1124	tags=17%, list=11%, signal=19%
GSE27786_NKCELL_VS_MONO_MAC_DN	GSE27786_NKCELL_VS_MONO_MAC_DN		126	-0.324994	-1.20037	0.113208	0.347542	1	1096	tags=25%, list=11%, signal=28%
GSE17974_0H_VS_48H_IN_VITRO_ACT_CD4_TCELL_UP	GSE17974_0H_VS_48H_IN_VITRO_ACT_CD4_TCELL_UP		125	-0.320561	-1.2003	0.0805369	0.347096	1	618	tags=16%, list=6%, signal=17%
GSE22611_UNSTIM_VS_2H_MDP_STIM_NOD2_TRANSDUCED_HEK293T_CELL_DN	GSE22611_UNSTIM_VS_2H_MDP_STIM_NOD2_TRANSDUCED_HEK293T_CELL_DN		121	-0.322074	-1.20026	0.0677966	0.346593	1	1310	tags=21%, list=13%, signal=24%
GSE15930_NAIVE_VS_24H_IN_VITRO_STIM_IL12_CD8_TCELL_DN	GSE15930_NAIVE_VS_24H_IN_VITRO_STIM_IL12_CD8_TCELL_DN		167	-0.312749	-1.20011	0.0601504	0.34642	1	1704	tags=23%, list=17%, signal=28%
GSE32164_RESTING_DIFFERENTIATED_VS_ALTERNATIVELY_ACT_M2_MACROPHAGE_DN	GSE32164_RESTING_DIFFERENTIATED_VS_ALTERNATIVELY_ACT_M2_MACROPHAGE_DN		158	-0.314272	-1.19919	0.0406504	0.348266	1	847	tags=17%, list=8%, signal=18%
GNF2_CDC27	GNF2_CDC27		37	-0.396056	-1.19846	0.192727	0.349594	1	2063	tags=35%, list=20%, signal=44%
GSE45365_WT_VS_IFNAR_KO_CD8A_DC_MCMV_INFECTION_DN	GSE45365_WT_VS_IFNAR_KO_CD8A_DC_MCMV_INFECTION_DN		75	-0.348086	-1.19783	0.115556	0.350794	1	659	tags=17%, list=6%, signal=18%
GSE19888_ADENOSINE_A3R_ACT_VS_TCELL_MEMBRANES_ACT_IN_MAST_CELL_UP	GSE19888_ADENOSINE_A3R_ACT_VS_TCELL_MEMBRANES_ACT_IN_MAST_CELL_UP		118	-0.324519	-1.1977	0.0994152	0.350582	1	873	tags=18%, list=9%, signal=19%
MODULE_196	MODULE_196		19	-0.457359	-1.19767	0.220588	0.350101	1	1480	tags=53%, list=14%, signal=61%
GSE19888_CTRL_VS_A3R_INHIBITOR_TREATED_MAST_CELL_UP	GSE19888_CTRL_VS_A3R_INHIBITOR_TREATED_MAST_CELL_UP		155	-0.313997	-1.19607	0.0769231	0.35374	1	1421	tags=25%, list=14%, signal=28%
GSE13411_NAIVE_BCELL_VS_PLASMA_CELL_DN	GSE13411_NAIVE_BCELL_VS_PLASMA_CELL_DN		111	-0.324717	-1.19605	0.0888889	0.353195	1	1016	tags=20%, list=10%, signal=22%
GSE7509_DC_VS_MONOCYTE_UP	GSE7509_DC_VS_MONOCYTE_UP		139	-0.319777	-1.19572	0.0979021	0.353556	1	803	tags=15%, list=8%, signal=16%
GSE21033_3H_VS_12H_POLYIC_STIM_DC_UP	GSE21033_3H_VS_12H_POLYIC_STIM_DC_UP		117	-0.32378	-1.19514	0.0833333	0.35444	1	1683	tags=26%, list=16%, signal=30%
GSE6259_FLT3L_INDUCED_DEC205_POS_DC_VS_CD4_TCELL_UP	GSE6259_FLT3L_INDUCED_DEC205_POS_DC_VS_CD4_TCELL_UP		141	-0.315929	-1.19502	0.0740741	0.354167	1	872	tags=10%, list=9%, signal=11%
GSE43863_TH1_VS_LY6C_LOW_CXCR5NEG_EFFECTOR_CD4_TCELL_UP	GSE43863_TH1_VS_LY6C_LOW_CXCR5NEG_EFFECTOR_CD4_TCELL_UP		158	-0.313827	-1.19491	0.0491803	0.353867	1	2513	tags=40%, list=25%, signal=52%
GSE12845_IGD_NEG_BLOOD_VS_PRE_GC_TONSIL_BCELL_DN	GSE12845_IGD_NEG_BLOOD_VS_PRE_GC_TONSIL_BCELL_DN		147	-0.31523	-1.19428	0.0875912	0.354999	1	1584	tags=25%, list=16%, signal=29%
GSE22045_TREG_VS_TCONV_UP	GSE22045_TREG_VS_TCONV_UP		107	-0.332997	-1.19367	0.116667	0.355916	1	1685	tags=35%, list=17%, signal=41%
GSE23505_IL6_IL1_IL23_VS_IL6_IL1_TGFB_TREATED_CD4_TCELL_DN	GSE23505_IL6_IL1_IL23_VS_IL6_IL1_TGFB_TREATED_CD4_TCELL_DN		162	-0.310539	-1.19319	0.0869565	0.356642	1	1852	tags=32%, list=18%, signal=39%
GAUCHER_PBMC_YF_VAX_STAMARIL_UNKNOWN_AGE_10DY_UP	GAUCHER_PBMC_YF_VAX_STAMARIL_UNKNOWN_AGE_10DY_UP		129	-0.327148	-1.19297	0.0898204	0.356611	1	860	tags=22%, list=8%, signal=24%
GSE2405_0H_VS_1.5H_A_PHAGOCYTOPHILUM_STIM_NEUTROPHIL_DN	GSE2405_0H_VS_1.5H_A_PHAGOCYTOPHILUM_STIM_NEUTROPHIL_DN		165	-0.306128	-1.19282	0.05	0.356452	1	1862	tags=23%, list=18%, signal=28%
GSE18281_SUBCAPSULAR_CORTICAL_REGION_VS_WHOLE_MEDULLA_THYMUS_UP	GSE18281_SUBCAPSULAR_CORTICAL_REGION_VS_WHOLE_MEDULLA_THYMUS_UP		132	-0.316285	-1.19277	0.083871	0.356009	1	2705	tags=32%, list=27%, signal=43%
CSR_LATE_UP.V1_UP	CSR_LATE_UP.V1_UP		120	-0.323084	-1.19209	0.117021	0.357321	1	1425	tags=30%, list=14%, signal=34%
HOEK_B_CELL_2011_2012_TIV_ADULT_3DY_UP	HOEK_B_CELL_2011_2012_TIV_ADULT_3DY_UP		19	-0.46715	-1.19184	0.237654	0.357442	1	1002	tags=42%, list=10%, signal=47%
GSE20715_0H_VS_48H_OZONE_LUNG_DN	GSE20715_0H_VS_48H_OZONE_LUNG_DN		140	-0.314773	-1.1916	0.0708661	0.357512	1	1868	tags=31%, list=18%, signal=37%
GSE14350_TREG_VS_TEFF_IN_IL2RB_KO_DN	GSE14350_TREG_VS_TEFF_IN_IL2RB_KO_DN		107	-0.327572	-1.19153	0.0934066	0.357102	1	1507	tags=29%, list=15%, signal=34%
GSE24972_WT_VS_IRF8_KO_SPLEEN_FOLLICULAR_BCELL_UP	GSE24972_WT_VS_IRF8_KO_SPLEEN_FOLLICULAR_BCELL_UP		119	-0.320312	-1.19029	0.0783133	0.359935	1	823	tags=19%, list=8%, signal=21%
GCM_ANP32B	GCM_ANP32B		25	-0.436199	-1.19008	0.221154	0.359909	1	2866	tags=48%, list=28%, signal=67%
GSE20715_WT_VS_TLR4_KO_LUNG_DN	GSE20715_WT_VS_TLR4_KO_LUNG_DN		134	-0.320847	-1.18999	0.0763359	0.359652	1	675	tags=13%, list=7%, signal=14%
GSE13484_UNSTIM_VS_YF17D_VACCINE_STIM_PBMC_DN	GSE13484_UNSTIM_VS_YF17D_VACCINE_STIM_PBMC_DN		114	-0.330689	-1.18994	0.111801	0.359243	1	1694	tags=33%, list=17%, signal=40%
GSE42021_TREG_VS_TCONV_PLN_UP	GSE42021_TREG_VS_TCONV_PLN_UP		115	-0.324206	-1.18961	0.0837989	0.359615	1	999	tags=18%, list=10%, signal=20%
GSE20366_EX_VIVO_VS_DEC205_CONVERSION_NAIVE_CD4_TCELL_UP	GSE20366_EX_VIVO_VS_DEC205_CONVERSION_NAIVE_CD4_TCELL_UP		148	-0.313856	-1.18942	0.0897436	0.359571	1	1507	tags=29%, list=15%, signal=34%
GNF2_DAP3	GNF2_DAP3		91	-0.330065	-1.18942	0.120219	0.358995	1	3174	tags=35%, list=31%, signal=51%
GSE37532_WT_VS_PPARG_KO_LN_TCONV_UP	GSE37532_WT_VS_PPARG_KO_LN_TCONV_UP		144	-0.317068	-1.18903	0.0740741	0.359398	1	1827	tags=27%, list=18%, signal=33%
GSE17186_NAIVE_VS_CD21HIGH_TRANSITIONAL_BCELL_CORD_BLOOD_DN	GSE17186_NAIVE_VS_CD21HIGH_TRANSITIONAL_BCELL_CORD_BLOOD_DN		148	-0.321683	-1.18888	0.0992366	0.359197	1	1116	tags=20%, list=11%, signal=22%
GSE7831_UNSTIM_VS_CPG_STIM_PDC_1H_UP	GSE7831_UNSTIM_VS_CPG_STIM_PDC_1H_UP		150	-0.320685	-1.18864	0.0983607	0.359262	1	1208	tags=25%, list=12%, signal=28%
GSE18791_CTRL_VS_NEWCASTLE_VIRUS_DC_18H_DN	GSE18791_CTRL_VS_NEWCASTLE_VIRUS_DC_18H_DN		115	-0.32492	-1.18841	0.129943	0.359313	1	1098	tags=25%, list=11%, signal=28%
GCM_PTPRU	GCM_PTPRU		18	-0.478793	-1.18837	0.231481	0.358852	1	730	tags=28%, list=7%, signal=30%
MORF_G22P1	MORF_G22P1		141	-0.316522	-1.18828	0.0650407	0.358455	1	3826	tags=46%, list=37%, signal=73%
GSE2770_TGFB_AND_IL4_ACT_VS_ACT_CD4_TCELL_2H_DN	GSE2770_TGFB_AND_IL4_ACT_VS_ACT_CD4_TCELL_2H_DN		131	-0.325398	-1.18827	0.0684932	0.357909	1	1688	tags=27%, list=17%, signal=32%
GSE1460_CD4_THYMOCYTE_VS_NAIVE_CD4_TCELL_ADULT_BLOOD_UP	GSE1460_CD4_THYMOCYTE_VS_NAIVE_CD4_TCELL_ADULT_BLOOD_UP		146	-0.31872	-1.18727	0.0866667	0.360083	1	1096	tags=20%, list=11%, signal=22%
GSE40274_FOXP3_VS_FOXP3_AND_EOS_TRANSDUCED_ACTIVATED_CD4_TCELL_UP	GSE40274_FOXP3_VS_FOXP3_AND_EOS_TRANSDUCED_ACTIVATED_CD4_TCELL_UP		154	-0.311876	-1.18544	0.0909091	0.364625	1	1841	tags=32%, list=18%, signal=39%
GSE2770_TGFB_AND_IL4_VS_TGFB_AND_IL12_TREATED_ACT_CD4_TCELL_6H_UP	GSE2770_TGFB_AND_IL4_VS_TGFB_AND_IL12_TREATED_ACT_CD4_TCELL_6H_UP		114	-0.320534	-1.18397	0.127907	0.36832	1	779	tags=14%, list=8%, signal=15%
SOBOLEV_PBMC_PANDEMRIX_AGE_18_64YO_RESPONDERS_VS_NONRESPONDERS_7DY_UP	SOBOLEV_PBMC_PANDEMRIX_AGE_18_64YO_RESPONDERS_VS_NONRESPONDERS_7DY_UP		15	-0.475715	-1.1838	0.239362	0.368218	1	1285	tags=47%, list=13%, signal=53%
GSE25146_UNSTIM_VS_HELIOBACTER_PYLORI_LPS_STIM_AGS_CELL_UP	GSE25146_UNSTIM_VS_HELIOBACTER_PYLORI_LPS_STIM_AGS_CELL_UP		159	-0.310416	-1.18227	0.0740741	0.372139	1	2289	tags=38%, list=22%, signal=49%
SCHERER_PBMC_YF_VAX_AGE_18_40YO_4_TO_7DY_UP	SCHERER_PBMC_YF_VAX_AGE_18_40YO_4_TO_7DY_UP		210	-0.301963	-1.18118	0.0693069	0.374561	1	842	tags=13%, list=8%, signal=14%
GSE17721_PAM3CSK4_VS_GADIQUIMOD_4H_BMDC_DN	GSE17721_PAM3CSK4_VS_GADIQUIMOD_4H_BMDC_DN		144	-0.313576	-1.18089	0.0833333	0.374797	1	1118	tags=18%, list=11%, signal=20%
GSE2770_IL12_VS_TGFB_AND_IL12_TREATED_ACT_CD4_TCELL_2H_DN	GSE2770_IL12_VS_TGFB_AND_IL12_TREATED_ACT_CD4_TCELL_2H_DN		91	-0.334818	-1.18074	0.13089	0.374665	1	851	tags=13%, list=8%, signal=14%
GSE40274_CTRL_VS_FOXP3_AND_HELIOS_TRANSDUCED_ACTIVATED_CD4_TCELL_UP	GSE40274_CTRL_VS_FOXP3_AND_HELIOS_TRANSDUCED_ACTIVATED_CD4_TCELL_UP		163	-0.309804	-1.1805	0.0634921	0.374745	1	1372	tags=23%, list=13%, signal=26%
CTIP_DN.V1_UP	CTIP_DN.V1_UP		38	-0.390474	-1.17936	0.2	0.377277	1	680	tags=24%, list=7%, signal=25%
GSE33424_CD161_HIGH_VS_NEG_CD8_TCELL_DN	GSE33424_CD161_HIGH_VS_NEG_CD8_TCELL_DN		136	-0.316867	-1.17922	0.08	0.377093	1	1078	tags=25%, list=11%, signal=28%
GSE25502_WT_VS_KLF13_KO_THYMIC_MEMORY_LIKE_CD8_TCELL_UP	GSE25502_WT_VS_KLF13_KO_THYMIC_MEMORY_LIKE_CD8_TCELL_UP		125	-0.320599	-1.17861	0.0748663	0.378274	1	677	tags=14%, list=7%, signal=14%
GSE23568_CTRL_VS_ID3_TRANSDUCED_CD8_TCELL_UP	GSE23568_CTRL_VS_ID3_TRANSDUCED_CD8_TCELL_UP		161	-0.309098	-1.17818	0.0791367	0.378993	1	923	tags=14%, list=9%, signal=15%
GSE32423_IL7_VS_IL7_IL4_NAIVE_CD8_TCELL_DN	GSE32423_IL7_VS_IL7_IL4_NAIVE_CD8_TCELL_DN		141	-0.310624	-1.17767	0.0816327	0.379974	1	1125	tags=16%, list=11%, signal=17%
GAVISH_3CA_MALIGNANT_METAPROGRAM_37_HEMATO_RELATED_2	GAVISH_3CA_MALIGNANT_METAPROGRAM_37_HEMATO_RELATED_2		27	-0.431186	-1.17688	0.215686	0.381845	1	764	tags=33%, list=7%, signal=36%
GSE17186_CD21LOW_VS_CD21HIGH_TRANSITIONAL_BCELL_CORD_BLOOD_DN	GSE17186_CD21LOW_VS_CD21HIGH_TRANSITIONAL_BCELL_CORD_BLOOD_DN		163	-0.312009	-1.17685	0.0915493	0.381295	1	1508	tags=20%, list=15%, signal=23%
GSE22601_IMMATURE_CD4_SINGLE_POSITIVE_VS_CD8_SINGLE_POSITIVE_THYMOCYTE_DN	GSE22601_IMMATURE_CD4_SINGLE_POSITIVE_VS_CD8_SINGLE_POSITIVE_THYMOCYTE_DN		158	-0.306073	-1.17678	0.0816327	0.380864	1	982	tags=22%, list=10%, signal=23%
CRX_DN.V1_UP	CRX_DN.V1_UP		71	-0.3563	-1.17637	0.17757	0.381494	1	793	tags=25%, list=8%, signal=27%
GSE24574_BCL6_HIGH_VS_LOW_TFH_CD4_TCELL_UP	GSE24574_BCL6_HIGH_VS_LOW_TFH_CD4_TCELL_UP		142	-0.307127	-1.17611	0.057971	0.38176	1	1639	tags=24%, list=16%, signal=28%
HALLMARK_ALLOGRAFT_REJECTION	HALLMARK_ALLOGRAFT_REJECTION		122	-0.316837	-1.17525	0.107143	0.383812	1	852	tags=19%, list=8%, signal=20%
GSE3920_UNTREATED_VS_IFNA_TREATED_ENDOTHELIAL_CELL_DN	GSE3920_UNTREATED_VS_IFNA_TREATED_ENDOTHELIAL_CELL_DN		128	-0.317234	-1.1751	0.0632911	0.383651	1	996	tags=17%, list=10%, signal=19%
GSE9006_HEALTHY_VS_TYPE_1_DIABETES_PBMC_AT_DX_UP	GSE9006_HEALTHY_VS_TYPE_1_DIABETES_PBMC_AT_DX_UP		140	-0.311748	-1.17492	0.0774648	0.383563	1	715	tags=11%, list=7%, signal=11%
GSE40274_FOXP3_VS_FOXP3_AND_SATB1_TRANSDUCED_ACTIVATED_CD4_TCELL_DN	GSE40274_FOXP3_VS_FOXP3_AND_SATB1_TRANSDUCED_ACTIVATED_CD4_TCELL_DN		147	-0.314306	-1.17463	0.0952381	0.383771	1	871	tags=16%, list=9%, signal=17%
GSE7852_TREG_VS_TCONV_DN	GSE7852_TREG_VS_TCONV_DN		138	-0.317878	-1.17434	0.143836	0.384051	1	1214	tags=25%, list=12%, signal=28%
GSE20198_UNTREATED_VS_IL12_TREATED_ACT_CD4_TCELL_DN	GSE20198_UNTREATED_VS_IL12_TREATED_ACT_CD4_TCELL_DN		147	-0.316073	-1.17427	0.0793651	0.383645	1	1515	tags=23%, list=15%, signal=27%
GSE40274_CTRL_VS_FOXP3_AND_HELIOS_TRANSDUCED_ACTIVATED_CD4_TCELL_DN	GSE40274_CTRL_VS_FOXP3_AND_HELIOS_TRANSDUCED_ACTIVATED_CD4_TCELL_DN		164	-0.307622	-1.17342	0.106383	0.385675	1	988	tags=15%, list=10%, signal=17%
GSE28726_NAIVE_VS_ACTIVATED_NKTCELL_UP	GSE28726_NAIVE_VS_ACTIVATED_NKTCELL_UP		122	-0.316602	-1.17307	0.0743243	0.386219	1	857	tags=20%, list=8%, signal=21%
GSE42021_CD24HI_VS_CD24INT_TCONV_THYMUS_DN	GSE42021_CD24HI_VS_CD24INT_TCONV_THYMUS_DN		109	-0.326959	-1.17288	0.138889	0.386219	1	348	tags=11%, list=3%, signal=11%
GSE13485_CTRL_VS_DAY1_YF17D_VACCINE_PBMC_UP	GSE13485_CTRL_VS_DAY1_YF17D_VACCINE_PBMC_UP		157	-0.312091	-1.17272	0.10687	0.386102	1	2791	tags=39%, list=27%, signal=54%
GSE20366_EX_VIVO_VS_DEC205_CONVERSION_DN	GSE20366_EX_VIVO_VS_DEC205_CONVERSION_DN		137	-0.312102	-1.1723	0.0805369	0.38677	1	1879	tags=29%, list=18%, signal=35%
MORF_PPP1CC	MORF_PPP1CC		145	-0.316357	-1.17202	0.108696	0.386959	1	3239	tags=42%, list=32%, signal=61%
GSE39382_IL3_VS_IL3_IL33_TREATED_MAST_CELL_DN	GSE39382_IL3_VS_IL3_IL33_TREATED_MAST_CELL_DN		129	-0.316331	-1.17128	0.130137	0.388537	1	1060	tags=16%, list=10%, signal=18%
JNK_DN.V1_UP	JNK_DN.V1_UP		93	-0.328094	-1.17031	0.152542	0.390987	1	811	tags=23%, list=8%, signal=24%
GSE12845_IGD_POS_BLOOD_VS_PRE_GC_TONSIL_BCELL_DN	GSE12845_IGD_POS_BLOOD_VS_PRE_GC_TONSIL_BCELL_DN		166	-0.307352	-1.17028	0.0384615	0.390456	1	1598	tags=28%, list=16%, signal=32%
FULLER_PBMC_F_TULARENSIS_VACCINE_LVS_AGE_22_54YO_336HR_UP	FULLER_PBMC_F_TULARENSIS_VACCINE_LVS_AGE_22_54YO_336HR_UP		32	-0.392961	-1.16984	0.221865	0.391236	1	726	tags=28%, list=7%, signal=30%
GSE6269_FLU_VS_E_COLI_INF_PBMC_UP	GSE6269_FLU_VS_E_COLI_INF_PBMC_UP		127	-0.309567	-1.16967	0.122449	0.391142	1	1358	tags=17%, list=13%, signal=20%
GSE23114_PERITONEAL_CAVITY_B1A_BCELL_VS_SPLEEN_BCELL_UP	GSE23114_PERITONEAL_CAVITY_B1A_BCELL_VS_SPLEEN_BCELL_UP		78	-0.340569	-1.16963	0.124294	0.390676	1	911	tags=18%, list=9%, signal=20%
GSE1460_INTRATHYMIC_T_PROGENITOR_VS_CD4_THYMOCYTE_DN	GSE1460_INTRATHYMIC_T_PROGENITOR_VS_CD4_THYMOCYTE_DN		136	-0.314586	-1.16956	0.113208	0.390236	1	1011	tags=24%, list=10%, signal=27%
GSE7460_CTRL_VS_TGFB_TREATED_ACT_TCONV_UP	GSE7460_CTRL_VS_TGFB_TREATED_ACT_TCONV_UP		126	-0.310032	-1.16932	0.0981595	0.390374	1	1356	tags=29%, list=13%, signal=33%
GSE13411_NAIVE_VS_MEMORY_BCELL_UP	GSE13411_NAIVE_VS_MEMORY_BCELL_UP		72	-0.347915	-1.16861	0.145161	0.391924	1	1016	tags=25%, list=10%, signal=28%
NAKAYA_MONOCYTE_FLUARIX_FLUVIRIN_AGE_18_50YO_7DY_DN	NAKAYA_MONOCYTE_FLUARIX_FLUVIRIN_AGE_18_50YO_7DY_DN		68	-0.346406	-1.1682	0.164384	0.392612	1	1124	tags=16%, list=11%, signal=18%
GSE40273_XBP1_KO_VS_WT_TREG_DN	GSE40273_XBP1_KO_VS_WT_TREG_DN		148	-0.313765	-1.16777	0.0828026	0.393351	1	684	tags=16%, list=7%, signal=17%
GSE23568_ID3_KO_VS_WT_CD8_TCELL_UP	GSE23568_ID3_KO_VS_WT_CD8_TCELL_UP		153	-0.305739	-1.16734	0.0827068	0.393944	1	1536	tags=31%, list=15%, signal=36%
GSE39916_B_CELL_SPLEEN_VS_PLASMA_CELL_BONE_MARROW_UP	GSE39916_B_CELL_SPLEEN_VS_PLASMA_CELL_BONE_MARROW_UP		127	-0.314779	-1.16724	0.0993378	0.393703	1	863	tags=24%, list=8%, signal=25%
GSE7831_1H_VS_4H_CPG_STIM_PDC_DN	GSE7831_1H_VS_4H_CPG_STIM_PDC_DN		141	-0.310448	-1.16682	0.117241	0.394437	1	1532	tags=29%, list=15%, signal=34%
GSE21063_CTRL_VS_ANTI_IGM_STIM_BCELL_NFATC1_KO_3H_DN	GSE21063_CTRL_VS_ANTI_IGM_STIM_BCELL_NFATC1_KO_3H_DN		139	-0.309648	-1.16613	0.121019	0.395822	1	606	tags=12%, list=6%, signal=13%
MODULE_170	MODULE_170		43	-0.368993	-1.16607	0.184028	0.395441	1	590	tags=23%, list=6%, signal=25%
MODULE_53	MODULE_53		254	-0.29419	-1.1659	0.0595238	0.395324	1	1503	tags=31%, list=15%, signal=36%
GSE5542_IFNA_VS_IFNA_AND_IFNG_TREATED_EPITHELIAL_CELLS_24H_DN	GSE5542_IFNA_VS_IFNA_AND_IFNG_TREATED_EPITHELIAL_CELLS_24H_DN		147	-0.304655	-1.16578	0.104938	0.395169	1	1486	tags=24%, list=15%, signal=28%
GSE25677_R848_VS_MPL_AND_R848_STIM_BCELL_DN	GSE25677_R848_VS_MPL_AND_R848_STIM_BCELL_DN		141	-0.308729	-1.16565	0.0822785	0.395008	1	1981	tags=33%, list=19%, signal=40%
GAVISH_3CA_MALIGNANT_METAPROGRAM_12_EMT_1	GAVISH_3CA_MALIGNANT_METAPROGRAM_12_EMT_1		15	-0.479307	-1.16546	0.271709	0.394926	1	289	tags=27%, list=3%, signal=27%
GSE45365_WT_VS_IFNAR_KO_CD11B_DC_MCMV_INFECTION_DN	GSE45365_WT_VS_IFNAR_KO_CD11B_DC_MCMV_INFECTION_DN		84	-0.33714	-1.16527	0.135747	0.394962	1	1553	tags=45%, list=15%, signal=53%
MODULE_419	MODULE_419		25	-0.424202	-1.16483	0.261006	0.395726	1	807	tags=20%, list=8%, signal=22%
GSE13485_DAY3_VS_DAY7_YF17D_VACCINE_PBMC_DN	GSE13485_DAY3_VS_DAY7_YF17D_VACCINE_PBMC_DN		101	-0.331015	-1.16473	0.170103	0.395432	1	1785	tags=38%, list=17%, signal=45%
GSE22886_UNSTIM_VS_IL15_STIM_NKCELL_UP	GSE22886_UNSTIM_VS_IL15_STIM_NKCELL_UP		114	-0.321554	-1.16451	0.137143	0.395436	1	697	tags=14%, list=7%, signal=15%
GSE5455_HEALTHY_VS_TUMOR_BEARING_MOUSE_SPLEEN_MONOCYTE_UP	GSE5455_HEALTHY_VS_TUMOR_BEARING_MOUSE_SPLEEN_MONOCYTE_UP		137	-0.311521	-1.16344	0.101449	0.398128	1	651	tags=15%, list=6%, signal=15%
GSE27786_CD4_TCELL_VS_MONO_MAC_DN	GSE27786_CD4_TCELL_VS_MONO_MAC_DN		132	-0.316144	-1.16268	0.133758	0.399712	1	1627	tags=24%, list=16%, signal=28%
GSE12366_NAIVE_VS_MEMORY_BCELL_DN	GSE12366_NAIVE_VS_MEMORY_BCELL_DN		134	-0.314933	-1.16212	0.143885	0.400878	1	700	tags=18%, list=7%, signal=19%
NAKAYA_PBMC_FLUAD_MALE_AGE_14_27YO_1D_POSTBOOST_VS_0D_PREIMM_MF59_ADJUVANTED_1DY_GENES_IN_BTM_M40_AND_M53_DN	NAKAYA_PBMC_FLUAD_MALE_AGE_14_27YO_1D_POSTBOOST_VS_0D_PREIMM_MF59_ADJUVANTED_1DY_GENES_IN_BTM_M40_AND_M53_DN		16	-0.461543	-1.16207	0.266667	0.400429	1	356	tags=31%, list=3%, signal=32%
GSE6681_DELETED_FOXP3_VS_WT_TREG_UP	GSE6681_DELETED_FOXP3_VS_WT_TREG_UP		70	-0.345304	-1.16187	0.183168	0.400502	1	322	tags=16%, list=3%, signal=16%
GSE4142_NAIVE_VS_GC_BCELL_UP	GSE4142_NAIVE_VS_GC_BCELL_UP		128	-0.314457	-1.16138	0.117318	0.401482	1	821	tags=16%, list=8%, signal=17%
GSE39820_CTRL_VS_TGFBETA1_IL6_CD4_TCELL_DN	GSE39820_CTRL_VS_TGFBETA1_IL6_CD4_TCELL_DN		157	-0.305991	-1.16136	0.0884354	0.400913	1	1089	tags=18%, list=11%, signal=20%
GSE27241_CTRL_VS_DIGOXIN_TREATED_RORGT_KO_CD4_TCELL_IN_TH17_POLARIZING_CONDITIONS_UP	GSE27241_CTRL_VS_DIGOXIN_TREATED_RORGT_KO_CD4_TCELL_IN_TH17_POLARIZING_CONDITIONS_UP		141	-0.308332	-1.16057	0.125828	0.402705	1	1807	tags=35%, list=18%, signal=42%
GSE13411_NAIVE_BCELL_VS_PLASMA_CELL_UP	GSE13411_NAIVE_BCELL_VS_PLASMA_CELL_UP		141	-0.308959	-1.16027	0.134921	0.403026	1	1258	tags=21%, list=12%, signal=24%
GNF2_RAN	GNF2_RAN		73	-0.345461	-1.16011	0.175926	0.402958	1	3364	tags=41%, list=33%, signal=61%
GSE12198_CTRL_VS_LOW_IL2_STIM_NK_CELL_UP	GSE12198_CTRL_VS_LOW_IL2_STIM_NK_CELL_UP		155	-0.298391	-1.1598	0.134454	0.403364	1	1164	tags=18%, list=11%, signal=20%
GSE39110_UNTREATED_VS_IL2_TREATED_CD8_TCELL_DAY6_POST_IMMUNIZATION_DN	GSE39110_UNTREATED_VS_IL2_TREATED_CD8_TCELL_DAY6_POST_IMMUNIZATION_DN		140	-0.311806	-1.15949	0.108696	0.403745	1	705	tags=16%, list=7%, signal=17%
MODULE_397	MODULE_397		81	-0.333935	-1.15946	0.173267	0.40325	1	1669	tags=37%, list=16%, signal=44%
GSE20366_TREG_VS_NAIVE_CD4_TCELL_UP	GSE20366_TREG_VS_NAIVE_CD4_TCELL_UP		154	-0.302215	-1.15903	0.105691	0.404011	1	739	tags=14%, list=7%, signal=14%
GSE6674_CPG_VS_CPG_AND_ANTI_IGM_STIM_BCELL_UP	GSE6674_CPG_VS_CPG_AND_ANTI_IGM_STIM_BCELL_UP		151	-0.30192	-1.15903	0.1	0.403419	1	1791	tags=26%, list=18%, signal=32%
GSE41867_NAIVE_VS_DAY8_LCMV_EFFECTOR_CD8_TCELL_UP	GSE41867_NAIVE_VS_DAY8_LCMV_EFFECTOR_CD8_TCELL_UP		168	-0.296882	-1.15881	0.0648148	0.403519	1	2519	tags=25%, list=25%, signal=33%
GAUCHER_PBMC_YF_VAX_STAMARIL_UNKNOWN_AGE_60DY_DN	GAUCHER_PBMC_YF_VAX_STAMARIL_UNKNOWN_AGE_60DY_DN		24	-0.425767	-1.15839	0.241477	0.404226	1	650	tags=21%, list=6%, signal=22%
GCM_BAG5	GCM_BAG5		33	-0.397839	-1.15834	0.239286	0.403794	1	1014	tags=9%, list=10%, signal=10%
GSE27786_LSK_VS_BCELL_DN	GSE27786_LSK_VS_BCELL_DN		145	-0.306751	-1.15785	0.0806452	0.404696	1	1818	tags=25%, list=18%, signal=30%
GSE8685_IL15_ACT_IL2_STARVED_VS_IL21_ACT_IL2_STARVED_CD4_TCELL_DN	GSE8685_IL15_ACT_IL2_STARVED_VS_IL21_ACT_IL2_STARVED_CD4_TCELL_DN		112	-0.307078	-1.1573	0.111111	0.405822	1	1222	tags=15%, list=12%, signal=17%
GSE17721_CTRL_VS_LPS_6H_BMDC_UP	GSE17721_CTRL_VS_LPS_6H_BMDC_UP		159	-0.300362	-1.15727	0.10687	0.405367	1	1993	tags=25%, list=20%, signal=31%
GCNP_SHH_UP_LATE.V1_DN	GCNP_SHH_UP_LATE.V1_DN		101	-0.329938	-1.15671	0.126984	0.406527	1	1305	tags=25%, list=13%, signal=28%
GSE3982_BCELL_VS_TH2_DN	GSE3982_BCELL_VS_TH2_DN		127	-0.313819	-1.15607	0.129412	0.40789	1	985	tags=20%, list=10%, signal=22%
GSE20727_CTRL_VS_H2O2_TREATED_DC_UP	GSE20727_CTRL_VS_H2O2_TREATED_DC_UP		160	-0.300159	-1.1549	0.0859375	0.4111	1	1319	tags=20%, list=13%, signal=23%
GSE21063_WT_VS_NFATC1_KO_BCELL_UP	GSE21063_WT_VS_NFATC1_KO_BCELL_UP		108	-0.325492	-1.15483	0.184615	0.410721	1	987	tags=20%, list=10%, signal=22%
GSE21774_CD56_BRIGHT_VS_DIM_CD62L_POSITIVE_NK_CELL_UP	GSE21774_CD56_BRIGHT_VS_DIM_CD62L_POSITIVE_NK_CELL_UP		128	-0.310765	-1.15461	0.109589	0.410875	1	606	tags=16%, list=6%, signal=17%
GSE10325_CD4_TCELL_VS_LUPUS_CD4_TCELL_DN	GSE10325_CD4_TCELL_VS_LUPUS_CD4_TCELL_DN		115	-0.321482	-1.15353	0.164634	0.413747	1	999	tags=22%, list=10%, signal=24%
GSE37301_MULTIPOTENT_PROGENITOR_VS_RAG2_KO_NK_CELL_DN	GSE37301_MULTIPOTENT_PROGENITOR_VS_RAG2_KO_NK_CELL_DN		152	-0.309185	-1.15333	0.131034	0.413735	1	1432	tags=18%, list=14%, signal=21%
MORF_UBE2I	MORF_UBE2I		196	-0.296837	-1.15332	0.0818182	0.413188	1	3577	tags=41%, list=35%, signal=62%
GAVISH_3CA_MALIGNANT_METAPROGRAM_16_MES_GLIOMA	GAVISH_3CA_MALIGNANT_METAPROGRAM_16_MES_GLIOMA		30	-0.400545	-1.15284	0.242331	0.414189	1	684	tags=33%, list=7%, signal=36%
GAVISH_3CA_METAPROGRAM_B_CELLS_PLASMA	GAVISH_3CA_METAPROGRAM_B_CELLS_PLASMA		38	-0.380751	-1.15265	0.227425	0.414199	1	1391	tags=21%, list=14%, signal=24%
MODULE_524	MODULE_524		21	-0.439618	-1.15261	0.272464	0.413749	1	807	tags=24%, list=8%, signal=26%
GSE17301_ACD3_ACD28_VS_ACD3_ACD28_AND_IFNA5_STIM_CD8_TCELL_UP	GSE17301_ACD3_ACD28_VS_ACD3_ACD28_AND_IFNA5_STIM_CD8_TCELL_UP		142	-0.310306	-1.15207	0.144737	0.414819	1	1727	tags=35%, list=17%, signal=42%
GAVISH_3CA_MALIGNANT_METAPROGRAM_27_OLIGO_PROGENITOR	GAVISH_3CA_MALIGNANT_METAPROGRAM_27_OLIGO_PROGENITOR		19	-0.45376	-1.15167	0.26393	0.415499	1	863	tags=32%, list=8%, signal=34%
GSE1925_CTRL_VS_3H_IFNG_STIM_IFNG_PRIMED_MACROPHAGE_UP	GSE1925_CTRL_VS_3H_IFNG_STIM_IFNG_PRIMED_MACROPHAGE_UP		113	-0.314714	-1.15159	0.147059	0.415167	1	1309	tags=17%, list=13%, signal=19%
MODULE_79	MODULE_79		41	-0.376974	-1.15113	0.223368	0.416044	1	590	tags=24%, list=6%, signal=26%
MODULE_128	MODULE_128		41	-0.376974	-1.15096	0.243697	0.416054	1	590	tags=24%, list=6%, signal=26%
GSE19888_CTRL_VS_TCELL_MEMBRANES_ACT_MAST_CELL_PRETREAT_A3R_INH_DN	GSE19888_CTRL_VS_TCELL_MEMBRANES_ACT_MAST_CELL_PRETREAT_A3R_INH_DN		134	-0.308053	-1.14985	0.11039	0.418967	1	977	tags=22%, list=10%, signal=24%
GSE26890_CXCR1_NEG_VS_POS_EFFECTOR_CD8_TCELL_UP	GSE26890_CXCR1_NEG_VS_POS_EFFECTOR_CD8_TCELL_UP		151	-0.306672	-1.14978	0.1125	0.418577	1	1240	tags=20%, list=12%, signal=22%
MODULE_456	MODULE_456		72	-0.339676	-1.14967	0.195531	0.418337	1	864	tags=24%, list=8%, signal=26%
GSE42724_MEMORY_BCELL_VS_PLASMABLAST_UP	GSE42724_MEMORY_BCELL_VS_PLASMABLAST_UP		162	-0.301407	-1.14929	0.122807	0.418906	1	907	tags=16%, list=9%, signal=17%
GSE23505_IL6_IL1_IL23_VS_IL6_IL1_TGFB_TREATED_CD4_TCELL_UP	GSE23505_IL6_IL1_IL23_VS_IL6_IL1_TGFB_TREATED_CD4_TCELL_UP		134	-0.308905	-1.14926	0.0972222	0.418395	1	1087	tags=20%, list=11%, signal=22%
GSE12003_4D_VS_8D_CULTURE_MIR223_KO_BM_PROGENITOR_DN	GSE12003_4D_VS_8D_CULTURE_MIR223_KO_BM_PROGENITOR_DN		132	-0.307354	-1.1492	0.14	0.418026	1	959	tags=15%, list=9%, signal=17%
GSE27786_CD4_TCELL_VS_NKTCELL_UP	GSE27786_CD4_TCELL_VS_NKTCELL_UP		158	-0.306282	-1.14888	0.152	0.418522	1	1390	tags=21%, list=14%, signal=24%
GSE23502_BM_VS_COLON_TUMOR_HDC_KO_MYELOID_DERIVED_SUPPRESSOR_CELL_UP	GSE23502_BM_VS_COLON_TUMOR_HDC_KO_MYELOID_DERIVED_SUPPRESSOR_CELL_UP		62	-0.342865	-1.14854	0.21371	0.419071	1	356	tags=11%, list=3%, signal=12%
GNF2_PPP6C	GNF2_PPP6C		32	-0.40053	-1.14803	0.262458	0.420198	1	3174	tags=47%, list=31%, signal=68%
GAVISH_3CA_METAPROGRAM_CD8_T_CELLS_UNASSIGNED_2	GAVISH_3CA_METAPROGRAM_CD8_T_CELLS_UNASSIGNED_2		32	-0.397741	-1.14696	0.231834	0.422836	1	1575	tags=28%, list=15%, signal=33%
GSE11386_NAIVE_VS_MEMORY_BCELL_DN	GSE11386_NAIVE_VS_MEMORY_BCELL_DN		116	-0.314765	-1.14615	0.155279	0.424789	1	792	tags=16%, list=8%, signal=17%
GSE32255_UNSTIM_VS_4H_LPS_STIM_DC_DN	GSE32255_UNSTIM_VS_4H_LPS_STIM_DC_DN		105	-0.319351	-1.14582	0.173184	0.425256	1	974	tags=21%, list=10%, signal=23%
RAF_UP.V1_UP	RAF_UP.V1_UP		118	-0.314358	-1.14549	0.14881	0.425729	1	1186	tags=28%, list=12%, signal=31%
GSE30971_2H_VS_4H_LPS_STIM_MACROPHAGE_WBP7_KO_UP	GSE30971_2H_VS_4H_LPS_STIM_MACROPHAGE_WBP7_KO_UP		128	-0.309002	-1.14549	0.142857	0.425157	1	768	tags=21%, list=8%, signal=23%
GSE411_UNSTIM_VS_100MIN_IL6_STIM_MACROPHAGE_DN	GSE411_UNSTIM_VS_100MIN_IL6_STIM_MACROPHAGE_DN		153	-0.297721	-1.14487	0.166667	0.426633	1	1640	tags=24%, list=16%, signal=28%
GSE3982_MAC_VS_BCELL_DN	GSE3982_MAC_VS_BCELL_DN		135	-0.311155	-1.14471	0.143885	0.426501	1	1222	tags=18%, list=12%, signal=20%
GSE45365_BCELL_VS_CD8_TCELL_UP	GSE45365_BCELL_VS_CD8_TCELL_UP		64	-0.343189	-1.14386	0.226852	0.428793	1	769	tags=19%, list=8%, signal=20%
GSE16450_CTRL_VS_IFNA_6H_STIM_MATURE_NEURON_CELL_LINE_DN	GSE16450_CTRL_VS_IFNA_6H_STIM_MATURE_NEURON_CELL_LINE_DN		159	-0.297163	-1.14359	0.072	0.429127	1	1245	tags=18%, list=12%, signal=20%
HALLMARK_MITOTIC_SPINDLE	HALLMARK_MITOTIC_SPINDLE		178	-0.295535	-1.14337	0.110169	0.429232	1	1480	tags=30%, list=14%, signal=34%
GSE23505_IL6_IL1_VS_IL6_IL1_IL23_TREATED_CD4_TCELL_UP	GSE23505_IL6_IL1_VS_IL6_IL1_IL23_TREATED_CD4_TCELL_UP		150	-0.306971	-1.1429	0.132812	0.430161	1	1926	tags=36%, list=19%, signal=44%
GSE33424_CD161_HIGH_VS_INT_CD8_TCELL_DN	GSE33424_CD161_HIGH_VS_INT_CD8_TCELL_DN		126	-0.30852	-1.14232	0.169697	0.431497	1	1078	tags=26%, list=11%, signal=29%
GSE3720_LPS_VS_PMA_STIM_VD1_GAMMADELTA_TCELL_DN	GSE3720_LPS_VS_PMA_STIM_VD1_GAMMADELTA_TCELL_DN		135	-0.310637	-1.14125	0.145833	0.434563	1	793	tags=14%, list=8%, signal=15%
FRANCO_BLOOD_SANOFI_PASTEUR_SA_INACTIVATED_INFLUENZA_VACCINE_CORRELATED_WITH_ANTIBODY_RESPONSE_AGE_18_40YO_1DY_POSITIVE	FRANCO_BLOOD_SANOFI_PASTEUR_SA_INACTIVATED_INFLUENZA_VACCINE_CORRELATED_WITH_ANTIBODY_RESPONSE_AGE_18_40YO_1DY_POSITIVE		79	-0.332343	-1.14105	0.218009	0.434592	1	1172	tags=27%, list=11%, signal=30%
GSE28237_FOLLICULAR_VS_EARLY_GC_BCELL_DN	GSE28237_FOLLICULAR_VS_EARLY_GC_BCELL_DN		147	-0.296192	-1.14068	0.14094	0.435301	1	2120	tags=26%, list=21%, signal=32%
GSE37534_UNTREATED_VS_GW1929_TREATED_CD4_TCELL_PPARG1_AND_FOXP3_TRASDUCED_UP	GSE37534_UNTREATED_VS_GW1929_TREATED_CD4_TCELL_PPARG1_AND_FOXP3_TRASDUCED_UP		131	-0.304704	-1.1406	0.134615	0.435039	1	1364	tags=21%, list=13%, signal=23%
MORF_CUL1	MORF_CUL1		68	-0.340141	-1.14018	0.168067	0.435812	1	3459	tags=38%, list=34%, signal=57%
GSE16697_CD4_TCELL_VS_TFH_CD4_TCELL_UP	GSE16697_CD4_TCELL_VS_TFH_CD4_TCELL_UP		152	-0.298175	-1.14018	0.1	0.435216	1	835	tags=18%, list=8%, signal=20%
GSE3337_CTRL_VS_16H_IFNG_IN_CD8POS_DC_DN	GSE3337_CTRL_VS_16H_IFNG_IN_CD8POS_DC_DN		151	-0.298717	-1.13999	0.150943	0.435202	1	1306	tags=17%, list=13%, signal=19%
GSE22601_CD4_SINGLE_POSITIVE_VS_CD8_SINGLE_POSITIVE_THYMOCYTE_DN	GSE22601_CD4_SINGLE_POSITIVE_VS_CD8_SINGLE_POSITIVE_THYMOCYTE_DN		163	-0.3046	-1.13987	0.166667	0.435006	1	792	tags=10%, list=8%, signal=11%
GSE15330_HSC_VS_GRANULOCYTE_MONOCYTE_PROGENITOR_IKAROS_KO_DN	GSE15330_HSC_VS_GRANULOCYTE_MONOCYTE_PROGENITOR_IKAROS_KO_DN		159	-0.301098	-1.13949	0.137615	0.435613	1	864	tags=13%, list=8%, signal=14%
GSE32986_UNSTIM_VS_GMCSF_STIM_DC_UP	GSE32986_UNSTIM_VS_GMCSF_STIM_DC_UP		132	-0.302929	-1.13876	0.167742	0.437326	1	1262	tags=19%, list=12%, signal=21%
GSE45365_WT_VS_IFNAR_KO_CD11B_DC_DN	GSE45365_WT_VS_IFNAR_KO_CD11B_DC_DN		115	-0.303823	-1.13829	0.121795	0.438219	1	1571	tags=23%, list=15%, signal=27%
GSE21927_C26GM_VS_4T1_TUMOR_MONOCYTE_BALBC_UP	GSE21927_C26GM_VS_4T1_TUMOR_MONOCYTE_BALBC_UP		148	-0.300624	-1.13805	0.180645	0.438464	1	1196	tags=20%, list=12%, signal=23%
GSE3720_UNSTIM_VS_PMA_STIM_VD2_GAMMADELTA_TCELL_UP	GSE3720_UNSTIM_VS_PMA_STIM_VD2_GAMMADELTA_TCELL_UP		136	-0.299912	-1.13766	0.146667	0.43917	1	905	tags=13%, list=9%, signal=14%
GAVISH_3CA_METAPROGRAM_CD4_T_CELLS_INTERFERON	GAVISH_3CA_METAPROGRAM_CD4_T_CELLS_INTERFERON		29	-0.399179	-1.13703	0.26087	0.440681	1	815	tags=24%, list=8%, signal=26%
GSE14308_NAIVE_CD4_TCELL_VS_NATURAL_TREG_UP	GSE14308_NAIVE_CD4_TCELL_VS_NATURAL_TREG_UP		129	-0.305474	-1.13703	0.156028	0.440087	1	828	tags=13%, list=8%, signal=14%
GSE45365_WT_VS_IFNAR_KO_CD11B_DC_UP	GSE45365_WT_VS_IFNAR_KO_CD11B_DC_UP		123	-0.304369	-1.13701	0.222222	0.439555	1	971	tags=16%, list=10%, signal=18%
GNF2_MSH6	GNF2_MSH6		25	-0.415045	-1.13626	0.3	0.441453	1	3317	tags=52%, list=32%, signal=77%
GSE1460_INTRATHYMIC_T_PROGENITOR_VS_CD4_THYMOCYTE_UP	GSE1460_INTRATHYMIC_T_PROGENITOR_VS_CD4_THYMOCYTE_UP		144	-0.298759	-1.1362	0.125874	0.441051	1	1464	tags=19%, list=14%, signal=22%
GSE2770_UNTREATED_VS_TGFB_AND_IL12_TREATED_ACT_CD4_TCELL_6H_UP	GSE2770_UNTREATED_VS_TGFB_AND_IL12_TREATED_ACT_CD4_TCELL_6H_UP		161	-0.293951	-1.13583	0.10219	0.441696	1	1634	tags=17%, list=16%, signal=20%
GSE15324_NAIVE_VS_ACTIVATED_ELF4_KO_CD8_TCELL_UP	GSE15324_NAIVE_VS_ACTIVATED_ELF4_KO_CD8_TCELL_UP		138	-0.300496	-1.13572	0.14375	0.441419	1	1900	tags=23%, list=19%, signal=28%
GSE17186_MEMORY_VS_CD21HIGH_TRANSITIONAL_BCELL_DN	GSE17186_MEMORY_VS_CD21HIGH_TRANSITIONAL_BCELL_DN		164	-0.298329	-1.13524	0.164286	0.442507	1	1026	tags=18%, list=10%, signal=20%
GSE411_UNSTIM_VS_400MIN_IL6_STIM_SOCS3_KO_MACROPHAGE_UP	GSE411_UNSTIM_VS_400MIN_IL6_STIM_SOCS3_KO_MACROPHAGE_UP		150	-0.303845	-1.13469	0.133333	0.443705	1	1206	tags=17%, list=12%, signal=19%
GSE15330_WT_VS_IKAROS_KO_GRANULOCYTE_MONOCYTE_PROGENITOR_UP	GSE15330_WT_VS_IKAROS_KO_GRANULOCYTE_MONOCYTE_PROGENITOR_UP		154	-0.293231	-1.13444	0.118881	0.443906	1	1755	tags=22%, list=17%, signal=26%
GSE40274_FOXP3_VS_FOXP3_AND_EOS_TRANSDUCED_ACTIVATED_CD4_TCELL_DN	GSE40274_FOXP3_VS_FOXP3_AND_EOS_TRANSDUCED_ACTIVATED_CD4_TCELL_DN		148	-0.297157	-1.13418	0.191489	0.44414	1	1507	tags=32%, list=15%, signal=37%
GSE7509_UNSTIM_VS_FCGRIIB_STIM_DC_UP	GSE7509_UNSTIM_VS_FCGRIIB_STIM_DC_UP		116	-0.312214	-1.13412	0.170886	0.443763	1	1870	tags=32%, list=18%, signal=39%
GSE20715_0H_VS_6H_OZONE_LUNG_UP	GSE20715_0H_VS_6H_OZONE_LUNG_UP		133	-0.302299	-1.13404	0.133333	0.443435	1	997	tags=17%, list=10%, signal=19%
GSE32986_CURDLAN_HIGHDOSE_VS_GMCSF_AND_CURDLAN_HIGHDOSE_STIM_DC_DN	GSE32986_CURDLAN_HIGHDOSE_VS_GMCSF_AND_CURDLAN_HIGHDOSE_STIM_DC_DN		145	-0.303464	-1.13396	0.115646	0.443098	1	1251	tags=27%, list=12%, signal=30%
GSE42724_MEMORY_BCELL_VS_PLASMABLAST_DN	GSE42724_MEMORY_BCELL_VS_PLASMABLAST_DN		165	-0.29909	-1.13394	0.112	0.442591	1	818	tags=13%, list=8%, signal=14%
GNF2_ELAC2	GNF2_ELAC2		40	-0.367395	-1.13342	0.263538	0.443706	1	4422	tags=70%, list=43%, signal=123%
GSE43955_1H_VS_20H_ACT_CD4_TCELL_DN	GSE43955_1H_VS_20H_ACT_CD4_TCELL_DN		119	-0.307411	-1.13272	0.180723	0.445476	1	1271	tags=19%, list=12%, signal=22%
GCM_APEX1	GCM_APEX1		93	-0.316281	-1.13244	0.171271	0.445738	1	3826	tags=45%, list=37%, signal=72%
MORF_EIF3S2	MORF_EIF3S2		206	-0.288581	-1.13204	0.131313	0.446462	1	3953	tags=48%, list=39%, signal=77%
GSE18281_SUBCAPSULAR_CORTICAL_REGION_VS_WHOLE_CORTEX_THYMUS_DN	GSE18281_SUBCAPSULAR_CORTICAL_REGION_VS_WHOLE_CORTEX_THYMUS_DN		94	-0.313675	-1.13185	0.188776	0.446565	1	1019	tags=22%, list=10%, signal=25%
GSE30083_SP1_VS_SP3_THYMOCYTE_DN	GSE30083_SP1_VS_SP3_THYMOCYTE_DN		110	-0.314536	-1.13159	0.149351	0.446791	1	1108	tags=22%, list=11%, signal=24%
GSE37533_PPARG1_FOXP3_VS_FOXP3_TRANSDUCED_CD4_TCELL_PIOGLITAZONE_TREATED_UP	GSE37533_PPARG1_FOXP3_VS_FOXP3_TRANSDUCED_CD4_TCELL_PIOGLITAZONE_TREATED_UP		123	-0.308383	-1.13059	0.175676	0.44949	1	1393	tags=22%, list=14%, signal=25%
MORF_RAN	MORF_RAN		210	-0.283712	-1.13043	0.0851064	0.449446	1	3565	tags=40%, list=35%, signal=59%
GSE5589_IL6_KO_VS_IL10_KO_LPS_AND_IL6_STIM_MACROPHAGE_45MIN_UP	GSE5589_IL6_KO_VS_IL10_KO_LPS_AND_IL6_STIM_MACROPHAGE_45MIN_UP		153	-0.303368	-1.13038	0.149606	0.449037	1	1456	tags=27%, list=14%, signal=32%
GSE2706_UNSTIM_VS_8H_LPS_DC_UP	GSE2706_UNSTIM_VS_8H_LPS_DC_UP		150	-0.303118	-1.13033	0.126667	0.448618	1	1048	tags=15%, list=10%, signal=16%
HALLMARK_DNA_REPAIR	HALLMARK_DNA_REPAIR		120	-0.306844	-1.12998	0.186047	0.449216	1	2311	tags=29%, list=23%, signal=37%
GSE2585_AIRE_KO_VS_WT_CD80_HIGH_MTEC_UP	GSE2585_AIRE_KO_VS_WT_CD80_HIGH_MTEC_UP		157	-0.301317	-1.12993	0.140496	0.448766	1	1675	tags=24%, list=16%, signal=29%
GSE17721_POLYIC_VS_CPG_0.5H_BMDC_DN	GSE17721_POLYIC_VS_CPG_0.5H_BMDC_DN		146	-0.301582	-1.12886	0.168919	0.451904	1	2360	tags=31%, list=23%, signal=40%
GSE21670_UNTREATED_VS_IL6_TREATED_CD4_TCELL_DN	GSE21670_UNTREATED_VS_IL6_TREATED_CD4_TCELL_DN		160	-0.295647	-1.12851	0.176923	0.452397	1	1239	tags=19%, list=12%, signal=21%
KAECH_DAY8_EFF_VS_MEMORY_CD8_TCELL_UP	KAECH_DAY8_EFF_VS_MEMORY_CD8_TCELL_UP		170	-0.293801	-1.12851	0.20354	0.451832	1	1544	tags=29%, list=15%, signal=34%
GSE13484_3H_UNSTIM_VS_YF17D_VACCINE_STIM_PBMC_DN	GSE13484_3H_UNSTIM_VS_YF17D_VACCINE_STIM_PBMC_DN		132	-0.301285	-1.12825	0.140127	0.452029	1	883	tags=19%, list=9%, signal=20%
GSE19923_HEB_KO_VS_HEB_AND_E2A_KO_DP_THYMOCYTE_UP	GSE19923_HEB_KO_VS_HEB_AND_E2A_KO_DP_THYMOCYTE_UP		168	-0.292657	-1.12795	0.158333	0.452422	1	1950	tags=27%, list=19%, signal=33%
GSE41867_DAY15_EFFECTOR_VS_DAY30_EXHAUSTED_CD8_TCELL_LCMV_CLONE13_UP	GSE41867_DAY15_EFFECTOR_VS_DAY30_EXHAUSTED_CD8_TCELL_LCMV_CLONE13_UP		136	-0.30146	-1.12677	0.125	0.455772	1	1052	tags=20%, list=10%, signal=22%
GSE2770_IL12_VS_IL4_TREATED_ACT_CD4_TCELL_2H_UP	GSE2770_IL12_VS_IL4_TREATED_ACT_CD4_TCELL_2H_UP		98	-0.312126	-1.12618	0.165746	0.4572	1	1071	tags=13%, list=10%, signal=15%
GSE26030_UNSTIM_VS_RESTIM_TH1_DAY15_POST_POLARIZATION_DN	GSE26030_UNSTIM_VS_RESTIM_TH1_DAY15_POST_POLARIZATION_DN		165	-0.293014	-1.12601	0.132353	0.457136	1	1411	tags=27%, list=14%, signal=31%
GSE21063_3H_VS_16H_ANTI_IGM_STIM_BCELL_UP	GSE21063_3H_VS_16H_ANTI_IGM_STIM_BCELL_UP		129	-0.299888	-1.12538	0.159763	0.458745	1	1053	tags=18%, list=10%, signal=20%
GSE43863_DAY6_EFF_VS_DAY150_MEM_TH1_CD4_TCELL_UP	GSE43863_DAY6_EFF_VS_DAY150_MEM_TH1_CD4_TCELL_UP		141	-0.300426	-1.12537	0.147287	0.458177	1	739	tags=20%, list=7%, signal=21%
LTE2_UP.V1_DN	LTE2_UP.V1_DN		112	-0.306954	-1.12515	0.144737	0.458301	1	814	tags=19%, list=8%, signal=20%
GSE2770_TGFB_AND_IL4_VS_TGFB_AND_IL12_TREATED_ACT_CD4_TCELL_6H_DN	GSE2770_TGFB_AND_IL4_VS_TGFB_AND_IL12_TREATED_ACT_CD4_TCELL_6H_DN		149	-0.294439	-1.12504	0.184	0.458063	1	736	tags=12%, list=7%, signal=13%
GSE3691_IFN_PRODUCING_KILLER_DC_VS_CONVENTIONAL_DC_SPLEEN_DN	GSE3691_IFN_PRODUCING_KILLER_DC_VS_CONVENTIONAL_DC_SPLEEN_DN		106	-0.310811	-1.12436	0.215054	0.459794	1	1022	tags=17%, list=10%, signal=19%
GAVISH_3CA_METAPROGRAM_FIBROBLASTS_INTERFERON	GAVISH_3CA_METAPROGRAM_FIBROBLASTS_INTERFERON		24	-0.405006	-1.12433	0.270115	0.459293	1	632	tags=21%, list=6%, signal=22%
GSE2706_UNSTIM_VS_2H_LPS_AND_R848_DC_DN	GSE2706_UNSTIM_VS_2H_LPS_AND_R848_DC_DN		114	-0.311754	-1.12409	0.172414	0.459469	1	1183	tags=25%, list=12%, signal=28%
GSE45365_NK_CELL_VS_CD11B_DC_UP	GSE45365_NK_CELL_VS_CD11B_DC_UP		76	-0.325556	-1.12399	0.184834	0.459211	1	693	tags=14%, list=7%, signal=15%
GSE15930_NAIVE_VS_72H_IN_VITRO_STIM_CD8_TCELL_DN	GSE15930_NAIVE_VS_72H_IN_VITRO_STIM_CD8_TCELL_DN		166	-0.295493	-1.12391	0.205882	0.458895	1	1784	tags=27%, list=17%, signal=32%
GSE44955_MCSF_VS_MCSF_AND_IL27_STIM_MACROPHAGE_DN	GSE44955_MCSF_VS_MCSF_AND_IL27_STIM_MACROPHAGE_DN		141	-0.29842	-1.12388	0.164179	0.458395	1	1107	tags=15%, list=11%, signal=16%
LTE2_UP.V1_UP	LTE2_UP.V1_UP		119	-0.300152	-1.12359	0.178571	0.458736	1	1658	tags=29%, list=16%, signal=35%
GSE43956_WT_VS_SGK1_KO_TH17_DIFFERENTIATED_CD4_TCELL_DN	GSE43956_WT_VS_SGK1_KO_TH17_DIFFERENTIATED_CD4_TCELL_DN		154	-0.297417	-1.12357	0.155556	0.458207	1	1211	tags=19%, list=12%, signal=22%
GSE6269_HEALTHY_VS_FLU_INF_PBMC_UP	GSE6269_HEALTHY_VS_FLU_INF_PBMC_UP		131	-0.302455	-1.12351	0.217687	0.457853	1	1813	tags=21%, list=18%, signal=26%
GSE17721_POLYIC_VS_GARDIQUIMOD_4H_BMDC_DN	GSE17721_POLYIC_VS_GARDIQUIMOD_4H_BMDC_DN		150	-0.295777	-1.12181	0.125874	0.463102	1	1552	tags=23%, list=15%, signal=26%
GSE30083_SP2_VS_SP3_THYMOCYTE_DN	GSE30083_SP2_VS_SP3_THYMOCYTE_DN		95	-0.318477	-1.12153	0.218579	0.463441	1	1087	tags=26%, list=11%, signal=29%
GSE16385_UNTREATED_VS_12H_ROSIGLITAZONE_TREATED_MACROPHAGE_DN	GSE16385_UNTREATED_VS_12H_ROSIGLITAZONE_TREATED_MACROPHAGE_DN		96	-0.3177	-1.12123	0.169312	0.463928	1	1481	tags=22%, list=15%, signal=25%
GSE33292_DN3_THYMOCYTE_VS_TCF1_KO_TCELL_LYMPHOMA_UP	GSE33292_DN3_THYMOCYTE_VS_TCF1_KO_TCELL_LYMPHOMA_UP		144	-0.299487	-1.12113	0.164062	0.463723	1	864	tags=15%, list=8%, signal=16%
MORF_RAD23A	MORF_RAD23A		298	-0.274932	-1.12087	0.0857143	0.464021	1	3207	tags=35%, list=31%, signal=50%
GSE6269_FLU_VS_STREP_PNEUMO_INF_PBMC_UP	GSE6269_FLU_VS_STREP_PNEUMO_INF_PBMC_UP		119	-0.308648	-1.12068	0.21118	0.464016	1	2678	tags=38%, list=26%, signal=51%
GSE16266_CTRL_VS_HEATSHOCK_AND_LPS_STIM_MEF_DN	GSE16266_CTRL_VS_HEATSHOCK_AND_LPS_STIM_MEF_DN		136	-0.300677	-1.12055	0.144578	0.463873	1	1866	tags=19%, list=18%, signal=23%
GSE26030_TH1_VS_TH17_RESTIMULATED_DAY15_POST_POLARIZATION_UP	GSE26030_TH1_VS_TH17_RESTIMULATED_DAY15_POST_POLARIZATION_UP		149	-0.289425	-1.12016	0.148936	0.464683	1	1653	tags=33%, list=16%, signal=39%
GSE26669_CTRL_VS_COSTIM_BLOCK_MLR_CD8_TCELL_UP	GSE26669_CTRL_VS_COSTIM_BLOCK_MLR_CD8_TCELL_UP		146	-0.300232	-1.11991	0.16	0.464959	1	1544	tags=25%, list=15%, signal=29%
GSE22886_NAIVE_VS_IGG_IGA_MEMORY_BCELL_DN	GSE22886_NAIVE_VS_IGG_IGA_MEMORY_BCELL_DN		147	-0.294474	-1.1194	0.132812	0.466167	1	1041	tags=18%, list=10%, signal=20%
GSE2706_R848_VS_R848_AND_LPS_2H_STIM_DC_DN	GSE2706_R848_VS_R848_AND_LPS_2H_STIM_DC_DN		83	-0.320429	-1.11936	0.187192	0.465706	1	1334	tags=31%, list=13%, signal=36%
KAECH_NAIVE_VS_DAY8_EFF_CD8_TCELL_UP	KAECH_NAIVE_VS_DAY8_EFF_CD8_TCELL_UP		156	-0.3007	-1.11931	0.142857	0.465303	1	629	tags=12%, list=6%, signal=13%
ERWIN_COHEN_PBMC_TC_83_AGE_18_45YO_RESPONDERS_PREVIOUSLY_IMMUNIZED_24HR_DEG_CANONICAL_PATHWAY_MEMBERS_UP	ERWIN_COHEN_PBMC_TC_83_AGE_18_45YO_RESPONDERS_PREVIOUSLY_IMMUNIZED_24HR_DEG_CANONICAL_PATHWAY_MEMBERS_UP		15	-0.470936	-1.11814	0.291339	0.468889	1	1210	tags=47%, list=12%, signal=53%
GSE25087_TREG_VS_TCONV_ADULT_UP	GSE25087_TREG_VS_TCONV_ADULT_UP		146	-0.301972	-1.11731	0.191176	0.471305	1	1348	tags=31%, list=13%, signal=35%
GAVISH_3CA_MALIGNANT_METAPROGRAM_5_STRESS	GAVISH_3CA_MALIGNANT_METAPROGRAM_5_STRESS		37	-0.375871	-1.11725	0.275618	0.470893	1	1211	tags=38%, list=12%, signal=43%
GSE1460_DP_THYMOCYTE_VS_NAIVE_CD4_TCELL_CORD_BLOOD_UP	GSE1460_DP_THYMOCYTE_VS_NAIVE_CD4_TCELL_CORD_BLOOD_UP		162	-0.292393	-1.11691	0.162602	0.471524	1	1780	tags=31%, list=17%, signal=37%
GSE13485_DAY1_VS_DAY7_YF17D_VACCINE_PBMC_DN	GSE13485_DAY1_VS_DAY7_YF17D_VACCINE_PBMC_DN		137	-0.294948	-1.11671	0.201149	0.471626	1	1785	tags=32%, list=17%, signal=38%
GSE41867_NAIVE_VS_DAY30_LCMV_CLONE13_EXHAUSTED_CD8_TCELL_UP	GSE41867_NAIVE_VS_DAY30_LCMV_CLONE13_EXHAUSTED_CD8_TCELL_UP		114	-0.304622	-1.1167	0.212329	0.471101	1	1043	tags=22%, list=10%, signal=24%
MORF_AATF	MORF_AATF		187	-0.286493	-1.1166	0.180328	0.470836	1	3105	tags=36%, list=30%, signal=51%
GSE10325_BCELL_VS_LUPUS_BCELL_DN	GSE10325_BCELL_VS_LUPUS_BCELL_DN		149	-0.303589	-1.11627	0.190141	0.471401	1	1680	tags=26%, list=16%, signal=31%
GSE37416_CTRL_VS_12H_F_TULARENSIS_LVS_NEUTROPHIL_UP	GSE37416_CTRL_VS_12H_F_TULARENSIS_LVS_NEUTROPHIL_UP		158	-0.291989	-1.11626	0.145161	0.470873	1	1977	tags=31%, list=19%, signal=38%
GSE22313_HEALTHY_VS_SLE_MOUSE_CD4_TCELL_DN	GSE22313_HEALTHY_VS_SLE_MOUSE_CD4_TCELL_DN		150	-0.297474	-1.11593	0.156028	0.471398	1	1699	tags=34%, list=17%, signal=40%
GSE9960_GRAM_POS_VS_GRAM_NEG_AND_POS_SEPSIS_PBMC_DN	GSE9960_GRAM_POS_VS_GRAM_NEG_AND_POS_SEPSIS_PBMC_DN		123	-0.307257	-1.11485	0.193939	0.474578	1	929	tags=17%, list=9%, signal=19%
GSE37533_PPARG2_FOXP3_VS_FOXP3_TRANSDUCED_CD4_TCELL_PIOGLITAZONE_TREATED_DN	GSE37533_PPARG2_FOXP3_VS_FOXP3_TRANSDUCED_CD4_TCELL_PIOGLITAZONE_TREATED_DN		134	-0.295481	-1.11485	0.171053	0.474006	1	1076	tags=17%, list=11%, signal=19%
GAVISH_3CA_METAPROGRAM_ENDOTHELIAL_COAGULATION	GAVISH_3CA_METAPROGRAM_ENDOTHELIAL_COAGULATION		19	-0.447429	-1.11457	0.317003	0.474521	1	629	tags=32%, list=6%, signal=34%
GAVISH_3CA_MALIGNANT_METAPROGRAM_24_CILIA	GAVISH_3CA_MALIGNANT_METAPROGRAM_24_CILIA		20	-0.430178	-1.11425	0.293255	0.475106	1	873	tags=25%, list=9%, signal=27%
GSE2405_0H_VS_24H_A_PHAGOCYTOPHILUM_STIM_NEUTROPHIL_UP	GSE2405_0H_VS_24H_A_PHAGOCYTOPHILUM_STIM_NEUTROPHIL_UP		141	-0.295417	-1.11383	0.195489	0.475996	1	1802	tags=20%, list=18%, signal=24%
MORF_GNB1	MORF_GNB1		260	-0.278093	-1.11254	0.123288	0.479807	1	3207	tags=37%, list=31%, signal=53%
GSE12366_GC_VS_NAIVE_BCELL_UP	GSE12366_GC_VS_NAIVE_BCELL_UP		146	-0.294615	-1.11221	0.162162	0.480445	1	1550	tags=23%, list=15%, signal=27%
GSE14350_IL2RB_KO_VS_WT_TEFF_DN	GSE14350_IL2RB_KO_VS_WT_TEFF_DN		128	-0.298977	-1.11173	0.165714	0.481526	1	1033	tags=20%, list=10%, signal=21%
GSE3982_MAC_VS_CENT_MEMORY_CD4_TCELL_DN	GSE3982_MAC_VS_CENT_MEMORY_CD4_TCELL_DN		122	-0.300684	-1.11172	0.213873	0.480953	1	1424	tags=21%, list=14%, signal=24%
GSE6259_FLT3L_INDUCED_33D1_POS_DC_VS_CD8_TCELL_UP	GSE6259_FLT3L_INDUCED_33D1_POS_DC_VS_CD8_TCELL_UP		98	-0.31243	-1.11145	0.189474	0.481419	1	647	tags=18%, list=6%, signal=19%
MODULE_544	MODULE_544		39	-0.367184	-1.11121	0.325259	0.481667	1	1489	tags=28%, list=15%, signal=33%
GSE18281_MEDULLARY_THYMOCYTE_VS_WHOLE_MEDULLA_THYMUS_DN	GSE18281_MEDULLARY_THYMOCYTE_VS_WHOLE_MEDULLA_THYMUS_DN		124	-0.304659	-1.11045	0.242938	0.483756	1	1852	tags=25%, list=18%, signal=30%
MODULE_481	MODULE_481		40	-0.360409	-1.11013	0.275362	0.484269	1	1489	tags=28%, list=15%, signal=32%
GSE38681_WT_VS_LYL1_KO_LYMPHOID_PRIMED_MULTIPOTENT_PROGENITOR_DN	GSE38681_WT_VS_LYL1_KO_LYMPHOID_PRIMED_MULTIPOTENT_PROGENITOR_DN		137	-0.300728	-1.10962	0.181208	0.485434	1	962	tags=17%, list=9%, signal=18%
GSE3565_CTRL_VS_LPS_INJECTED_DUSP1_KO_SPLENOCYTES_DN	GSE3565_CTRL_VS_LPS_INJECTED_DUSP1_KO_SPLENOCYTES_DN		136	-0.292592	-1.10855	0.157895	0.488607	1	1420	tags=24%, list=14%, signal=28%
GSE14699_NAIVE_VS_ACT_CD8_TCELL_DN	GSE14699_NAIVE_VS_ACT_CD8_TCELL_DN		130	-0.296282	-1.10779	0.210145	0.490876	1	1423	tags=25%, list=14%, signal=28%
GSE6269_E_COLI_VS_STAPH_AUREUS_INF_PBMC_UP	GSE6269_E_COLI_VS_STAPH_AUREUS_INF_PBMC_UP		104	-0.310518	-1.10778	0.227778	0.490289	1	755	tags=15%, list=7%, signal=16%
GSE17721_0.5H_VS_4H_CPG_BMDC_UP	GSE17721_0.5H_VS_4H_CPG_BMDC_UP		174	-0.286683	-1.10655	0.186992	0.494203	1	2168	tags=29%, list=21%, signal=36%
GSE43955_TH0_VS_TGFB_IL6_TH17_ACT_CD4_TCELL_1H_UP	GSE43955_TH0_VS_TGFB_IL6_TH17_ACT_CD4_TCELL_1H_UP		120	-0.299393	-1.10579	0.213415	0.496338	1	839	tags=19%, list=8%, signal=21%
GSE2405_HEAT_KILLED_LYSATE_VS_LIVE_A_PHAGOCYTOPHILUM_STIM_NEUTROPHIL_9H_DN	GSE2405_HEAT_KILLED_LYSATE_VS_LIVE_A_PHAGOCYTOPHILUM_STIM_NEUTROPHIL_9H_DN		147	-0.293653	-1.10507	0.143791	0.498314	1	1225	tags=16%, list=12%, signal=18%
GSE42021_TCONV_PLN_VS_CD24INT_TCONV_THYMUS_UP	GSE42021_TCONV_PLN_VS_CD24INT_TCONV_THYMUS_UP		133	-0.299053	-1.10455	0.183673	0.499659	1	824	tags=12%, list=8%, signal=13%
GSE27786_NEUTROPHIL_VS_MONO_MAC_DN	GSE27786_NEUTROPHIL_VS_MONO_MAC_DN		153	-0.292638	-1.10451	0.194444	0.499219	1	2524	tags=32%, list=25%, signal=42%
GSE360_DC_VS_MAC_B_MALAYI_LOW_DOSE_DN	GSE360_DC_VS_MAC_B_MALAYI_LOW_DOSE_DN		143	-0.290172	-1.10406	0.161017	0.500224	1	1183	tags=17%, list=12%, signal=19%
GSE41867_DAY6_EFFECTOR_VS_DAY30_MEMORY_CD8_TCELL_LCMV_ARMSTRONG_UP	GSE41867_DAY6_EFFECTOR_VS_DAY30_MEMORY_CD8_TCELL_LCMV_ARMSTRONG_UP		158	-0.296988	-1.10399	0.188034	0.499889	1	1172	tags=16%, list=11%, signal=18%
GSE9988_LPS_VS_VEHICLE_TREATED_MONOCYTE_DN	GSE9988_LPS_VS_VEHICLE_TREATED_MONOCYTE_DN		158	-0.290797	-1.10366	0.188034	0.500451	1	1870	tags=30%, list=18%, signal=37%
GSE1925_CTRL_VS_IFNG_PRIMED_MACROPHAGE_24H_IFNG_STIM_DN	GSE1925_CTRL_VS_IFNG_PRIMED_MACROPHAGE_24H_IFNG_STIM_DN		133	-0.292277	-1.10364	0.176101	0.499878	1	1714	tags=26%, list=17%, signal=31%
GSE24634_NAIVE_CD4_TCELL_VS_DAY10_IL4_CONV_TREG_DN	GSE24634_NAIVE_CD4_TCELL_VS_DAY10_IL4_CONV_TREG_DN		160	-0.288668	-1.10312	0.192308	0.501237	1	1646	tags=26%, list=16%, signal=30%
MODULE_522	MODULE_522		24	-0.415746	-1.10306	0.281879	0.500838	1	785	tags=25%, list=8%, signal=27%
NAKAYA_PBMC_FLUAD_MALE_AGE_14_27YO_1D_POSTBOOST_VS_0D_PREIMM_MF59_ADJUVANTED_1DY_ATIV_UP	NAKAYA_PBMC_FLUAD_MALE_AGE_14_27YO_1D_POSTBOOST_VS_0D_PREIMM_MF59_ADJUVANTED_1DY_ATIV_UP		23	-0.412935	-1.10303	0.331361	0.500394	1	879	tags=30%, list=9%, signal=33%
MORF_CDK2	MORF_CDK2		64	-0.325766	-1.1029	0.219298	0.500239	1	3207	tags=38%, list=31%, signal=54%
GSE41867_DAY6_VS_DAY8_LCMV_CLONE13_EFFECTOR_CD8_TCELL_DN	GSE41867_DAY6_VS_DAY8_LCMV_CLONE13_EFFECTOR_CD8_TCELL_DN		168	-0.286442	-1.10286	0.16129	0.499785	1	2475	tags=32%, list=24%, signal=41%
MODULE_126	MODULE_126		132	-0.296032	-1.10279	0.211921	0.49943	1	1551	tags=30%, list=15%, signal=35%
GSE20727_ROS_INH_VS_ROS_INH_AND_DNFB_ALLERGEN_TREATED_DC_UP	GSE20727_ROS_INH_VS_ROS_INH_AND_DNFB_ALLERGEN_TREATED_DC_UP		141	-0.294693	-1.10267	0.19375	0.49925	1	898	tags=19%, list=9%, signal=21%
GSE22601_CD4_SINGLE_POSITIVE_VS_CD8_SINGLE_POSITIVE_THYMOCYTE_UP	GSE22601_CD4_SINGLE_POSITIVE_VS_CD8_SINGLE_POSITIVE_THYMOCYTE_UP		163	-0.28766	-1.10187	0.212766	0.501579	1	1786	tags=28%, list=17%, signal=33%
GSE11057_EFF_MEM_VS_CENT_MEM_CD4_TCELL_DN	GSE11057_EFF_MEM_VS_CENT_MEM_CD4_TCELL_DN		112	-0.303601	-1.10124	0.219653	0.503219	1	1046	tags=21%, list=10%, signal=23%
GSE18203_CTRL_VS_INTRATUMORAL_CPG_INJ_MC38_TUMOR_DN	GSE18203_CTRL_VS_INTRATUMORAL_CPG_INJ_MC38_TUMOR_DN		145	-0.293324	-1.10122	0.20155	0.502704	1	1551	tags=30%, list=15%, signal=35%
GSE19923_WT_VS_E2A_KO_DP_THYMOCYTE_DN	GSE19923_WT_VS_E2A_KO_DP_THYMOCYTE_DN		134	-0.292973	-1.10101	0.216561	0.502975	1	1538	tags=22%, list=15%, signal=26%
GSE36476_CTRL_VS_TSST_ACT_40H_MEMORY_CD4_TCELL_OLD_DN	GSE36476_CTRL_VS_TSST_ACT_40H_MEMORY_CD4_TCELL_OLD_DN		167	-0.287869	-1.10084	0.17094	0.503031	1	2006	tags=36%, list=20%, signal=44%
MODULE_7	MODULE_7		118	-0.299588	-1.10071	0.201342	0.502887	1	919	tags=19%, list=9%, signal=21%
GSE19888_ADENOSINE_A3R_INH_PRETREAT_AND_ACT_BY_A3R_VS_TCELL_MEMBRANES_ACT_MAST_CELL_UP	GSE19888_ADENOSINE_A3R_INH_PRETREAT_AND_ACT_BY_A3R_VS_TCELL_MEMBRANES_ACT_MAST_CELL_UP		126	-0.296852	-1.10046	0.150685	0.503279	1	1051	tags=19%, list=10%, signal=21%
GSE7460_CTRL_VS_TGFB_TREATED_ACT_CD8_TCELL_UP	GSE7460_CTRL_VS_TGFB_TREATED_ACT_CD8_TCELL_UP		148	-0.291146	-1.09996	0.216418	0.504487	1	1689	tags=26%, list=17%, signal=30%
GSE9006_TYPE_1_DIABETES_AT_DX_VS_1MONTH_POST_DX_PBMC_UP	GSE9006_TYPE_1_DIABETES_AT_DX_VS_1MONTH_POST_DX_PBMC_UP		157	-0.295618	-1.09993	0.204545	0.50402	1	1438	tags=18%, list=14%, signal=21%
GSE17974_CTRL_VS_ACT_IL4_AND_ANTI_IL12_2H_CD4_TCELL_UP	GSE17974_CTRL_VS_ACT_IL4_AND_ANTI_IL12_2H_CD4_TCELL_UP		131	-0.296247	-1.09984	0.205674	0.503737	1	840	tags=18%, list=8%, signal=20%
GSE18791_CTRL_VS_NEWCASTLE_VIRUS_DC_16H_DN	GSE18791_CTRL_VS_NEWCASTLE_VIRUS_DC_16H_DN		109	-0.301138	-1.09956	0.20339	0.504172	1	1267	tags=23%, list=12%, signal=26%
GSE13411_SWITCHED_MEMORY_BCELL_VS_PLASMA_CELL_UP	GSE13411_SWITCHED_MEMORY_BCELL_VS_PLASMA_CELL_UP		164	-0.290717	-1.09952	0.212121	0.503728	1	882	tags=12%, list=9%, signal=13%
GSE12366_PLASMA_CELL_VS_MEMORY_BCELL_DN	GSE12366_PLASMA_CELL_VS_MEMORY_BCELL_DN		158	-0.288658	-1.09942	0.192593	0.503477	1	2544	tags=36%, list=25%, signal=47%
GSE15324_ELF4_KO_VS_WT_ACTIVATED_CD8_TCELL_DN	GSE15324_ELF4_KO_VS_WT_ACTIVATED_CD8_TCELL_DN		115	-0.302529	-1.09917	0.216374	0.503794	1	1626	tags=25%, list=16%, signal=30%
GSE29618_PDC_VS_MDC_UP	GSE29618_PDC_VS_MDC_UP		142	-0.297601	-1.09917	0.208589	0.503229	1	1022	tags=18%, list=10%, signal=20%
GSE12845_IGD_POS_VS_NEG_BLOOD_BCELL_UP	GSE12845_IGD_POS_VS_NEG_BLOOD_BCELL_UP		129	-0.296169	-1.09889	0.212903	0.503621	1	804	tags=17%, list=8%, signal=18%
GSE6259_FLT3L_INDUCED_33D1_POS_DC_VS_CD4_TCELL_DN	GSE6259_FLT3L_INDUCED_33D1_POS_DC_VS_CD4_TCELL_DN		135	-0.286931	-1.09841	0.212121	0.504879	1	1683	tags=27%, list=16%, signal=32%
HOWARD_NEUTROPHIL_INACT_MONOV_INFLUENZA_A_INDONESIA_05_2005_H5N1_AGE_18_49YO_1DY_UP	HOWARD_NEUTROPHIL_INACT_MONOV_INFLUENZA_A_INDONESIA_05_2005_H5N1_AGE_18_49YO_1DY_UP		248	-0.270162	-1.09737	0.138298	0.508148	1	879	tags=17%, list=9%, signal=18%
GSE7348_UNSTIM_VS_LPS_STIM_MACROPHAGE_DN	GSE7348_UNSTIM_VS_LPS_STIM_MACROPHAGE_DN		123	-0.293135	-1.09706	0.238636	0.508719	1	1251	tags=24%, list=12%, signal=27%
GSE30962_ACUTE_VS_CHRONIC_LCMV_PRIMARY_INF_CD8_TCELL_DN	GSE30962_ACUTE_VS_CHRONIC_LCMV_PRIMARY_INF_CD8_TCELL_DN		161	-0.287673	-1.09703	0.216	0.508264	1	983	tags=22%, list=10%, signal=24%
MODULE_303	MODULE_303		27	-0.384147	-1.09675	0.306991	0.508705	1	824	tags=19%, list=8%, signal=20%
GSE9988_ANTI_TREM1_VS_LPS_MONOCYTE_DN	GSE9988_ANTI_TREM1_VS_LPS_MONOCYTE_DN		133	-0.294754	-1.09673	0.258064	0.508191	1	1251	tags=28%, list=12%, signal=31%
FRANCO_BLOOD_SANOFI_PASTEUR_SA_INACTIVATED_INFLUENZA_VACCINE_CORRELATED_WITH_ANTIBODY_RESPONSE_AGE_18_40YO_14DY_POSITIVE	FRANCO_BLOOD_SANOFI_PASTEUR_SA_INACTIVATED_INFLUENZA_VACCINE_CORRELATED_WITH_ANTIBODY_RESPONSE_AGE_18_40YO_14DY_POSITIVE		19	-0.424762	-1.09614	0.316456	0.509647	1	471	tags=11%, list=5%, signal=11%
GSE5589_IL6_KO_VS_IL10_KO_LPS_STIM_MACROPHAGE_180MIN_DN	GSE5589_IL6_KO_VS_IL10_KO_LPS_STIM_MACROPHAGE_180MIN_DN		117	-0.29409	-1.09606	0.242775	0.509387	1	773	tags=16%, list=8%, signal=17%
GSE22886_IL2_VS_IL15_STIM_NKCELL_UP	GSE22886_IL2_VS_IL15_STIM_NKCELL_UP		70	-0.320795	-1.096	0.253275	0.50901	1	467	tags=16%, list=5%, signal=16%
GSE46606_IRF4_KO_VS_WT_CD40L_IL2_IL5_1DAY_STIMULATED_BCELL_DN	GSE46606_IRF4_KO_VS_WT_CD40L_IL2_IL5_1DAY_STIMULATED_BCELL_DN		112	-0.295022	-1.09567	0.195266	0.509673	1	1261	tags=23%, list=12%, signal=26%
GSE27291_0H_VS_6H_STIM_GAMMADELTA_TCELL_UP	GSE27291_0H_VS_6H_STIM_GAMMADELTA_TCELL_UP		116	-0.298693	-1.09542	0.218182	0.510032	1	596	tags=10%, list=6%, signal=11%
GSE15330_HSC_VS_PRO_BCELL_UP	GSE15330_HSC_VS_PRO_BCELL_UP		161	-0.287809	-1.09536	0.210526	0.509714	1	1424	tags=18%, list=14%, signal=21%
GSE24574_NAIVE_VS_TCONV_CD4_TCELL_UP	GSE24574_NAIVE_VS_TCONV_CD4_TCELL_UP		122	-0.306927	-1.09518	0.212329	0.509766	1	843	tags=24%, list=8%, signal=26%
GSE360_T_GONDII_VS_B_MALAYI_HIGH_DOSE_DC_UP	GSE360_T_GONDII_VS_B_MALAYI_HIGH_DOSE_DC_UP		104	-0.304968	-1.09505	0.236715	0.509636	1	785	tags=16%, list=8%, signal=18%
GSE43955_TGFB_IL6_VS_TGFB_IL6_IL23_TH17_ACT_CD4_TCELL_60H_UP	GSE43955_TGFB_IL6_VS_TGFB_IL6_IL23_TH17_ACT_CD4_TCELL_60H_UP		136	-0.291218	-1.09417	0.245902	0.512491	1	956	tags=13%, list=9%, signal=14%
GSE7548_NAIVE_VS_DAY7_PCC_IMMUNIZATION_CD4_TCELL_UP	GSE7548_NAIVE_VS_DAY7_PCC_IMMUNIZATION_CD4_TCELL_UP		157	-0.285101	-1.09409	0.221239	0.512189	1	980	tags=17%, list=10%, signal=19%
GSE339_EX_VIVO_VS_IN_CULTURE_CD4CD8DN_DC_UP	GSE339_EX_VIVO_VS_IN_CULTURE_CD4CD8DN_DC_UP		157	-0.28769	-1.09404	0.18254	0.511762	1	1636	tags=23%, list=16%, signal=27%
GSE22886_CTRL_VS_LPS_24H_DC_DN	GSE22886_CTRL_VS_LPS_24H_DC_DN		130	-0.292499	-1.09376	0.276316	0.512218	1	999	tags=23%, list=10%, signal=25%
GSE26559_TCF1_KO_VS_WT_LIN_NEG_CELL_DN	GSE26559_TCF1_KO_VS_WT_LIN_NEG_CELL_DN		84	-0.310711	-1.09372	0.276786	0.511798	1	857	tags=17%, list=8%, signal=18%
GSE22886_NAIVE_BCELL_VS_BLOOD_PLASMA_CELL_DN	GSE22886_NAIVE_BCELL_VS_BLOOD_PLASMA_CELL_DN		160	-0.28718	-1.09365	0.183206	0.511515	1	1645	tags=21%, list=16%, signal=25%
GSE369_SOCS3_KO_VS_WT_LIVER_DN	GSE369_SOCS3_KO_VS_WT_LIVER_DN		155	-0.287466	-1.0933	0.216	0.512239	1	1910	tags=29%, list=19%, signal=35%
GSE17721_CTRL_VS_LPS_12H_BMDC_UP	GSE17721_CTRL_VS_LPS_12H_BMDC_UP		148	-0.286666	-1.09288	0.177305	0.513237	1	1924	tags=26%, list=19%, signal=32%
GAVISH_3CA_METAPROGRAM_CD8_T_CELLS_DYSFUNCTION	GAVISH_3CA_METAPROGRAM_CD8_T_CELLS_DYSFUNCTION		33	-0.368693	-1.09255	0.320988	0.51396	1	848	tags=27%, list=8%, signal=30%
GSE28726_NAIVE_VS_ACTIVATED_CD4_TCELL_UP	GSE28726_NAIVE_VS_ACTIVATED_CD4_TCELL_UP		154	-0.284872	-1.09189	0.244604	0.515759	1	1022	tags=25%, list=10%, signal=28%
GSE1448_CTRL_VS_ANTI_VBETA5_DP_THYMOCYTE_DN	GSE1448_CTRL_VS_ANTI_VBETA5_DP_THYMOCYTE_DN		133	-0.289682	-1.09171	0.216783	0.515818	1	935	tags=15%, list=9%, signal=16%
GSE41978_ID2_KO_VS_ID2_KO_AND_BIM_KO_KLRG1_LOW_EFFECTOR_CD8_TCELL_DN	GSE41978_ID2_KO_VS_ID2_KO_AND_BIM_KO_KLRG1_LOW_EFFECTOR_CD8_TCELL_DN		142	-0.287707	-1.09151	0.161972	0.515948	1	2093	tags=23%, list=21%, signal=29%
GSE29618_PRE_VS_DAY7_POST_TIV_FLU_VACCINE_BCELL_UP	GSE29618_PRE_VS_DAY7_POST_TIV_FLU_VACCINE_BCELL_UP		59	-0.333914	-1.09107	0.266667	0.517046	1	1278	tags=27%, list=13%, signal=31%
GSE32034_LY6C_HIGH_VS_LOW_ROSIGLIZATONE_TREATED_MONOCYTE_UP	GSE32034_LY6C_HIGH_VS_LOW_ROSIGLIZATONE_TREATED_MONOCYTE_UP		141	-0.290551	-1.09054	0.244898	0.518458	1	590	tags=11%, list=6%, signal=11%
GSE3203_WT_VS_IFNAR1_KO_INFLUENZA_INFECTED_LN_BCELL_UP	GSE3203_WT_VS_IFNAR1_KO_INFLUENZA_INFECTED_LN_BCELL_UP		91	-0.308613	-1.09031	0.225641	0.51877	1	274	tags=10%, list=3%, signal=10%
GSE15659_RESTING_TREG_VS_NONSUPPRESSIVE_TCELL_UP	GSE15659_RESTING_TREG_VS_NONSUPPRESSIVE_TCELL_UP		89	-0.308338	-1.08954	0.23913	0.521015	1	1274	tags=19%, list=12%, signal=22%
GSE22886_NAIVE_BCELL_VS_BLOOD_PLASMA_CELL_UP	GSE22886_NAIVE_BCELL_VS_BLOOD_PLASMA_CELL_UP		142	-0.289712	-1.08951	0.212903	0.520555	1	1358	tags=26%, list=13%, signal=30%
GSE17812_WT_VS_THPOK_KO_MEMORY_CD8_TCELL_UP	GSE17812_WT_VS_THPOK_KO_MEMORY_CD8_TCELL_UP		149	-0.289047	-1.08951	0.195489	0.51997	1	866	tags=16%, list=8%, signal=17%
GSE41978_WT_VS_ID2_KO_AND_BIM_KO_KLRG1_LOW_EFFECTOR_CD8_TCELL_UP	GSE41978_WT_VS_ID2_KO_AND_BIM_KO_KLRG1_LOW_EFFECTOR_CD8_TCELL_UP		135	-0.290426	-1.08947	0.198529	0.519492	1	1037	tags=19%, list=10%, signal=20%
GCM_ERBB2IP	GCM_ERBB2IP		60	-0.333082	-1.08921	0.278607	0.519934	1	2661	tags=27%, list=26%, signal=36%
GSE29164_UNTREATED_VS_CD8_TCELL_AND_IL12_TREATED_MELANOMA_DAY3_DN	GSE29164_UNTREATED_VS_CD8_TCELL_AND_IL12_TREATED_MELANOMA_DAY3_DN		166	-0.286727	-1.08901	0.185484	0.520077	1	2068	tags=31%, list=20%, signal=39%
KAECH_NAIVE_VS_MEMORY_CD8_TCELL_UP	KAECH_NAIVE_VS_MEMORY_CD8_TCELL_UP		159	-0.282499	-1.08887	0.238806	0.520078	1	576	tags=11%, list=6%, signal=11%
MORF_ERH	MORF_ERH		86	-0.316285	-1.08849	0.258242	0.520854	1	4263	tags=59%, list=42%, signal=101%
GSE22886_NAIVE_CD4_TCELL_VS_48H_ACT_TH2_DN	GSE22886_NAIVE_CD4_TCELL_VS_48H_ACT_TH2_DN		170	-0.281801	-1.08738	0.20339	0.524299	1	2451	tags=34%, list=24%, signal=44%
GSE11057_PBMC_VS_MEM_CD4_TCELL_DN	GSE11057_PBMC_VS_MEM_CD4_TCELL_DN		137	-0.290925	-1.08734	0.208633	0.523875	1	780	tags=18%, list=8%, signal=19%
GSE13485_DAY7_VS_DAY21_YF17D_VACCINE_PBMC_DN	GSE13485_DAY7_VS_DAY21_YF17D_VACCINE_PBMC_DN		42	-0.357214	-1.08699	0.293893	0.524524	1	467	tags=14%, list=5%, signal=15%
GSE17721_CTRL_VS_PAM3CSK4_0.5H_BMDC_DN	GSE17721_CTRL_VS_PAM3CSK4_0.5H_BMDC_DN		116	-0.294361	-1.08678	0.210227	0.524767	1	1042	tags=15%, list=10%, signal=16%
GSE2706_2H_VS_8H_LPS_STIM_DC_DN	GSE2706_2H_VS_8H_LPS_STIM_DC_DN		118	-0.302268	-1.08642	0.239521	0.525614	1	1072	tags=22%, list=11%, signal=24%
GSE2770_TGFB_AND_IL4_VS_IL12_TREATED_ACT_CD4_TCELL_6H_UP	GSE2770_TGFB_AND_IL4_VS_IL12_TREATED_ACT_CD4_TCELL_6H_UP		157	-0.293663	-1.08617	0.241935	0.525939	1	1214	tags=16%, list=12%, signal=18%
GSE22886_NAIVE_TCELL_VS_NKCELL_UP	GSE22886_NAIVE_TCELL_VS_NKCELL_UP		139	-0.290397	-1.08578	0.21831	0.526854	1	923	tags=16%, list=9%, signal=17%
GSE15930_NAIVE_VS_24H_IN_VITRO_STIM_CD8_TCELL_DN	GSE15930_NAIVE_VS_24H_IN_VITRO_STIM_CD8_TCELL_DN		170	-0.281577	-1.08552	0.181818	0.527272	1	1704	tags=22%, list=17%, signal=26%
GSE37605_C57BL6_VS_NOD_FOXP3_IRES_GFP_TREG_DN	GSE37605_C57BL6_VS_NOD_FOXP3_IRES_GFP_TREG_DN		124	-0.29297	-1.08548	0.259669	0.526816	1	1301	tags=19%, list=13%, signal=21%
GSE45365_CD8A_DC_VS_CD11B_DC_UP	GSE45365_CD8A_DC_VS_CD11B_DC_UP		112	-0.291113	-1.08539	0.227273	0.526572	1	2063	tags=27%, list=20%, signal=33%
GSE15930_NAIVE_VS_24H_IN_VITRO_STIM_CD8_TCELL_UP	GSE15930_NAIVE_VS_24H_IN_VITRO_STIM_CD8_TCELL_UP		136	-0.292979	-1.08476	0.176871	0.528339	1	396	tags=10%, list=4%, signal=10%
GSE10147_IL3_AND_HIVP17_VS_IL3_AND_CPG_STIM_PDC_DN	GSE10147_IL3_AND_HIVP17_VS_IL3_AND_CPG_STIM_PDC_DN		101	-0.302081	-1.08458	0.235669	0.52844	1	1655	tags=22%, list=16%, signal=26%
GSE40068_BCL6_POS_VS_NEG_CXCR5_POS_TFH_UP	GSE40068_BCL6_POS_VS_NEG_CXCR5_POS_TFH_UP		153	-0.286718	-1.08399	0.215385	0.530186	1	1714	tags=26%, list=17%, signal=31%
GSE39820_CTRL_VS_IL1B_IL6_CD4_TCELL_UP	GSE39820_CTRL_VS_IL1B_IL6_CD4_TCELL_UP		153	-0.283171	-1.08377	0.212121	0.530422	1	1229	tags=19%, list=12%, signal=21%
GSE8921_UNSTIM_VS_TLR1_2_STIM_MONOCYTE_6H_UP	GSE8921_UNSTIM_VS_TLR1_2_STIM_MONOCYTE_6H_UP		141	-0.288884	-1.08366	0.244898	0.530269	1	1460	tags=22%, list=14%, signal=25%
GSE22886_CD4_TCELL_VS_BCELL_NAIVE_UP	GSE22886_CD4_TCELL_VS_BCELL_NAIVE_UP		144	-0.289112	-1.08343	0.228188	0.530584	1	910	tags=19%, list=9%, signal=20%
GSE17974_0H_VS_1H_IN_VITRO_ACT_CD4_TCELL_DN	GSE17974_0H_VS_1H_IN_VITRO_ACT_CD4_TCELL_DN		144	-0.28626	-1.08317	0.255474	0.530946	1	2022	tags=29%, list=20%, signal=36%
GSE24634_IL4_VS_CTRL_TREATED_NAIVE_CD4_TCELL_DAY7_DN	GSE24634_IL4_VS_CTRL_TREATED_NAIVE_CD4_TCELL_DAY7_DN		146	-0.28502	-1.08265	0.224638	0.53233	1	1124	tags=21%, list=11%, signal=23%
GSE8621_UNSTIM_VS_LPS_PRIMED_UNSTIM_MACROPHAGE_DN	GSE8621_UNSTIM_VS_LPS_PRIMED_UNSTIM_MACROPHAGE_DN		153	-0.287856	-1.08261	0.231343	0.531877	1	1663	tags=23%, list=16%, signal=27%
GSE15659_NAIVE_VS_PTPRC_NEG_CD4_TCELL_DN	GSE15659_NAIVE_VS_PTPRC_NEG_CD4_TCELL_DN		112	-0.293258	-1.08258	0.225	0.531386	1	772	tags=16%, list=8%, signal=17%
GSE22935_24H_VS_48H_MBOVIS_BCG_STIM_MYD88_KO_MACROPHAGE_UP	GSE22935_24H_VS_48H_MBOVIS_BCG_STIM_MYD88_KO_MACROPHAGE_UP		145	-0.286536	-1.08208	0.248175	0.532817	1	1659	tags=26%, list=16%, signal=30%
GSE41867_DAY8_EFFECTOR_VS_DAY30_MEMORY_CD8_TCELL_LCMV_ARMSTRONG_DN	GSE41867_DAY8_EFFECTOR_VS_DAY30_MEMORY_CD8_TCELL_LCMV_ARMSTRONG_DN		166	-0.280512	-1.0817	0.253968	0.533583	1	1492	tags=19%, list=15%, signal=22%
GSE2706_LPS_VS_R848_AND_LPS_8H_STIM_DC_DN	GSE2706_LPS_VS_R848_AND_LPS_8H_STIM_DC_DN		99	-0.310101	-1.08167	0.243386	0.533094	1	991	tags=20%, list=10%, signal=22%
GSE10239_NAIVE_VS_DAY4.5_EFF_CD8_TCELL_DN	GSE10239_NAIVE_VS_DAY4.5_EFF_CD8_TCELL_DN		163	-0.282012	-1.08125	0.247934	0.534077	1	1673	tags=31%, list=16%, signal=36%
GSE3039_B2_VS_B1_BCELL_DN	GSE3039_B2_VS_B1_BCELL_DN		137	-0.292923	-1.08096	0.232394	0.534556	1	1335	tags=21%, list=13%, signal=24%
GSE7831_CPG_VS_INFLUENZA_STIM_PDC_1H_UP	GSE7831_CPG_VS_INFLUENZA_STIM_PDC_1H_UP		161	-0.27937	-1.08082	0.211268	0.534458	1	1996	tags=21%, list=20%, signal=26%
GSE17301_ACD3_ACD28_VS_ACD3_ACD28_AND_IFNA2_STIM_CD8_TCELL_DN	GSE17301_ACD3_ACD28_VS_ACD3_ACD28_AND_IFNA2_STIM_CD8_TCELL_DN		158	-0.284078	-1.08022	0.255639	0.536057	1	1619	tags=23%, list=16%, signal=27%
GSE9037_WT_VS_IRAK4_KO_BMDM_UP	GSE9037_WT_VS_IRAK4_KO_BMDM_UP		146	-0.289913	-1.08005	0.246575	0.536145	1	1200	tags=20%, list=12%, signal=22%
GSE44649_WT_VS_MIR155_KO_ACTIVATED_CD8_TCELL_UP	GSE44649_WT_VS_MIR155_KO_ACTIVATED_CD8_TCELL_UP		156	-0.281893	-1.0796	0.267717	0.537272	1	1183	tags=19%, list=12%, signal=21%
GSE4590_LARGE_PRE_BCELL_VS_VPREB_POS_LARGE_PRE_BCELL_UP	GSE4590_LARGE_PRE_BCELL_VS_VPREB_POS_LARGE_PRE_BCELL_UP		119	-0.292518	-1.07958	0.238411	0.536771	1	847	tags=19%, list=8%, signal=21%
GSE19941_UNSTIM_VS_LPS_AND_IL10_STIM_IL10_KO_NFKBP50_KO_MACROPHAGE_UP	GSE19941_UNSTIM_VS_LPS_AND_IL10_STIM_IL10_KO_NFKBP50_KO_MACROPHAGE_UP		96	-0.2993	-1.07938	0.266667	0.537047	1	909	tags=18%, list=9%, signal=19%
GSE41867_DAY6_EFFECTOR_VS_DAY30_MEMORY_CD8_TCELL_LCMV_ARMSTRONG_DN	GSE41867_DAY6_EFFECTOR_VS_DAY30_MEMORY_CD8_TCELL_LCMV_ARMSTRONG_DN		179	-0.282808	-1.07858	0.234234	0.539646	1	1472	tags=22%, list=14%, signal=26%
GSE22443_IL2_VS_IL12_TREATED_ACT_CD8_TCELL_DN	GSE22443_IL2_VS_IL12_TREATED_ACT_CD8_TCELL_DN		163	-0.286105	-1.07799	0.273438	0.541432	1	1670	tags=26%, list=16%, signal=31%
GNF2_VAV1	GNF2_VAV1		28	-0.390967	-1.07732	0.341538	0.5434	1	2653	tags=61%, list=26%, signal=82%
GSE3982_DC_VS_BASOPHIL_DN	GSE3982_DC_VS_BASOPHIL_DN		139	-0.285304	-1.07715	0.245399	0.543419	1	782	tags=15%, list=8%, signal=16%
GSE5503_LIVER_DC_VS_SPLEEN_DC_ACTIVATED_ALLOGENIC_TCELL_DN	GSE5503_LIVER_DC_VS_SPLEEN_DC_ACTIVATED_ALLOGENIC_TCELL_DN		159	-0.287119	-1.07705	0.263158	0.543259	1	1644	tags=21%, list=16%, signal=25%
GSE17721_PAM3CSK4_VS_GADIQUIMOD_24H_BMDC_DN	GSE17721_PAM3CSK4_VS_GADIQUIMOD_24H_BMDC_DN		153	-0.284569	-1.07671	0.238095	0.544116	1	1709	tags=24%, list=17%, signal=28%
GSE7831_UNSTIM_VS_INFLUENZA_STIM_PDC_4H_DN	GSE7831_UNSTIM_VS_INFLUENZA_STIM_PDC_4H_DN		145	-0.288706	-1.07649	0.227273	0.54443	1	1102	tags=19%, list=11%, signal=21%
GSE24574_BCL6_HIGH_TFH_VS_TFH_CD4_TCELL_DN	GSE24574_BCL6_HIGH_TFH_VS_TFH_CD4_TCELL_DN		161	-0.279328	-1.07633	0.206107	0.544413	1	931	tags=16%, list=9%, signal=17%
GSE24142_EARLY_THYMIC_PROGENITOR_VS_DN3_THYMOCYTE_DN	GSE24142_EARLY_THYMIC_PROGENITOR_VS_DN3_THYMOCYTE_DN		139	-0.284772	-1.07601	0.284615	0.545015	1	924	tags=19%, list=9%, signal=20%
GSE23925_LIGHT_ZONE_VS_DARK_ZONE_BCELL_DN	GSE23925_LIGHT_ZONE_VS_DARK_ZONE_BCELL_DN		131	-0.289139	-1.07581	0.25	0.545249	1	942	tags=13%, list=9%, signal=14%
GAVISH_3CA_METAPROGRAM_MACROPHAGES_INTERFERON	GAVISH_3CA_METAPROGRAM_MACROPHAGES_INTERFERON		24	-0.39245	-1.0751	0.344512	0.547392	1	615	tags=17%, list=6%, signal=18%
GAVISH_3CA_METAPROGRAM_EPITHELIAL_RESPIRATION	GAVISH_3CA_METAPROGRAM_EPITHELIAL_RESPIRATION		24	-0.400618	-1.07466	0.33046	0.548539	1	923	tags=13%, list=9%, signal=14%
MODULE_123	MODULE_123		150	-0.285824	-1.0746	0.274194	0.548173	1	1413	tags=24%, list=14%, signal=27%
GSE21360_PRIMARY_VS_QUATERNARY_MEMORY_CD8_TCELL_DN	GSE21360_PRIMARY_VS_QUATERNARY_MEMORY_CD8_TCELL_DN		155	-0.286438	-1.07448	0.280303	0.548003	1	1713	tags=19%, list=17%, signal=22%
GSE3691_CONVENTIONAL_VS_PLASMACYTOID_DC_SPLEEN_UP	GSE3691_CONVENTIONAL_VS_PLASMACYTOID_DC_SPLEEN_UP		149	-0.286787	-1.07448	0.277311	0.547432	1	1245	tags=21%, list=12%, signal=24%
GSE13485_PRE_VS_POST_YF17D_VACCINATION_PBMC_DN	GSE13485_PRE_VS_POST_YF17D_VACCINATION_PBMC_DN		132	-0.286529	-1.0738	0.259542	0.549426	1	1358	tags=20%, list=13%, signal=23%
GSE11961_MARGINAL_ZONE_BCELL_VS_MEMORY_BCELL_DAY40_DN	GSE11961_MARGINAL_ZONE_BCELL_VS_MEMORY_BCELL_DAY40_DN		155	-0.278511	-1.07359	0.213793	0.549606	1	403	tags=8%, list=4%, signal=9%
GSE22601_IMMATURE_CD4_SINGLE_POSITIVE_VS_CD8_SINGLE_POSITIVE_THYMOCYTE_UP	GSE22601_IMMATURE_CD4_SINGLE_POSITIVE_VS_CD8_SINGLE_POSITIVE_THYMOCYTE_UP		164	-0.279909	-1.07345	0.284314	0.549556	1	906	tags=18%, list=9%, signal=19%
GSE2770_UNTREATED_VS_IL12_TREATED_ACT_CD4_TCELL_6H_UP	GSE2770_UNTREATED_VS_IL12_TREATED_ACT_CD4_TCELL_6H_UP		147	-0.281687	-1.07212	0.277372	0.554129	1	734	tags=13%, list=7%, signal=14%
GSE27786_CD4_TCELL_VS_NKCELL_UP	GSE27786_CD4_TCELL_VS_NKCELL_UP		141	-0.284805	-1.07094	0.23913	0.558082	1	1363	tags=17%, list=13%, signal=19%
GSE21670_UNTREATED_VS_TGFB_IL6_TREATED_STAT3_KO_CD4_TCELL_DN	GSE21670_UNTREATED_VS_TGFB_IL6_TREATED_STAT3_KO_CD4_TCELL_DN		174	-0.281674	-1.07075	0.228814	0.558208	1	1811	tags=24%, list=18%, signal=28%
GSE17721_PAM3CSK4_VS_GADIQUIMOD_6H_BMDC_UP	GSE17721_PAM3CSK4_VS_GADIQUIMOD_6H_BMDC_UP		153	-0.281694	-1.07069	0.263889	0.55788	1	1866	tags=21%, list=18%, signal=25%
THAKAR_PBMC_INACTIVATED_INFLUENZA_AGE_21_30YO_NONRESPONDER_28DY_UP	THAKAR_PBMC_INACTIVATED_INFLUENZA_AGE_21_30YO_NONRESPONDER_28DY_UP		147	-0.284069	-1.07026	0.262411	0.558922	1	2047	tags=26%, list=20%, signal=32%
GSE29618_PRE_VS_DAY7_FLU_VACCINE_MDC_UP	GSE29618_PRE_VS_DAY7_FLU_VACCINE_MDC_UP		92	-0.298497	-1.06976	0.310734	0.560226	1	504	tags=14%, list=5%, signal=15%
MODULE_17	MODULE_17		285	-0.262734	-1.06925	0.2	0.561714	1	1769	tags=22%, list=17%, signal=26%
GSE10147_IL3_VS_IL3_AND_CPG_STIM_PDC_UP	GSE10147_IL3_VS_IL3_AND_CPG_STIM_PDC_UP		73	-0.313623	-1.06747	0.320675	0.568004	1	1157	tags=25%, list=11%, signal=28%
GSE17301_CTRL_VS_48H_ACD3_ACD28_IFNA5_STIM_CD8_TCELL_UP	GSE17301_CTRL_VS_48H_ACD3_ACD28_IFNA5_STIM_CD8_TCELL_UP		167	-0.281207	-1.06686	0.25	0.56986	1	1176	tags=17%, list=12%, signal=19%
GSE3982_DC_VS_NEUTROPHIL_DN	GSE3982_DC_VS_NEUTROPHIL_DN		125	-0.291881	-1.06659	0.309942	0.570364	1	1310	tags=23%, list=13%, signal=26%
GSE4984_LPS_VS_VEHICLE_CTRL_TREATED_DC_UP	GSE4984_LPS_VS_VEHICLE_CTRL_TREATED_DC_UP		100	-0.299873	-1.06638	0.32	0.57057	1	672	tags=12%, list=7%, signal=13%
GSE9988_ANTI_TREM1_VS_LOW_LPS_MONOCYTE_DN	GSE9988_ANTI_TREM1_VS_LOW_LPS_MONOCYTE_DN		132	-0.286925	-1.06623	0.269939	0.570605	1	1251	tags=27%, list=12%, signal=31%
GSE369_IFNG_KO_VS_WT_LIVER_UP	GSE369_IFNG_KO_VS_WT_LIVER_UP		160	-0.276682	-1.06621	0.271318	0.570106	1	1539	tags=21%, list=15%, signal=24%
GSE10239_MEMORY_VS_KLRG1HIGH_EFF_CD8_TCELL_DN	GSE10239_MEMORY_VS_KLRG1HIGH_EFF_CD8_TCELL_DN		172	-0.27559	-1.06608	0.258333	0.569986	1	1765	tags=26%, list=17%, signal=30%
GSE5589_WT_VS_IL6_KO_LPS_AND_IL10_STIM_MACROPHAGE_45MIN_UP	GSE5589_WT_VS_IL6_KO_LPS_AND_IL10_STIM_MACROPHAGE_45MIN_UP		164	-0.28171	-1.06488	0.269504	0.574193	1	1909	tags=38%, list=19%, signal=46%
GSE9650_NAIVE_VS_MEMORY_CD8_TCELL_UP	GSE9650_NAIVE_VS_MEMORY_CD8_TCELL_UP		159	-0.282214	-1.06468	0.272727	0.574331	1	576	tags=11%, list=6%, signal=11%
GSE13411_IGM_MEMORY_BCELL_VS_PLASMA_CELL_DN	GSE13411_IGM_MEMORY_BCELL_VS_PLASMA_CELL_DN		104	-0.28912	-1.06447	0.302198	0.574558	1	1095	tags=24%, list=11%, signal=27%
PRC2_EZH2_UP.V1_DN	PRC2_EZH2_UP.V1_DN		107	-0.293057	-1.06419	0.266667	0.575168	1	1478	tags=31%, list=14%, signal=36%
GNF2_HDAC1	GNF2_HDAC1		96	-0.301241	-1.06406	0.310734	0.575093	1	3459	tags=43%, list=34%, signal=64%
GSE40666_UNTREATED_VS_IFNA_STIM_STAT1_KO_CD8_TCELL_90MIN_DN	GSE40666_UNTREATED_VS_IFNA_STIM_STAT1_KO_CD8_TCELL_90MIN_DN		140	-0.28702	-1.06356	0.310345	0.576495	1	1668	tags=31%, list=16%, signal=37%
GSE360_CTRL_VS_T_GONDII_DC_DN	GSE360_CTRL_VS_T_GONDII_DC_DN		113	-0.298331	-1.06335	0.294798	0.576666	1	1285	tags=25%, list=13%, signal=28%
MODULE_76	MODULE_76		35	-0.364177	-1.06326	0.395189	0.576439	1	705	tags=26%, list=7%, signal=28%
GSE13547_WT_VS_ZFX_KO_BCELL_DN	GSE13547_WT_VS_ZFX_KO_BCELL_DN		133	-0.284872	-1.06292	0.236111	0.577171	1	1794	tags=32%, list=18%, signal=38%
GSE40274_GATA1_VS_FOXP3_AND_GATA1_TRANSDUCED_ACTIVATED_CD4_TCELL_UP	GSE40274_GATA1_VS_FOXP3_AND_GATA1_TRANSDUCED_ACTIVATED_CD4_TCELL_UP		153	-0.283191	-1.06272	0.239726	0.577314	1	873	tags=16%, list=9%, signal=17%
GSE14308_TH2_VS_NAIVE_CD4_TCELL_DN	GSE14308_TH2_VS_NAIVE_CD4_TCELL_DN		142	-0.281712	-1.06231	0.281879	0.578444	1	1998	tags=25%, list=20%, signal=31%
GSE18791_CTRL_VS_NEWCASTLE_VIRUS_DC_14H_DN	GSE18791_CTRL_VS_NEWCASTLE_VIRUS_DC_14H_DN		92	-0.301684	-1.06154	0.308901	0.58097	1	1006	tags=23%, list=10%, signal=25%
GSE5542_IFNG_VS_IFNA_TREATED_EPITHELIAL_CELLS_24H_UP	GSE5542_IFNG_VS_IFNA_TREATED_EPITHELIAL_CELLS_24H_UP		174	-0.273398	-1.06128	0.252525	0.58142	1	1792	tags=22%, list=18%, signal=27%
GSE411_UNSTIM_VS_100MIN_IL6_STIM_SOCS3_KO_MACROPHAGE_DN	GSE411_UNSTIM_VS_100MIN_IL6_STIM_SOCS3_KO_MACROPHAGE_DN		154	-0.279216	-1.06114	0.286765	0.581343	1	1234	tags=20%, list=12%, signal=23%
GSE42088_UNINF_VS_LEISHMANIA_INF_DC_24H_UP	GSE42088_UNINF_VS_LEISHMANIA_INF_DC_24H_UP		164	-0.273952	-1.0611	0.259542	0.580932	1	1691	tags=24%, list=17%, signal=28%
GSE17721_0.5H_VS_12H_CPG_BMDC_UP	GSE17721_0.5H_VS_12H_CPG_BMDC_UP		157	-0.276275	-1.05938	0.288889	0.587339	1	2007	tags=27%, list=20%, signal=33%
GSE29618_PRE_VS_DAY7_POST_LAIV_FLU_VACCINE_MDC_DN	GSE29618_PRE_VS_DAY7_POST_LAIV_FLU_VACCINE_MDC_DN		133	-0.283247	-1.05904	0.307692	0.588106	1	1252	tags=18%, list=12%, signal=20%
GSE5463_CTRL_VS_DEXAMETHASONE_TREATED_THYMOCYTE_UP	GSE5463_CTRL_VS_DEXAMETHASONE_TREATED_THYMOCYTE_UP		171	-0.277751	-1.05885	0.268908	0.588316	1	893	tags=12%, list=9%, signal=13%
GSE16385_MONOCYTE_VS_12H_IFNG_TNF_TREATED_MACROPHAGE_UP	GSE16385_MONOCYTE_VS_12H_IFNG_TNF_TREATED_MACROPHAGE_UP		148	-0.278645	-1.05825	0.3125	0.590225	1	838	tags=12%, list=8%, signal=13%
GSE42724_B1_BCELL_VS_PLASMABLAST_DN	GSE42724_B1_BCELL_VS_PLASMABLAST_DN		160	-0.278316	-1.05813	0.276423	0.590192	1	1832	tags=22%, list=18%, signal=26%
GSE11961_MEMORY_BCELL_DAY7_VS_PLASMA_CELL_DAY7_UP	GSE11961_MEMORY_BCELL_DAY7_VS_PLASMA_CELL_DAY7_UP		147	-0.282266	-1.058	0.275641	0.59008	1	580	tags=13%, list=6%, signal=14%
GSE37301_RAG2_KO_VS_RAG2_AND_ETS1_KO_NK_CELL_UP	GSE37301_RAG2_KO_VS_RAG2_AND_ETS1_KO_NK_CELL_UP		127	-0.282279	-1.05781	0.316129	0.590287	1	411	tags=8%, list=4%, signal=8%
GSE10325_MYELOID_VS_LUPUS_MYELOID_DN	GSE10325_MYELOID_VS_LUPUS_MYELOID_DN		131	-0.282239	-1.05658	0.302013	0.594544	1	1358	tags=18%, list=13%, signal=20%
GSE36476_CTRL_VS_TSST_ACT_16H_MEMORY_CD4_TCELL_YOUNG_UP	GSE36476_CTRL_VS_TSST_ACT_16H_MEMORY_CD4_TCELL_YOUNG_UP		150	-0.283779	-1.05589	0.238806	0.596704	1	1233	tags=21%, list=12%, signal=23%
GSE18791_UNSTIM_VS_NEWCATSLE_VIRUS_DC_6H_DN	GSE18791_UNSTIM_VS_NEWCATSLE_VIRUS_DC_6H_DN		116	-0.292853	-1.05518	0.287179	0.598996	1	1139	tags=18%, list=11%, signal=20%
GSE360_LOW_DOSE_B_MALAYI_VS_M_TUBERCULOSIS_MAC_DN	GSE360_LOW_DOSE_B_MALAYI_VS_M_TUBERCULOSIS_MAC_DN		136	-0.280057	-1.05508	0.312057	0.598792	1	977	tags=13%, list=10%, signal=14%
MODULE_202	MODULE_202		15	-0.427828	-1.05328	0.373596	0.605565	1	1962	tags=47%, list=19%, signal=58%
GSE17721_0.5H_VS_24H_CPG_BMDC_UP	GSE17721_0.5H_VS_24H_CPG_BMDC_UP		139	-0.278331	-1.05314	0.304636	0.605517	1	1224	tags=22%, list=12%, signal=24%
GSE37534_UNTREATED_VS_ROSIGLITAZONE_TREATED_CD4_TCELL_PPARG1_AND_FOXP3_TRASDUCED_DN	GSE37534_UNTREATED_VS_ROSIGLITAZONE_TREATED_CD4_TCELL_PPARG1_AND_FOXP3_TRASDUCED_DN		136	-0.287076	-1.05267	0.277457	0.606778	1	999	tags=16%, list=10%, signal=18%
MODULE_201	MODULE_201		20	-0.402264	-1.05237	0.373178	0.607447	1	1298	tags=30%, list=13%, signal=34%
GSE37605_TREG_VS_TCONV_C57BL6_FOXP3_IRES_GFP_DN	GSE37605_TREG_VS_TCONV_C57BL6_FOXP3_IRES_GFP_DN		111	-0.285129	-1.05092	0.323353	0.612656	1	372	tags=6%, list=4%, signal=6%
GSE2770_UNTREATED_VS_IL4_TREATED_ACT_CD4_TCELL_2H_UP	GSE2770_UNTREATED_VS_IL4_TREATED_ACT_CD4_TCELL_2H_UP		131	-0.279867	-1.05089	0.285714	0.612143	1	1441	tags=23%, list=14%, signal=26%
GSE3982_MAST_CELL_VS_BASOPHIL_DN	GSE3982_MAST_CELL_VS_BASOPHIL_DN		148	-0.272163	-1.05082	0.304348	0.611836	1	2370	tags=38%, list=23%, signal=49%
GSE40666_WT_VS_STAT4_KO_CD8_TCELL_UP	GSE40666_WT_VS_STAT4_KO_CD8_TCELL_UP		53	-0.322416	-1.05073	0.334448	0.611614	1	816	tags=23%, list=8%, signal=24%
GSE3982_EOSINOPHIL_VS_BCELL_DN	GSE3982_EOSINOPHIL_VS_BCELL_DN		147	-0.285219	-1.05041	0.311111	0.612238	1	1501	tags=19%, list=15%, signal=22%
GSE25123_IL4_VS_IL4_AND_ROSIGLITAZONE_STIM_MACROPHAGE_DAY10_DN	GSE25123_IL4_VS_IL4_AND_ROSIGLITAZONE_STIM_MACROPHAGE_DAY10_DN		143	-0.2784	-1.05032	0.308725	0.612023	1	1270	tags=19%, list=12%, signal=21%
GSE7831_CPG_VS_INFLUENZA_STIM_PDC_4H_DN	GSE7831_CPG_VS_INFLUENZA_STIM_PDC_4H_DN		112	-0.289517	-1.05011	0.333333	0.612288	1	1943	tags=35%, list=19%, signal=43%
GSE16385_UNTREATED_VS_12H_ROSIGLITAZONE_IFNG_TNF_TREATED_MACROPHAGE_UP	GSE16385_UNTREATED_VS_12H_ROSIGLITAZONE_IFNG_TNF_TREATED_MACROPHAGE_UP		109	-0.288939	-1.05009	0.315436	0.611729	1	1311	tags=24%, list=13%, signal=27%
GSE43955_10H_VS_30H_ACT_CD4_TCELL_WITH_TGFB_IL6_UP	GSE43955_10H_VS_30H_ACT_CD4_TCELL_WITH_TGFB_IL6_UP		129	-0.284898	-1.04976	0.333333	0.612624	1	1739	tags=21%, list=17%, signal=25%
GSE37301_LYMPHOID_PRIMED_MPP_VS_PRO_BCELL_UP	GSE37301_LYMPHOID_PRIMED_MPP_VS_PRO_BCELL_UP		143	-0.275339	-1.04906	0.295775	0.614926	1	1921	tags=23%, list=19%, signal=28%
GSE22611_NOD2_TRANSD_VS_CTRL_TRANSD_HEK293_MDP_STIM_6H_UP	GSE22611_NOD2_TRANSD_VS_CTRL_TRANSD_HEK293_MDP_STIM_6H_UP		112	-0.286446	-1.049	0.340102	0.614579	1	1831	tags=25%, list=18%, signal=30%
GSE3982_MAST_CELL_VS_CENT_MEMORY_CD4_TCELL_DN	GSE3982_MAST_CELL_VS_CENT_MEMORY_CD4_TCELL_DN		121	-0.287365	-1.04888	0.335526	0.614438	1	963	tags=19%, list=9%, signal=21%
GSE23505_IL6_IL1_VS_IL6_IL1_IL23_TREATED_CD4_TCELL_DN	GSE23505_IL6_IL1_VS_IL6_IL1_IL23_TREATED_CD4_TCELL_DN		172	-0.27205	-1.04873	0.265487	0.61446	1	960	tags=15%, list=9%, signal=16%
GSE9650_EXHAUSTED_VS_MEMORY_CD8_TCELL_DN	GSE9650_EXHAUSTED_VS_MEMORY_CD8_TCELL_DN		166	-0.269117	-1.0487	0.284722	0.61396	1	1015	tags=14%, list=10%, signal=16%
GSE26669_CTRL_VS_COSTIM_BLOCK_MLR_CD4_TCELL_UP	GSE26669_CTRL_VS_COSTIM_BLOCK_MLR_CD4_TCELL_UP		138	-0.277559	-1.04842	0.319728	0.614561	1	1166	tags=18%, list=11%, signal=20%
GSE13411_NAIVE_VS_IGM_MEMORY_BCELL_UP	GSE13411_NAIVE_VS_IGM_MEMORY_BCELL_UP		110	-0.293779	-1.04831	0.273256	0.614434	1	1245	tags=23%, list=12%, signal=26%
GSE10211_UV_INACT_SENDAI_VS_LIVE_SENDAI_VIRUS_TRACHEAL_EPITHELIAL_CELLS_UP	GSE10211_UV_INACT_SENDAI_VS_LIVE_SENDAI_VIRUS_TRACHEAL_EPITHELIAL_CELLS_UP		115	-0.285607	-1.04775	0.327044	0.616044	1	919	tags=16%, list=9%, signal=17%
GSE33374_CD8_ALPHAALPHA_VS_ALPHABETA_CD161_HIGH_TCELL_DN	GSE33374_CD8_ALPHAALPHA_VS_ALPHABETA_CD161_HIGH_TCELL_DN		143	-0.281571	-1.04742	0.273381	0.616768	1	910	tags=13%, list=9%, signal=14%
GSE3982_BCELL_VS_TH1_UP	GSE3982_BCELL_VS_TH1_UP		112	-0.285502	-1.04704	0.327586	0.617736	1	884	tags=14%, list=9%, signal=15%
GSE369_PRE_VS_POST_IL6_INJECTION_IFNG_KO_LIVER_DN	GSE369_PRE_VS_POST_IL6_INJECTION_IFNG_KO_LIVER_DN		134	-0.280897	-1.04663	0.320988	0.618825	1	919	tags=16%, list=9%, signal=17%
GSE17974_CTRL_VS_ACT_IL4_AND_ANTI_IL12_24H_CD4_TCELL_DN	GSE17974_CTRL_VS_ACT_IL4_AND_ANTI_IL12_24H_CD4_TCELL_DN		164	-0.270912	-1.04633	0.296296	0.619445	1	2395	tags=27%, list=23%, signal=34%
GSE23114_WT_VS_SLE2C1_MOUSE_SPLEEN_B1A_BCELL_DN	GSE23114_WT_VS_SLE2C1_MOUSE_SPLEEN_B1A_BCELL_DN		127	-0.282235	-1.04613	0.321429	0.619714	1	1088	tags=22%, list=11%, signal=24%
GSE22282_HYPOXIA_VS_NORMOXIA_MYELOID_DC_UP	GSE22282_HYPOXIA_VS_NORMOXIA_MYELOID_DC_UP		133	-0.278526	-1.04593	0.317647	0.620016	1	1251	tags=18%, list=12%, signal=20%
GNF2_TDG	GNF2_TDG		30	-0.369753	-1.04581	0.375	0.619997	1	3878	tags=57%, list=38%, signal=91%
GSE17186_NAIVE_VS_CD21LOW_TRANSITIONAL_BCELL_DN	GSE17186_NAIVE_VS_CD21LOW_TRANSITIONAL_BCELL_DN		156	-0.275464	-1.04578	0.272727	0.619487	1	1518	tags=24%, list=15%, signal=28%
GSE39820_CTRL_VS_TGFBETA3_IL6_IL23A_CD4_TCELL_UP	GSE39820_CTRL_VS_TGFBETA3_IL6_IL23A_CD4_TCELL_UP		167	-0.272026	-1.04564	0.317829	0.619448	1	2861	tags=40%, list=28%, signal=55%
GSE8921_3H_VS_24H_TLR1_2_STIM_MONOCYTE_UP	GSE8921_3H_VS_24H_TLR1_2_STIM_MONOCYTE_UP		147	-0.277533	-1.0456	0.313433	0.618994	1	757	tags=14%, list=7%, signal=14%
GSE13493_CD4INTCD8POS_VS_CD8POS_THYMOCYTE_DN	GSE13493_CD4INTCD8POS_VS_CD8POS_THYMOCYTE_DN		122	-0.281484	-1.04544	0.326797	0.619062	1	1554	tags=25%, list=15%, signal=29%
GSE7460_CTRL_VS_TGFB_TREATED_ACT_FOXP3_MUT_TCONV_UP	GSE7460_CTRL_VS_TGFB_TREATED_ACT_FOXP3_MUT_TCONV_UP		130	-0.284094	-1.04504	0.333333	0.620081	1	1686	tags=32%, list=17%, signal=38%
GSE3720_UNSTIM_VS_LPS_STIM_VD1_GAMMADELTA_TCELL_UP	GSE3720_UNSTIM_VS_LPS_STIM_VD1_GAMMADELTA_TCELL_UP		160	-0.270277	-1.04429	0.324786	0.622574	1	1541	tags=21%, list=15%, signal=25%
GSE13762_CTRL_VS_125_VITAMIND_DAY12_DC_DN	GSE13762_CTRL_VS_125_VITAMIND_DAY12_DC_DN		77	-0.303158	-1.04384	0.368687	0.623875	1	2140	tags=32%, list=21%, signal=41%
GSE14415_NATURAL_TREG_VS_FOXP3_KO_NATURAL_TREG_UP	GSE14415_NATURAL_TREG_VS_FOXP3_KO_NATURAL_TREG_UP		96	-0.294548	-1.04381	0.315789	0.623377	1	965	tags=19%, list=9%, signal=21%
GSE2585_CD80_HIGH_VS_LOW_MTEC_DN	GSE2585_CD80_HIGH_VS_LOW_MTEC_DN		92	-0.29641	-1.04332	0.345946	0.624919	1	664	tags=13%, list=7%, signal=14%
GSE9960_HEALTHY_VS_GRAM_NEG_AND_POS_SEPSIS_PBMC_DN	GSE9960_HEALTHY_VS_GRAM_NEG_AND_POS_SEPSIS_PBMC_DN		143	-0.275101	-1.04316	0.318519	0.62495	1	2206	tags=29%, list=22%, signal=36%
GSE43863_NAIVE_VS_MEMORY_TFH_CD4_TCELL_D150_LCMV_UP	GSE43863_NAIVE_VS_MEMORY_TFH_CD4_TCELL_D150_LCMV_UP		148	-0.276844	-1.04258	0.322148	0.626841	1	1063	tags=22%, list=10%, signal=24%
GSE27859_MACROPHAGE_VS_CD11C_INT_F480_HI_MACROPHAGE_DN	GSE27859_MACROPHAGE_VS_CD11C_INT_F480_HI_MACROPHAGE_DN		144	-0.279405	-1.04185	0.291139	0.629345	1	1064	tags=15%, list=10%, signal=16%
GSE16385_ROSIGLITAZONE_IFNG_TNF_VS_IL4_STIM_MACROPHAGE_UP	GSE16385_ROSIGLITAZONE_IFNG_TNF_VS_IL4_STIM_MACROPHAGE_UP		133	-0.281929	-1.04181	0.354651	0.6289	1	879	tags=18%, list=9%, signal=19%
GSE37416_CTRL_VS_6H_F_TULARENSIS_LVS_NEUTROPHIL_UP	GSE37416_CTRL_VS_6H_F_TULARENSIS_LVS_NEUTROPHIL_UP		156	-0.273044	-1.04127	0.289062	0.630559	1	1621	tags=21%, list=16%, signal=24%
GSE17721_CTRL_VS_CPG_1H_BMDC_UP	GSE17721_CTRL_VS_CPG_1H_BMDC_UP		149	-0.278858	-1.04104	0.305556	0.630929	1	1948	tags=25%, list=19%, signal=30%
GAVISH_3CA_METAPROGRAM_ENDOTHELIAL_ENDO_5	GAVISH_3CA_METAPROGRAM_ENDOTHELIAL_ENDO_5		24	-0.379408	-1.04058	0.378125	0.632319	1	705	tags=25%, list=7%, signal=27%
GSE19941_LPS_VS_LPS_AND_IL10_STIM_IL10_KO_NFKBP50_KO_MACROPHAGE_UP	GSE19941_LPS_VS_LPS_AND_IL10_STIM_IL10_KO_NFKBP50_KO_MACROPHAGE_UP		128	-0.280324	-1.04043	0.341176	0.632372	1	1332	tags=20%, list=13%, signal=23%
GSE25123_CTRL_VS_ROSIGLITAZONE_STIM_PPARG_KO_MACROPHAGE_DN	GSE25123_CTRL_VS_ROSIGLITAZONE_STIM_PPARG_KO_MACROPHAGE_DN		134	-0.279177	-1.03993	0.337278	0.633858	1	828	tags=16%, list=8%, signal=17%
GSE14415_FOXP3_KO_NATURAL_TREG_VS_TCONV_UP	GSE14415_FOXP3_KO_NATURAL_TREG_VS_TCONV_UP		118	-0.288966	-1.03978	0.36478	0.633909	1	610	tags=14%, list=6%, signal=14%
GSE8685_IL15_ACT_IL2_STARVED_VS_IL21_ACT_IL2_STARVED_CD4_TCELL_UP	GSE8685_IL15_ACT_IL2_STARVED_VS_IL21_ACT_IL2_STARVED_CD4_TCELL_UP		115	-0.28077	-1.0395	0.341772	0.634498	1	1186	tags=21%, list=12%, signal=23%
GSE17721_CTRL_VS_LPS_24H_BMDC_UP	GSE17721_CTRL_VS_LPS_24H_BMDC_UP		144	-0.277356	-1.03913	0.292857	0.635462	1	1110	tags=20%, list=11%, signal=22%
GSE39820_CTRL_VS_IL1B_IL6_IL23A_CD4_TCELL_UP	GSE39820_CTRL_VS_IL1B_IL6_IL23A_CD4_TCELL_UP		158	-0.270725	-1.03816	0.344	0.638936	1	1172	tags=21%, list=11%, signal=23%
GSE33162_UNTREATED_VS_4H_LPS_STIM_HDAC3_KO_MACROPHAGE_UP	GSE33162_UNTREATED_VS_4H_LPS_STIM_HDAC3_KO_MACROPHAGE_UP		152	-0.272724	-1.03652	0.300699	0.645402	1	1509	tags=26%, list=15%, signal=30%
GSE22033_UNTREATED_VS_ROSIGLITAZONE_TREATED_MEF_UP	GSE22033_UNTREATED_VS_ROSIGLITAZONE_TREATED_MEF_UP		156	-0.27187	-1.03592	0.357724	0.647398	1	1600	tags=17%, list=16%, signal=19%
GSE19941_UNSTIM_VS_LPS_AND_IL10_STIM_IL10_KO_MACROPHAGE_DN	GSE19941_UNSTIM_VS_LPS_AND_IL10_STIM_IL10_KO_MACROPHAGE_DN		159	-0.273361	-1.03579	0.351562	0.647346	1	1961	tags=33%, list=19%, signal=40%
GSE21546_UNSTIM_VS_ANTI_CD3_STIM_SAP1A_KO_AND_ELK1_KO_DP_THYMOCYTES_UP	GSE21546_UNSTIM_VS_ANTI_CD3_STIM_SAP1A_KO_AND_ELK1_KO_DP_THYMOCYTES_UP		73	-0.300658	-1.03563	0.394366	0.647392	1	831	tags=16%, list=8%, signal=18%
GSE37532_VISCERAL_ADIPOSE_TISSUE_VS_LN_DERIVED_TCONV_CD4_TCELL_DN	GSE37532_VISCERAL_ADIPOSE_TISSUE_VS_LN_DERIVED_TCONV_CD4_TCELL_DN		23	-0.389592	-1.03515	0.41989	0.648744	1	366	tags=22%, list=4%, signal=22%
GSE27859_DC_VS_CD11C_INT_F480_INT_DC_DN	GSE27859_DC_VS_CD11C_INT_F480_INT_DC_DN		164	-0.272582	-1.03504	0.304	0.648572	1	2836	tags=33%, list=28%, signal=45%
GSE9988_LPS_VS_LPS_AND_ANTI_TREM1_MONOCYTE_UP	GSE9988_LPS_VS_LPS_AND_ANTI_TREM1_MONOCYTE_UP		146	-0.277194	-1.03501	0.355556	0.648074	1	734	tags=15%, list=7%, signal=16%
GSE40274_CTRL_VS_FOXP3_AND_PBX1_TRANSDUCED_ACTIVATED_CD4_TCELL_DN	GSE40274_CTRL_VS_FOXP3_AND_PBX1_TRANSDUCED_ACTIVATED_CD4_TCELL_DN		101	-0.28605	-1.03483	0.320652	0.648211	1	2093	tags=28%, list=21%, signal=35%
MODULE_387	MODULE_387		16	-0.418426	-1.03457	0.409605	0.648764	1	1139	tags=25%, list=11%, signal=28%
GSE30971_2H_VS_4H_LPS_STIM_MACROPHAGE_WBP7_HET_DN	GSE30971_2H_VS_4H_LPS_STIM_MACROPHAGE_WBP7_HET_DN		79	-0.289848	-1.03436	0.331839	0.649044	1	1652	tags=32%, list=16%, signal=37%
MODULE_18	MODULE_18		280	-0.25531	-1.03376	0.296875	0.650988	1	1566	tags=26%, list=15%, signal=30%
GSE23321_CD8_STEM_CELL_MEMORY_VS_EFFECTOR_MEMORY_CD8_TCELL_UP	GSE23321_CD8_STEM_CELL_MEMORY_VS_EFFECTOR_MEMORY_CD8_TCELL_UP		140	-0.276242	-1.03374	0.357616	0.650444	1	2111	tags=34%, list=21%, signal=42%
GSE15330_LYMPHOID_MULTIPOTENT_VS_MEGAKARYOCYTE_ERYTHROID_PROGENITOR_UP	GSE15330_LYMPHOID_MULTIPOTENT_VS_MEGAKARYOCYTE_ERYTHROID_PROGENITOR_UP		157	-0.272831	-1.03366	0.330769	0.650176	1	1821	tags=22%, list=18%, signal=27%
GAVISH_3CA_METAPROGRAM_FIBROBLASTS_CAF_10	GAVISH_3CA_METAPROGRAM_FIBROBLASTS_CAF_10		16	-0.423927	-1.03321	0.397727	0.651581	1	181	tags=19%, list=2%, signal=19%
GSE25677_MPL_VS_MPL_AND_R848_STIM_BCELL_UP	GSE25677_MPL_VS_MPL_AND_R848_STIM_BCELL_UP		113	-0.281228	-1.03321	0.372973	0.65097	1	1183	tags=19%, list=12%, signal=21%
GSE14769_UNSTIM_VS_80MIN_LPS_BMDM_UP	GSE14769_UNSTIM_VS_80MIN_LPS_BMDM_UP		156	-0.272815	-1.03298	0.361842	0.651295	1	1934	tags=21%, list=19%, signal=25%
GAVISH_3CA_METAPROGRAM_CD8_T_CELLS_CHROMATIN	GAVISH_3CA_METAPROGRAM_CD8_T_CELLS_CHROMATIN		43	-0.336203	-1.03284	0.435798	0.651284	1	2821	tags=37%, list=28%, signal=51%
GNF2_CASP4	GNF2_CASP4		22	-0.379452	-1.0323	0.404459	0.653102	1	1849	tags=27%, list=18%, signal=33%
GSE7764_IL15_NK_CELL_24H_VS_SPLENOCYTE_DN	GSE7764_IL15_NK_CELL_24H_VS_SPLENOCYTE_DN		150	-0.277794	-1.03225	0.324561	0.652698	1	815	tags=13%, list=8%, signal=14%
GSE411_100MIN_VS_400MIN_IL6_STIM_SOCS3_KO_MACROPHAGE_DN	GSE411_100MIN_VS_400MIN_IL6_STIM_SOCS3_KO_MACROPHAGE_DN		165	-0.270027	-1.03186	0.356589	0.653816	1	1636	tags=21%, list=16%, signal=25%
GSE10273_LOW_IL7_VS_HIGH_IL7_AND_IRF4_IN_IRF4_8_NULL_PRE_BCELL_UP	GSE10273_LOW_IL7_VS_HIGH_IL7_AND_IRF4_IN_IRF4_8_NULL_PRE_BCELL_UP		138	-0.275739	-1.03134	0.357143	0.655405	1	1646	tags=25%, list=16%, signal=30%
GSE2585_CTEC_VS_THYMIC_DC_UP	GSE2585_CTEC_VS_THYMIC_DC_UP		113	-0.280777	-1.03118	0.354839	0.655433	1	1029	tags=18%, list=10%, signal=19%
GSE24634_NAIVE_CD4_TCELL_VS_DAY3_IL4_CONV_TREG_UP	GSE24634_NAIVE_CD4_TCELL_VS_DAY3_IL4_CONV_TREG_UP		136	-0.282994	-1.03115	0.319277	0.654935	1	1237	tags=21%, list=12%, signal=24%
MODULE_458	MODULE_458		17	-0.420752	-1.03043	0.413793	0.657439	1	353	tags=12%, list=3%, signal=12%
GSE4748_LPS_VS_LPS_AND_CYANOBACTERIUM_LPSLIKE_STIM_DC_3H_DN	GSE4748_LPS_VS_LPS_AND_CYANOBACTERIUM_LPSLIKE_STIM_DC_3H_DN		76	-0.298937	-1.0303	0.356522	0.657344	1	1260	tags=25%, list=12%, signal=28%
GSE17974_CTRL_VS_ACT_IL4_AND_ANTI_IL12_4H_CD4_TCELL_DN	GSE17974_CTRL_VS_ACT_IL4_AND_ANTI_IL12_4H_CD4_TCELL_DN		162	-0.271312	-1.03014	0.325758	0.657347	1	1856	tags=22%, list=18%, signal=27%
GSE23505_UNTREATED_VS_4DAY_IL6_IL1_IL23_TREATED_CD4_TCELL_UP	GSE23505_UNTREATED_VS_4DAY_IL6_IL1_IL23_TREATED_CD4_TCELL_UP		166	-0.270256	-1.03006	0.357143	0.657111	1	692	tags=11%, list=7%, signal=12%
GSE2405_0H_VS_9H_A_PHAGOCYTOPHILUM_STIM_NEUTROPHIL_UP	GSE2405_0H_VS_9H_A_PHAGOCYTOPHILUM_STIM_NEUTROPHIL_UP		116	-0.278609	-1.02969	0.361111	0.658064	1	1852	tags=24%, list=18%, signal=29%
GSE3982_EFF_MEMORY_CD4_TCELL_VS_TH2_DN	GSE3982_EFF_MEMORY_CD4_TCELL_VS_TH2_DN		165	-0.263916	-1.02837	0.330275	0.663034	1	1717	tags=21%, list=17%, signal=25%
GSE1791_CTRL_VS_NEUROMEDINU_IN_T_CELL_LINE_12H_DN	GSE1791_CTRL_VS_NEUROMEDINU_IN_T_CELL_LINE_12H_DN		81	-0.301852	-1.02795	0.383886	0.664242	1	852	tags=20%, list=8%, signal=21%
GSE20366_CD103_POS_VS_CD103_KLRG1_DP_TREG_UP	GSE20366_CD103_POS_VS_CD103_KLRG1_DP_TREG_UP		131	-0.275692	-1.02778	0.339286	0.66433	1	1340	tags=21%, list=13%, signal=24%
GSE15659_NAIVE_CD4_TCELL_VS_RESTING_TREG_UP	GSE15659_NAIVE_CD4_TCELL_VS_RESTING_TREG_UP		118	-0.276658	-1.02675	0.401198	0.668091	1	1606	tags=23%, list=16%, signal=27%
GSE22443_IL2_VS_IL12_TREATED_ACT_CD8_TCELL_UP	GSE22443_IL2_VS_IL12_TREATED_ACT_CD8_TCELL_UP		93	-0.292826	-1.02651	0.363636	0.66845	1	1259	tags=19%, list=12%, signal=22%
GSE24142_ADULT_VS_FETAL_DN3_THYMOCYTE_UP	GSE24142_ADULT_VS_FETAL_DN3_THYMOCYTE_UP		152	-0.273811	-1.02534	0.317073	0.672973	1	763	tags=14%, list=7%, signal=15%
GSE14000_UNSTIM_VS_4H_LPS_DC_DN	GSE14000_UNSTIM_VS_4H_LPS_DC_DN		124	-0.273821	-1.02504	0.388535	0.673623	1	1259	tags=23%, list=12%, signal=26%
MORF_ACP1	MORF_ACP1		175	-0.268141	-1.02486	0.35514	0.673793	1	3944	tags=45%, list=39%, signal=72%
GSE36476_CTRL_VS_TSST_ACT_16H_MEMORY_CD4_TCELL_OLD_UP	GSE36476_CTRL_VS_TSST_ACT_16H_MEMORY_CD4_TCELL_OLD_UP		124	-0.271938	-1.02473	0.375	0.673713	1	1348	tags=23%, list=13%, signal=26%
GSE11884_WT_VS_FURIN_KO_NAIVE_CD4_TCELL_DN	GSE11884_WT_VS_FURIN_KO_NAIVE_CD4_TCELL_DN		76	-0.29555	-1.02467	0.421525	0.673319	1	888	tags=17%, list=9%, signal=19%
GSE3720_VD1_VS_VD2_GAMMADELTA_TCELL_WITH_LPS_STIM_UP	GSE3720_VD1_VS_VD2_GAMMADELTA_TCELL_WITH_LPS_STIM_UP		145	-0.275351	-1.02344	0.373984	0.678302	1	2056	tags=28%, list=20%, signal=35%
GSE14415_NATURAL_TREG_VS_FOXP3_KO_NATURAL_TREG_DN	GSE14415_NATURAL_TREG_VS_FOXP3_KO_NATURAL_TREG_DN		106	-0.280657	-1.02333	0.420382	0.678201	1	1164	tags=18%, list=11%, signal=20%
GSE3982_DC_VS_EFF_MEMORY_CD4_TCELL_DN	GSE3982_DC_VS_EFF_MEMORY_CD4_TCELL_DN		124	-0.279765	-1.02317	0.405063	0.678283	1	1513	tags=23%, list=15%, signal=27%
GSE40685_NAIVE_CD4_TCELL_VS_TREG_UP	GSE40685_NAIVE_CD4_TCELL_VS_TREG_UP		128	-0.272622	-1.02276	0.410256	0.679361	1	1989	tags=24%, list=19%, signal=30%
GSE9988_LOW_LPS_VS_ANTI_TREM1_AND_LPS_MONOCYTE_UP	GSE9988_LOW_LPS_VS_ANTI_TREM1_AND_LPS_MONOCYTE_UP		140	-0.276704	-1.02241	0.355072	0.680258	1	734	tags=15%, list=7%, signal=16%
GSE41176_WT_VS_TAK1_KO_ANTI_IGM_STIM_BCELL_3H_UP	GSE41176_WT_VS_TAK1_KO_ANTI_IGM_STIM_BCELL_3H_UP		105	-0.282143	-1.02202	0.376404	0.681383	1	814	tags=13%, list=8%, signal=14%
QI_PBMC_ZOSTAVAX_AGE_50_75YO_CORRELATED_WITH_CONTRACTION_OF_VZV_SPECIFIC_T_CELLS_PEAK_TO_28DY_AT_1DYPOSITIVE	QI_PBMC_ZOSTAVAX_AGE_50_75YO_CORRELATED_WITH_CONTRACTION_OF_VZV_SPECIFIC_T_CELLS_PEAK_TO_28DY_AT_1DYPOSITIVE		224	-0.256544	-1.02188	0.386364	0.681423	1	1719	tags=24%, list=17%, signal=28%
GSE17974_0H_VS_4H_IN_VITRO_ACT_CD4_TCELL_DN	GSE17974_0H_VS_4H_IN_VITRO_ACT_CD4_TCELL_DN		145	-0.270239	-1.0216	0.37931	0.68206	1	863	tags=11%, list=8%, signal=12%
GSE24142_DN2_VS_DN3_THYMOCYTE_DN	GSE24142_DN2_VS_DN3_THYMOCYTE_DN		150	-0.281148	-1.02155	0.389831	0.681652	1	960	tags=18%, list=9%, signal=20%
GSE12366_GC_VS_MEMORY_BCELL_DN	GSE12366_GC_VS_MEMORY_BCELL_DN		142	-0.268165	-1.02087	0.375	0.684065	1	1015	tags=18%, list=10%, signal=19%
GSE7400_CTRL_VS_CSF3_IN_VIVO_TREATED_PBMC_UP	GSE7400_CTRL_VS_CSF3_IN_VIVO_TREATED_PBMC_UP		158	-0.271369	-1.0203	0.421429	0.685983	1	872	tags=9%, list=9%, signal=10%
GSE7768_OVA_ALONE_VS_OVA_WITH_MPL_IMMUNIZED_MOUSE_WHOLE_SPLEEN_6H_UP	GSE7768_OVA_ALONE_VS_OVA_WITH_MPL_IMMUNIZED_MOUSE_WHOLE_SPLEEN_6H_UP		161	-0.264401	-1.0201	0.317073	0.686254	1	1574	tags=29%, list=15%, signal=33%
GSE5589_WT_VS_IL6_KO_LPS_AND_IL10_STIM_MACROPHAGE_180MIN_UP	GSE5589_WT_VS_IL6_KO_LPS_AND_IL10_STIM_MACROPHAGE_180MIN_UP		40	-0.327489	-1.01998	0.402174	0.686199	1	504	tags=13%, list=5%, signal=13%
GSE11924_TFH_VS_TH1_CD4_TCELL_UP	GSE11924_TFH_VS_TH1_CD4_TCELL_UP		160	-0.271537	-1.01927	0.380165	0.68871	1	1186	tags=18%, list=12%, signal=19%
MODULE_329	MODULE_329		17	-0.40106	-1.01857	0.424929	0.691191	1	1139	tags=24%, list=11%, signal=26%
GSE21033_3H_VS_24H_POLYIC_STIM_DC_DN	GSE21033_3H_VS_24H_POLYIC_STIM_DC_DN		91	-0.286429	-1.018	0.430693	0.693225	1	1452	tags=20%, list=14%, signal=23%
KRAS.600_UP.V1_DN	KRAS.600_UP.V1_DN		76	-0.298572	-1.01787	0.385787	0.693108	1	908	tags=20%, list=9%, signal=22%
NAKAYA_PBMC_FLUMIST_AGE_18_50YO_7DY_IFN_SUBSET_UP	NAKAYA_PBMC_FLUMIST_AGE_18_50YO_7DY_IFN_SUBSET_UP		30	-0.348577	-1.01704	0.448529	0.69611	1	934	tags=17%, list=9%, signal=18%
GSE10240_IL22_VS_IL17_STIM_PRIMARY_BRONCHIAL_EPITHELIAL_CELLS_UP	GSE10240_IL22_VS_IL17_STIM_PRIMARY_BRONCHIAL_EPITHELIAL_CELLS_UP		165	-0.263805	-1.0169	0.372093	0.696075	1	1691	tags=21%, list=17%, signal=24%
GSE13547_WT_VS_ZFX_KO_BCELL_ANTI_IGM_STIM_2H_UP	GSE13547_WT_VS_ZFX_KO_BCELL_ANTI_IGM_STIM_2H_UP		149	-0.268933	-1.01658	0.398438	0.696844	1	1604	tags=24%, list=16%, signal=28%
GSE14908_RESTING_VS_HDM_STIM_CD4_TCELL_ATOPIC_PATIENT_UP	GSE14908_RESTING_VS_HDM_STIM_CD4_TCELL_ATOPIC_PATIENT_UP		166	-0.267044	-1.01645	0.403361	0.696807	1	1895	tags=19%, list=19%, signal=23%
GSE13484_UNSTIM_VS_12H_YF17D_VACCINE_STIM_PBMC_DN	GSE13484_UNSTIM_VS_12H_YF17D_VACCINE_STIM_PBMC_DN		135	-0.2671	-1.01598	0.403846	0.69818	1	1383	tags=21%, list=14%, signal=24%
GSE32901_NAIVE_VS_TH17_ENRICHED_CD4_TCELL_DN	GSE32901_NAIVE_VS_TH17_ENRICHED_CD4_TCELL_DN		149	-0.273231	-1.01584	0.444444	0.698191	1	1546	tags=24%, list=15%, signal=28%
GSE24726_WT_VS_E2_2_KO_PDC_UP	GSE24726_WT_VS_E2_2_KO_PDC_UP		163	-0.26742	-1.01442	0.379845	0.703827	1	1751	tags=29%, list=17%, signal=34%
GSE21033_1H_VS_24H_POLYIC_STIM_DC_UP	GSE21033_1H_VS_24H_POLYIC_STIM_DC_UP		126	-0.277386	-1.01439	0.379747	0.703264	1	1033	tags=17%, list=10%, signal=19%
GSE29617_CTRL_VS_TIV_FLU_VACCINE_PBMC_2008_DN	GSE29617_CTRL_VS_TIV_FLU_VACCINE_PBMC_2008_DN		153	-0.264436	-1.01383	0.429688	0.705254	1	2048	tags=20%, list=20%, signal=24%
GSE37534_UNTREATED_VS_GW1929_TREATED_CD4_TCELL_PPARG1_AND_FOXP3_TRASDUCED_DN	GSE37534_UNTREATED_VS_GW1929_TREATED_CD4_TCELL_PPARG1_AND_FOXP3_TRASDUCED_DN		166	-0.263155	-1.01288	0.463235	0.708916	1	1842	tags=28%, list=18%, signal=34%
GSE8621_UNSTIM_VS_LPS_STIM_MACROPHAGE_DN	GSE8621_UNSTIM_VS_LPS_STIM_MACROPHAGE_DN		163	-0.261221	-1.01281	0.45	0.70857	1	1536	tags=20%, list=15%, signal=23%
GSE22886_TCELL_VS_BCELL_NAIVE_UP	GSE22886_TCELL_VS_BCELL_NAIVE_UP		148	-0.267681	-1.01243	0.406015	0.709581	1	1256	tags=18%, list=12%, signal=21%
BCAT_BILD_ET_AL_DN	BCAT_BILD_ET_AL_DN		35	-0.334182	-1.01236	0.433213	0.709226	1	1819	tags=26%, list=18%, signal=31%
GSE15930_STIM_VS_STIM_AND_TRICHOSTATINA_24H_CD8_T_CELL_UP	GSE15930_STIM_VS_STIM_AND_TRICHOSTATINA_24H_CD8_T_CELL_UP		102	-0.279675	-1.01171	0.382353	0.711524	1	1128	tags=18%, list=11%, signal=20%
GSE30962_PRIMARY_VS_SECONDARY_CHRONIC_LCMV_INF_CD8_TCELL_UP	GSE30962_PRIMARY_VS_SECONDARY_CHRONIC_LCMV_INF_CD8_TCELL_UP		155	-0.263157	-1.0117	0.419847	0.710905	1	1657	tags=25%, list=16%, signal=29%
GCM_ACTG1	GCM_ACTG1		98	-0.287826	-1.01166	0.403614	0.710458	1	3634	tags=40%, list=36%, signal=61%
GSE3982_CTRL_VS_LPS_1H_NEUTROPHIL_DN	GSE3982_CTRL_VS_LPS_1H_NEUTROPHIL_DN		113	-0.279286	-1.01092	0.377622	0.713084	1	411	tags=10%, list=4%, signal=10%
GSE32986_UNSTIM_VS_CURDLAN_HIGHDOSE_STIM_DC_DN	GSE32986_UNSTIM_VS_CURDLAN_HIGHDOSE_STIM_DC_DN		138	-0.268368	-1.01049	0.459854	0.714324	1	828	tags=14%, list=8%, signal=15%
GSE21927_SPLEEN_C57BL6_VS_EL4_TUMOR_BALBC_MONOCYTES_UP	GSE21927_SPLEEN_C57BL6_VS_EL4_TUMOR_BALBC_MONOCYTES_UP		162	-0.263788	-1.01028	0.388889	0.714651	1	871	tags=10%, list=9%, signal=11%
GSE15930_STIM_VS_STIM_AND_IFNAB_48H_CD8_T_CELL_UP	GSE15930_STIM_VS_STIM_AND_IFNAB_48H_CD8_T_CELL_UP		154	-0.262454	-1.00993	0.475177	0.715581	1	1158	tags=18%, list=11%, signal=20%
GSE3982_MAC_VS_TH1_DN	GSE3982_MAC_VS_TH1_DN		149	-0.267165	-1.00933	0.405594	0.717644	1	1543	tags=21%, list=15%, signal=25%
GSE17721_LPS_VS_POLYIC_8H_BMDC_DN	GSE17721_LPS_VS_POLYIC_8H_BMDC_DN		145	-0.272636	-1.00885	0.4	0.719176	1	894	tags=15%, list=9%, signal=16%
GSE24726_WT_VS_E2_2_KO_PDC_DN	GSE24726_WT_VS_E2_2_KO_PDC_DN		156	-0.267868	-1.00794	0.41358	0.722713	1	540	tags=10%, list=5%, signal=11%
GSE37416_CTRL_VS_24H_F_TULARENSIS_LVS_NEUTROPHIL_UP	GSE37416_CTRL_VS_24H_F_TULARENSIS_LVS_NEUTROPHIL_UP		138	-0.275407	-1.00785	0.41958	0.72248	1	999	tags=17%, list=10%, signal=19%
GSE17186_NAIVE_VS_CD21HIGH_TRANSITIONAL_BCELL_CORD_BLOOD_UP	GSE17186_NAIVE_VS_CD21HIGH_TRANSITIONAL_BCELL_CORD_BLOOD_UP		158	-0.269148	-1.00685	0.460432	0.726192	1	1564	tags=17%, list=15%, signal=20%
GSE27786_LIN_NEG_VS_BCELL_DN	GSE27786_LIN_NEG_VS_BCELL_DN		152	-0.265105	-1.00665	0.435065	0.726458	1	2029	tags=23%, list=20%, signal=28%
GSE14000_UNSTIM_VS_16H_LPS_DC_TRANSLATED_RNA_UP	GSE14000_UNSTIM_VS_16H_LPS_DC_TRANSLATED_RNA_UP		158	-0.263167	-1.00652	0.431034	0.726371	1	1616	tags=23%, list=16%, signal=27%
SIRNA_EIF4GI_UP	SIRNA_EIF4GI_UP		72	-0.295498	-1.00601	0.446009	0.728003	1	771	tags=14%, list=8%, signal=15%
MTOR_UP.V1_UP	MTOR_UP.V1_UP		103	-0.285229	-1.0059	0.426901	0.727892	1	1002	tags=17%, list=10%, signal=18%
GSE411_WT_VS_SOCS3_KO_MACROPHAGE_DN	GSE411_WT_VS_SOCS3_KO_MACROPHAGE_DN		170	-0.2628	-1.00578	0.448598	0.727779	1	1248	tags=16%, list=12%, signal=18%
GSE12392_CD8A_POS_VS_NEG_SPLEEN_DC_UP	GSE12392_CD8A_POS_VS_NEG_SPLEEN_DC_UP		146	-0.269303	-1.00566	0.429577	0.727603	1	1247	tags=17%, list=12%, signal=19%
GSE9037_WT_VS_IRAK4_KO_LPS_4H_STIM_BMDM_DN	GSE9037_WT_VS_IRAK4_KO_LPS_4H_STIM_BMDM_DN		141	-0.265393	-1.00543	0.445946	0.728028	1	988	tags=16%, list=10%, signal=18%
GSE13411_NAIVE_VS_IGM_MEMORY_BCELL_DN	GSE13411_NAIVE_VS_IGM_MEMORY_BCELL_DN		145	-0.266257	-1.00523	0.4375	0.72823	1	947	tags=14%, list=9%, signal=15%
GSE14415_TCONV_VS_FOXP3_KO_INDUCED_TREG_UP	GSE14415_TCONV_VS_FOXP3_KO_INDUCED_TREG_UP		138	-0.265075	-1.00521	0.458015	0.727728	1	2399	tags=26%, list=24%, signal=34%
GSE411_WT_VS_SOCS3_KO_MACROPHAGE_IL6_STIM_100MIN_DN	GSE411_WT_VS_SOCS3_KO_MACROPHAGE_IL6_STIM_100MIN_DN		153	-0.262736	-1.00461	0.466667	0.729806	1	1703	tags=25%, list=17%, signal=29%
THAKAR_PBMC_INACTIVATED_INFLUENZA_AGE_70PLS_NONRESPONDER_2DY_UP	THAKAR_PBMC_INACTIVATED_INFLUENZA_AGE_70PLS_NONRESPONDER_2DY_UP		99	-0.281992	-1.00452	0.385417	0.729571	1	2026	tags=32%, list=20%, signal=40%
MODULE_108	MODULE_108		16	-0.425639	-1.00447	0.466667	0.729209	1	705	tags=38%, list=7%, signal=40%
GSE19888_ADENOSINE_A3R_INH_PRETREAT_AND_ACT_BY_A3R_VS_A3R_INH_AND_TCELL_MEMBRANES_ACT_MAST_CELL_DN	GSE19888_ADENOSINE_A3R_INH_PRETREAT_AND_ACT_BY_A3R_VS_A3R_INH_AND_TCELL_MEMBRANES_ACT_MAST_CELL_DN		161	-0.262138	-1.00434	0.396694	0.729064	1	2241	tags=32%, list=22%, signal=41%
GSE17721_CTRL_VS_PAM3CSK4_24H_BMDC_UP	GSE17721_CTRL_VS_PAM3CSK4_24H_BMDC_UP		143	-0.273046	-1.00415	0.415385	0.729317	1	884	tags=13%, list=9%, signal=14%
MORF_CTBP1	MORF_CTBP1		141	-0.264313	-1.00383	0.448718	0.730123	1	3200	tags=35%, list=31%, signal=50%
GSE2585_THYMIC_DC_VS_THYMIC_MACROPHAGE_DN	GSE2585_THYMIC_DC_VS_THYMIC_MACROPHAGE_DN		127	-0.273833	-1.00353	0.458065	0.730797	1	1553	tags=23%, list=15%, signal=27%
GSE13485_CTRL_VS_DAY3_YF17D_VACCINE_PBMC_DN	GSE13485_CTRL_VS_DAY3_YF17D_VACCINE_PBMC_DN		118	-0.2742	-1.00333	0.427746	0.731034	1	1266	tags=20%, list=12%, signal=23%
GSE3982_CENT_MEMORY_CD4_TCELL_VS_TH2_UP	GSE3982_CENT_MEMORY_CD4_TCELL_VS_TH2_UP		119	-0.273449	-1.00309	0.411043	0.73143	1	1729	tags=24%, list=17%, signal=29%
GSE17301_CTRL_VS_48H_IFNA2_STIM_CD8_TCELL_DN	GSE17301_CTRL_VS_48H_IFNA2_STIM_CD8_TCELL_DN		118	-0.277531	-1.00287	0.453552	0.731836	1	1869	tags=31%, list=18%, signal=37%
GSE25088_WT_VS_STAT6_KO_MACROPHAGE_DN	GSE25088_WT_VS_STAT6_KO_MACROPHAGE_DN		135	-0.272442	-1.00274	0.480263	0.731744	1	1815	tags=37%, list=18%, signal=44%
GSE9988_ANTI_TREM1_AND_LPS_VS_CTRL_TREATED_MONOCYTES_DN	GSE9988_ANTI_TREM1_AND_LPS_VS_CTRL_TREATED_MONOCYTES_DN		174	-0.259807	-1.00225	0.441176	0.733308	1	1889	tags=26%, list=19%, signal=32%
GSE360_DC_VS_MAC_L_MAJOR_DN	GSE360_DC_VS_MAC_L_MAJOR_DN		118	-0.274963	-1.00218	0.428571	0.733053	1	526	tags=10%, list=5%, signal=11%
MODULE_49	MODULE_49		148	-0.26273	-1.0019	0.442029	0.733565	1	1147	tags=20%, list=11%, signal=22%
GSE32986_CURDLAN_LOWDOSE_VS_GMCSF_AND_CURDLAN_LOWDOSE_STIM_DC_UP	GSE32986_CURDLAN_LOWDOSE_VS_GMCSF_AND_CURDLAN_LOWDOSE_STIM_DC_UP		155	-0.263305	-1.00188	0.432624	0.733048	1	1099	tags=16%, list=11%, signal=18%
GSE2128_C57BL6_VS_NOD_THYMOCYTE_UP	GSE2128_C57BL6_VS_NOD_THYMOCYTE_UP		157	-0.265858	-1.00151	0.496063	0.734009	1	2214	tags=36%, list=22%, signal=46%
GSE34515_CD16_POS_MONOCYTE_VS_DC_DN	GSE34515_CD16_POS_MONOCYTE_VS_DC_DN		166	-0.264034	-1.00118	0.483607	0.734867	1	1276	tags=22%, list=13%, signal=25%
GSE12366_PLASMA_CELL_VS_NAIVE_BCELL_DN	GSE12366_PLASMA_CELL_VS_NAIVE_BCELL_DN		162	-0.261692	-1.00093	0.471429	0.735295	1	1837	tags=27%, list=18%, signal=32%
GSE32423_IL7_VS_IL7_IL4_MEMORY_CD8_TCELL_DN	GSE32423_IL7_VS_IL7_IL4_MEMORY_CD8_TCELL_DN		129	-0.269599	-1.00093	0.444444	0.734668	1	982	tags=13%, list=10%, signal=14%
GSE42021_TREG_PLN_VS_CD24LO_TREG_THYMUS_DN	GSE42021_TREG_PLN_VS_CD24LO_TREG_THYMUS_DN		101	-0.277822	-1.0007	0.478947	0.735055	1	1077	tags=21%, list=11%, signal=23%
MORF_SOD1	MORF_SOD1		230	-0.254845	-1.00049	0.445652	0.735355	1	3357	tags=36%, list=33%, signal=52%
GSE32986_UNSTIM_VS_GMCSF_AND_CURDLAN_LOWDOSE_STIM_DC_DN	GSE32986_UNSTIM_VS_GMCSF_AND_CURDLAN_LOWDOSE_STIM_DC_DN		151	-0.264453	-0.999997	0.456954	0.73685	1	1254	tags=19%, list=12%, signal=21%
GSE17721_CTRL_VS_CPG_4H_BMDC_DN	GSE17721_CTRL_VS_CPG_4H_BMDC_DN		141	-0.268843	-0.999066	0.424	0.740394	1	726	tags=13%, list=7%, signal=14%
GSE339_CD4POS_VS_CD4CD8DN_DC_IN_CULTURE_DN	GSE339_CD4POS_VS_CD4CD8DN_DC_IN_CULTURE_DN		101	-0.282703	-0.998514	0.44086	0.742309	1	839	tags=11%, list=8%, signal=12%
GSE41867_DAY8_EFFECTOR_VS_DAY30_EXHAUSTED_CD8_TCELL_LCMV_CLONE13_DN	GSE41867_DAY8_EFFECTOR_VS_DAY30_EXHAUSTED_CD8_TCELL_LCMV_CLONE13_DN		159	-0.264291	-0.998008	0.476562	0.744049	1	1176	tags=17%, list=12%, signal=19%
GSE40666_WT_VS_STAT1_KO_CD8_TCELL_WITH_IFNA_STIM_90MIN_DN	GSE40666_WT_VS_STAT1_KO_CD8_TCELL_WITH_IFNA_STIM_90MIN_DN		143	-0.269582	-0.997918	0.448718	0.743819	1	1723	tags=31%, list=17%, signal=37%
GSE27786_ERYTHROBLAST_VS_NEUTROPHIL_UP	GSE27786_ERYTHROBLAST_VS_NEUTROPHIL_UP		135	-0.268942	-0.997876	0.469799	0.743394	1	2026	tags=28%, list=20%, signal=35%
MORF_PRDX3	MORF_PRDX3		72	-0.290758	-0.997651	0.475207	0.743749	1	2891	tags=32%, list=28%, signal=44%
GSE9650_NAIVE_VS_EXHAUSTED_CD8_TCELL_UP	GSE9650_NAIVE_VS_EXHAUSTED_CD8_TCELL_UP		162	-0.263181	-0.997107	0.468254	0.745578	1	976	tags=11%, list=10%, signal=12%
GSE36527_CD62L_HIGH_CD69_NEG_VS_CD62L_LOW_CD69_POS_TREG_KLRG1_NEG_UP	GSE36527_CD62L_HIGH_CD69_NEG_VS_CD62L_LOW_CD69_POS_TREG_KLRG1_NEG_UP		134	-0.266437	-0.997045	0.44898	0.745219	1	1024	tags=15%, list=10%, signal=16%
GSE31082_CD4_VS_CD8_SP_THYMOCYTE_DN	GSE31082_CD4_VS_CD8_SP_THYMOCYTE_DN		148	-0.268151	-0.996374	0.453846	0.747553	1	1463	tags=22%, list=14%, signal=26%
GSE14000_4H_VS_16H_LPS_DC_TRANSLATED_RNA_DN	GSE14000_4H_VS_16H_LPS_DC_TRANSLATED_RNA_DN		164	-0.264565	-0.996321	0.417266	0.74719	1	2302	tags=32%, list=23%, signal=40%
GSE5542_IFNG_VS_IFNA_TREATED_EPITHELIAL_CELLS_6H_UP	GSE5542_IFNG_VS_IFNA_TREATED_EPITHELIAL_CELLS_6H_UP		169	-0.260462	-0.996172	0.457364	0.747235	1	1537	tags=19%, list=15%, signal=22%
GSE17721_CTRL_VS_GARDIQUIMOD_6H_BMDC_UP	GSE17721_CTRL_VS_GARDIQUIMOD_6H_BMDC_UP		158	-0.258872	-0.996152	0.429688	0.746684	1	1083	tags=15%, list=11%, signal=17%
GSE27786_CD4_TCELL_VS_ERYTHTROBLAST_UP	GSE27786_CD4_TCELL_VS_ERYTHTROBLAST_UP		170	-0.257476	-0.995852	0.478261	0.747389	1	1737	tags=19%, list=17%, signal=23%
GSE15930_NAIVE_VS_48H_IN_VITRO_STIM_CD8_TCELL_DN	GSE15930_NAIVE_VS_48H_IN_VITRO_STIM_CD8_TCELL_DN		171	-0.259347	-0.995491	0.420635	0.748291	1	2918	tags=38%, list=29%, signal=52%
GSE40685_TREG_VS_FOXP3_KO_TREG_PRECURSOR_UP	GSE40685_TREG_VS_FOXP3_KO_TREG_PRECURSOR_UP		121	-0.269328	-0.995309	0.461538	0.748472	1	1072	tags=17%, list=11%, signal=18%
GCM_MAX	GCM_MAX		31	-0.346426	-0.995234	0.433022	0.748143	1	3988	tags=55%, list=39%, signal=90%
GSE21063_3H_VS_16H_ANTI_IGM_STIM_NFATC1_KOBCELL_DN	GSE21063_3H_VS_16H_ANTI_IGM_STIM_NFATC1_KOBCELL_DN		161	-0.261779	-0.994809	0.468254	0.749414	1	1078	tags=18%, list=11%, signal=20%
GNF2_MCL1	GNF2_MCL1		46	-0.314315	-0.994469	0.475096	0.750351	1	1210	tags=28%, list=12%, signal=32%
GSE27291_6H_VS_7D_STIM_GAMMADELTA_TCELL_UP	GSE27291_6H_VS_7D_STIM_GAMMADELTA_TCELL_UP		132	-0.265847	-0.99389	0.44586	0.752308	1	529	tags=9%, list=5%, signal=9%
GSE411_100MIN_VS_400MIN_IL6_STIM_MACROPHAGE_UP	GSE411_100MIN_VS_400MIN_IL6_STIM_MACROPHAGE_UP		164	-0.266786	-0.993739	0.422222	0.752286	1	1832	tags=28%, list=18%, signal=34%
MODULE_318	MODULE_318		25	-0.365384	-0.993721	0.459459	0.751714	1	996	tags=20%, list=10%, signal=22%
GSE9946_IMMATURE_VS_LISTERIA_INF_MATURE_DC_UP	GSE9946_IMMATURE_VS_LISTERIA_INF_MATURE_DC_UP		56	-0.305678	-0.993439	0.466403	0.752419	1	1014	tags=18%, list=10%, signal=20%
GSE4984_UNTREATED_VS_LPS_TREATED_DC_UP	GSE4984_UNTREATED_VS_LPS_TREATED_DC_UP		111	-0.275101	-0.993267	0.45283	0.752584	1	563	tags=11%, list=6%, signal=11%
GSE17721_CTRL_VS_POLYIC_4H_BMDC_UP	GSE17721_CTRL_VS_POLYIC_4H_BMDC_UP		160	-0.255466	-0.993209	0.53913	0.752217	1	2139	tags=26%, list=21%, signal=32%
GSE14000_UNSTIM_VS_16H_LPS_DC_DN	GSE14000_UNSTIM_VS_16H_LPS_DC_DN		141	-0.263805	-0.993152	0.443709	0.751813	1	1876	tags=26%, list=18%, signal=31%
GSE37416_12H_VS_24H_F_TULARENSIS_LVS_NEUTROPHIL_UP	GSE37416_12H_VS_24H_F_TULARENSIS_LVS_NEUTROPHIL_UP		157	-0.259786	-0.992871	0.477273	0.752503	1	1394	tags=19%, list=14%, signal=22%
GSE39022_LN_VS_SPLEEN_DC_UP	GSE39022_LN_VS_SPLEEN_DC_UP		135	-0.267623	-0.992524	0.5	0.753436	1	1659	tags=27%, list=16%, signal=31%
GSE17974_0H_VS_2H_IN_VITRO_ACT_CD4_TCELL_DN	GSE17974_0H_VS_2H_IN_VITRO_ACT_CD4_TCELL_DN		140	-0.26784	-0.992325	0.492958	0.753687	1	2097	tags=29%, list=21%, signal=36%
GSE18893_CTRL_VS_TNF_TREATED_TCONV_24H_UP	GSE18893_CTRL_VS_TNF_TREATED_TCONV_24H_UP		153	-0.260797	-0.991949	0.485075	0.754716	1	2236	tags=26%, list=22%, signal=33%
GSE24574_BCL6_HIGH_TFH_VS_NAIVE_CD4_TCELL_UP	GSE24574_BCL6_HIGH_TFH_VS_NAIVE_CD4_TCELL_UP		121	-0.274753	-0.991895	0.46	0.754335	1	1088	tags=16%, list=11%, signal=17%
GSE11864_CSF1_IFNG_VS_CSF1_PAM3CYS_IN_MAC_DN	GSE11864_CSF1_IFNG_VS_CSF1_PAM3CYS_IN_MAC_DN		130	-0.2697	-0.991703	0.493507	0.754529	1	1415	tags=20%, list=14%, signal=23%
GCM_VAV1	GCM_VAV1		36	-0.332255	-0.991501	0.448276	0.75473	1	2048	tags=33%, list=20%, signal=42%
GSE26156_DOUBLE_POSITIVE_VS_CD4_SINGLE_POSITIVE_THYMOCYTE_DN	GSE26156_DOUBLE_POSITIVE_VS_CD4_SINGLE_POSITIVE_THYMOCYTE_DN		162	-0.26348	-0.990965	0.5	0.756503	1	1478	tags=22%, list=14%, signal=26%
GAVISH_3CA_METAPROGRAM_FIBROBLASTS_LIPID_METABOLISM	GAVISH_3CA_METAPROGRAM_FIBROBLASTS_LIPID_METABOLISM		22	-0.367533	-0.990632	0.450746	0.757242	1	1013	tags=32%, list=10%, signal=35%
GSE27291_0H_VS_7D_STIM_GAMMADELTA_TCELL_DN	GSE27291_0H_VS_7D_STIM_GAMMADELTA_TCELL_DN		143	-0.270287	-0.990527	0.422078	0.757066	1	1581	tags=25%, list=15%, signal=29%
MORF_ANP32B	MORF_ANP32B		160	-0.258345	-0.990363	0.472222	0.757123	1	3710	tags=42%, list=36%, signal=65%
GSE2585_AIRE_KO_VS_WT_CD80_LOW_MTEC_UP	GSE2585_AIRE_KO_VS_WT_CD80_LOW_MTEC_UP		92	-0.285992	-0.990054	0.497354	0.757861	1	1118	tags=18%, list=11%, signal=21%
GNF2_ATM	GNF2_ATM		22	-0.366084	-0.990021	0.480712	0.757381	1	1976	tags=41%, list=19%, signal=51%
GSE43260_BTLA_POS_VS_NEG_INTRATUMORAL_CD8_TCELL_DN	GSE43260_BTLA_POS_VS_NEG_INTRATUMORAL_CD8_TCELL_DN		146	-0.266083	-0.990008	0.482517	0.756782	1	867	tags=13%, list=8%, signal=14%
GSE3565_DUSP1_VS_WT_SPLENOCYTES_POST_LPS_INJECTION_UP	GSE3565_DUSP1_VS_WT_SPLENOCYTES_POST_LPS_INJECTION_UP		130	-0.266321	-0.989612	0.490566	0.757898	1	1031	tags=12%, list=10%, signal=13%
GSE12845_IGD_NEG_BLOOD_VS_DARKZONE_GC_TONSIL_BCELL_DN	GSE12845_IGD_NEG_BLOOD_VS_DARKZONE_GC_TONSIL_BCELL_DN		162	-0.258258	-0.989587	0.517544	0.757358	1	2466	tags=31%, list=24%, signal=41%
GSE21546_ELK1_KO_VS_SAP1A_KO_AND_ELK1_KO_DP_THYMOCYTES_DN	GSE21546_ELK1_KO_VS_SAP1A_KO_AND_ELK1_KO_DP_THYMOCYTES_DN		165	-0.26126	-0.989287	0.566929	0.758047	1	2349	tags=34%, list=23%, signal=43%
GAVISH_3CA_METAPROGRAM_CD8_T_CELLS_UNASSIGNED_1	GAVISH_3CA_METAPROGRAM_CD8_T_CELLS_UNASSIGNED_1		35	-0.335064	-0.988617	0.477941	0.760359	1	848	tags=20%, list=8%, signal=22%
GSE17974_CTRL_VS_ACT_IL4_AND_ANTI_IL12_1H_CD4_TCELL_DN	GSE17974_CTRL_VS_ACT_IL4_AND_ANTI_IL12_1H_CD4_TCELL_DN		129	-0.268974	-0.988265	0.447853	0.761388	1	1856	tags=26%, list=18%, signal=32%
GSE9988_ANTI_TREM1_VS_VEHICLE_TREATED_MONOCYTES_DN	GSE9988_ANTI_TREM1_VS_VEHICLE_TREATED_MONOCYTES_DN		166	-0.254332	-0.98814	0.492063	0.761319	1	1889	tags=30%, list=19%, signal=36%
GSE16755_CTRL_VS_IFNA_TREATED_MAC_UP	GSE16755_CTRL_VS_IFNA_TREATED_MAC_UP		159	-0.262604	-0.988072	0.491936	0.760997	1	1040	tags=16%, list=10%, signal=17%
GSE15930_NAIVE_VS_72H_IN_VITRO_STIM_TRICHOSTATINA_CD8_TCELL_DN	GSE15930_NAIVE_VS_72H_IN_VITRO_STIM_TRICHOSTATINA_CD8_TCELL_DN		161	-0.260808	-0.987644	0.5	0.762214	1	1765	tags=24%, list=17%, signal=28%
GSE20198_IL12_VS_IFNA_TREATED_ACT_CD4_TCELL_UP	GSE20198_IL12_VS_IFNA_TREATED_ACT_CD4_TCELL_UP		158	-0.258976	-0.986915	0.466216	0.764768	1	2451	tags=25%, list=24%, signal=33%
MORF_RPA2	MORF_RPA2		162	-0.257296	-0.986895	0.5	0.764213	1	3079	tags=38%, list=30%, signal=54%
GSE17186_NAIVE_VS_CD21HIGH_TRANSITIONAL_BCELL_DN	GSE17186_NAIVE_VS_CD21HIGH_TRANSITIONAL_BCELL_DN		170	-0.258722	-0.986716	0.491379	0.764368	1	1477	tags=25%, list=14%, signal=28%
GSE25123_ROSIGLITAZONE_VS_IL4_AND_ROSIGLITAZONE_STIM_MACROPHAGE_DAY10_DN	GSE25123_ROSIGLITAZONE_VS_IL4_AND_ROSIGLITAZONE_STIM_MACROPHAGE_DAY10_DN		70	-0.292217	-0.986523	0.491453	0.764568	1	620	tags=13%, list=6%, signal=14%
GSE19941_IL10_KO_VS_IL10_KO_AND_NFKBP50_KO_LPS_AND_IL10_STIM_MACROPHAGE_DN	GSE19941_IL10_KO_VS_IL10_KO_AND_NFKBP50_KO_LPS_AND_IL10_STIM_MACROPHAGE_DN		137	-0.265756	-0.985626	0.553333	0.76793	1	2281	tags=32%, list=22%, signal=41%
GSE19923_WT_VS_HEB_KO_DP_THYMOCYTE_DN	GSE19923_WT_VS_HEB_KO_DP_THYMOCYTE_DN		155	-0.256548	-0.985428	0.492188	0.768189	1	1803	tags=23%, list=18%, signal=28%
GSE42021_CD24HI_VS_CD24INT_TREG_THYMUS_DN	GSE42021_CD24HI_VS_CD24INT_TREG_THYMUS_DN		126	-0.267731	-0.985143	0.484472	0.768825	1	1170	tags=21%, list=11%, signal=23%
GSE11961_FOLLICULAR_BCELL_VS_GERMINAL_CENTER_BCELL_DAY7_DN	GSE11961_FOLLICULAR_BCELL_VS_GERMINAL_CENTER_BCELL_DAY7_DN		125	-0.26153	-0.984855	0.50303	0.769508	1	833	tags=15%, list=8%, signal=16%
GSE11057_CD4_CENT_MEM_VS_PBMC_UP	GSE11057_CD4_CENT_MEM_VS_PBMC_UP		150	-0.263842	-0.984504	0.51773	0.770482	1	1198	tags=19%, list=12%, signal=21%
GSE22601_DOUBLE_NEGATIVE_VS_IMMATURE_CD4_SP_THYMOCYTE_UP	GSE22601_DOUBLE_NEGATIVE_VS_IMMATURE_CD4_SP_THYMOCYTE_UP		148	-0.264055	-0.9839	0.552448	0.772462	1	2279	tags=28%, list=22%, signal=36%
GSE15930_NAIVE_VS_24H_IN_VITRO_STIM_INFAB_CD8_TCELL_DN	GSE15930_NAIVE_VS_24H_IN_VITRO_STIM_INFAB_CD8_TCELL_DN		171	-0.255914	-0.983578	0.507812	0.773196	1	1704	tags=21%, list=17%, signal=25%
GSE38681_WT_VS_LYL1_KO_LYMPHOID_PRIMED_MULTIPOTENT_PROGENITOR_UP	GSE38681_WT_VS_LYL1_KO_LYMPHOID_PRIMED_MULTIPOTENT_PROGENITOR_UP		137	-0.267451	-0.983506	0.507143	0.7729	1	1317	tags=15%, list=13%, signal=17%
GSE12845_IGD_POS_BLOOD_VS_NAIVE_TONSIL_BCELL_UP	GSE12845_IGD_POS_BLOOD_VS_NAIVE_TONSIL_BCELL_UP		134	-0.270448	-0.982822	0.47619	0.775387	1	1088	tags=18%, list=11%, signal=20%
FULLER_PBMC_F_TULARENSIS_VACCINE_LVS_AGE_22_54YO_336HR_DN	FULLER_PBMC_F_TULARENSIS_VACCINE_LVS_AGE_22_54YO_336HR_DN		18	-0.384234	-0.982632	0.490141	0.775605	1	700	tags=22%, list=7%, signal=24%
MODULE_120	MODULE_120		44	-0.318468	-0.982628	0.488215	0.77498	1	798	tags=18%, list=8%, signal=20%
GSE5589_LPS_AND_IL10_VS_LPS_AND_IL6_STIM_IL10_KO_MACROPHAGE_45MIN_DN	GSE5589_LPS_AND_IL10_VS_LPS_AND_IL6_STIM_IL10_KO_MACROPHAGE_45MIN_DN		138	-0.264374	-0.982417	0.533333	0.775297	1	783	tags=11%, list=8%, signal=12%
GSE28726_ACT_CD4_TCELL_VS_ACT_NKTCELL_DN	GSE28726_ACT_CD4_TCELL_VS_ACT_NKTCELL_DN		162	-0.255473	-0.981932	0.526786	0.776796	1	979	tags=16%, list=10%, signal=17%
GSE21927_GMCSF_IL6_VS_GMCSF_GCSF_TREATED_BONE_MARROW_DN	GSE21927_GMCSF_IL6_VS_GMCSF_GCSF_TREATED_BONE_MARROW_DN		153	-0.260583	-0.981929	0.545455	0.776172	1	2727	tags=36%, list=27%, signal=48%
NAKAYA_PBMC_FLUARIX_FLUVIRIN_AGE_18_50YO_7DY_UP	NAKAYA_PBMC_FLUARIX_FLUVIRIN_AGE_18_50YO_7DY_UP		438	-0.229813	-0.981687	0.592593	0.776476	1	887	tags=7%, list=9%, signal=8%
GSE36888_STAT5_AB_KNOCKIN_VS_WT_TCELL_IL2_TREATED_6H_UP	GSE36888_STAT5_AB_KNOCKIN_VS_WT_TCELL_IL2_TREATED_6H_UP		139	-0.26016	-0.981546	0.506579	0.776483	1	1636	tags=22%, list=16%, signal=26%
GSE17721_PAM3CSK4_VS_GADIQUIMOD_8H_BMDC_DN	GSE17721_PAM3CSK4_VS_GADIQUIMOD_8H_BMDC_DN		158	-0.256164	-0.981523	0.508475	0.775953	1	961	tags=13%, list=9%, signal=14%
GSE9988_ANTI_TREM1_VS_CTRL_TREATED_MONOCYTES_DN	GSE9988_ANTI_TREM1_VS_CTRL_TREATED_MONOCYTES_DN		170	-0.255658	-0.981283	0.525424	0.776409	1	1889	tags=27%, list=19%, signal=33%
MORF_PTPN11	MORF_PTPN11		94	-0.276908	-0.980952	0.5	0.777274	1	3239	tags=34%, list=32%, signal=49%
GSE13411_IGM_VS_SWITCHED_MEMORY_BCELL_DN	GSE13411_IGM_VS_SWITCHED_MEMORY_BCELL_DN		155	-0.260612	-0.980636	0.512	0.77805	1	1528	tags=18%, list=15%, signal=21%
GSE13738_RESTING_VS_BYSTANDER_ACTIVATED_CD4_TCELL_UP	GSE13738_RESTING_VS_BYSTANDER_ACTIVATED_CD4_TCELL_UP		110	-0.274868	-0.98058	0.494624	0.77769	1	898	tags=15%, list=9%, signal=16%
GSE17721_POLYIC_VS_CPG_12H_BMDC_UP	GSE17721_POLYIC_VS_CPG_12H_BMDC_UP		146	-0.261056	-0.980142	0.507143	0.779001	1	1259	tags=19%, list=12%, signal=22%
GSE9006_HEALTHY_VS_TYPE_2_DIABETES_PBMC_AT_DX_DN	GSE9006_HEALTHY_VS_TYPE_2_DIABETES_PBMC_AT_DX_DN		133	-0.265109	-0.979967	0.511905	0.779122	1	1010	tags=14%, list=10%, signal=15%
GSE12366_GC_VS_NAIVE_BCELL_DN	GSE12366_GC_VS_NAIVE_BCELL_DN		130	-0.267876	-0.979839	0.510067	0.779041	1	1259	tags=21%, list=12%, signal=23%
GSE5099_DAY3_VS_DAY7_MCSF_TREATED_MACROPHAGE_UP	GSE5099_DAY3_VS_DAY7_MCSF_TREATED_MACROPHAGE_UP		132	-0.2651	-0.979824	0.483444	0.778466	1	1128	tags=17%, list=11%, signal=19%
GSE17721_PAM3CSK4_VS_CPG_12H_BMDC_DN	GSE17721_PAM3CSK4_VS_CPG_12H_BMDC_DN		135	-0.261048	-0.979688	0.56	0.778409	1	1872	tags=27%, list=18%, signal=32%
GSE1740_MCSF_VS_MCSF_AND_IFNG_DAY2_DERIVED_MACROPHAGE_WITH_IFNA_STIM_UP	GSE1740_MCSF_VS_MCSF_AND_IFNG_DAY2_DERIVED_MACROPHAGE_WITH_IFNA_STIM_UP		164	-0.256384	-0.979597	0.507812	0.778162	1	1594	tags=20%, list=16%, signal=23%
GSE360_HIGH_VS_LOW_DOSE_B_MALAYI_MAC_DN	GSE360_HIGH_VS_LOW_DOSE_B_MALAYI_MAC_DN		139	-0.261029	-0.979438	0.512195	0.778217	1	781	tags=12%, list=8%, signal=12%
GSE5589_UNSTIM_VS_45MIN_LPS_AND_IL6_STIM_MACROPHAGE_UP	GSE5589_UNSTIM_VS_45MIN_LPS_AND_IL6_STIM_MACROPHAGE_UP		164	-0.255565	-0.979428	0.491803	0.777636	1	1488	tags=20%, list=15%, signal=23%
GSE3982_EOSINOPHIL_VS_CENT_MEMORY_CD4_TCELL_DN	GSE3982_EOSINOPHIL_VS_CENT_MEMORY_CD4_TCELL_DN		146	-0.26073	-0.978985	0.531915	0.77891	1	1787	tags=21%, list=18%, signal=25%
GSE43863_DAY6_EFF_VS_DAY150_MEM_TFH_CD4_TCELL_UP	GSE43863_DAY6_EFF_VS_DAY150_MEM_TFH_CD4_TCELL_UP		142	-0.263518	-0.978209	0.548193	0.78167	1	1730	tags=25%, list=17%, signal=30%
GSE3982_NEUTROPHIL_VS_CENT_MEMORY_CD4_TCELL_DN	GSE3982_NEUTROPHIL_VS_CENT_MEMORY_CD4_TCELL_DN		150	-0.25443	-0.978081	0.520548	0.781627	1	1830	tags=25%, list=18%, signal=30%
NAKAYA_B_CELL_FLUMIST_AGE_18_50YO_7DY_UP	NAKAYA_B_CELL_FLUMIST_AGE_18_50YO_7DY_UP		370	-0.234192	-0.97763	0.645161	0.782964	1	1622	tags=18%, list=16%, signal=20%
MORF_UNG	MORF_UNG		66	-0.292407	-0.977585	0.495798	0.782538	1	2883	tags=33%, list=28%, signal=46%
GSE21927_SPLENIC_VS_TUMOR_MONOCYTES_FROM_C26GM_TUMOROUS_MICE_BALBC_DN	GSE21927_SPLENIC_VS_TUMOR_MONOCYTES_FROM_C26GM_TUMOROUS_MICE_BALBC_DN		153	-0.257845	-0.977189	0.531034	0.783643	1	754	tags=9%, list=7%, signal=10%
GSE34205_RSV_VS_FLU_INF_INFANT_PBMC_DN	GSE34205_RSV_VS_FLU_INF_INFANT_PBMC_DN		119	-0.264473	-0.976685	0.56	0.785187	1	1047	tags=17%, list=10%, signal=19%
GSE15930_NAIVE_VS_24H_IN_VITRO_STIM_INFAB_CD8_TCELL_UP	GSE15930_NAIVE_VS_24H_IN_VITRO_STIM_INFAB_CD8_TCELL_UP		136	-0.265846	-0.976335	0.520325	0.786096	1	871	tags=13%, list=9%, signal=13%
GSE24210_TCONV_VS_TREG_UP	GSE24210_TCONV_VS_TREG_UP		125	-0.258782	-0.976316	0.511765	0.78554	1	992	tags=14%, list=10%, signal=16%
GSE8921_UNSTIM_0H_VS_TLR1_2_STIM_MONOCYTE_24H_DN	GSE8921_UNSTIM_0H_VS_TLR1_2_STIM_MONOCYTE_24H_DN		167	-0.247782	-0.975706	0.496	0.787576	1	1025	tags=14%, list=10%, signal=16%
GSE3039_ALPHABETA_CD8_TCELL_VS_B1_BCELL_UP	GSE3039_ALPHABETA_CD8_TCELL_VS_B1_BCELL_UP		150	-0.260894	-0.975409	0.47482	0.788266	1	1214	tags=17%, list=12%, signal=19%
GNF2_BNIP2	GNF2_BNIP2		34	-0.324105	-0.97536	0.479624	0.787828	1	1688	tags=24%, list=17%, signal=28%
GSE40685_NAIVE_CD4_TCELL_VS_FOXP3_KO_TREG_PRECURSOR_UP	GSE40685_NAIVE_CD4_TCELL_VS_FOXP3_KO_TREG_PRECURSOR_UP		128	-0.263499	-0.97318	0.534591	0.796968	1	1004	tags=18%, list=10%, signal=20%
GSE24726_WT_VS_E2_2_KO_PDC_DAY6_POST_DELETION_DN	GSE24726_WT_VS_E2_2_KO_PDC_DAY6_POST_DELETION_DN		148	-0.259528	-0.973152	0.529915	0.796467	1	1214	tags=20%, list=12%, signal=22%
GSE14308_TH1_VS_NATURAL_TREG_UP	GSE14308_TH1_VS_NATURAL_TREG_UP		132	-0.262102	-0.973016	0.532544	0.796401	1	1696	tags=23%, list=17%, signal=27%
GSE26727_WT_VS_KLF2_KO_LPS_STIM_MACROPHAGE_UP	GSE26727_WT_VS_KLF2_KO_LPS_STIM_MACROPHAGE_UP		127	-0.262612	-0.972573	0.552632	0.797732	1	1106	tags=19%, list=11%, signal=21%
GSE17974_CTRL_VS_ACT_IL4_AND_ANTI_IL12_2H_CD4_TCELL_DN	GSE17974_CTRL_VS_ACT_IL4_AND_ANTI_IL12_2H_CD4_TCELL_DN		151	-0.254215	-0.972082	0.586777	0.799162	1	823	tags=11%, list=8%, signal=11%
GSE36009_WT_VS_NLRP10_KO_DC_LPS_STIM_DN	GSE36009_WT_VS_NLRP10_KO_DC_LPS_STIM_DN		148	-0.261859	-0.972025	0.5625	0.798764	1	1768	tags=20%, list=17%, signal=24%
MORF_FBL	MORF_FBL		110	-0.268216	-0.971872	0.544974	0.798806	1	3526	tags=37%, list=35%, signal=56%
GSE20727_H2O2_VS_ROS_INHIBITOR_TREATED_DC_DN	GSE20727_H2O2_VS_ROS_INHIBITOR_TREATED_DC_DN		146	-0.260789	-0.97113	0.496552	0.801477	1	1460	tags=19%, list=14%, signal=22%
GSE26343_WT_VS_NFAT5_KO_MACROPHAGE_UP	GSE26343_WT_VS_NFAT5_KO_MACROPHAGE_UP		162	-0.255686	-0.969923	0.519685	0.806087	1	1979	tags=28%, list=19%, signal=34%
GSE11864_UNTREATED_VS_CSF1_PAM3CYS_IN_MAC_UP	GSE11864_UNTREATED_VS_CSF1_PAM3CYS_IN_MAC_UP		149	-0.255907	-0.969594	0.583942	0.806879	1	966	tags=15%, list=9%, signal=16%
SCHERER_PBMC_APSV_WETVAX_AGE_18_32YO_2_TO_4DY_DN	SCHERER_PBMC_APSV_WETVAX_AGE_18_32YO_2_TO_4DY_DN		25	-0.350268	-0.969138	0.505682	0.808305	1	59	tags=8%, list=1%, signal=8%
GSE1566_WT_VS_EZH2_KO_LN_TCELL_DN	GSE1566_WT_VS_EZH2_KO_LN_TCELL_DN		105	-0.276994	-0.968966	0.536145	0.808364	1	803	tags=12%, list=8%, signal=13%
GSE2826_XID_VS_BTK_KO_BCELL_UP	GSE2826_XID_VS_BTK_KO_BCELL_UP		136	-0.259989	-0.968929	0.590604	0.807914	1	347	tags=6%, list=3%, signal=6%
GNF2_TYK2	GNF2_TYK2		32	-0.343889	-0.96883	0.464407	0.807696	1	2296	tags=25%, list=22%, signal=32%
GSE29949_CD8_NEG_DC_SPLEEN_VS_DC_BRAIN_DN	GSE29949_CD8_NEG_DC_SPLEEN_VS_DC_BRAIN_DN		140	-0.262618	-0.968792	0.557252	0.807217	1	910	tags=15%, list=9%, signal=16%
MODULE_337	MODULE_337		49	-0.311	-0.968694	0.517647	0.807004	1	2919	tags=41%, list=29%, signal=57%
SRC_UP.V1_DN	SRC_UP.V1_DN		90	-0.276333	-0.968608	0.557292	0.806724	1	1161	tags=21%, list=11%, signal=24%
GSE26156_DOUBLE_POSITIVE_VS_CD4_SINGLE_POSITIVE_THYMOCYTE_UP	GSE26156_DOUBLE_POSITIVE_VS_CD4_SINGLE_POSITIVE_THYMOCYTE_UP		154	-0.255412	-0.968313	0.55814	0.807293	1	739	tags=13%, list=7%, signal=14%
GSE21927_SPLEEN_C57BL6_VS_4T1_TUMOR_BALBC_MONOCYTES_DN	GSE21927_SPLEEN_C57BL6_VS_4T1_TUMOR_BALBC_MONOCYTES_DN		129	-0.261685	-0.967421	0.549296	0.810667	1	1500	tags=21%, list=15%, signal=24%
GSE22886_UNSTIM_VS_IL2_STIM_NKCELL_DN	GSE22886_UNSTIM_VS_IL2_STIM_NKCELL_DN		172	-0.249953	-0.967367	0.587719	0.810293	1	2013	tags=25%, list=20%, signal=31%
GAVISH_3CA_METAPROGRAM_ENDOTHELIAL_ENDO_6	GAVISH_3CA_METAPROGRAM_ENDOTHELIAL_ENDO_6		18	-0.38531	-0.967226	0.517045	0.810264	1	857	tags=28%, list=8%, signal=30%
GSE18804_SPLEEN_MACROPHAGE_VS_BRAIN_TUMORAL_MACROPHAGE_UP	GSE18804_SPLEEN_MACROPHAGE_VS_BRAIN_TUMORAL_MACROPHAGE_UP		103	-0.267048	-0.9669	0.530928	0.810999	1	1281	tags=20%, list=13%, signal=23%
GSE32255_WT_VS_JMJD2D_KNOCKDOWN_4H_LPS_STIM_DC_DN	GSE32255_WT_VS_JMJD2D_KNOCKDOWN_4H_LPS_STIM_DC_DN		122	-0.259929	-0.966692	0.566265	0.811265	1	1623	tags=16%, list=16%, signal=19%
GSE20500_CTRL_VS_RARA_ANTAGONIST_TREATED_CD4_TCELL_DN	GSE20500_CTRL_VS_RARA_ANTAGONIST_TREATED_CD4_TCELL_DN		161	-0.252685	-0.966237	0.588235	0.812634	1	1805	tags=22%, list=18%, signal=27%
GSE27786_BCELL_VS_CD4_TCELL_UP	GSE27786_BCELL_VS_CD4_TCELL_UP		153	-0.247177	-0.965992	0.601562	0.812992	1	2261	tags=32%, list=22%, signal=41%
GSE14000_TRANSLATED_RNA_VS_MRNA_4H_LPS_DC_UP	GSE14000_TRANSLATED_RNA_VS_MRNA_4H_LPS_DC_UP		166	-0.255098	-0.965497	0.53125	0.814444	1	3340	tags=44%, list=33%, signal=64%
GSE17721_LPS_VS_CPG_1H_BMDC_DN	GSE17721_LPS_VS_CPG_1H_BMDC_DN		142	-0.260883	-0.964969	0.574468	0.816132	1	1879	tags=27%, list=18%, signal=33%
GSE39022_LN_VS_SPLEEN_DC_DN	GSE39022_LN_VS_SPLEEN_DC_DN		152	-0.256647	-0.964947	0.605839	0.815579	1	711	tags=9%, list=7%, signal=9%
GSE3720_UNSTIM_VS_PMA_STIM_VD1_GAMMADELTA_TCELL_UP	GSE3720_UNSTIM_VS_PMA_STIM_VD1_GAMMADELTA_TCELL_UP		141	-0.256291	-0.964852	0.549296	0.815316	1	960	tags=14%, list=9%, signal=15%
GSE17721_CTRL_VS_POLYIC_1H_BMDC_DN	GSE17721_CTRL_VS_POLYIC_1H_BMDC_DN		116	-0.261233	-0.964521	0.559524	0.816131	1	975	tags=14%, list=10%, signal=15%
GSE43955_1H_VS_42H_ACT_CD4_TCELL_WITH_TGFB_IL6_UP	GSE43955_1H_VS_42H_ACT_CD4_TCELL_WITH_TGFB_IL6_UP		148	-0.255649	-0.964387	0.57554	0.816053	1	1788	tags=19%, list=18%, signal=23%
GSE21927_C26GM_VS_4T1_TUMOR_MONOCYTE_BALBC_DN	GSE21927_C26GM_VS_4T1_TUMOR_MONOCYTE_BALBC_DN		154	-0.252633	-0.963723	0.591837	0.818218	1	1561	tags=18%, list=15%, signal=20%
GSE7460_WT_VS_FOXP3_HET_ACT_TCONV_DN	GSE7460_WT_VS_FOXP3_HET_ACT_TCONV_DN		147	-0.25799	-0.963168	0.517482	0.819906	1	898	tags=11%, list=9%, signal=12%
GSE17721_CTRL_VS_LPS_24H_BMDC_DN	GSE17721_CTRL_VS_LPS_24H_BMDC_DN		149	-0.25506	-0.962551	0.55	0.821917	1	1567	tags=19%, list=15%, signal=23%
GSE21063_CTRL_VS_ANTI_IGM_STIM_BCELL_NFATC1_KO_8H_DN	GSE21063_CTRL_VS_ANTI_IGM_STIM_BCELL_NFATC1_KO_8H_DN		159	-0.255833	-0.962319	0.624113	0.82232	1	2328	tags=36%, list=23%, signal=46%
GSE17721_PAM3CSK4_VS_CPG_4H_BMDC_DN	GSE17721_PAM3CSK4_VS_CPG_4H_BMDC_DN		132	-0.259389	-0.962016	0.58	0.822914	1	879	tags=14%, list=9%, signal=16%
GSE22611_UNSTIM_VS_2H_MDP_STIM_NOD2_TRANSDUCED_HEK293T_CELL_UP	GSE22611_UNSTIM_VS_2H_MDP_STIM_NOD2_TRANSDUCED_HEK293T_CELL_UP		127	-0.257481	-0.961725	0.587097	0.823597	1	1525	tags=20%, list=15%, signal=24%
GSE17721_PAM3CSK4_VS_GADIQUIMOD_0.5H_BMDC_DN	GSE17721_PAM3CSK4_VS_GADIQUIMOD_0.5H_BMDC_DN		140	-0.25578	-0.961625	0.553191	0.82341	1	1805	tags=22%, list=18%, signal=27%
GSE43863_TH1_VS_LY6C_INT_CXCR5POS_EFFECTOR_CD4_TCELL_DN	GSE43863_TH1_VS_LY6C_INT_CXCR5POS_EFFECTOR_CD4_TCELL_DN		154	-0.254706	-0.961223	0.556391	0.824409	1	1275	tags=18%, list=12%, signal=20%
MORF_FRK	MORF_FRK		44	-0.312549	-0.959835	0.522968	0.829791	1	489	tags=14%, list=5%, signal=14%
GSE21063_WT_VS_NFATC1_KO_BCELL_DN	GSE21063_WT_VS_NFATC1_KO_BCELL_DN		172	-0.250356	-0.959499	0.553846	0.830584	1	1868	tags=26%, list=18%, signal=31%
MODULE_182	MODULE_182		80	-0.278211	-0.959248	0.52551	0.83103	1	2003	tags=24%, list=20%, signal=29%
THAKAR_PBMC_INACTIVATED_INFLUENZA_AGE_21_30YO_RESPONDERS_28DY_UP	THAKAR_PBMC_INACTIVATED_INFLUENZA_AGE_21_30YO_RESPONDERS_28DY_UP		320	-0.237253	-0.958688	0.645833	0.832887	1	1750	tags=22%, list=17%, signal=26%
ZAK_PBMC_MRKAD5_HIV_1_GAG_POL_NEF_AGE_20_50YO_1DY_ADDNL_EXON_LVL_UP	ZAK_PBMC_MRKAD5_HIV_1_GAG_POL_NEF_AGE_20_50YO_1DY_ADDNL_EXON_LVL_UP		71	-0.281646	-0.958586	0.568807	0.832661	1	485	tags=11%, list=5%, signal=12%
GSE7348_UNSTIM_VS_TOLERIZED_AND_LPS_STIM_MACROPHAGE_DN	GSE7348_UNSTIM_VS_TOLERIZED_AND_LPS_STIM_MACROPHAGE_DN		113	-0.265961	-0.958569	0.54386	0.832085	1	1251	tags=19%, list=12%, signal=22%
GNF2_ITGAL	GNF2_ITGAL		40	-0.314667	-0.958476	0.549091	0.831848	1	1810	tags=35%, list=18%, signal=42%
GSE24726_WT_VS_E2_2_KO_PDC_DAY4_POST_DELETION_UP	GSE24726_WT_VS_E2_2_KO_PDC_DAY4_POST_DELETION_UP		157	-0.252561	-0.957899	0.597015	0.833711	1	1061	tags=17%, list=10%, signal=18%
GSE6875_TCONV_VS_FOXP3_KO_TREG_DN	GSE6875_TCONV_VS_FOXP3_KO_TREG_DN		142	-0.25129	-0.957455	0.639456	0.834952	1	1106	tags=15%, list=11%, signal=16%
MORF_BRCA1	MORF_BRCA1		170	-0.254996	-0.957138	0.579439	0.835653	1	1760	tags=25%, list=17%, signal=30%
HOFT_CD4_POSITIVE_ALPHA_BETA_MEMORY_T_CELL_BCG_VACCINE_AGE_18_45YO_56D_TOP_100_DEG_AFTER_IN_VITRO_RE_STIMULATION_DN	HOFT_CD4_POSITIVE_ALPHA_BETA_MEMORY_T_CELL_BCG_VACCINE_AGE_18_45YO_56D_TOP_100_DEG_AFTER_IN_VITRO_RE_STIMULATION_DN		38	-0.326797	-0.957026	0.49026	0.835482	1	764	tags=16%, list=7%, signal=17%
GAVISH_3CA_METAPROGRAM_B_CELLS_B_CELLS_1	GAVISH_3CA_METAPROGRAM_B_CELLS_B_CELLS_1		42	-0.312562	-0.956878	0.524164	0.835496	1	2431	tags=33%, list=24%, signal=44%
MORF_RAD54L	MORF_RAD54L		97	-0.26713	-0.956674	0.561404	0.835801	1	2632	tags=30%, list=26%, signal=40%
GSE41867_NAIVE_VS_EFFECTOR_CD8_TCELL_UP	GSE41867_NAIVE_VS_EFFECTOR_CD8_TCELL_UP		160	-0.247761	-0.956479	0.604651	0.83597	1	2137	tags=27%, list=21%, signal=33%
GSE2770_UNTREATED_VS_TGFB_AND_IL4_TREATED_ACT_CD4_TCELL_48H_UP	GSE2770_UNTREATED_VS_TGFB_AND_IL4_TREATED_ACT_CD4_TCELL_48H_UP		78	-0.283591	-0.956094	0.545064	0.836954	1	1582	tags=22%, list=15%, signal=26%
GSE15330_WT_VS_IKAROS_KO_MEGAKARYOCYTE_ERYTHROID_PROGENITOR_DN	GSE15330_WT_VS_IKAROS_KO_MEGAKARYOCYTE_ERYTHROID_PROGENITOR_DN		150	-0.253467	-0.956024	0.606061	0.836609	1	1620	tags=17%, list=16%, signal=20%
GSE43955_1H_VS_10H_ACT_CD4_TCELL_UP	GSE43955_1H_VS_10H_ACT_CD4_TCELL_UP		142	-0.251828	-0.955768	0.602941	0.837019	1	1549	tags=19%, list=15%, signal=22%
GSE22601_DOUBLE_POSITIVE_VS_CD8_SINGLE_POSITIVE_THYMOCYTE_UP	GSE22601_DOUBLE_POSITIVE_VS_CD8_SINGLE_POSITIVE_THYMOCYTE_UP		158	-0.251151	-0.954979	0.523077	0.839798	1	1301	tags=18%, list=13%, signal=21%
HOEK_B_CELL_2011_2012_TIV_ADULT_7DY_UP	HOEK_B_CELL_2011_2012_TIV_ADULT_7DY_UP		21	-0.364728	-0.95453	0.51895	0.841089	1	982	tags=38%, list=10%, signal=42%
GSE16385_IFNG_TNF_VS_UNSTIM_MACROPHAGE_ROSIGLITAZONE_TREATED_UP	GSE16385_IFNG_TNF_VS_UNSTIM_MACROPHAGE_ROSIGLITAZONE_TREATED_UP		116	-0.262012	-0.954326	0.60479	0.8413	1	1846	tags=27%, list=18%, signal=32%
MODULE_87	MODULE_87		41	-0.320915	-0.954251	0.534799	0.840986	1	1978	tags=22%, list=19%, signal=27%
GSE14415_INDUCED_TREG_VS_FAILED_INDUCED_TREG_UP	GSE14415_INDUCED_TREG_VS_FAILED_INDUCED_TREG_UP		158	-0.24956	-0.95418	0.634146	0.84063	1	2516	tags=41%, list=25%, signal=54%
GSE21670_UNTREATED_VS_IL6_TREATED_CD4_TCELL_UP	GSE21670_UNTREATED_VS_IL6_TREATED_CD4_TCELL_UP		137	-0.2544	-0.953893	0.611111	0.841151	1	1465	tags=20%, list=14%, signal=23%
GSE4142_PLASMA_CELL_VS_MEMORY_BCELL_DN	GSE4142_PLASMA_CELL_VS_MEMORY_BCELL_DN		124	-0.256752	-0.953181	0.632258	0.843514	1	392	tags=6%, list=4%, signal=7%
GSE10856_CTRL_VS_TNFRSF6B_IN_MACROPHAGE_UP	GSE10856_CTRL_VS_TNFRSF6B_IN_MACROPHAGE_UP		128	-0.257567	-0.953046	0.614865	0.843448	1	1262	tags=19%, list=12%, signal=21%
GSE42088_UNINF_VS_LEISHMANIA_INF_DC_2H_DN	GSE42088_UNINF_VS_LEISHMANIA_INF_DC_2H_DN		140	-0.255931	-0.953027	0.609271	0.84288	1	1349	tags=19%, list=13%, signal=22%
GSE17580_UNINFECTED_VS_S_MANSONI_INF_TEFF_UP	GSE17580_UNINFECTED_VS_S_MANSONI_INF_TEFF_UP		152	-0.254838	-0.952957	0.622222	0.842526	1	1352	tags=18%, list=13%, signal=21%
GAVISH_3CA_METAPROGRAM_CD4_T_CELLS_STRESS_HSP	GAVISH_3CA_METAPROGRAM_CD4_T_CELLS_STRESS_HSP		36	-0.324068	-0.952656	0.546713	0.843172	1	2145	tags=44%, list=21%, signal=56%
GSE41867_DAY6_EFFECTOR_VS_DAY30_EXHAUSTED_CD8_TCELL_LCMV_CLONE13_DN	GSE41867_DAY6_EFFECTOR_VS_DAY30_EXHAUSTED_CD8_TCELL_LCMV_CLONE13_DN		172	-0.245322	-0.952603	0.655172	0.842737	1	2128	tags=19%, list=21%, signal=24%
GSE22601_IMMATURE_CD4_SINGLE_POSITIVE_VS_CD4_SINGLE_POSITIVE_THYMOCYTE_DN	GSE22601_IMMATURE_CD4_SINGLE_POSITIVE_VS_CD4_SINGLE_POSITIVE_THYMOCYTE_DN		123	-0.256588	-0.952517	0.584795	0.842438	1	1391	tags=20%, list=14%, signal=23%
GSE7568_IL4_TGFB_DEXAMETHASONE_VS_IL4_TGFB_TREATED_MACROPHAGE_DN	GSE7568_IL4_TGFB_DEXAMETHASONE_VS_IL4_TGFB_TREATED_MACROPHAGE_DN		148	-0.248763	-0.952484	0.615894	0.841937	1	1098	tags=14%, list=11%, signal=16%
GSE15330_LYMPHOID_MULTIPOTENT_VS_PRO_BCELL_UP	GSE15330_LYMPHOID_MULTIPOTENT_VS_PRO_BCELL_UP		118	-0.256873	-0.952	0.652174	0.843352	1	1054	tags=17%, list=10%, signal=19%
GNF2_HLA_C	GNF2_HLA_C		35	-0.317156	-0.951947	0.555556	0.842929	1	1849	tags=40%, list=18%, signal=49%
GCM_RAB10	GCM_RAB10		160	-0.250624	-0.951862	0.630769	0.842614	1	2531	tags=23%, list=25%, signal=30%
GSE17721_CTRL_VS_GARDIQUIMOD_8H_BMDC_DN	GSE17721_CTRL_VS_GARDIQUIMOD_8H_BMDC_DN		143	-0.252056	-0.950876	0.615385	0.846307	1	1170	tags=16%, list=11%, signal=18%
GSE17721_LPS_VS_GARDIQUIMOD_6H_BMDC_UP	GSE17721_LPS_VS_GARDIQUIMOD_6H_BMDC_UP		142	-0.251302	-0.95085	0.554688	0.845772	1	1277	tags=17%, list=13%, signal=19%
GNF2_UBE2I	GNF2_UBE2I		35	-0.317538	-0.950061	0.533101	0.848407	1	6978	tags=100%, list=68%, signal=315%
GSE24142_ADULT_VS_FETAL_EARLY_THYMIC_PROGENITOR_DN	GSE24142_ADULT_VS_FETAL_EARLY_THYMIC_PROGENITOR_DN		130	-0.257457	-0.949325	0.623377	0.85079	1	1604	tags=25%, list=16%, signal=29%
GSE13306_TREG_VS_TCONV_LAMINA_PROPRIA_DN	GSE13306_TREG_VS_TCONV_LAMINA_PROPRIA_DN		109	-0.263866	-0.949303	0.646739	0.850228	1	865	tags=14%, list=8%, signal=15%
HALLMARK_HEME_METABOLISM	HALLMARK_HEME_METABOLISM		144	-0.25325	-0.949277	0.617021	0.849698	1	848	tags=13%, list=8%, signal=14%
MODULE_433	MODULE_433		16	-0.377928	-0.947421	0.518106	0.856862	1	503	tags=31%, list=5%, signal=33%
GSE46606_UNSTIM_VS_CD40L_IL2_IL5_1DAY_STIMULATED_IRF4_KO_BCELL_UP	GSE46606_UNSTIM_VS_CD40L_IL2_IL5_1DAY_STIMULATED_IRF4_KO_BCELL_UP		149	-0.250214	-0.947227	0.654867	0.857055	1	722	tags=10%, list=7%, signal=11%
GSE21033_1H_VS_12H_POLYIC_STIM_DC_DN	GSE21033_1H_VS_12H_POLYIC_STIM_DC_DN		109	-0.265893	-0.946197	0.605714	0.860761	1	2856	tags=36%, list=28%, signal=49%
GNF2_NS	GNF2_NS		34	-0.327711	-0.946095	0.56229	0.860495	1	3565	tags=50%, list=35%, signal=77%
GSE5142_HTERT_TRANSDUCED_VS_CTRL_CD8_TCELL_LATE_PASSAGE_CLONE_UP	GSE5142_HTERT_TRANSDUCED_VS_CTRL_CD8_TCELL_LATE_PASSAGE_CLONE_UP		171	-0.249523	-0.94599	0.669565	0.860258	1	1654	tags=24%, list=16%, signal=28%
GSE11961_PLASMA_CELL_DAY7_VS_GERMINAL_CENTER_BCELL_DAY40_UP	GSE11961_PLASMA_CELL_DAY7_VS_GERMINAL_CENTER_BCELL_DAY40_UP		138	-0.247461	-0.944693	0.690647	0.864991	1	864	tags=13%, list=8%, signal=14%
GSE21670_IL6_VS_TGFB_AND_IL6_TREATED_STAT3_KO_CD4_TCELL_DN	GSE21670_IL6_VS_TGFB_AND_IL6_TREATED_STAT3_KO_CD4_TCELL_DN		137	-0.254938	-0.94438	0.640288	0.865581	1	576	tags=10%, list=6%, signal=11%
GSE7768_OVA_WITH_LPS_VS_OVA_WITH_MPL_IMMUNIZED_MOUSE_WHOLE_SPLEEN_6H_UP	GSE7768_OVA_WITH_LPS_VS_OVA_WITH_MPL_IMMUNIZED_MOUSE_WHOLE_SPLEEN_6H_UP		147	-0.249848	-0.944213	0.646067	0.865621	1	1983	tags=27%, list=19%, signal=33%
GSE21927_UNTREATED_VS_GMCSF_GCSF_TREATED_BONE_MARROW_UP	GSE21927_UNTREATED_VS_GMCSF_GCSF_TREATED_BONE_MARROW_UP		133	-0.25264	-0.943872	0.64	0.866401	1	1549	tags=22%, list=15%, signal=25%
GSE3920_UNTREATED_VS_IFNB_TREATED_ENDOTHELIAL_CELL_DN	GSE3920_UNTREATED_VS_IFNB_TREATED_ENDOTHELIAL_CELL_DN		146	-0.255017	-0.943868	0.648148	0.865773	1	1959	tags=29%, list=19%, signal=36%
GSE1432_CTRL_VS_IFNG_24H_MICROGLIA_DN	GSE1432_CTRL_VS_IFNG_24H_MICROGLIA_DN		129	-0.259303	-0.94361	0.61194	0.866146	1	1210	tags=19%, list=12%, signal=22%
GSE9988_LPS_VS_CTRL_TREATED_MONOCYTE_DN	GSE9988_LPS_VS_CTRL_TREATED_MONOCYTE_DN		170	-0.248457	-0.943488	0.675926	0.86602	1	1875	tags=24%, list=18%, signal=29%
GSE27786_LSK_VS_CD8_TCELL_DN	GSE27786_LSK_VS_CD8_TCELL_DN		155	-0.249129	-0.943179	0.686567	0.866616	1	1626	tags=20%, list=16%, signal=23%
GSE43955_1H_VS_10H_ACT_CD4_TCELL_WITH_TGFB_IL6_UP	GSE43955_1H_VS_10H_ACT_CD4_TCELL_WITH_TGFB_IL6_UP		127	-0.256635	-0.943155	0.632184	0.866065	1	2143	tags=28%, list=21%, signal=34%
GSE17721_POLYIC_VS_PAM3CSK4_12H_BMDC_UP	GSE17721_POLYIC_VS_PAM3CSK4_12H_BMDC_UP		142	-0.250993	-0.942242	0.671233	0.869305	1	1231	tags=17%, list=12%, signal=19%
GSE29617_CTRL_VS_DAY3_TIV_FLU_VACCINE_PBMC_2008_UP	GSE29617_CTRL_VS_DAY3_TIV_FLU_VACCINE_PBMC_2008_UP		139	-0.248142	-0.941631	0.630872	0.871219	1	937	tags=12%, list=9%, signal=13%
GSE339_EX_VIVO_VS_IN_CULTURE_CD8POS_DC_UP	GSE339_EX_VIVO_VS_IN_CULTURE_CD8POS_DC_UP		158	-0.244094	-0.941585	0.641791	0.870767	1	1849	tags=24%, list=18%, signal=29%
MODULE_257	MODULE_257		124	-0.253002	-0.941536	0.638554	0.870307	1	1798	tags=22%, list=18%, signal=26%
GSE360_L_MAJOR_VS_M_TUBERCULOSIS_DC_UP	GSE360_L_MAJOR_VS_M_TUBERCULOSIS_DC_UP		123	-0.257039	-0.941462	0.642424	0.869977	1	1786	tags=24%, list=17%, signal=28%
GSE13411_IGM_MEMORY_BCELL_VS_PLASMA_CELL_UP	GSE13411_IGM_MEMORY_BCELL_VS_PLASMA_CELL_UP		144	-0.246149	-0.941078	0.659091	0.870851	1	562	tags=10%, list=6%, signal=10%
MORF_ETV3	MORF_ETV3		27	-0.328525	-0.940693	0.547401	0.871737	1	1498	tags=33%, list=15%, signal=39%
GAVISH_3CA_METAPROGRAM_B_CELLS_HSP_STRESS	GAVISH_3CA_METAPROGRAM_B_CELLS_HSP_STRESS		34	-0.319213	-0.940662	0.546392	0.871227	1	2145	tags=41%, list=21%, signal=52%
GSE9601_UNTREATED_VS_PI3K_INHIBITOR_TREATED_HCMV_INF_MONOCYTE_UP	GSE9601_UNTREATED_VS_PI3K_INHIBITOR_TREATED_HCMV_INF_MONOCYTE_UP		139	-0.252311	-0.940454	0.647482	0.871432	1	1592	tags=22%, list=16%, signal=26%
MORF_RFC5	MORF_RFC5		58	-0.286432	-0.939635	0.564202	0.874189	1	2664	tags=38%, list=26%, signal=51%
GSE17721_LPS_VS_GARDIQUIMOD_24H_BMDC_UP	GSE17721_LPS_VS_GARDIQUIMOD_24H_BMDC_UP		131	-0.254966	-0.939068	0.61745	0.875858	1	1813	tags=27%, list=18%, signal=32%
GAVISH_3CA_MALIGNANT_METAPROGRAM_8_PROTEASOMAL_DEGRADATION	GAVISH_3CA_MALIGNANT_METAPROGRAM_8_PROTEASOMAL_DEGRADATION		48	-0.298079	-0.939044	0.593985	0.875302	1	2543	tags=29%, list=25%, signal=39%
GAVISH_3CA_METAPROGRAM_MACROPHAGES_STRESS_HSP	GAVISH_3CA_METAPROGRAM_MACROPHAGES_STRESS_HSP		34	-0.323557	-0.938951	0.565217	0.875014	1	1900	tags=44%, list=19%, signal=54%
GSE33162_UNTREATED_VS_4H_LPS_STIM_HDAC3_KO_MACROPHAGE_DN	GSE33162_UNTREATED_VS_4H_LPS_STIM_HDAC3_KO_MACROPHAGE_DN		168	-0.244708	-0.938731	0.697674	0.875261	1	1970	tags=32%, list=19%, signal=39%
GSE17301_CTRL_VS_48H_ACD3_ACD28_STIM_CD8_TCELL_UP	GSE17301_CTRL_VS_48H_ACD3_ACD28_STIM_CD8_TCELL_UP		138	-0.249628	-0.938397	0.653061	0.875911	1	1167	tags=13%, list=11%, signal=15%
GSE11864_CSF1_VS_CSF1_PAM3CYS_IN_MAC_DN	GSE11864_CSF1_VS_CSF1_PAM3CYS_IN_MAC_DN		131	-0.251963	-0.938332	0.639752	0.875514	1	961	tags=12%, list=9%, signal=13%
GSE17721_CTRL_VS_CPG_12H_BMDC_UP	GSE17721_CTRL_VS_CPG_12H_BMDC_UP		165	-0.242093	-0.937755	0.729508	0.877211	1	1110	tags=16%, list=11%, signal=17%
GSE2770_TGFB_AND_IL4_ACT_VS_ACT_CD4_TCELL_48H_UP	GSE2770_TGFB_AND_IL4_ACT_VS_ACT_CD4_TCELL_48H_UP		153	-0.244608	-0.937722	0.65873	0.876685	1	1773	tags=24%, list=17%, signal=28%
GSE45365_NK_CELL_VS_CD11B_DC_MCMV_INFECTION_UP	GSE45365_NK_CELL_VS_CD11B_DC_MCMV_INFECTION_UP		133	-0.253467	-0.937631	0.690323	0.876386	1	1288	tags=17%, list=13%, signal=20%
GSE17974_0.5H_VS_72H_IL4_AND_ANTI_IL12_ACT_CD4_TCELL_UP	GSE17974_0.5H_VS_72H_IL4_AND_ANTI_IL12_ACT_CD4_TCELL_UP		160	-0.245157	-0.93608	0.669355	0.882005	1	2198	tags=30%, list=22%, signal=38%
GSE14308_TH17_VS_NAIVE_CD4_TCELL_UP	GSE14308_TH17_VS_NAIVE_CD4_TCELL_UP		155	-0.244609	-0.935846	0.666667	0.882232	1	1135	tags=16%, list=11%, signal=18%
GSE23321_CENTRAL_VS_EFFECTOR_MEMORY_CD8_TCELL_DN	GSE23321_CENTRAL_VS_EFFECTOR_MEMORY_CD8_TCELL_DN		158	-0.243726	-0.935604	0.65873	0.882563	1	898	tags=10%, list=9%, signal=11%
GSE29617_DAY3_VS_DAY7_TIV_FLU_VACCINE_PBMC_2008_DN	GSE29617_DAY3_VS_DAY7_TIV_FLU_VACCINE_PBMC_2008_DN		122	-0.253467	-0.935546	0.674699	0.882139	1	1430	tags=17%, list=14%, signal=20%
GSE13493_DP_VS_CD8POS_THYMOCYTE_DN	GSE13493_DP_VS_CD8POS_THYMOCYTE_DN		143	-0.25034	-0.935016	0.676829	0.883595	1	802	tags=12%, list=8%, signal=13%
GSE14000_UNSTIM_VS_4H_LPS_DC_TRANSLATED_RNA_DN	GSE14000_UNSTIM_VS_4H_LPS_DC_TRANSLATED_RNA_DN		107	-0.262261	-0.93501	0.664706	0.882965	1	1251	tags=21%, list=12%, signal=24%
GSE6259_DEC205_POS_DC_VS_CD4_TCELL_UP	GSE6259_DEC205_POS_DC_VS_CD4_TCELL_UP		144	-0.248125	-0.933821	0.643939	0.887055	1	1801	tags=28%, list=18%, signal=34%
GSE20152_SPHK1_KO_VS_HTNFA_OVEREXPRESS_ANKLE_DN	GSE20152_SPHK1_KO_VS_HTNFA_OVEREXPRESS_ANKLE_DN		153	-0.240657	-0.933596	0.681818	0.887288	1	2281	tags=26%, list=22%, signal=33%
GSE22886_NAIVE_CD4_TCELL_VS_48H_ACT_TH1_UP	GSE22886_NAIVE_CD4_TCELL_VS_48H_ACT_TH1_UP		154	-0.246127	-0.93348	0.675862	0.887076	1	1128	tags=14%, list=11%, signal=16%
GNF2_MSN	GNF2_MSN		21	-0.35569	-0.932712	0.536932	0.88942	1	3108	tags=52%, list=30%, signal=75%
GSE4142_PLASMA_CELL_VS_GC_BCELL_DN	GSE4142_PLASMA_CELL_VS_GC_BCELL_DN		138	-0.250697	-0.932708	0.633094	0.888781	1	1249	tags=15%, list=12%, signal=17%
GSE1460_CD4_THYMOCYTE_VS_NAIVE_CD4_TCELL_CORD_BLOOD_UP	GSE1460_CD4_THYMOCYTE_VS_NAIVE_CD4_TCELL_CORD_BLOOD_UP		165	-0.240932	-0.932557	0.692857	0.888767	1	2264	tags=27%, list=22%, signal=34%
GSE19923_WT_VS_HEB_AND_E2A_KO_DP_THYMOCYTE_UP	GSE19923_WT_VS_HEB_AND_E2A_KO_DP_THYMOCYTE_UP		171	-0.243296	-0.93196	0.651163	0.890565	1	2190	tags=29%, list=21%, signal=37%
MORF_HDAC1	MORF_HDAC1		212	-0.235517	-0.931772	0.701031	0.890673	1	3239	tags=35%, list=32%, signal=51%
THAKAR_PBMC_INACTIVATED_INFLUENZA_AGE_21_30YO_NONRESPONDER_7DY_UP	THAKAR_PBMC_INACTIVATED_INFLUENZA_AGE_21_30YO_NONRESPONDER_7DY_UP		113	-0.26006	-0.931626	0.630573	0.890545	1	2290	tags=24%, list=22%, signal=30%
GSE16385_IFNG_TNF_VS_IL4_STIM_MACROPHAGE_ROSIGLITAZONE_TREATED_DN	GSE16385_IFNG_TNF_VS_IL4_STIM_MACROPHAGE_ROSIGLITAZONE_TREATED_DN		147	-0.248813	-0.930695	0.647887	0.89354	1	667	tags=10%, list=7%, signal=11%
GSE40274_CTRL_VS_GATA1_TRANSDUCED_ACTIVATED_CD4_TCELL_DN	GSE40274_CTRL_VS_GATA1_TRANSDUCED_ACTIVATED_CD4_TCELL_DN		112	-0.256486	-0.93015	0.656805	0.895114	1	1659	tags=24%, list=16%, signal=28%
MORF_RAD23B	MORF_RAD23B		158	-0.24624	-0.928683	0.711268	0.900239	1	3723	tags=44%, list=36%, signal=69%
GSE360_CTRL_VS_B_MALAYI_LOW_DOSE_MAC_DN	GSE360_CTRL_VS_B_MALAYI_LOW_DOSE_MAC_DN		143	-0.242215	-0.92816	0.715385	0.901533	1	1680	tags=20%, list=16%, signal=24%
GSE29164_DAY3_VS_DAY7_CD8_TCELL_TREATED_MELANOMA_UP	GSE29164_DAY3_VS_DAY7_CD8_TCELL_TREATED_MELANOMA_UP		120	-0.258575	-0.927758	0.71519	0.902406	1	1423	tags=22%, list=14%, signal=25%
NRL_DN.V1_DN	NRL_DN.V1_DN		69	-0.278573	-0.927399	0.584034	0.90315	1	1128	tags=19%, list=11%, signal=21%
GSE17721_LPS_VS_CPG_8H_BMDC_DN	GSE17721_LPS_VS_CPG_8H_BMDC_DN		161	-0.246846	-0.926899	0.763779	0.904479	1	1034	tags=13%, list=10%, signal=14%
GSE22527_ANTI_CD3_INVIVO_VS_UNTREATED_MOUSE_TREG_DN	GSE22527_ANTI_CD3_INVIVO_VS_UNTREATED_MOUSE_TREG_DN		162	-0.244915	-0.926745	0.724638	0.904429	1	2297	tags=29%, list=23%, signal=37%
GSE45365_CTRL_VS_MCMV_INFECTION_NK_CELL_DN	GSE45365_CTRL_VS_MCMV_INFECTION_NK_CELL_DN		131	-0.252976	-0.925923	0.664234	0.906997	1	1998	tags=25%, list=20%, signal=31%
GSE27786_ERYTHROBLAST_VS_MONO_MAC_DN	GSE27786_ERYTHROBLAST_VS_MONO_MAC_DN		167	-0.238244	-0.925845	0.743119	0.906662	1	1937	tags=23%, list=19%, signal=28%
GSE26669_CTRL_VS_COSTIM_BLOCK_MLR_CD4_TCELL_DN	GSE26669_CTRL_VS_COSTIM_BLOCK_MLR_CD4_TCELL_DN		154	-0.24528	-0.925586	0.6875	0.906982	1	763	tags=10%, list=7%, signal=11%
GSE22611_NOD2_VS_MUTANT_NOD2_TRANSDUCED_HEK293T_CELL_UP	GSE22611_NOD2_VS_MUTANT_NOD2_TRANSDUCED_HEK293T_CELL_UP		131	-0.249674	-0.925355	0.668831	0.907218	1	1625	tags=21%, list=16%, signal=25%
GSE15930_NAIVE_VS_72H_IN_VITRO_STIM_IL12_CD8_TCELL_UP	GSE15930_NAIVE_VS_72H_IN_VITRO_STIM_IL12_CD8_TCELL_UP		131	-0.250987	-0.925079	0.666667	0.907659	1	396	tags=7%, list=4%, signal=7%
GSE34392_ST2_KO_VS_WT_DAY8_LCMV_EFFECTOR_CD8_TCELL_UP	GSE34392_ST2_KO_VS_WT_DAY8_LCMV_EFFECTOR_CD8_TCELL_UP		159	-0.243243	-0.924643	0.71519	0.908702	1	2305	tags=33%, list=23%, signal=42%
GSE22886_NAIVE_CD4_TCELL_VS_NEUTROPHIL_UP	GSE22886_NAIVE_CD4_TCELL_VS_NEUTROPHIL_UP		159	-0.242925	-0.92429	0.715447	0.909375	1	917	tags=12%, list=9%, signal=13%
GSE16266_CTRL_VS_HEATSHOCK_AND_LPS_STIM_MEF_UP	GSE16266_CTRL_VS_HEATSHOCK_AND_LPS_STIM_MEF_UP		156	-0.243156	-0.924142	0.692913	0.909285	1	2213	tags=25%, list=22%, signal=31%
ZAK_PBMC_MRKAD5_HIV_1_GAG_POL_NEF_AGE_20_50YO_CORRELATED_WITH_CD8_T_CELL_RESPONSE_3DY_POSITIVE	ZAK_PBMC_MRKAD5_HIV_1_GAG_POL_NEF_AGE_20_50YO_CORRELATED_WITH_CD8_T_CELL_RESPONSE_3DY_POSITIVE		60	-0.285142	-0.92381	0.638889	0.909862	1	768	tags=7%, list=8%, signal=7%
GSE46606_DAY1_VS_DAY3_CD40L_IL2_IL5_STIMULATED_IRF4MID_BCELL_DN	GSE46606_DAY1_VS_DAY3_CD40L_IL2_IL5_STIMULATED_IRF4MID_BCELL_DN		160	-0.238279	-0.922913	0.726496	0.912583	1	2126	tags=31%, list=21%, signal=38%
GSE27786_LSK_VS_ERYTHROBLAST_UP	GSE27786_LSK_VS_ERYTHROBLAST_UP		165	-0.237065	-0.922814	0.776786	0.912289	1	1182	tags=12%, list=12%, signal=13%
GSE2770_UNTREATED_VS_TGFB_AND_IL12_TREATED_ACT_CD4_TCELL_2H_DN	GSE2770_UNTREATED_VS_TGFB_AND_IL12_TREATED_ACT_CD4_TCELL_2H_DN		121	-0.250172	-0.922257	0.695402	0.913769	1	1224	tags=21%, list=12%, signal=23%
GSE46606_IRF4_KO_VS_WT_CD40L_IL2_IL5_3DAY_STIMULATED_BCELL_DN	GSE46606_IRF4_KO_VS_WT_CD40L_IL2_IL5_3DAY_STIMULATED_BCELL_DN		133	-0.247621	-0.922083	0.737805	0.913791	1	1687	tags=21%, list=17%, signal=25%
GSE3920_UNTREATED_VS_IFNB_TREATED_ENDOTHELIAL_CELL_UP	GSE3920_UNTREATED_VS_IFNB_TREATED_ENDOTHELIAL_CELL_UP		143	-0.24426	-0.922014	0.713287	0.913366	1	1392	tags=22%, list=14%, signal=26%
GSE39820_CTRL_VS_TGFBETA3_IL6_IL23A_CD4_TCELL_DN	GSE39820_CTRL_VS_TGFBETA3_IL6_IL23A_CD4_TCELL_DN		145	-0.248446	-0.921651	0.771654	0.914079	1	848	tags=11%, list=8%, signal=12%
GSE46468_LUNG_INNATE_LYMPHOID_CELL_VS_SPLEEN_CD4_TCELL_UP	GSE46468_LUNG_INNATE_LYMPHOID_CELL_VS_SPLEEN_CD4_TCELL_UP		148	-0.241952	-0.920621	0.731034	0.917312	1	2290	tags=31%, list=22%, signal=39%
GSE45365_HEALTHY_VS_MCMV_INFECTION_CD11B_DC_UP	GSE45365_HEALTHY_VS_MCMV_INFECTION_CD11B_DC_UP		119	-0.252373	-0.920002	0.642458	0.91896	1	1049	tags=13%, list=10%, signal=14%
GSE14350_TREG_VS_TEFF_IN_IL2RB_KO_UP	GSE14350_TREG_VS_TEFF_IN_IL2RB_KO_UP		166	-0.239492	-0.919865	0.683333	0.918813	1	1449	tags=21%, list=14%, signal=24%
GSE29164_UNTREATED_VS_CD8_TCELL_AND_IL12_TREATED_MELANOMA_DAY7_UP	GSE29164_UNTREATED_VS_CD8_TCELL_AND_IL12_TREATED_MELANOMA_DAY7_UP		169	-0.238316	-0.919727	0.751825	0.918654	1	269	tags=6%, list=3%, signal=6%
NAKAYA_PBMC_FLUARIX_FLUVIRIN_AGE_18_50YO_3DY_DN	NAKAYA_PBMC_FLUARIX_FLUVIRIN_AGE_18_50YO_3DY_DN		356	-0.223941	-0.919603	0.837209	0.918417	1	2246	tags=24%, list=22%, signal=30%
GSE1460_NAIVE_CD4_TCELL_ADULT_BLOOD_VS_THYMIC_STROMAL_CELL_UP	GSE1460_NAIVE_CD4_TCELL_ADULT_BLOOD_VS_THYMIC_STROMAL_CELL_UP		142	-0.24551	-0.919489	0.722222	0.91818	1	1941	tags=25%, list=19%, signal=31%
MORF_PSMC2	MORF_PSMC2		105	-0.250581	-0.919269	0.709184	0.918302	1	3766	tags=45%, list=37%, signal=70%
GSE17974_CTRL_VS_ACT_IL4_AND_ANTI_IL12_1H_CD4_TCELL_UP	GSE17974_CTRL_VS_ACT_IL4_AND_ANTI_IL12_1H_CD4_TCELL_UP		117	-0.254295	-0.919162	0.714286	0.918035	1	1147	tags=15%, list=11%, signal=16%
GSE19888_ADENOSINE_A3R_ACT_VS_A3R_ACT_WITH_A3R_INH_PRETREATMENT_IN_MAST_CELL_UP	GSE19888_ADENOSINE_A3R_ACT_VS_A3R_ACT_WITH_A3R_INH_PRETREATMENT_IN_MAST_CELL_UP		140	-0.251611	-0.919125	0.75188	0.917507	1	1565	tags=24%, list=15%, signal=28%
MODULE_261	MODULE_261		80	-0.263224	-0.918898	0.665158	0.91764	1	1874	tags=24%, list=18%, signal=29%
GSE37563_WT_VS_CTLA4_KO_CD4_TCELL_D4_POST_IMMUNIZATION_DN	GSE37563_WT_VS_CTLA4_KO_CD4_TCELL_D4_POST_IMMUNIZATION_DN		148	-0.242806	-0.91849	0.729323	0.918484	1	1448	tags=22%, list=14%, signal=26%
GSE17721_POLYIC_VS_CPG_16H_BMDC_UP	GSE17721_POLYIC_VS_CPG_16H_BMDC_UP		137	-0.243971	-0.918347	0.758621	0.918353	1	851	tags=11%, list=8%, signal=12%
GSE34156_UNTREATED_VS_6H_NOD2_AND_TLR1_TLR2_LIGAND_TREATED_MONOCYTE_DN	GSE34156_UNTREATED_VS_6H_NOD2_AND_TLR1_TLR2_LIGAND_TREATED_MONOCYTE_DN		111	-0.24713	-0.917445	0.724719	0.921143	1	1872	tags=25%, list=18%, signal=31%
GSE17301_IFNA2_VS_IFNA2_AND_ACD3_ACD28_STIM_CD8_TCELL_UP	GSE17301_IFNA2_VS_IFNA2_AND_ACD3_ACD28_STIM_CD8_TCELL_UP		162	-0.242927	-0.917261	0.713115	0.921152	1	1246	tags=18%, list=12%, signal=20%
GSE17721_CTRL_VS_GARDIQUIMOD_24H_BMDC_DN	GSE17721_CTRL_VS_GARDIQUIMOD_24H_BMDC_DN		158	-0.238871	-0.917064	0.746377	0.921188	1	1027	tags=10%, list=10%, signal=11%
GSE17721_CTRL_VS_PAM3CSK4_12H_BMDC_UP	GSE17721_CTRL_VS_PAM3CSK4_12H_BMDC_UP		154	-0.239148	-0.916851	0.766917	0.921333	1	2141	tags=30%, list=21%, signal=37%
GAVISH_3CA_METAPROGRAM_EPITHELIAL_CILIA	GAVISH_3CA_METAPROGRAM_EPITHELIAL_CILIA		18	-0.373204	-0.916672	0.566298	0.921365	1	1445	tags=33%, list=14%, signal=39%
GSE41978_KLRG1_HIGH_VS_LOW_EFFECTOR_CD8_TCELL_DN	GSE41978_KLRG1_HIGH_VS_LOW_EFFECTOR_CD8_TCELL_DN		131	-0.242877	-0.916549	0.703704	0.921138	1	1993	tags=24%, list=20%, signal=30%
GSE17721_0.5H_VS_24H_GARDIQUIMOD_BMDC_UP	GSE17721_0.5H_VS_24H_GARDIQUIMOD_BMDC_UP		163	-0.242952	-0.916409	0.690476	0.920983	1	1805	tags=19%, list=18%, signal=23%
GSE2770_IL12_VS_IL4_TREATED_ACT_CD4_TCELL_48H_UP	GSE2770_IL12_VS_IL4_TREATED_ACT_CD4_TCELL_48H_UP		154	-0.240906	-0.91566	0.728814	0.923141	1	1431	tags=19%, list=14%, signal=22%
GSE14769_40MIN_VS_360MIN_LPS_BMDM_UP	GSE14769_40MIN_VS_360MIN_LPS_BMDM_UP		160	-0.242284	-0.915613	0.757143	0.922664	1	2588	tags=31%, list=25%, signal=40%
GSE41867_NAIVE_VS_DAY8_LCMV_EFFECTOR_CD8_TCELL_DN	GSE41867_NAIVE_VS_DAY8_LCMV_EFFECTOR_CD8_TCELL_DN		174	-0.236207	-0.915456	0.794643	0.922539	1	1390	tags=18%, list=14%, signal=21%
GSE21927_SPLENIC_C26GM_TUMOROUS_VS_4T1_TUMOR_MONOCYTES_DN	GSE21927_SPLENIC_C26GM_TUMOROUS_VS_4T1_TUMOR_MONOCYTES_DN		130	-0.247315	-0.914831	0.703488	0.924123	1	1619	tags=21%, list=16%, signal=24%
GSE14308_TH2_VS_TH17_DN	GSE14308_TH2_VS_TH17_DN		155	-0.241678	-0.914819	0.745763	0.923519	1	583	tags=8%, list=6%, signal=9%
GSE17721_POLYIC_VS_PAM3CSK4_6H_BMDC_DN	GSE17721_POLYIC_VS_PAM3CSK4_6H_BMDC_DN		151	-0.243908	-0.914078	0.753623	0.925552	1	1913	tags=23%, list=19%, signal=27%
GSE18804_BRAIN_VS_COLON_TUMORAL_MACROPHAGE_DN	GSE18804_BRAIN_VS_COLON_TUMORAL_MACROPHAGE_DN		127	-0.245132	-0.913464	0.745342	0.927141	1	1954	tags=26%, list=19%, signal=32%
RB_P130_DN.V1_UP	RB_P130_DN.V1_UP		69	-0.276588	-0.913195	0.685446	0.927394	1	1483	tags=30%, list=15%, signal=35%
GSE25123_CTRL_VS_IL4_AND_ROSIGLITAZONE_STIM_MACROPHAGE_UP	GSE25123_CTRL_VS_IL4_AND_ROSIGLITAZONE_STIM_MACROPHAGE_UP		162	-0.242198	-0.913117	0.771654	0.927061	1	1344	tags=15%, list=13%, signal=17%
GSE2770_TGFB_AND_IL4_VS_IL12_TREATED_ACT_CD4_TCELL_2H_UP	GSE2770_TGFB_AND_IL4_VS_IL12_TREATED_ACT_CD4_TCELL_2H_UP		119	-0.247309	-0.913013	0.711409	0.926762	1	1456	tags=14%, list=14%, signal=16%
GSE17721_LPS_VS_POLYIC_4H_BMDC_DN	GSE17721_LPS_VS_POLYIC_4H_BMDC_DN		165	-0.236201	-0.911947	0.730435	0.930084	1	1155	tags=15%, list=11%, signal=16%
GSE39864_WT_VS_GATA3_KO_TREG_DN	GSE39864_WT_VS_GATA3_KO_TREG_DN		160	-0.238285	-0.911906	0.740741	0.929578	1	912	tags=12%, list=9%, signal=13%
GSE36392_MAC_VS_NEUTROPHIL_IL25_TREATED_LUNG_UP	GSE36392_MAC_VS_NEUTROPHIL_IL25_TREATED_LUNG_UP		157	-0.239449	-0.911822	0.789474	0.929238	1	1390	tags=17%, list=14%, signal=20%
GSE46606_UNSTIM_VS_CD40L_IL2_IL5_1DAY_STIMULATED_IRF4MID_SORTED_BCELL_UP	GSE46606_UNSTIM_VS_CD40L_IL2_IL5_1DAY_STIMULATED_IRF4MID_SORTED_BCELL_UP		162	-0.237047	-0.911766	0.798561	0.928811	1	1715	tags=23%, list=17%, signal=28%
GSE40274_IRF4_VS_FOXP3_AND_IRF4_TRANSDUCED_ACTIVATED_CD4_TCELL_UP	GSE40274_IRF4_VS_FOXP3_AND_IRF4_TRANSDUCED_ACTIVATED_CD4_TCELL_UP		145	-0.238884	-0.910371	0.787234	0.933244	1	1615	tags=15%, list=16%, signal=18%
GSE17721_CTRL_VS_LPS_2H_BMDC_UP	GSE17721_CTRL_VS_LPS_2H_BMDC_UP		150	-0.243457	-0.910267	0.717742	0.932949	1	2127	tags=21%, list=21%, signal=27%
GSE27786_BCELL_VS_NKCELL_UP	GSE27786_BCELL_VS_NKCELL_UP		157	-0.239697	-0.909521	0.761905	0.934908	1	1909	tags=25%, list=19%, signal=31%
VEGF_A_UP.V1_DN	VEGF_A_UP.V1_DN		140	-0.245888	-0.909356	0.751773	0.934839	1	2073	tags=32%, list=20%, signal=40%
GSE37301_COMMON_LYMPHOID_PROGENITOR_VS_CD4_TCELL_DN	GSE37301_COMMON_LYMPHOID_PROGENITOR_VS_CD4_TCELL_DN		155	-0.237696	-0.908717	0.778481	0.936427	1	1582	tags=21%, list=15%, signal=24%
GSE22432_CDC_VS_COMMON_DC_PROGENITOR_DN	GSE22432_CDC_VS_COMMON_DC_PROGENITOR_DN		158	-0.2423	-0.908612	0.761905	0.936155	1	1622	tags=22%, list=16%, signal=25%
GSE16451_CTRL_VS_WEST_EQUINE_ENC_VIRUS_IMMATURE_NEURON_CELL_LINE_DN	GSE16451_CTRL_VS_WEST_EQUINE_ENC_VIRUS_IMMATURE_NEURON_CELL_LINE_DN		153	-0.243879	-0.90827	0.768116	0.936709	1	1507	tags=21%, list=15%, signal=24%
GSE1925_CTRL_VS_24H_IFNG_STIM_IFNG_PRIMED_MACROPHAGE_DN	GSE1925_CTRL_VS_24H_IFNG_STIM_IFNG_PRIMED_MACROPHAGE_DN		151	-0.240402	-0.907641	0.755725	0.938185	1	1651	tags=23%, list=16%, signal=26%
MODULE_421	MODULE_421		18	-0.354449	-0.907213	0.578348	0.938997	1	1628	tags=33%, list=16%, signal=40%
GSE16385_MONOCYTE_VS_12H_IL4_TREATED_MACROPHAGE_DN	GSE16385_MONOCYTE_VS_12H_IL4_TREATED_MACROPHAGE_DN		170	-0.236406	-0.907023	0.768	0.939001	1	1479	tags=18%, list=14%, signal=20%
GSE15659_RESTING_VS_ACTIVATED_TREG_DN	GSE15659_RESTING_VS_ACTIVATED_TREG_DN		123	-0.246525	-0.906912	0.746988	0.938729	1	1808	tags=21%, list=18%, signal=25%
MORF_RAB6A	MORF_RAB6A		59	-0.267088	-0.906743	0.696035	0.938668	1	3078	tags=36%, list=30%, signal=51%
GSE10240_CTRL_VS_IL22_STIM_PRIMARY_BRONCHIAL_EPITHELIAL_CELLS_DN	GSE10240_CTRL_VS_IL22_STIM_PRIMARY_BRONCHIAL_EPITHELIAL_CELLS_DN		152	-0.238311	-0.906288	0.765957	0.939662	1	2026	tags=24%, list=20%, signal=29%
GSE23114_PERITONEAL_CAVITY_B1A_BCELL_VS_SPLEEN_BCELL_IN_SLE2C1_MOUSE_DN	GSE23114_PERITONEAL_CAVITY_B1A_BCELL_VS_SPLEEN_BCELL_IN_SLE2C1_MOUSE_DN		115	-0.249575	-0.906259	0.729282	0.939112	1	1211	tags=17%, list=12%, signal=20%
GSE4984_GALECTIN1_VS_LPS_STIM_DC_DN	GSE4984_GALECTIN1_VS_LPS_STIM_DC_DN		123	-0.243426	-0.905427	0.753247	0.941428	1	971	tags=15%, list=10%, signal=17%
GSE13738_RESTING_VS_TCR_ACTIVATED_CD4_TCELL_UP	GSE13738_RESTING_VS_TCR_ACTIVATED_CD4_TCELL_UP		122	-0.248506	-0.904384	0.769231	0.944409	1	1858	tags=24%, list=18%, signal=29%
GSE27786_BCELL_VS_CD8_TCELL_UP	GSE27786_BCELL_VS_CD8_TCELL_UP		158	-0.239726	-0.90402	0.753846	0.944976	1	1754	tags=26%, list=17%, signal=31%
GSE23925_LIGHT_ZONE_VS_NAIVE_BCELL_DN	GSE23925_LIGHT_ZONE_VS_NAIVE_BCELL_DN		144	-0.242366	-0.903067	0.776224	0.947581	1	2670	tags=31%, list=26%, signal=41%
GSE46606_DAY1_VS_DAY3_CD40L_IL2_IL5_STIMULATED_IRF4HIGH_BCELL_UP	GSE46606_DAY1_VS_DAY3_CD40L_IL2_IL5_STIMULATED_IRF4HIGH_BCELL_UP		160	-0.239586	-0.90303	0.82906	0.94708	1	1700	tags=16%, list=17%, signal=19%
GSE7509_UNSTIM_VS_TNFA_IL1B_IL6_PGE_STIM_DC_UP	GSE7509_UNSTIM_VS_TNFA_IL1B_IL6_PGE_STIM_DC_UP		156	-0.239946	-0.902893	0.703704	0.946869	1	1900	tags=24%, list=19%, signal=29%
GSE37563_WT_VS_CTLA4_KO_CD4_TCELL_D4_POST_IMMUNIZATION_UP	GSE37563_WT_VS_CTLA4_KO_CD4_TCELL_D4_POST_IMMUNIZATION_UP		101	-0.254846	-0.902852	0.711864	0.946329	1	460	tags=8%, list=5%, signal=8%
GSE17721_LPS_VS_PAM3CSK4_16H_BMDC_DN	GSE17721_LPS_VS_PAM3CSK4_16H_BMDC_DN		142	-0.242172	-0.902349	0.84058	0.947481	1	1820	tags=23%, list=18%, signal=27%
GSE34156_NOD2_LIGAND_VS_TLR1_TLR2_LIGAND_24H_TREATED_MONOCYTE_DN	GSE34156_NOD2_LIGAND_VS_TLR1_TLR2_LIGAND_24H_TREATED_MONOCYTE_DN		141	-0.240684	-0.902088	0.722222	0.947736	1	1838	tags=22%, list=18%, signal=26%
NAKAYA_PBMC_IMUVAC_MALE_AGE_14_27YO_1D_POSTBOOST_VS_0DY_PREIMM_TIV_UP	NAKAYA_PBMC_IMUVAC_MALE_AGE_14_27YO_1D_POSTBOOST_VS_0DY_PREIMM_TIV_UP		21	-0.337772	-0.901977	0.608309	0.947459	1	1210	tags=33%, list=12%, signal=38%
GSE17721_CTRL_VS_PAM3CSK4_4H_BMDC_UP	GSE17721_CTRL_VS_PAM3CSK4_4H_BMDC_UP		150	-0.237096	-0.901364	0.809524	0.948872	1	1921	tags=23%, list=19%, signal=28%
GSE45365_WT_VS_IFNAR_KO_BCELL_MCMV_INFECTION_UP	GSE45365_WT_VS_IFNAR_KO_BCELL_MCMV_INFECTION_UP		102	-0.251657	-0.901116	0.701754	0.949025	1	1549	tags=20%, list=15%, signal=23%
GSE17721_0.5H_VS_24H_LPS_BMDC_UP	GSE17721_0.5H_VS_24H_LPS_BMDC_UP		142	-0.24508	-0.899962	0.728477	0.952215	1	1002	tags=16%, list=10%, signal=18%
HOWARD_T_CELL_INACT_MONOV_INFLUENZA_A_INDONESIA_05_2005_H5N1_AGE_18_49YO_1DY_UP	HOWARD_T_CELL_INACT_MONOV_INFLUENZA_A_INDONESIA_05_2005_H5N1_AGE_18_49YO_1DY_UP		26	-0.331557	-0.899118	0.632399	0.954354	1	734	tags=23%, list=7%, signal=25%
GSE21670_STAT3_KO_VS_WT_CD4_TCELL_TGFB_IL6_TREATED_UP	GSE21670_STAT3_KO_VS_WT_CD4_TCELL_TGFB_IL6_TREATED_UP		158	-0.236034	-0.899001	0.818841	0.95409	1	1046	tags=13%, list=10%, signal=15%
GSE14308_TH17_VS_NATURAL_TREG_DN	GSE14308_TH17_VS_NATURAL_TREG_DN		148	-0.239062	-0.898895	0.77931	0.953769	1	2254	tags=27%, list=22%, signal=34%
GSE25123_CTRL_VS_IL4_AND_ROSIGLITAZONE_STIM_MACROPHAGE_DN	GSE25123_CTRL_VS_IL4_AND_ROSIGLITAZONE_STIM_MACROPHAGE_DN		109	-0.248758	-0.898707	0.780347	0.9537	1	1290	tags=13%, list=13%, signal=15%
GSE1112_OT1_VS_HY_CD8AB_THYMOCYTE_RTOC_CULTURE_DN	GSE1112_OT1_VS_HY_CD8AB_THYMOCYTE_RTOC_CULTURE_DN		154	-0.240283	-0.897401	0.819444	0.9573	1	1594	tags=16%, list=16%, signal=18%
GSE13411_NAIVE_VS_SWITCHED_MEMORY_BCELL_DN	GSE13411_NAIVE_VS_SWITCHED_MEMORY_BCELL_DN		138	-0.241728	-0.897196	0.75	0.957301	1	1225	tags=15%, list=12%, signal=17%
GSE17974_1.5H_VS_72H_IL4_AND_ANTI_IL12_ACT_CD4_TCELL_UP	GSE17974_1.5H_VS_72H_IL4_AND_ANTI_IL12_ACT_CD4_TCELL_UP		157	-0.239932	-0.896656	0.713043	0.958425	1	1238	tags=15%, list=12%, signal=17%
GCNP_SHH_UP_LATE.V1_UP	GCNP_SHH_UP_LATE.V1_UP		138	-0.242268	-0.896643	0.797297	0.957796	1	1931	tags=27%, list=19%, signal=33%
GSE19401_PLN_VS_PEYERS_PATCH_FOLLICULAR_DC_DN	GSE19401_PLN_VS_PEYERS_PATCH_FOLLICULAR_DC_DN		139	-0.238858	-0.896505	0.725352	0.95759	1	1690	tags=21%, list=17%, signal=25%
GSE27241_WT_VS_RORGT_KO_TH17_POLARIZED_CD4_TCELL_TREATED_WITH_DIGOXIN_UP	GSE27241_WT_VS_RORGT_KO_TH17_POLARIZED_CD4_TCELL_TREATED_WITH_DIGOXIN_UP		155	-0.232611	-0.896296	0.798561	0.957634	1	2217	tags=30%, list=22%, signal=38%
GSE33162_HDAC3_KO_VS_HDAC3_KO_4H_LPS_STIM_MACROPHAGE_UP	GSE33162_HDAC3_KO_VS_HDAC3_KO_4H_LPS_STIM_MACROPHAGE_UP		171	-0.236786	-0.895849	0.824074	0.958405	1	2930	tags=33%, list=29%, signal=46%
GSE29618_LAIV_VS_TIV_FLU_VACCINE_DAY7_MDC_UP	GSE29618_LAIV_VS_TIV_FLU_VACCINE_DAY7_MDC_UP		127	-0.238411	-0.894476	0.748201	0.962243	1	1471	tags=17%, list=14%, signal=19%
GSE17721_LPS_VS_GARDIQUIMOD_16H_BMDC_UP	GSE17721_LPS_VS_GARDIQUIMOD_16H_BMDC_UP		128	-0.245936	-0.894069	0.8	0.962907	1	1904	tags=24%, list=19%, signal=29%
GSE1460_DP_THYMOCYTE_VS_THYMIC_STROMAL_CELL_UP	GSE1460_DP_THYMOCYTE_VS_THYMIC_STROMAL_CELL_UP		132	-0.238251	-0.893997	0.84507	0.962459	1	1729	tags=23%, list=17%, signal=28%
GSE39820_TGFBETA1_IL6_VS_TGFBETA1_IL6_IL23A_TREATED_CD4_TCELL_DN	GSE39820_TGFBETA1_IL6_VS_TGFBETA1_IL6_IL23A_TREATED_CD4_TCELL_DN		130	-0.23809	-0.893778	0.8	0.962494	1	1364	tags=15%, list=13%, signal=17%
GSE25088_ROSIGLITAZONE_VS_IL4_AND_ROSIGLITAZONE_STIM_MACROPHAGE_DAY10_DN	GSE25088_ROSIGLITAZONE_VS_IL4_AND_ROSIGLITAZONE_STIM_MACROPHAGE_DAY10_DN		146	-0.236717	-0.893604	0.80916	0.962415	1	526	tags=9%, list=5%, signal=9%
GCM_CSNK2B	GCM_CSNK2B		77	-0.262162	-0.893271	0.71564	0.96284	1	4204	tags=52%, list=41%, signal=88%
GSE22432_UNTREATED_VS_TGFB1_TREATED_COMMON_DC_PROGENITOR_UP	GSE22432_UNTREATED_VS_TGFB1_TREATED_COMMON_DC_PROGENITOR_UP		146	-0.23529	-0.893173	0.805755	0.962481	1	661	tags=10%, list=6%, signal=10%
GSE15330_LYMPHOID_MULTIPOTENT_VS_GRANULOCYTE_MONOCYTE_PROGENITOR_UP	GSE15330_LYMPHOID_MULTIPOTENT_VS_GRANULOCYTE_MONOCYTE_PROGENITOR_UP		130	-0.243582	-0.893141	0.773438	0.961932	1	1672	tags=24%, list=16%, signal=28%
GSE25123_ROSIGLITAZONE_VS_IL4_AND_ROSIGLITAZONE_STIM_MACROPHAGE_DAY10_UP	GSE25123_ROSIGLITAZONE_VS_IL4_AND_ROSIGLITAZONE_STIM_MACROPHAGE_DAY10_UP		141	-0.240236	-0.892872	0.802548	0.962115	1	950	tags=11%, list=9%, signal=12%
GSE36826_WT_VS_IL1R_KO_SKIN_STAPH_AUREUS_INF_UP	GSE36826_WT_VS_IL1R_KO_SKIN_STAPH_AUREUS_INF_UP		149	-0.23077	-0.892527	0.764706	0.962534	1	1799	tags=27%, list=18%, signal=32%
GSE17721_CPG_VS_GARDIQUIMOD_16H_BMDC_DN	GSE17721_CPG_VS_GARDIQUIMOD_16H_BMDC_DN		139	-0.235408	-0.891986	0.811321	0.963632	1	1298	tags=17%, list=13%, signal=19%
GSE22886_NAIVE_CD8_TCELL_VS_NKCELL_UP	GSE22886_NAIVE_CD8_TCELL_VS_NKCELL_UP		135	-0.23969	-0.891946	0.782609	0.963088	1	1726	tags=24%, list=17%, signal=28%
MORF_MSH3	MORF_MSH3		156	-0.234638	-0.891828	0.828125	0.962815	1	958	tags=12%, list=9%, signal=13%
GSE8685_IL2_ACT_IL2_STARVED_VS_IL15_ACT_IL2_STARVED_CD4_TCELL_UP	GSE8685_IL2_ACT_IL2_STARVED_VS_IL15_ACT_IL2_STARVED_CD4_TCELL_UP		145	-0.237531	-0.891739	0.826087	0.962445	1	1286	tags=17%, list=13%, signal=19%
GSE17721_LPS_VS_GARDIQUIMOD_0.5H_BMDC_UP	GSE17721_LPS_VS_GARDIQUIMOD_0.5H_BMDC_UP		135	-0.240841	-0.891612	0.811688	0.962191	1	900	tags=12%, list=9%, signal=13%
GSE2770_TGFB_AND_IL4_VS_IL4_TREATED_ACT_CD4_TCELL_2H_DN	GSE2770_TGFB_AND_IL4_VS_IL4_TREATED_ACT_CD4_TCELL_2H_DN		113	-0.244101	-0.891342	0.777778	0.962397	1	1552	tags=18%, list=15%, signal=21%
GSE17721_CTRL_VS_CPG_2H_BMDC_UP	GSE17721_CTRL_VS_CPG_2H_BMDC_UP		159	-0.236022	-0.890877	0.739837	0.963241	1	1496	tags=14%, list=15%, signal=17%
GSE40273_GATA1_KO_VS_WT_TREG_UP	GSE40273_GATA1_KO_VS_WT_TREG_UP		164	-0.235361	-0.890446	0.813953	0.963969	1	1108	tags=12%, list=11%, signal=13%
GNF2_PRDX2	GNF2_PRDX2		18	-0.350174	-0.890166	0.635294	0.964225	1	1455	tags=33%, list=14%, signal=39%
GSE22886_NAIVE_CD8_TCELL_VS_NEUTROPHIL_UP	GSE22886_NAIVE_CD8_TCELL_VS_NEUTROPHIL_UP		161	-0.233301	-0.890144	0.80597	0.963643	1	2505	tags=29%, list=25%, signal=37%
MODULE_358	MODULE_358		65	-0.269096	-0.889667	0.717949	0.964538	1	1874	tags=26%, list=18%, signal=32%
MORF_PAPSS1	MORF_PAPSS1		91	-0.253108	-0.88907	0.712575	0.965775	1	3078	tags=36%, list=30%, signal=51%
GSE12003_MIR223_KO_VS_WT_BM_PROGENITOR_8D_CULTURE_UP	GSE12003_MIR223_KO_VS_WT_BM_PROGENITOR_8D_CULTURE_UP		65	-0.262734	-0.888258	0.695852	0.967647	1	487	tags=9%, list=5%, signal=10%
GSE15930_NAIVE_VS_72H_IN_VITRO_STIM_IFNAB_CD8_TCELL_DN	GSE15930_NAIVE_VS_72H_IN_VITRO_STIM_IFNAB_CD8_TCELL_DN		169	-0.234071	-0.888179	0.84058	0.967266	1	1784	tags=24%, list=17%, signal=29%
GSE4748_CTRL_VS_CYANOBACTERIUM_LPSLIKE_STIM_DC_3H_DN	GSE4748_CTRL_VS_CYANOBACTERIUM_LPSLIKE_STIM_DC_3H_DN		152	-0.233734	-0.888121	0.811321	0.966797	1	1233	tags=14%, list=12%, signal=15%
GSE14769_UNSTIM_VS_120MIN_LPS_BMDM_UP	GSE14769_UNSTIM_VS_120MIN_LPS_BMDM_UP		162	-0.229204	-0.887178	0.84	0.969041	1	1905	tags=18%, list=19%, signal=22%
GSE8835_CD4_VS_CD8_TCELL_DN	GSE8835_CD4_VS_CD8_TCELL_DN		76	-0.259187	-0.887113	0.707207	0.9686	1	1098	tags=20%, list=11%, signal=22%
GSE41867_NAIVE_VS_DAY30_LCMV_CLONE13_EXHAUSTED_CD8_TCELL_DN	GSE41867_NAIVE_VS_DAY30_LCMV_CLONE13_EXHAUSTED_CD8_TCELL_DN		165	-0.229825	-0.886997	0.824074	0.968321	1	774	tags=11%, list=8%, signal=12%
GSE10273_HIGH_VS_LOW_IL7_TREATED_IRF4_8_NULL_PRE_BCELL_DN	GSE10273_HIGH_VS_LOW_IL7_TREATED_IRF4_8_NULL_PRE_BCELL_DN		148	-0.23684	-0.885532	0.810219	0.972145	1	799	tags=10%, list=8%, signal=11%
GSE21670_TGFB_VS_TGFB_AND_IL6_TREATED_CD4_TCELL_DN	GSE21670_TGFB_VS_TGFB_AND_IL6_TREATED_CD4_TCELL_DN		152	-0.234881	-0.884996	0.822785	0.973047	1	1152	tags=16%, list=11%, signal=18%
GSE18791_CTRL_VS_NEWCASTLE_VIRUS_DC_4H_DN	GSE18791_CTRL_VS_NEWCASTLE_VIRUS_DC_4H_DN		109	-0.244621	-0.884717	0.781421	0.973237	1	1869	tags=29%, list=18%, signal=36%
GSE7460_CTRL_VS_TGFB_TREATED_ACT_FOXP3_HET_TCONV_UP	GSE7460_CTRL_VS_TGFB_TREATED_ACT_FOXP3_HET_TCONV_UP		155	-0.237486	-0.88458	0.819549	0.973001	1	1689	tags=17%, list=17%, signal=21%
GSE37301_COMMON_LYMPHOID_PROGENITOR_VS_PRO_BCELL_DN	GSE37301_COMMON_LYMPHOID_PROGENITOR_VS_PRO_BCELL_DN		166	-0.229219	-0.884545	0.872	0.972458	1	2185	tags=27%, list=21%, signal=34%
GSE22611_MUTANT_NOD2_TRANSDUCED_VS_CTRL_HEK293T_STIMULATED_WITH_MDP_6H_DN	GSE22611_MUTANT_NOD2_TRANSDUCED_VS_CTRL_HEK293T_STIMULATED_WITH_MDP_6H_DN		124	-0.238576	-0.884501	0.7875	0.971943	1	759	tags=10%, list=7%, signal=11%
GSE17322_CD103_POS_VS_CD11B_HIGH_LUNG_DC_DN	GSE17322_CD103_POS_VS_CD11B_HIGH_LUNG_DC_DN		147	-0.234422	-0.883081	0.846154	0.975615	1	1612	tags=14%, list=16%, signal=17%
GSE27786_LIN_NEG_VS_NEUTROPHIL_UP	GSE27786_LIN_NEG_VS_NEUTROPHIL_UP		146	-0.23755	-0.883046	0.828571	0.975075	1	1643	tags=18%, list=16%, signal=21%
GSE46606_DAY1_VS_DAY3_CD40L_IL2_IL5_STIMULATED_IRF4_KO_BCELL_DN	GSE46606_DAY1_VS_DAY3_CD40L_IL2_IL5_STIMULATED_IRF4_KO_BCELL_DN		148	-0.234294	-0.882654	0.769231	0.975659	1	1753	tags=24%, list=17%, signal=29%
GSE24671_CTRL_VS_SENDAI_VIRUS_INFECTED_MOUSE_SPLENOCYTES_DN	GSE24671_CTRL_VS_SENDAI_VIRUS_INFECTED_MOUSE_SPLENOCYTES_DN		174	-0.231085	-0.882253	0.909091	0.976153	1	1406	tags=17%, list=14%, signal=20%
GSE34156_NOD2_LIGAND_VS_TLR1_TLR2_LIGAND_6H_TREATED_MONOCYTE_UP	GSE34156_NOD2_LIGAND_VS_TLR1_TLR2_LIGAND_6H_TREATED_MONOCYTE_UP		139	-0.235505	-0.882119	0.820513	0.975927	1	1202	tags=14%, list=12%, signal=16%
GSE34205_HEALTHY_VS_FLU_INF_INFANT_PBMC_UP	GSE34205_HEALTHY_VS_FLU_INF_INFANT_PBMC_UP		143	-0.236038	-0.881529	0.825	0.977084	1	1372	tags=13%, list=13%, signal=14%
GSE17721_POLYIC_VS_GARDIQUIMOD_24H_BMDC_DN	GSE17721_POLYIC_VS_GARDIQUIMOD_24H_BMDC_DN		158	-0.230144	-0.881219	0.841727	0.977354	1	2045	tags=23%, list=20%, signal=28%
GSE22432_MULTIPOTENT_PROGENITOR_VS_PDC_UP	GSE22432_MULTIPOTENT_PROGENITOR_VS_PDC_UP		147	-0.231763	-0.880928	0.85	0.977603	1	731	tags=10%, list=7%, signal=11%
GSE2124_CTRL_VS_LYMPHOTOXIN_BETA_TREATED_MLN_UP	GSE2124_CTRL_VS_LYMPHOTOXIN_BETA_TREATED_MLN_UP		84	-0.250916	-0.880419	0.792627	0.978509	1	1884	tags=23%, list=18%, signal=28%
GSE40666_STAT1_KO_VS_STAT4_KO_CD8_TCELL_UP	GSE40666_STAT1_KO_VS_STAT4_KO_CD8_TCELL_UP		165	-0.228976	-0.879279	0.870504	0.981105	1	1683	tags=19%, list=16%, signal=22%
GSE15624_CTRL_VS_3H_HALOFUGINONE_TREATED_CD4_TCELL_DN	GSE15624_CTRL_VS_3H_HALOFUGINONE_TREATED_CD4_TCELL_DN		125	-0.244427	-0.878641	0.805755	0.98227	1	2081	tags=26%, list=20%, signal=32%
MORF_SKP1A	MORF_SKP1A		167	-0.2317	-0.878049	0.832215	0.983336	1	4005	tags=49%, list=39%, signal=79%
GSE17721_POLYIC_VS_PAM3CSK4_4H_BMDC_UP	GSE17721_POLYIC_VS_PAM3CSK4_4H_BMDC_UP		156	-0.231763	-0.87775	0.854839	0.983567	1	1410	tags=22%, list=14%, signal=25%
GSE17974_1H_VS_72H_UNTREATED_IN_VITRO_CD4_TCELL_UP	GSE17974_1H_VS_72H_UNTREATED_IN_VITRO_CD4_TCELL_UP		153	-0.228505	-0.877374	0.878571	0.983936	1	1539	tags=20%, list=15%, signal=23%
GSE27786_CD8_TCELL_VS_NKTCELL_UP	GSE27786_CD8_TCELL_VS_NKTCELL_UP		142	-0.229783	-0.877253	0.853846	0.98364	1	1458	tags=19%, list=14%, signal=22%
GSE16385_ROSIGLITAZONE_VS_UNTREATED_IFNG_TNF_STIM_MACROPHAGE_DN	GSE16385_ROSIGLITAZONE_VS_UNTREATED_IFNG_TNF_STIM_MACROPHAGE_DN		154	-0.234884	-0.876677	0.848	0.984604	1	2011	tags=19%, list=20%, signal=23%
GSE42021_CD24INT_TREG_VS_CD24INT_TCONV_THYMUS_DN	GSE42021_CD24INT_TREG_VS_CD24INT_TCONV_THYMUS_DN		101	-0.241691	-0.876239	0.764045	0.985198	1	1432	tags=17%, list=14%, signal=19%
QUEREC_MODEL_PBMC_YF_17D_VACCINE_AGE_18_45_7DY_PREDICTIVE	QUEREC_MODEL_PBMC_YF_17D_VACCINE_AGE_18_45_7DY_PREDICTIVE		19	-0.339598	-0.87605	0.654952	0.985073	1	2441	tags=37%, list=24%, signal=48%
GCM_DFFA	GCM_DFFA		120	-0.238226	-0.875753	0.833333	0.985251	1	2854	tags=32%, list=28%, signal=43%
GCM_RING1	GCM_RING1		58	-0.265975	-0.874831	0.759336	0.98707	1	1336	tags=17%, list=13%, signal=20%
GSE6092_UNSTIM_VS_IFNG_STIM_AND_B_BURGDORFERI_INF_ENDOTHELIAL_CELL_UP	GSE6092_UNSTIM_VS_IFNG_STIM_AND_B_BURGDORFERI_INF_ENDOTHELIAL_CELL_UP		139	-0.23511	-0.874807	0.824818	0.986488	1	1778	tags=27%, list=17%, signal=33%
GSE17721_PAM3CSK4_VS_CPG_6H_BMDC_UP	GSE17721_PAM3CSK4_VS_CPG_6H_BMDC_UP		152	-0.229273	-0.874422	0.881481	0.986881	1	1769	tags=21%, list=17%, signal=25%
GSE3982_NEUTROPHIL_VS_EFF_MEMORY_CD4_TCELL_DN	GSE3982_NEUTROPHIL_VS_EFF_MEMORY_CD4_TCELL_DN		154	-0.238114	-0.874053	0.836879	0.987233	1	1864	tags=21%, list=18%, signal=25%
GSE21546_WT_VS_SAP1A_KO_ANTI_CD3_STIM_DP_THYMOCYTES_DN	GSE21546_WT_VS_SAP1A_KO_ANTI_CD3_STIM_DP_THYMOCYTES_DN		152	-0.227053	-0.873482	0.894366	0.988128	1	968	tags=11%, list=9%, signal=12%
GSE11961_FOLLICULAR_BCELL_VS_MEMORY_BCELL_DAY7_UP	GSE11961_FOLLICULAR_BCELL_VS_MEMORY_BCELL_DAY7_UP		137	-0.230828	-0.871882	0.854305	0.991935	1	1383	tags=18%, list=14%, signal=20%
GSE40274_CTRL_VS_SATB1_TRANSDUCED_ACTIVATED_CD4_TCELL_UP	GSE40274_CTRL_VS_SATB1_TRANSDUCED_ACTIVATED_CD4_TCELL_UP		125	-0.235357	-0.871334	0.8125	0.992808	1	1813	tags=26%, list=18%, signal=32%
GSE360_DC_VS_MAC_DN	GSE360_DC_VS_MAC_DN		134	-0.237145	-0.871285	0.839744	0.99232	1	962	tags=13%, list=9%, signal=14%
GSE3982_CENT_MEMORY_CD4_TCELL_VS_TH2_DN	GSE3982_CENT_MEMORY_CD4_TCELL_VS_TH2_DN		157	-0.230332	-0.870618	0.91453	0.993469	1	1413	tags=17%, list=14%, signal=20%
CTIP_DN.V1_DN	CTIP_DN.V1_DN		41	-0.281926	-0.869366	0.695312	0.996252	1	343	tags=10%, list=3%, signal=10%
GSE37301_GRANULOCYTE_MONOCYTE_PROGENITOR_VS_RAG2_KO_NK_CELL_UP	GSE37301_GRANULOCYTE_MONOCYTE_PROGENITOR_VS_RAG2_KO_NK_CELL_UP		140	-0.235717	-0.869361	0.821429	0.995609	1	1822	tags=16%, list=18%, signal=20%
GSE9316_CD4_TCELL_BALBC_VS_TH17_ENRI_CD4_TCELL_SKG_PMA_IONO_STIM_FR4NEG_DN	GSE9316_CD4_TCELL_BALBC_VS_TH17_ENRI_CD4_TCELL_SKG_PMA_IONO_STIM_FR4NEG_DN		141	-0.231634	-0.868944	0.809211	0.996109	1	1406	tags=13%, list=14%, signal=15%
GSE8685_IL2_STARVED_VS_IL2_ACT_IL2_STARVED_CD4_TCELL_UP	GSE8685_IL2_STARVED_VS_IL2_ACT_IL2_STARVED_CD4_TCELL_UP		155	-0.224945	-0.868216	0.899225	0.9974	1	1029	tags=14%, list=10%, signal=16%
GSE34006_A2AR_KO_VS_A2AR_AGONIST_TREATED_TREG_UP	GSE34006_A2AR_KO_VS_A2AR_AGONIST_TREATED_TREG_UP		147	-0.236055	-0.868188	0.834586	0.996825	1	1308	tags=15%, list=13%, signal=17%
GSE41978_ID2_KO_VS_BIM_KO_KLRG1_LOW_EFFECTOR_CD8_TCELL_DN	GSE41978_ID2_KO_VS_BIM_KO_KLRG1_LOW_EFFECTOR_CD8_TCELL_DN		122	-0.238872	-0.867778	0.823529	0.997321	1	887	tags=9%, list=9%, signal=10%
GSE16385_UNTREATED_VS_12H_ROSIGLITAZONE_IL4_TREATED_MACROPHAGE_UP	GSE16385_UNTREATED_VS_12H_ROSIGLITAZONE_IL4_TREATED_MACROPHAGE_UP		160	-0.227467	-0.867703	0.875	0.996861	1	1263	tags=13%, list=12%, signal=14%
GSE14308_TH2_VS_NATURAL_TREG_UP	GSE14308_TH2_VS_NATURAL_TREG_UP		141	-0.229248	-0.866202	0.899371	1	1	1731	tags=22%, list=17%, signal=26%
MORF_GMPS	MORF_GMPS		45	-0.271898	-0.866159	0.772727	0.999656	1	3826	tags=49%, list=37%, signal=78%
GSE17721_CTRL_VS_POLYIC_24H_BMDC_UP	GSE17721_CTRL_VS_POLYIC_24H_BMDC_UP		146	-0.234282	-0.865941	0.848276	0.99957	1	1402	tags=20%, list=14%, signal=23%
MORF_DCC	MORF_DCC		50	-0.275379	-0.864394	0.762774	1	1	769	tags=14%, list=8%, signal=15%
GSE36476_YOUNG_VS_OLD_DONOR_MEMORY_CD4_TCELL_40H_TSST_ACT_DN	GSE36476_YOUNG_VS_OLD_DONOR_MEMORY_CD4_TCELL_40H_TSST_ACT_DN		148	-0.228065	-0.864134	0.880282	1	1	1211	tags=13%, list=12%, signal=14%
GSE32128_INOS_DEPENDENT_VS_INOS_INDEPENDENT_ACTIVATED_TCELL_UP	GSE32128_INOS_DEPENDENT_VS_INOS_INDEPENDENT_ACTIVATED_TCELL_UP		146	-0.232804	-0.863948	0.877049	1	1	705	tags=10%, list=7%, signal=11%
GSE9988_LOW_LPS_VS_VEHICLE_TREATED_MONOCYTE_DN	GSE9988_LOW_LPS_VS_VEHICLE_TREATED_MONOCYTE_DN		160	-0.228808	-0.863415	0.910714	1	1	1865	tags=28%, list=18%, signal=33%
GSE17721_CTRL_VS_LPS_1H_BMDC_UP	GSE17721_CTRL_VS_LPS_1H_BMDC_UP		147	-0.231449	-0.86188	0.865672	1	1	2106	tags=23%, list=21%, signal=29%
GSE360_CTRL_VS_M_TUBERCULOSIS_MAC_UP	GSE360_CTRL_VS_M_TUBERCULOSIS_MAC_UP		142	-0.226504	-0.861792	0.892857	1	1	1008	tags=13%, list=10%, signal=14%
GSE15930_STIM_VS_STIM_AND_TRICHOSTATINA_72H_CD8_T_CELL_UP	GSE15930_STIM_VS_STIM_AND_TRICHOSTATINA_72H_CD8_T_CELL_UP		149	-0.230855	-0.861172	0.84127	1	1	2048	tags=25%, list=20%, signal=31%
GSE17974_1.5H_VS_72H_IL4_AND_ANTI_IL12_ACT_CD4_TCELL_DN	GSE17974_1.5H_VS_72H_IL4_AND_ANTI_IL12_ACT_CD4_TCELL_DN		156	-0.227579	-0.861044	0.876812	1	1	1808	tags=24%, list=18%, signal=28%
GSE27786_CD4_TCELL_VS_NEUTROPHIL_DN	GSE27786_CD4_TCELL_VS_NEUTROPHIL_DN		118	-0.236413	-0.86082	0.828571	1	1	1531	tags=20%, list=15%, signal=24%
MORF_BMI1	MORF_BMI1		71	-0.254681	-0.86068	0.767241	1	1	2517	tags=30%, list=25%, signal=39%
GSE35825_UNTREATED_VS_IFNA_STIM_MACROPHAGE_UP	GSE35825_UNTREATED_VS_IFNA_STIM_MACROPHAGE_UP		150	-0.227556	-0.86064	0.907801	1	1	1835	tags=22%, list=18%, signal=26%
GNF2_CCNA1	GNF2_CCNA1		23	-0.319316	-0.859954	0.696793	1	1	1095	tags=26%, list=11%, signal=29%
GSE22886_NAIVE_CD4_TCELL_VS_12H_ACT_TH2_UP	GSE22886_NAIVE_CD4_TCELL_VS_12H_ACT_TH2_UP		143	-0.23135	-0.859341	0.905109	1	1	713	tags=12%, list=7%, signal=13%
GNF2_MLF1	GNF2_MLF1		31	-0.291974	-0.858752	0.722408	1	1	1095	tags=19%, list=11%, signal=22%
GSE5589_WT_VS_IL10_KO_LPS_STIM_MACROPHAGE_180MIN_UP	GSE5589_WT_VS_IL10_KO_LPS_STIM_MACROPHAGE_180MIN_UP		129	-0.230434	-0.85859	0.874286	1	1	1974	tags=22%, list=19%, signal=27%
GSE14769_UNSTIM_VS_60MIN_LPS_BMDM_UP	GSE14769_UNSTIM_VS_60MIN_LPS_BMDM_UP		143	-0.227719	-0.858281	0.900763	1	1	1949	tags=22%, list=19%, signal=27%
GSE18893_TCONV_VS_TREG_2H_CULTURE_UP	GSE18893_TCONV_VS_TREG_2H_CULTURE_UP		158	-0.231296	-0.857754	0.848	1	1	1634	tags=16%, list=16%, signal=19%
GSE15659_RESTING_TREG_VS_NONSUPPRESSIVE_TCELL_DN	GSE15659_RESTING_TREG_VS_NONSUPPRESSIVE_TCELL_DN		121	-0.231926	-0.857692	0.870968	1	1	1542	tags=17%, list=15%, signal=20%
MORF_GSPT1	MORF_GSPT1		44	-0.280495	-0.857221	0.678571	1	1	3766	tags=57%, list=37%, signal=90%
MORF_CSNK2B	MORF_CSNK2B		238	-0.213194	-0.856746	0.987342	1	1	3826	tags=42%, list=37%, signal=65%
MODULE_97	MODULE_97		78	-0.243269	-0.856073	0.79717	1	1	2003	tags=24%, list=20%, signal=30%
GSE17974_2.5H_VS_72H_IL4_AND_ANTI_IL12_ACT_CD4_TCELL_UP	GSE17974_2.5H_VS_72H_IL4_AND_ANTI_IL12_ACT_CD4_TCELL_UP		163	-0.223419	-0.85532	0.901515	1	1	2231	tags=25%, list=22%, signal=31%
GSE22886_UNSTIM_VS_STIM_MEMORY_TCELL_DN	GSE22886_UNSTIM_VS_STIM_MEMORY_TCELL_DN		169	-0.225003	-0.854684	0.920354	1	1	2035	tags=20%, list=20%, signal=25%
GSE15330_WT_VS_IKAROS_KO_HSC_UP	GSE15330_WT_VS_IKAROS_KO_HSC_UP		158	-0.224556	-0.853762	0.879699	1	1	1437	tags=16%, list=14%, signal=18%
MORF_CDC16	MORF_CDC16		66	-0.252399	-0.85352	0.784753	1	1	3458	tags=38%, list=34%, signal=57%
GCM_FANCL	GCM_FANCL		24	-0.320393	-0.853351	0.672783	1	1	2230	tags=21%, list=22%, signal=27%
NAKAYA_B_CELL_FLUARIX_FLUVIRIN_AGE_18_50YO_7DY_UP	NAKAYA_B_CELL_FLUARIX_FLUVIRIN_AGE_18_50YO_7DY_UP		279	-0.208808	-0.853333	0.954545	1	1	1676	tags=19%, list=16%, signal=22%
GSE13485_CTRL_VS_DAY21_YF17D_VACCINE_PBMC_DN	GSE13485_CTRL_VS_DAY21_YF17D_VACCINE_PBMC_DN		45	-0.269628	-0.853056	0.756	1	1	867	tags=13%, list=8%, signal=15%
DHIMAN_PBMC_ATTENUVAX_AGE_15_25YO_SUBQ_7_OR_14DY_UP	DHIMAN_PBMC_ATTENUVAX_AGE_15_25YO_SUBQ_7_OR_14DY_UP		32	-0.293067	-0.852853	0.723549	1	1	1271	tags=25%, list=12%, signal=28%
GSE46143_CTRL_VS_LMP2A_TRANSDUCED_CD10_POS_GC_BCELL_DN	GSE46143_CTRL_VS_LMP2A_TRANSDUCED_CD10_POS_GC_BCELL_DN		153	-0.225081	-0.85256	0.92562	1	1	1923	tags=24%, list=19%, signal=29%
GSE17974_0H_VS_24H_IN_VITRO_ACT_CD4_TCELL_DN	GSE17974_0H_VS_24H_IN_VITRO_ACT_CD4_TCELL_DN		160	-0.220157	-0.852515	0.916667	1	1	2403	tags=33%, list=24%, signal=42%
GSE17721_CTRL_VS_GARDIQUIMOD_2H_BMDC_UP	GSE17721_CTRL_VS_GARDIQUIMOD_2H_BMDC_UP		134	-0.228246	-0.8518	0.893939	1	1	1576	tags=16%, list=15%, signal=19%
GSE22935_UNSTIM_VS_12H_MBOVIS_BCG_STIM_MACROPHAGE_UP	GSE22935_UNSTIM_VS_12H_MBOVIS_BCG_STIM_MACROPHAGE_UP		166	-0.223527	-0.851763	0.924242	1	1	2522	tags=29%, list=25%, signal=38%
GNF2_MYD88	GNF2_MYD88		51	-0.265346	-0.85164	0.754448	1	1	961	tags=16%, list=9%, signal=17%
GSE43955_1H_VS_42H_ACT_CD4_TCELL_UP	GSE43955_1H_VS_42H_ACT_CD4_TCELL_UP		138	-0.226258	-0.850636	0.910448	1	1	577	tags=7%, list=6%, signal=8%
GSE14769_20MIN_VS_360MIN_LPS_BMDM_UP	GSE14769_20MIN_VS_360MIN_LPS_BMDM_UP		159	-0.226801	-0.850577	0.90678	1	1	662	tags=9%, list=6%, signal=9%
MODULE_438	MODULE_438		32	-0.288903	-0.850352	0.744604	1	1	1480	tags=41%, list=14%, signal=47%
GSE34217_MIR17_92_OVEREXPRESS_VS_WT_ACT_CD8_TCELL_UP	GSE34217_MIR17_92_OVEREXPRESS_VS_WT_ACT_CD8_TCELL_UP		57	-0.259938	-0.848965	0.8	1	1	1139	tags=14%, list=11%, signal=16%
GSE557_WT_VS_I_AB_KO_DC_UP	GSE557_WT_VS_I_AB_KO_DC_UP		164	-0.219097	-0.84873	0.921739	1	1	1151	tags=12%, list=11%, signal=13%
GSE41867_NAIVE_VS_DAY6_LCMV_EFFECTOR_CD8_TCELL_DN	GSE41867_NAIVE_VS_DAY6_LCMV_EFFECTOR_CD8_TCELL_DN		165	-0.222173	-0.848229	0.891892	1	1	1390	tags=17%, list=14%, signal=19%
GSE16522_ANTI_CD3CD28_STIM_VS_UNSTIM_MEMORY_CD8_TCELL_DN	GSE16522_ANTI_CD3CD28_STIM_VS_UNSTIM_MEMORY_CD8_TCELL_DN		158	-0.223944	-0.847218	0.896	1	1	520	tags=6%, list=5%, signal=6%
GSE7852_LN_VS_FAT_TREG_UP	GSE7852_LN_VS_FAT_TREG_UP		166	-0.224519	-0.847168	0.945455	1	1	1768	tags=19%, list=17%, signal=22%
GSE14415_ACT_VS_CTRL_NATURAL_TREG_UP	GSE14415_ACT_VS_CTRL_NATURAL_TREG_UP		133	-0.227125	-0.846402	0.955128	1	1	2621	tags=35%, list=26%, signal=47%
MORF_EIF3S6	MORF_EIF3S6		98	-0.236554	-0.846384	0.870057	1	1	2494	tags=26%, list=24%, signal=33%
GNF2_FBL	GNF2_FBL		116	-0.23217	-0.84628	0.87574	1	1	2816	tags=25%, list=28%, signal=34%
GSE18791_CTRL_VS_NEWCASTLE_VIRUS_DC_2H_UP	GSE18791_CTRL_VS_NEWCASTLE_VIRUS_DC_2H_UP		126	-0.225414	-0.84535	0.882353	1	1	1916	tags=25%, list=19%, signal=30%
GSE12845_PRE_GC_VS_DARKZONE_GC_TONSIL_BCELL_DN	GSE12845_PRE_GC_VS_DARKZONE_GC_TONSIL_BCELL_DN		157	-0.221788	-0.845169	0.914062	1	1	1954	tags=17%, list=19%, signal=21%
GSE9006_HEALTHY_VS_TYPE_2_DIABETES_PBMC_AT_DX_UP	GSE9006_HEALTHY_VS_TYPE_2_DIABETES_PBMC_AT_DX_UP		165	-0.221884	-0.844743	0.909091	1	1	1396	tags=12%, list=14%, signal=14%
GSE32034_UNTREATED_VS_ROSIGLIZATONE_TREATED_LY6C_HIGH_MONOCYTE_DN	GSE32034_UNTREATED_VS_ROSIGLIZATONE_TREATED_LY6C_HIGH_MONOCYTE_DN		150	-0.225819	-0.844638	0.948529	1	1	1436	tags=17%, list=14%, signal=19%
GSE8921_UNSTIM_0H_VS_TLR1_2_STIM_MONOCYTE_12H_UP	GSE8921_UNSTIM_0H_VS_TLR1_2_STIM_MONOCYTE_12H_UP		142	-0.224625	-0.844574	0.906977	1	1	1622	tags=26%, list=16%, signal=31%
GSE16385_MONOCYTE_VS_12H_IFNG_TNF_TREATED_MACROPHAGE_DN	GSE16385_MONOCYTE_VS_12H_IFNG_TNF_TREATED_MACROPHAGE_DN		110	-0.233416	-0.844287	0.853503	1	1	659	tags=10%, list=6%, signal=11%
MODULE_332	MODULE_332		38	-0.279211	-0.84367	0.759717	1	1	2854	tags=39%, list=28%, signal=55%
GSE12845_IGD_POS_BLOOD_VS_DARKZONE_GC_TONSIL_BCELL_DN	GSE12845_IGD_POS_BLOOD_VS_DARKZONE_GC_TONSIL_BCELL_DN		164	-0.223671	-0.842917	0.931818	1	1	2450	tags=26%, list=24%, signal=34%
GSE9037_WT_VS_IRAK4_KO_LPS_4H_STIM_BMDM_UP	GSE9037_WT_VS_IRAK4_KO_LPS_4H_STIM_BMDM_UP		153	-0.222497	-0.842112	0.933333	1	1	1122	tags=12%, list=11%, signal=13%
GSE13485_DAY3_VS_DAY7_YF17D_VACCINE_PBMC_UP	GSE13485_DAY3_VS_DAY7_YF17D_VACCINE_PBMC_UP		99	-0.23902	-0.841802	0.904494	1	1	1045	tags=12%, list=10%, signal=13%
GSE4142_NAIVE_VS_GC_BCELL_DN	GSE4142_NAIVE_VS_GC_BCELL_DN		147	-0.22346	-0.841715	0.932331	1	1	1542	tags=18%, list=15%, signal=21%
PDGF_UP.V1_UP	PDGF_UP.V1_UP		109	-0.238634	-0.841467	0.831169	1	1	1171	tags=12%, list=11%, signal=13%
MORF_CCNI	MORF_CCNI		71	-0.249236	-0.840825	0.815126	1	1	3136	tags=31%, list=31%, signal=44%
GCM_BMPR2	GCM_BMPR2		74	-0.249904	-0.840623	0.838565	1	1	2529	tags=27%, list=25%, signal=36%
MORF_MAP2K2	MORF_MAP2K2		109	-0.232138	-0.840548	0.887641	1	1	3239	tags=36%, list=32%, signal=52%
GSE17721_CTRL_VS_GARDIQUIMOD_8H_BMDC_UP	GSE17721_CTRL_VS_GARDIQUIMOD_8H_BMDC_UP		156	-0.219727	-0.839402	0.932886	1	1	1821	tags=24%, list=18%, signal=28%
GSE25123_IL4_VS_IL4_AND_ROSIGLITAZONE_STIM_PPARG_KO_MACROPHAGE_DAY10_UP	GSE25123_IL4_VS_IL4_AND_ROSIGLITAZONE_STIM_PPARG_KO_MACROPHAGE_DAY10_UP		99	-0.238562	-0.839209	0.882653	1	1	1109	tags=13%, list=11%, signal=15%
GSE18791_CTRL_VS_NEWCASTLE_VIRUS_DC_6H_UP	GSE18791_CTRL_VS_NEWCASTLE_VIRUS_DC_6H_UP		152	-0.221153	-0.838175	0.921053	1	1	1516	tags=16%, list=15%, signal=18%
MODULE_355	MODULE_355		22	-0.318824	-0.835731	0.723288	1	1	2074	tags=23%, list=20%, signal=28%
GSE4984_UNTREATED_VS_VEHICLE_CTRL_TREATED_DC_DN	GSE4984_UNTREATED_VS_VEHICLE_CTRL_TREATED_DC_DN		120	-0.224724	-0.834581	0.916168	1	1	1761	tags=22%, list=17%, signal=26%
GSE9988_LOW_LPS_VS_CTRL_TREATED_MONOCYTE_DN	GSE9988_LOW_LPS_VS_CTRL_TREATED_MONOCYTE_DN		171	-0.215493	-0.834486	0.906977	1	1	1875	tags=25%, list=18%, signal=30%
ANDERSON_BLOOD_CN54GP140_ADJUVANTED_WITH_GLA_AF_AGE_18_45YO_6HR_DN	ANDERSON_BLOOD_CN54GP140_ADJUVANTED_WITH_GLA_AF_AGE_18_45YO_6HR_DN		39	-0.27565	-0.834413	0.784861	1	1	365	tags=10%, list=4%, signal=11%
GSE17721_12H_VS_24H_LPS_BMDC_DN	GSE17721_12H_VS_24H_LPS_BMDC_DN		155	-0.219811	-0.834308	0.878788	1	1	1994	tags=17%, list=20%, signal=21%
GSE24210_RESTING_TREG_VS_TCONV_DN	GSE24210_RESTING_TREG_VS_TCONV_DN		166	-0.220544	-0.834113	0.942029	1	1	528	tags=6%, list=5%, signal=6%
GSE36009_UNSTIM_VS_LPS_STIM_DC_DN	GSE36009_UNSTIM_VS_LPS_STIM_DC_DN		178	-0.213094	-0.833444	0.971698	1	1	2296	tags=26%, list=22%, signal=33%
GSE27859_CD11C_INT_F480_HI_MACROPHAGE_VS_CD11C_ING_F480_INT_DC_UP	GSE27859_CD11C_INT_F480_HI_MACROPHAGE_VS_CD11C_ING_F480_INT_DC_UP		138	-0.225655	-0.832575	0.90411	1	1	949	tags=13%, list=9%, signal=14%
GCM_PTPRD	GCM_PTPRD		45	-0.263686	-0.832353	0.801587	1	1	576	tags=9%, list=6%, signal=9%
CSR_EARLY_UP.V1_UP	CSR_EARLY_UP.V1_UP		117	-0.232537	-0.831474	0.91716	1	1	611	tags=8%, list=6%, signal=8%
GSE37301_GRANULOCYTE_MONOCYTE_PROGENITOR_VS_RAG2_KO_NK_CELL_DN	GSE37301_GRANULOCYTE_MONOCYTE_PROGENITOR_VS_RAG2_KO_NK_CELL_DN		154	-0.217612	-0.831034	0.939597	1	1	741	tags=8%, list=7%, signal=8%
GSE14000_TRANSLATED_RNA_VS_MRNA_DC_UP	GSE14000_TRANSLATED_RNA_VS_MRNA_DC_UP		170	-0.216128	-0.830982	0.979167	1	1	2446	tags=29%, list=24%, signal=37%
GSE10239_MEMORY_VS_DAY4.5_EFF_CD8_TCELL_DN	GSE10239_MEMORY_VS_DAY4.5_EFF_CD8_TCELL_DN		184	-0.214228	-0.83083	0.952381	1	1	1718	tags=18%, list=17%, signal=22%
GSE20366_EX_VIVO_VS_HOMEOSTATIC_CONVERSION_TREG_UP	GSE20366_EX_VIVO_VS_HOMEOSTATIC_CONVERSION_TREG_UP		158	-0.215106	-0.830478	0.938931	1	1	1482	tags=16%, list=15%, signal=18%
GSE17721_0.5H_VS_24H_POLYIC_BMDC_DN	GSE17721_0.5H_VS_24H_POLYIC_BMDC_DN		154	-0.219405	-0.830136	0.982456	1	1	922	tags=10%, list=9%, signal=11%
MORF_AP3D1	MORF_AP3D1		112	-0.227052	-0.827172	0.870787	1	1	3078	tags=27%, list=30%, signal=38%
MORF_BAG5	MORF_BAG5		51	-0.261591	-0.827011	0.851711	1	1	3545	tags=43%, list=35%, signal=66%
GNF2_ST13	GNF2_ST13		51	-0.261422	-0.826639	0.814815	1	1	7553	tags=100%, list=74%, signal=383%
GSE24671_BAKIMULC_VS_SENDAI_VIRUS_INFECTED_MOUSE_SPLENOCYTES_DN	GSE24671_BAKIMULC_VS_SENDAI_VIRUS_INFECTED_MOUSE_SPLENOCYTES_DN		164	-0.213494	-0.826528	0.933333	1	1	3142	tags=36%, list=31%, signal=51%
GSE9650_EFFECTOR_VS_EXHAUSTED_CD8_TCELL_UP	GSE9650_EFFECTOR_VS_EXHAUSTED_CD8_TCELL_UP		161	-0.214926	-0.826508	0.958333	1	1	1097	tags=12%, list=11%, signal=13%
GSE41867_DAY8_VS_DAY15_LCMV_CLONE13_EFFECTOR_CD8_TCELL_UP	GSE41867_DAY8_VS_DAY15_LCMV_CLONE13_EFFECTOR_CD8_TCELL_UP		168	-0.212954	-0.826505	0.968992	1	1	1375	tags=15%, list=13%, signal=17%
GSE12198_CTRL_VS_HIGH_IL2_STIM_NK_CELL_UP	GSE12198_CTRL_VS_HIGH_IL2_STIM_NK_CELL_UP		106	-0.229121	-0.825771	0.903743	1	1	890	tags=10%, list=9%, signal=11%
GSE13306_RA_VS_UNTREATED_TREG_UP	GSE13306_RA_VS_UNTREATED_TREG_UP		140	-0.219268	-0.824552	0.948718	1	1	1234	tags=14%, list=12%, signal=16%
GSE16385_ROSIGLITAZONE_IL4_VS_ROSIGLITAZONE_ALONE_STIM_MACROPHAGE_DN	GSE16385_ROSIGLITAZONE_IL4_VS_ROSIGLITAZONE_ALONE_STIM_MACROPHAGE_DN		150	-0.21768	-0.823661	0.950704	1	1	2447	tags=29%, list=24%, signal=38%
HARALAMBIEVA_PBMC_FLUARIX_AGE_50_74YO_CORR_WITH_28D_MEM_B_CELL_RESPONSE_AT_0DY_POSITIVE	HARALAMBIEVA_PBMC_FLUARIX_AGE_50_74YO_CORR_WITH_28D_MEM_B_CELL_RESPONSE_AT_0DY_POSITIVE		334	-0.201076	-0.823277	1	1	1	1930	tags=18%, list=19%, signal=21%
MODULE_32	MODULE_32		190	-0.214895	-0.822697	0.93	1	1	1978	tags=15%, list=19%, signal=19%
GCM_UBE2N	GCM_UBE2N		137	-0.222234	-0.822325	0.935714	1	1	3498	tags=39%, list=34%, signal=59%
GSE17301_ACD3_ACD28_VS_ACD3_ACD28_AND_IFNA2_STIM_CD8_TCELL_UP	GSE17301_ACD3_ACD28_VS_ACD3_ACD28_AND_IFNA2_STIM_CD8_TCELL_UP		141	-0.220385	-0.822132	0.933333	1	1	1505	tags=18%, list=15%, signal=21%
GSE11864_UNTREATED_VS_CSF1_PAM3CYS_IN_MAC_DN	GSE11864_UNTREATED_VS_CSF1_PAM3CYS_IN_MAC_DN		134	-0.218691	-0.821995	0.924138	1	1	1221	tags=12%, list=12%, signal=13%
GSE23695_CD57_POS_VS_NEG_NK_CELL_DN	GSE23695_CD57_POS_VS_NEG_NK_CELL_DN		151	-0.221465	-0.819482	0.928058	1	1	1494	tags=17%, list=15%, signal=19%
GSE44649_NAIVE_VS_ACTIVATED_CD8_TCELL_DN	GSE44649_NAIVE_VS_ACTIVATED_CD8_TCELL_DN		167	-0.215118	-0.819126	0.969697	1	1	2113	tags=25%, list=21%, signal=31%
GSE14350_TREG_VS_TEFF_UP	GSE14350_TREG_VS_TEFF_UP		171	-0.212494	-0.819055	0.97561	1	1	1219	tags=13%, list=12%, signal=15%
GSE37532_TREG_VS_TCONV_CD4_TCELL_FROM_VISCERAL_ADIPOSE_TISSUE_DN	GSE37532_TREG_VS_TCONV_CD4_TCELL_FROM_VISCERAL_ADIPOSE_TISSUE_DN		131	-0.220897	-0.818367	0.926175	1	1	1733	tags=24%, list=17%, signal=29%
GSE360_L_DONOVANI_VS_T_GONDII_MAC_DN	GSE360_L_DONOVANI_VS_T_GONDII_MAC_DN		145	-0.216952	-0.818183	0.972603	1	1	1625	tags=17%, list=16%, signal=20%
MORF_BMPR2	MORF_BMPR2		31	-0.287823	-0.81811	0.790698	1	1	1732	tags=29%, list=17%, signal=35%
GSE17721_LPS_VS_PAM3CSK4_24H_BMDC_UP	GSE17721_LPS_VS_PAM3CSK4_24H_BMDC_UP		140	-0.215486	-0.818016	0.951515	1	1	1675	tags=19%, list=16%, signal=23%
MORF_RAB11A	MORF_RAB11A		57	-0.250345	-0.817273	0.848739	1	1	7667	tags=100%, list=75%, signal=400%
GSE32034_LY6C_HIGH_VS_LOW_MONOCYTE_DN	GSE32034_LY6C_HIGH_VS_LOW_MONOCYTE_DN		155	-0.217625	-0.816387	0.932836	1	1	801	tags=8%, list=8%, signal=9%
MODULE_325	MODULE_325		38	-0.268259	-0.815653	0.795775	1	1	1675	tags=26%, list=16%, signal=31%
GSE7852_THYMUS_VS_FAT_TREG_UP	GSE7852_THYMUS_VS_FAT_TREG_UP		171	-0.215111	-0.814474	0.960317	1	1	1770	tags=20%, list=17%, signal=24%
GSE22886_NAIVE_CD4_TCELL_VS_48H_ACT_TH1_DN	GSE22886_NAIVE_CD4_TCELL_VS_48H_ACT_TH1_DN		172	-0.21359	-0.813999	0.958333	1	1	1603	tags=20%, list=16%, signal=23%
GSE27786_LIN_NEG_VS_CD8_TCELL_UP	GSE27786_LIN_NEG_VS_CD8_TCELL_UP		152	-0.215565	-0.813958	0.971429	1	1	1676	tags=20%, list=16%, signal=24%
MORF_RAB5A	MORF_RAB5A		79	-0.240944	-0.812516	0.869955	1	1	3318	tags=35%, list=33%, signal=52%
GSE45837_WT_VS_GFI1_KO_PDC_DN	GSE45837_WT_VS_GFI1_KO_PDC_DN		161	-0.214112	-0.812512	0.971223	1	1	2184	tags=21%, list=21%, signal=26%
GSE21670_UNTREATED_VS_TGFB_IL6_TREATED_CD4_TCELL_DN	GSE21670_UNTREATED_VS_TGFB_IL6_TREATED_CD4_TCELL_DN		98	-0.226855	-0.812149	0.923445	1	1	2270	tags=19%, list=22%, signal=25%
MORF_BECN1	MORF_BECN1		94	-0.22484	-0.81092	0.938389	1	1	3078	tags=32%, list=30%, signal=45%
GCM_PRKCG	GCM_PRKCG		28	-0.280478	-0.810792	0.773414	1	1	2048	tags=36%, list=20%, signal=45%
GSE5503_LIVER_DC_VS_PLN_DC_ACTIVATED_ALLOGENIC_TCELL_DN	GSE5503_LIVER_DC_VS_PLN_DC_ACTIVATED_ALLOGENIC_TCELL_DN		170	-0.213611	-0.810585	0.927419	1	1	1643	tags=19%, list=16%, signal=22%
GSE18791_CTRL_VS_NEWCASTLE_VIRUS_DC_6H_DN	GSE18791_CTRL_VS_NEWCASTLE_VIRUS_DC_6H_DN		137	-0.216968	-0.810323	0.958042	1	1	1358	tags=18%, list=13%, signal=20%
GSE12392_CD8A_POS_VS_NEG_SPLEEN_IFNB_KO_DC_UP	GSE12392_CD8A_POS_VS_NEG_SPLEEN_IFNB_KO_DC_UP		159	-0.209362	-0.810287	0.946565	1	1	1567	tags=16%, list=15%, signal=19%
GSE7348_UNSTIM_VS_LPS_STIM_MACROPHAGE_UP	GSE7348_UNSTIM_VS_LPS_STIM_MACROPHAGE_UP		121	-0.22029	-0.809846	0.923567	1	1	2101	tags=26%, list=21%, signal=32%
GSE16385_IL4_VS_ROSIGLITAZONE_STIM_MACROPHAGE_DN	GSE16385_IL4_VS_ROSIGLITAZONE_STIM_MACROPHAGE_DN		85	-0.230553	-0.808255	0.914573	1	1	2543	tags=36%, list=25%, signal=48%
GSE10239_NAIVE_VS_MEMORY_CD8_TCELL_UP	GSE10239_NAIVE_VS_MEMORY_CD8_TCELL_UP		171	-0.207728	-0.807885	0.966102	1	1	1467	tags=16%, list=14%, signal=18%
MORF_TERF2IP	MORF_TERF2IP		108	-0.224484	-0.806658	0.922652	1	1	3577	tags=42%, list=35%, signal=63%
SCHERER_PBMC_APSV_WETVAX_AGE_18_32YO_50_TO_60DY_DN	SCHERER_PBMC_APSV_WETVAX_AGE_18_32YO_50_TO_60DY_DN		99	-0.226884	-0.80519	0.959184	1	1	1641	tags=20%, list=16%, signal=24%
GSE8515_CTRL_VS_IL6_4H_STIM_MAC_UP	GSE8515_CTRL_VS_IL6_4H_STIM_MAC_UP		129	-0.216971	-0.804594	0.96129	1	1	1915	tags=22%, list=19%, signal=26%
GSE13887_RESTING_VS_ACT_CD4_TCELL_DN	GSE13887_RESTING_VS_ACT_CD4_TCELL_DN		86	-0.232752	-0.803981	0.885417	1	1	153	tags=5%, list=1%, signal=5%
MORF_PSMC1	MORF_PSMC1		150	-0.212399	-0.802555	0.937008	1	1	3388	tags=35%, list=33%, signal=52%
GSE16522_ANTI_CD3CD28_STIM_VS_UNSTIM_NAIVE_CD8_TCELL_DN	GSE16522_ANTI_CD3CD28_STIM_VS_UNSTIM_NAIVE_CD8_TCELL_DN		157	-0.212258	-0.802423	0.977778	1	1	1074	tags=13%, list=11%, signal=14%
GSE17721_12H_VS_24H_CPG_BMDC_DN	GSE17721_12H_VS_24H_CPG_BMDC_DN		154	-0.212905	-0.802297	0.984252	1	1	2445	tags=31%, list=24%, signal=40%
GSE25146_UNSTIM_VS_HELIOBACTER_PYLORI_LPS_STIM_AGS_CELL_DN	GSE25146_UNSTIM_VS_HELIOBACTER_PYLORI_LPS_STIM_AGS_CELL_DN		137	-0.214891	-0.802119	0.945578	1	1	2047	tags=24%, list=20%, signal=30%
GSE2706_R848_VS_R848_AND_LPS_2H_STIM_DC_UP	GSE2706_R848_VS_R848_AND_LPS_2H_STIM_DC_UP		83	-0.234288	-0.801776	0.921053	1	1	1535	tags=16%, list=15%, signal=18%
GSE17721_CTRL_VS_GARDIQUIMOD_0.5H_BMDC_DN	GSE17721_CTRL_VS_GARDIQUIMOD_0.5H_BMDC_DN		125	-0.216377	-0.801752	0.960265	1	1	1820	tags=21%, list=18%, signal=25%
GSE11924_TH1_VS_TH2_CD4_TCELL_UP	GSE11924_TH1_VS_TH2_CD4_TCELL_UP		137	-0.213779	-0.801536	0.954545	1	1	1641	tags=18%, list=16%, signal=21%
GSE12198_CTRL_VS_HIGH_IL2_STIM_NK_CELL_DN	GSE12198_CTRL_VS_HIGH_IL2_STIM_NK_CELL_DN		144	-0.212562	-0.801482	0.965517	1	1	1926	tags=23%, list=19%, signal=28%
GSE5589_LPS_VS_LPS_AND_IL10_STIM_IL6_KO_MACROPHAGE_45MIN_UP	GSE5589_LPS_VS_LPS_AND_IL10_STIM_IL6_KO_MACROPHAGE_45MIN_UP		160	-0.21196	-0.801162	0.976378	1	1	872	tags=11%, list=9%, signal=11%
GSE18791_CTRL_VS_NEWCASTLE_VIRUS_DC_8H_DN	GSE18791_CTRL_VS_NEWCASTLE_VIRUS_DC_8H_DN		111	-0.220175	-0.801012	0.921212	1	1	1259	tags=18%, list=12%, signal=20%
GSE40274_FOXP3_VS_FOXP3_AND_HELIOS_TRANSDUCED_ACTIVATED_CD4_TCELL_DN	GSE40274_FOXP3_VS_FOXP3_AND_HELIOS_TRANSDUCED_ACTIVATED_CD4_TCELL_DN		109	-0.221945	-0.800343	0.936416	1	1	1884	tags=23%, list=18%, signal=28%
NAKAYA_MYELOID_DENDRITIC_CELL_FLUMIST_AGE_18_50YO_7DY_DN	NAKAYA_MYELOID_DENDRITIC_CELL_FLUMIST_AGE_18_50YO_7DY_DN		210	-0.204523	-0.799839	0.966667	1	1	1757	tags=19%, list=17%, signal=23%
GSE22886_UNSTIM_VS_IL15_STIM_NKCELL_DN	GSE22886_UNSTIM_VS_IL15_STIM_NKCELL_DN		177	-0.209149	-0.799317	0.983607	1	1	1503	tags=17%, list=15%, signal=20%
GSE1112_OT1_CD8AB_VS_HY_CD8AA_THYMOCYTE_RTOC_CULTURE_DN	GSE1112_OT1_CD8AB_VS_HY_CD8AA_THYMOCYTE_RTOC_CULTURE_DN		101	-0.218987	-0.798982	0.909091	1	1	304	tags=5%, list=3%, signal=5%
GSE7459_UNTREATED_VS_IL6_TREATED_ACT_CD4_TCELL_UP	GSE7459_UNTREATED_VS_IL6_TREATED_ACT_CD4_TCELL_UP		82	-0.227365	-0.797749	0.887324	1	1	1230	tags=15%, list=12%, signal=17%
GSE34006_UNTREATED_VS_A2AR_AGONIST_TREATED_TREG_UP	GSE34006_UNTREATED_VS_A2AR_AGONIST_TREATED_TREG_UP		141	-0.20988	-0.797462	0.979167	1	1	2632	tags=33%, list=26%, signal=44%
MORF_CCNF	MORF_CCNF		71	-0.232624	-0.797021	0.887387	1	1	2226	tags=27%, list=22%, signal=34%
GSE27786_BCELL_VS_ERYTHROBLAST_UP	GSE27786_BCELL_VS_ERYTHROBLAST_UP		161	-0.212103	-0.796774	0.968992	1	1	2266	tags=25%, list=22%, signal=31%
GSE43863_TFH_VS_LY6C_INT_CXCR5POS_MEMORY_CD4_TCELL_DN	GSE43863_TFH_VS_LY6C_INT_CXCR5POS_MEMORY_CD4_TCELL_DN		97	-0.222711	-0.79646	0.941176	1	1	1163	tags=12%, list=11%, signal=14%
GSE17721_CTRL_VS_CPG_8H_BMDC_UP	GSE17721_CTRL_VS_CPG_8H_BMDC_UP		156	-0.207483	-0.79576	0.977444	1	1	1839	tags=22%, list=18%, signal=26%
GSE2770_UNTREATED_VS_ACT_CD4_TCELL_2H_DN	GSE2770_UNTREATED_VS_ACT_CD4_TCELL_2H_DN		161	-0.208082	-0.795534	0.983871	1	1	908	tags=9%, list=9%, signal=9%
GNF2_RAB7L1	GNF2_RAB7L1		20	-0.307092	-0.795146	0.782123	1	1	763	tags=20%, list=7%, signal=22%
OCONNOR_PBMC_MENVEO_ACWYVAX_AGE_30_70YO_7DY_AFTER_SECOND_DOSE_VS_7DY_AFTER_FIRST_DOSE_DN	OCONNOR_PBMC_MENVEO_ACWYVAX_AGE_30_70YO_7DY_AFTER_SECOND_DOSE_VS_7DY_AFTER_FIRST_DOSE_DN		204	-0.200944	-0.794138	0.990476	1	1	2363	tags=27%, list=23%, signal=35%
GSE18791_CTRL_VS_NEWCASTLE_VIRUS_DC_8H_UP	GSE18791_CTRL_VS_NEWCASTLE_VIRUS_DC_8H_UP		153	-0.209747	-0.793666	0.970803	1	1	2123	tags=24%, list=21%, signal=30%
GSE24210_CTRL_VS_IL35_TREATED_TCONV_CD4_TCELL_DN	GSE24210_CTRL_VS_IL35_TREATED_TCONV_CD4_TCELL_DN		162	-0.207869	-0.793213	0.992481	1	1	2672	tags=27%, list=26%, signal=36%
GSE22935_UNSTIM_VS_12H_MBOVIS_BCG_STIM_MACROPHAGE_DN	GSE22935_UNSTIM_VS_12H_MBOVIS_BCG_STIM_MACROPHAGE_DN		164	-0.211331	-0.792339	0.94964	1	1	1653	tags=18%, list=16%, signal=21%
GSE17721_POLYIC_VS_CPG_24H_BMDC_UP	GSE17721_POLYIC_VS_CPG_24H_BMDC_UP		137	-0.213845	-0.792338	0.959731	1	1	1313	tags=15%, list=13%, signal=17%
MODULE_299	MODULE_299		27	-0.278753	-0.791659	0.819079	1	1	2218	tags=26%, list=22%, signal=33%
GNF2_MAP2K3	GNF2_MAP2K3		44	-0.254809	-0.789591	0.87055	1	1	506	tags=9%, list=5%, signal=10%
GSE41867_DAY8_EFFECTOR_VS_DAY30_EXHAUSTED_CD8_TCELL_LCMV_CLONE13_UP	GSE41867_DAY8_EFFECTOR_VS_DAY30_EXHAUSTED_CD8_TCELL_LCMV_CLONE13_UP		159	-0.210044	-0.789403	0.991597	1	1	1652	tags=18%, list=16%, signal=21%
GSE5542_UNTREATED_VS_IFNA_AND_IFNG_TREATED_EPITHELIAL_CELLS_24H_UP	GSE5542_UNTREATED_VS_IFNA_AND_IFNG_TREATED_EPITHELIAL_CELLS_24H_UP		153	-0.20457	-0.789034	0.967532	1	1	1892	tags=19%, list=19%, signal=23%
MODULE_447	MODULE_447		26	-0.284681	-0.788753	0.784314	1	1	1170	tags=12%, list=11%, signal=13%
GSE17721_CTRL_VS_POLYIC_12H_BMDC_UP	GSE17721_CTRL_VS_POLYIC_12H_BMDC_UP		163	-0.206817	-0.787561	0.96748	1	1	1026	tags=10%, list=10%, signal=11%
GSE21033_CTRL_VS_POLYIC_STIM_DC_3H_DN	GSE21033_CTRL_VS_POLYIC_STIM_DC_3H_DN		162	-0.20966	-0.787303	0.985075	1	1	2196	tags=24%, list=22%, signal=30%
MORF_PPP1CA	MORF_PPP1CA		135	-0.212317	-0.787258	0.993902	1	1	3607	tags=41%, list=35%, signal=63%
GSE40274_CTRL_VS_LEF1_TRANSDUCED_ACTIVATED_CD4_TCELL_DN	GSE40274_CTRL_VS_LEF1_TRANSDUCED_ACTIVATED_CD4_TCELL_DN		128	-0.215974	-0.787028	0.964789	1	1	864	tags=11%, list=8%, signal=12%
GSE20198_UNTREATED_VS_IFNA_TREATED_ACT_CD4_TCELL_DN	GSE20198_UNTREATED_VS_IFNA_TREATED_ACT_CD4_TCELL_DN		156	-0.208012	-0.785874	0.960317	1	1	1671	tags=16%, list=16%, signal=19%
GSE40274_CTRL_VS_XBP1_TRANSDUCED_ACTIVATED_CD4_TCELL_DN	GSE40274_CTRL_VS_XBP1_TRANSDUCED_ACTIVATED_CD4_TCELL_DN		131	-0.213608	-0.785568	0.966443	1	1	2711	tags=27%, list=27%, signal=37%
GSE17721_POLYIC_VS_GARDIQUIMOD_0.5H_BMDC_DN	GSE17721_POLYIC_VS_GARDIQUIMOD_0.5H_BMDC_DN		159	-0.209047	-0.785521	0.953846	1	1	1812	tags=19%, list=18%, signal=23%
GSE5503_LIVER_DC_VS_MLN_DC_ACTIVATED_ALLOGENIC_TCELL_DN	GSE5503_LIVER_DC_VS_MLN_DC_ACTIVATED_ALLOGENIC_TCELL_DN		157	-0.208276	-0.784104	0.986928	1	1	1204	tags=11%, list=12%, signal=13%
MODULE_366	MODULE_366		17	-0.311688	-0.783664	0.769886	1	1	1895	tags=29%, list=19%, signal=36%
GSE41867_NAIVE_VS_DAY8_LCMV_ARMSTRONG_EFFECTOR_CD8_TCELL_UP	GSE41867_NAIVE_VS_DAY8_LCMV_ARMSTRONG_EFFECTOR_CD8_TCELL_UP		132	-0.210604	-0.782825	0.973856	1	1	1634	tags=17%, list=16%, signal=20%
GNF2_EIF3S6	GNF2_EIF3S6		92	-0.223782	-0.782295	0.952128	1	1	7330	tags=98%, list=72%, signal=344%
GSE2770_IL12_VS_TGFB_AND_IL12_TREATED_ACT_CD4_TCELL_6H_DN	GSE2770_IL12_VS_TGFB_AND_IL12_TREATED_ACT_CD4_TCELL_6H_DN		155	-0.208058	-0.7817	0.993103	1	1	2169	tags=27%, list=21%, signal=34%
MORF_SP3	MORF_SP3		72	-0.233257	-0.781216	0.891304	1	1	3145	tags=35%, list=31%, signal=50%
GSE32901_TH1_VS_TH17_ENRICHED_CD4_TCELL_DN	GSE32901_TH1_VS_TH17_ENRICHED_CD4_TCELL_DN		115	-0.215793	-0.778293	0.948387	1	1	1578	tags=17%, list=15%, signal=20%
GSE11818_WT_VS_DICER_KO_TREG_DN	GSE11818_WT_VS_DICER_KO_TREG_DN		125	-0.207618	-0.777972	0.971429	1	1	1230	tags=12%, list=12%, signal=13%
GSE19772_CTRL_VS_HCMV_INF_MONOCYTES_AND_PI3K_INHIBITION_UP	GSE19772_CTRL_VS_HCMV_INF_MONOCYTES_AND_PI3K_INHIBITION_UP		121	-0.21116	-0.777926	0.988439	1	1	1640	tags=13%, list=16%, signal=16%
MODULE_453	MODULE_453		30	-0.267028	-0.777521	0.858108	1	1	1135	tags=17%, list=11%, signal=19%
GSE22033_UNTREATED_VS_MRL24_TREATED_MEF_UP	GSE22033_UNTREATED_VS_MRL24_TREATED_MEF_UP		146	-0.207764	-0.7763	1	1	1	1478	tags=15%, list=14%, signal=17%
GCM_CSNK1A1	GCM_CSNK1A1		35	-0.265938	-0.775844	0.841328	1	1	2795	tags=29%, list=27%, signal=39%
GSE37605_FOXP3_FUSION_GFP_VS_IRES_GFP_TREG_NOD_UP	GSE37605_FOXP3_FUSION_GFP_VS_IRES_GFP_TREG_NOD_UP		157	-0.201005	-0.772535	0.986014	1	1	1571	tags=19%, list=15%, signal=22%
GSE17721_12H_VS_24H_POLYIC_BMDC_DN	GSE17721_12H_VS_24H_POLYIC_BMDC_DN		162	-0.205447	-0.772393	0.991228	1	1	1991	tags=22%, list=20%, signal=26%
GSE17721_LPS_VS_PAM3CSK4_1H_BMDC_UP	GSE17721_LPS_VS_PAM3CSK4_1H_BMDC_UP		150	-0.203045	-0.770635	0.971831	1	1	1813	tags=20%, list=18%, signal=24%
MODULE_91	MODULE_91		33	-0.265604	-0.769837	0.838596	1	1	4205	tags=58%, list=41%, signal=98%
GSE8685_IL2_STARVED_VS_IL15_ACT_IL2_STARVED_CD4_TCELL_UP	GSE8685_IL2_STARVED_VS_IL15_ACT_IL2_STARVED_CD4_TCELL_UP		137	-0.209731	-0.768693	0.974359	1	1	1978	tags=26%, list=19%, signal=32%
GSE37605_C57BL6_VS_NOD_FOXP3_FUSION_GFP_TCONV_DN	GSE37605_C57BL6_VS_NOD_FOXP3_FUSION_GFP_TCONV_DN		151	-0.204911	-0.76862	0.986667	1	1	2532	tags=28%, list=25%, signal=36%
GSE42021_CD24HI_TREG_VS_CD24HI_TCONV_THYMUS_UP	GSE42021_CD24HI_TREG_VS_CD24HI_TCONV_THYMUS_UP		169	-0.199169	-0.767985	0.977444	1	1	1445	tags=13%, list=14%, signal=15%
GCM_RAF1	GCM_RAF1		32	-0.262842	-0.767509	0.84965	1	1	2866	tags=31%, list=28%, signal=43%
MORF_AP2M1	MORF_AP2M1		171	-0.198705	-0.76624	0.992537	1	1	3079	tags=27%, list=30%, signal=39%
MODULE_286	MODULE_286		22	-0.287481	-0.765686	0.84375	1	1	1928	tags=32%, list=19%, signal=39%
GSE2770_IL12_ACT_VS_ACT_CD4_TCELL_48H_DN	GSE2770_IL12_ACT_VS_ACT_CD4_TCELL_48H_DN		162	-0.20215	-0.765328	0.992126	1	1	2146	tags=27%, list=21%, signal=34%
GSE11924_TFH_VS_TH2_CD4_TCELL_DN	GSE11924_TFH_VS_TH2_CD4_TCELL_DN		129	-0.204723	-0.762929	0.992754	1	1	1638	tags=19%, list=16%, signal=22%
GSE27786_LIN_NEG_VS_NKCELL_DN	GSE27786_LIN_NEG_VS_NKCELL_DN		150	-0.200337	-0.762907	0.991379	1	1	1496	tags=17%, list=15%, signal=20%
GCM_MAP4K4	GCM_MAP4K4		145	-0.200303	-0.76203	0.985507	1	1	527	tags=5%, list=5%, signal=5%
GSE20727_CTRL_VS_ROS_INHIBITOR_TREATED_DC_UP	GSE20727_CTRL_VS_ROS_INHIBITOR_TREATED_DC_UP		161	-0.19933	-0.761004	0.984849	1	1	1550	tags=16%, list=15%, signal=19%
GSE24634_TREG_VS_TCONV_POST_DAY3_IL4_CONVERSION_UP	GSE24634_TREG_VS_TCONV_POST_DAY3_IL4_CONVERSION_UP		175	-0.196219	-0.759913	1	1	1	1646	tags=22%, list=16%, signal=25%
MORF_PPP2R5E	MORF_PPP2R5E		78	-0.221688	-0.75978	0.939252	1	1	2977	tags=29%, list=29%, signal=41%
GNF2_NPM1	GNF2_NPM1		61	-0.231708	-0.75838	0.929752	1	1	3109	tags=30%, list=30%, signal=42%
GSE21927_SPLEEN_C57BL6_VS_EL4_TUMOR_BALBC_MONOCYTES_DN	GSE21927_SPLEEN_C57BL6_VS_EL4_TUMOR_BALBC_MONOCYTES_DN		172	-0.195722	-0.756559	0.991597	1	1	2971	tags=34%, list=29%, signal=47%
GSE17721_CTRL_VS_GARDIQUIMOD_24H_BMDC_UP	GSE17721_CTRL_VS_GARDIQUIMOD_24H_BMDC_UP		136	-0.203187	-0.756125	0.992754	1	1	1034	tags=15%, list=10%, signal=16%
GSE21546_WT_VS_ELK1_KO_ANTI_CD3_STIM_DP_THYMOCYTES_DN	GSE21546_WT_VS_ELK1_KO_ANTI_CD3_STIM_DP_THYMOCYTES_DN		158	-0.198697	-0.755963	0.967742	1	1	1897	tags=25%, list=19%, signal=30%
GSE28237_FOLLICULAR_VS_EARLY_GC_BCELL_UP	GSE28237_FOLLICULAR_VS_EARLY_GC_BCELL_UP		147	-0.202249	-0.755551	0.992126	1	1	1612	tags=16%, list=16%, signal=19%
GSE17721_CTRL_VS_PAM3CSK4_8H_BMDC_UP	GSE17721_CTRL_VS_PAM3CSK4_8H_BMDC_UP		158	-0.195661	-0.754413	0.992958	1	1	1606	tags=18%, list=16%, signal=21%
GSE19825_NAIVE_VS_DAY3_EFF_CD8_TCELL_DN	GSE19825_NAIVE_VS_DAY3_EFF_CD8_TCELL_DN		169	-0.198726	-0.754235	0.985507	1	1	1544	tags=17%, list=15%, signal=20%
GSE29164_CD8_TCELL_VS_CD8_TCELL_AND_IL12_TREATED_MELANOMA_DAY3_UP	GSE29164_CD8_TCELL_VS_CD8_TCELL_AND_IL12_TREATED_MELANOMA_DAY3_UP		179	-0.194848	-0.753753	1	1	1	1876	tags=19%, list=18%, signal=23%
GSE14308_TH17_VS_INDUCED_TREG_UP	GSE14308_TH17_VS_INDUCED_TREG_UP		156	-0.198511	-0.752342	0.993289	1	1	2370	tags=26%, list=23%, signal=33%
GAVISH_3CA_METAPROGRAM_MACROPHAGES_RESPIRATION	GAVISH_3CA_METAPROGRAM_MACROPHAGES_RESPIRATION		26	-0.272052	-0.752051	0.866221	1	1	1194	tags=23%, list=12%, signal=26%
GSE1925_3H_VS_24H_IFNG_STIM_IFNG_PRIMED_MACROPHAGE_DN	GSE1925_3H_VS_24H_IFNG_STIM_IFNG_PRIMED_MACROPHAGE_DN		150	-0.197517	-0.751461	1	1	1	2142	tags=25%, list=21%, signal=32%
GSE43863_NAIVE_VS_MEMORY_LY6C_INT_CXCR5POS_CD4_TCELL_D150_LCMV_DN	GSE43863_NAIVE_VS_MEMORY_LY6C_INT_CXCR5POS_CD4_TCELL_D150_LCMV_DN		156	-0.200042	-0.751247	0.991379	1	1	2236	tags=19%, list=22%, signal=23%
GSE2706_UNSTIM_VS_2H_LPS_DC_UP	GSE2706_UNSTIM_VS_2H_LPS_DC_UP		104	-0.209711	-0.751239	0.989305	1	1	1740	tags=19%, list=17%, signal=23%
GSE37301_LYMPHOID_PRIMED_MPP_VS_CD4_TCELL_DN	GSE37301_LYMPHOID_PRIMED_MPP_VS_CD4_TCELL_DN		168	-0.196272	-0.751219	1	1	1	1845	tags=19%, list=18%, signal=23%
GSE21927_HEALTHY_VS_TUMOROUS_BALBC_MOUSE_MONOCYTE_UP	GSE21927_HEALTHY_VS_TUMOROUS_BALBC_MOUSE_MONOCYTE_UP		119	-0.202051	-0.75083	0.994475	1	1	2021	tags=22%, list=20%, signal=27%
GSE17721_POLYIC_VS_CPG_6H_BMDC_DN	GSE17721_POLYIC_VS_CPG_6H_BMDC_DN		144	-0.200948	-0.750614	0.97037	1	1	2051	tags=24%, list=20%, signal=29%
GSE9006_HEALTHY_VS_TYPE_1_DIABETES_PBMC_1MONTH_POST_DX_UP	GSE9006_HEALTHY_VS_TYPE_1_DIABETES_PBMC_1MONTH_POST_DX_UP		161	-0.197324	-0.749143	0.984962	1	1	2234	tags=19%, list=22%, signal=24%
MORF_EIF4A2	MORF_EIF4A2		118	-0.203158	-0.748262	0.981366	1	1	3580	tags=41%, list=35%, signal=62%
GSE20500_CTRL_VS_RETINOIC_ACID_TREATED_CD4_TCELL_UP	GSE20500_CTRL_VS_RETINOIC_ACID_TREATED_CD4_TCELL_UP		158	-0.197597	-0.747951	0.984962	1	1	1744	tags=18%, list=17%, signal=21%
MORF_NPM1	MORF_NPM1		117	-0.203012	-0.747945	0.993902	1	1	7842	tags=99%, list=77%, signal=423%
GSE2197_CPG_DNA_VS_UNTREATED_IN_DC_DN	GSE2197_CPG_DNA_VS_UNTREATED_IN_DC_DN		135	-0.200552	-0.744155	0.993151	1	1	2019	tags=21%, list=20%, signal=26%
GSE18791_UNSTIM_VS_NEWCATSLE_VIRUS_DC_18H_UP	GSE18791_UNSTIM_VS_NEWCATSLE_VIRUS_DC_18H_UP		163	-0.197459	-0.743797	1	1	1	2166	tags=25%, list=21%, signal=31%
GSE5589_LPS_VS_LPS_AND_IL6_STIM_MACROPHAGE_45MIN_DN	GSE5589_LPS_VS_LPS_AND_IL6_STIM_MACROPHAGE_45MIN_DN		165	-0.19564	-0.743424	0.991379	1	1	1445	tags=12%, list=14%, signal=13%
GSE23321_EFFECTOR_MEMORY_VS_NAIVE_CD8_TCELL_DN	GSE23321_EFFECTOR_MEMORY_VS_NAIVE_CD8_TCELL_DN		162	-0.192763	-0.74316	0.992366	1	1	919	tags=7%, list=9%, signal=8%
GSE3982_CTRL_VS_IGE_STIM_MAST_CELL_DN	GSE3982_CTRL_VS_IGE_STIM_MAST_CELL_DN		146	-0.198531	-0.741962	0.992908	1	1	2093	tags=21%, list=21%, signal=26%
GSE31082_DN_VS_DP_THYMOCYTE_DN	GSE31082_DN_VS_DP_THYMOCYTE_DN		165	-0.194024	-0.74135	1	1	1	2244	tags=27%, list=22%, signal=34%
GSE43863_TH1_VS_LY6C_INT_CXCR5POS_EFFECTOR_CD4_TCELL_UP	GSE43863_TH1_VS_LY6C_INT_CXCR5POS_EFFECTOR_CD4_TCELL_UP		163	-0.192577	-0.74108	1	1	1	2513	tags=34%, list=25%, signal=44%
MORF_PPP6C	MORF_PPP6C		83	-0.209494	-0.738933	0.979695	1	1	3388	tags=37%, list=33%, signal=55%
GSE15330_HSC_VS_LYMPHOID_PRIMED_MULTIPOTENT_PROGENITOR_IKAROS_KO_UP	GSE15330_HSC_VS_LYMPHOID_PRIMED_MULTIPOTENT_PROGENITOR_IKAROS_KO_UP		140	-0.194256	-0.738845	0.993007	1	1	675	tags=6%, list=7%, signal=6%
MORF_DEAF1	MORF_DEAF1		49	-0.234987	-0.737797	0.916667	1	1	1924	tags=16%, list=19%, signal=20%
GCM_SUPT4H1	GCM_SUPT4H1		31	-0.25479	-0.737728	0.912903	1	1	1336	tags=19%, list=13%, signal=22%
GSE31082_DN_VS_CD4_SP_THYMOCYTE_UP	GSE31082_DN_VS_CD4_SP_THYMOCYTE_UP		167	-0.190444	-0.736705	1	1	1	2691	tags=29%, list=26%, signal=38%
GSE32533_WT_VS_MIR17_KO_ACT_CD4_TCELL_DN	GSE32533_WT_VS_MIR17_KO_ACT_CD4_TCELL_DN		170	-0.193967	-0.736631	1	1	1	2489	tags=30%, list=24%, signal=39%
GSE12003_4D_VS_8D_CULTURE_BM_PROGENITOR_DN	GSE12003_4D_VS_8D_CULTURE_BM_PROGENITOR_DN		98	-0.208949	-0.736604	1	1	1	2012	tags=23%, list=20%, signal=29%
GSE20151_CTRL_VS_FUSOBACT_NUCLEATUM_NEUTROPHIL_DN	GSE20151_CTRL_VS_FUSOBACT_NUCLEATUM_NEUTROPHIL_DN		149	-0.194759	-0.734079	0.992481	1	1	1677	tags=18%, list=16%, signal=21%
GSE12198_LOW_IL2_STIM_NK_CELL_VS_HIGH_IL2_STIM_NK_CELL_UP	GSE12198_LOW_IL2_STIM_NK_CELL_VS_HIGH_IL2_STIM_NK_CELL_UP		163	-0.192776	-0.734058	1	1	1	2478	tags=28%, list=24%, signal=36%
GSE15271_CXCR4_POS_VS_NEG_GC_BCELL_UP	GSE15271_CXCR4_POS_VS_NEG_GC_BCELL_UP		147	-0.197508	-0.733323	0.992647	1	1	2381	tags=27%, list=23%, signal=35%
GSE9650_GP33_VS_GP276_LCMV_SPECIFIC_EXHAUSTED_CD8_TCELL_DN	GSE9650_GP33_VS_GP276_LCMV_SPECIFIC_EXHAUSTED_CD8_TCELL_DN		166	-0.188788	-0.732585	1	1	1	1900	tags=17%, list=19%, signal=20%
GAVISH_3CA_METAPROGRAM_B_CELLS_METABOLISM_MYC	GAVISH_3CA_METAPROGRAM_B_CELLS_METABOLISM_MYC		36	-0.244491	-0.731061	0.917857	1	1	3357	tags=44%, list=33%, signal=66%
GSE14769_UNSTIM_VS_360MIN_LPS_BMDM_UP	GSE14769_UNSTIM_VS_360MIN_LPS_BMDM_UP		161	-0.192053	-0.730814	0.992063	1	1	1117	tags=12%, list=11%, signal=14%
GSE22432_MULTIPOTENT_PROGENITOR_VS_CDC_DN	GSE22432_MULTIPOTENT_PROGENITOR_VS_CDC_DN		162	-0.188385	-0.729724	1	1	1	2184	tags=27%, list=21%, signal=33%
GSE17974_0.5H_VS_72H_UNTREATED_IN_VITRO_CD4_TCELL_DN	GSE17974_0.5H_VS_72H_UNTREATED_IN_VITRO_CD4_TCELL_DN		150	-0.192969	-0.726305	0.992754	1	1	1827	tags=22%, list=18%, signal=26%
GSE27786_CD8_TCELL_VS_NEUTROPHIL_UP	GSE27786_CD8_TCELL_VS_NEUTROPHIL_UP		167	-0.189248	-0.726301	1	1	1	2471	tags=25%, list=24%, signal=33%
GSE27786_CD4_TCELL_VS_NEUTROPHIL_UP	GSE27786_CD4_TCELL_VS_NEUTROPHIL_UP		165	-0.189042	-0.724717	1	1	1	2515	tags=28%, list=25%, signal=37%
GSE17721_PAM3CSK4_VS_GADIQUIMOD_16H_BMDC_DN	GSE17721_PAM3CSK4_VS_GADIQUIMOD_16H_BMDC_DN		148	-0.192043	-0.723488	1	1	1	1479	tags=14%, list=14%, signal=16%
GSE41867_NAIVE_VS_DAY15_LCMV_EFFECTOR_CD8_TCELL_UP	GSE41867_NAIVE_VS_DAY15_LCMV_EFFECTOR_CD8_TCELL_UP		154	-0.189509	-0.721661	1	1	1	3061	tags=35%, list=30%, signal=49%
GCM_USP6	GCM_USP6		57	-0.221439	-0.721227	0.941634	1	1	145	tags=4%, list=1%, signal=4%
GSE21380_NON_TFH_VS_GERMINAL_CENTER_TFH_CD4_TCELL_DN	GSE21380_NON_TFH_VS_GERMINAL_CENTER_TFH_CD4_TCELL_DN		164	-0.187808	-0.720443	1	1	1	2129	tags=23%, list=21%, signal=29%
GSE37319_WT_VS_RC3H1_KO_CD44LOW_CD8_TCELL_UP	GSE37319_WT_VS_RC3H1_KO_CD44LOW_CD8_TCELL_UP		78	-0.210165	-0.719862	0.974249	1	1	692	tags=10%, list=7%, signal=11%
HALLMARK_REACTIVE_OXYGEN_SPECIES_PATHWAY	HALLMARK_REACTIVE_OXYGEN_SPECIES_PATHWAY		41	-0.233545	-0.718576	0.946237	1	1	1391	tags=20%, list=14%, signal=23%
GSE17721_12H_VS_24H_GARDIQUIMOD_BMDC_DN	GSE17721_12H_VS_24H_GARDIQUIMOD_BMDC_DN		159	-0.190618	-0.718073	0.992806	1	1	1560	tags=16%, list=15%, signal=18%
GSE17974_1H_VS_72H_UNTREATED_IN_VITRO_CD4_TCELL_DN	GSE17974_1H_VS_72H_UNTREATED_IN_VITRO_CD4_TCELL_DN		162	-0.187366	-0.717184	1	1	1	1965	tags=20%, list=19%, signal=25%
MODULE_149	MODULE_149		31	-0.242433	-0.716483	0.912226	1	1	7741	tags=100%, list=76%, signal=413%
GNF2_MBD4	GNF2_MBD4		23	-0.2648	-0.715927	0.877193	1	1	2732	tags=35%, list=27%, signal=47%
GSE22886_IGG_IGA_MEMORY_BCELL_VS_BLOOD_PLASMA_CELL_DN	GSE22886_IGG_IGA_MEMORY_BCELL_VS_BLOOD_PLASMA_CELL_DN		152	-0.188804	-0.715488	1	1	1	1733	tags=16%, list=17%, signal=19%
MORF_DAP3	MORF_DAP3		160	-0.187861	-0.715357	1	1	1	3078	tags=29%, list=30%, signal=41%
GSE27786_LSK_VS_NKCELL_UP	GSE27786_LSK_VS_NKCELL_UP		149	-0.189756	-0.714744	1	1	1	2217	tags=24%, list=22%, signal=30%
MODULE_525	MODULE_525		52	-0.225365	-0.714032	0.952	1	1	1874	tags=21%, list=18%, signal=26%
GSE7568_CTRL_VS_3H_TGFB_TREATED_MACROPHAGES_WITH_IL4_AND_DEXAMETHASONE_DN	GSE7568_CTRL_VS_3H_TGFB_TREATED_MACROPHAGES_WITH_IL4_AND_DEXAMETHASONE_DN		142	-0.190315	-0.711755	1	1	1	1331	tags=14%, list=13%, signal=16%
GSE22033_WT_VS_PPARG_KO_MEF_DN	GSE22033_WT_VS_PPARG_KO_MEF_DN		137	-0.18983	-0.711502	1	1	1	2275	tags=28%, list=22%, signal=35%
GSE17721_LPS_VS_PAM3CSK4_6H_BMDC_DN	GSE17721_LPS_VS_PAM3CSK4_6H_BMDC_DN		161	-0.183636	-0.710598	0.990826	1	1	2088	tags=20%, list=20%, signal=25%
GSE3982_MAST_CELL_VS_NEUTROPHIL_UP	GSE3982_MAST_CELL_VS_NEUTROPHIL_UP		157	-0.185567	-0.708472	0.992063	1	1	1562	tags=15%, list=15%, signal=18%
GSE40666_WT_VS_STAT4_KO_CD8_TCELL_DN	GSE40666_WT_VS_STAT4_KO_CD8_TCELL_DN		154	-0.183916	-0.707791	1	1	1	2330	tags=27%, list=23%, signal=35%
GSE40666_STAT1_KO_VS_STAT4_KO_CD8_TCELL_WITH_IFNA_STIM_90MIN_UP	GSE40666_STAT1_KO_VS_STAT4_KO_CD8_TCELL_WITH_IFNA_STIM_90MIN_UP		149	-0.187041	-0.707021	1	1	1	2244	tags=23%, list=22%, signal=30%
GSE11924_TFH_VS_TH17_CD4_TCELL_UP	GSE11924_TFH_VS_TH17_CD4_TCELL_UP		158	-0.184842	-0.704459	0.99187	1	1	2458	tags=26%, list=24%, signal=34%
GSE42021_CD24INT_TREG_VS_CD24INT_TCONV_THYMUS_UP	GSE42021_CD24INT_TREG_VS_CD24INT_TCONV_THYMUS_UP		163	-0.183732	-0.703332	1	1	1	1464	tags=14%, list=14%, signal=16%
GSE9509_LPS_VS_LPS_AND_IL10_STIM_IL10_KO_MACROPHAGE_10MIN_DN	GSE9509_LPS_VS_LPS_AND_IL10_STIM_IL10_KO_MACROPHAGE_10MIN_DN		173	-0.182446	-0.698759	1	1	1	1501	tags=13%, list=15%, signal=15%
GSE22432_MULTIPOTENT_VS_COMMON_DC_PROGENITOR_UP	GSE22432_MULTIPOTENT_VS_COMMON_DC_PROGENITOR_UP		148	-0.184957	-0.696542	0.992908	1	1	1622	tags=16%, list=16%, signal=18%
GSE25123_CTRL_VS_ROSIGLITAZONE_STIM_MACROPHAGE_DN	GSE25123_CTRL_VS_ROSIGLITAZONE_STIM_MACROPHAGE_DN		119	-0.192996	-0.693116	1	1	1	1765	tags=23%, list=17%, signal=27%
GCM_IL6ST	GCM_IL6ST		46	-0.221554	-0.691568	0.954704	1	1	2661	tags=28%, list=26%, signal=38%
GCM_BCL2L1	GCM_BCL2L1		33	-0.232456	-0.689194	0.921708	1	1	3003	tags=36%, list=29%, signal=51%
MORF_EIF4E	MORF_EIF4E		81	-0.196085	-0.689012	0.990991	1	1	3676	tags=43%, list=36%, signal=67%
GSE9006_TYPE_1_VS_TYPE_2_DIABETES_PBMC_AT_DX_UP	GSE9006_TYPE_1_VS_TYPE_2_DIABETES_PBMC_AT_DX_UP		169	-0.180545	-0.688831	1	1	1	1496	tags=9%, list=15%, signal=10%
GSE27786_CD4_TCELL_VS_MONO_MAC_UP	GSE27786_CD4_TCELL_VS_MONO_MAC_UP		159	-0.181378	-0.686288	1	1	1	2543	tags=29%, list=25%, signal=38%
GSE6092_CTRL_VS_BORRELIA_BIRGDOFERI_INF_ENDOTHELIAL_CELL_UP	GSE6092_CTRL_VS_BORRELIA_BIRGDOFERI_INF_ENDOTHELIAL_CELL_UP		116	-0.184783	-0.6862	1	1	1	2046	tags=22%, list=20%, signal=27%
GSE34156_UNTREATED_VS_24H_TLR1_TLR2_LIGAND_TREATED_MONOCYTE_DN	GSE34156_UNTREATED_VS_24H_TLR1_TLR2_LIGAND_TREATED_MONOCYTE_DN		126	-0.181136	-0.682418	1	1	1	1937	tags=23%, list=19%, signal=28%
GSE41867_DAY6_VS_DAY8_LCMV_ARMSTRONG_EFFECTOR_CD8_TCELL_DN	GSE41867_DAY6_VS_DAY8_LCMV_ARMSTRONG_EFFECTOR_CD8_TCELL_DN		172	-0.180263	-0.681678	1	1	1	1598	tags=12%, list=16%, signal=14%
GSE369_IFNG_KO_VS_WT_LIVER_DN	GSE369_IFNG_KO_VS_WT_LIVER_DN		159	-0.178427	-0.680022	1	1	1	2271	tags=19%, list=22%, signal=25%
MODULE_331	MODULE_331		58	-0.208914	-0.67923	0.987755	1	1	2016	tags=21%, list=20%, signal=26%
GSE18791_UNSTIM_VS_NEWCATSLE_VIRUS_DC_1H_DN	GSE18791_UNSTIM_VS_NEWCATSLE_VIRUS_DC_1H_DN		108	-0.188372	-0.679026	1	1	1	2120	tags=23%, list=21%, signal=29%
GNF2_DDX5	GNF2_DDX5		59	-0.208283	-0.678836	0.986842	1	1	3325	tags=39%, list=33%, signal=57%
GSE29617_CTRL_VS_DAY7_TIV_FLU_VACCINE_PBMC_2008_DN	GSE29617_CTRL_VS_DAY7_TIV_FLU_VACCINE_PBMC_2008_DN		148	-0.183349	-0.67778	1	1	1	968	tags=7%, list=9%, signal=7%
GSE15330_WT_VS_IKAROS_KO_LYMPHOID_MULTIPOTENT_PROGENITOR_DN	GSE15330_WT_VS_IKAROS_KO_LYMPHOID_MULTIPOTENT_PROGENITOR_DN		155	-0.179657	-0.675866	1	1	1	119	tags=2%, list=1%, signal=2%
MODULE_350	MODULE_350		47	-0.215152	-0.674991	0.961977	1	1	516	tags=4%, list=5%, signal=4%
GSE45881_CXCR6HI_VS_CXCR1LO_COLONIC_LAMINA_PROPRIA_UP	GSE45881_CXCR6HI_VS_CXCR1LO_COLONIC_LAMINA_PROPRIA_UP		158	-0.177301	-0.667539	1	1	1	2532	tags=24%, list=25%, signal=31%
MODULE_239	MODULE_239		99	-0.187377	-0.667519	0.994318	1	1	1778	tags=18%, list=17%, signal=22%
GSE21360_SECONDARY_VS_TERTIARY_MEMORY_CD8_TCELL_UP	GSE21360_SECONDARY_VS_TERTIARY_MEMORY_CD8_TCELL_UP		165	-0.175037	-0.664568	1	1	1	2885	tags=36%, list=28%, signal=49%
GSE20152_SPHK1_KO_VS_WT_HTNFA_OVERXPRESS_ANKLE_DN	GSE20152_SPHK1_KO_VS_WT_HTNFA_OVERXPRESS_ANKLE_DN		149	-0.17538	-0.662871	1	1	1	2654	tags=34%, list=26%, signal=46%
HALLMARK_FATTY_ACID_METABOLISM	HALLMARK_FATTY_ACID_METABOLISM		108	-0.182779	-0.662791	0.993902	1	1	1928	tags=19%, list=19%, signal=23%
GSE6269_HEALTHY_VS_E_COLI_INF_PBMC_UP	GSE6269_HEALTHY_VS_E_COLI_INF_PBMC_UP		136	-0.179252	-0.660158	1	1	1	1051	tags=10%, list=10%, signal=11%
GSE23505_IL6_IL1_VS_IL6_IL1_TGFB_TREATED_CD4_TCELL_DN	GSE23505_IL6_IL1_VS_IL6_IL1_TGFB_TREATED_CD4_TCELL_DN		156	-0.174847	-0.656451	1	1	1	1614	tags=17%, list=16%, signal=19%
GSE34156_NOD2_LIGAND_VS_NOD2_AND_TLR1_TLR2_LIGAND_6H_TREATED_MONOCYTE_UP	GSE34156_NOD2_LIGAND_VS_NOD2_AND_TLR1_TLR2_LIGAND_6H_TREATED_MONOCYTE_UP		137	-0.176534	-0.655002	0.993671	1	1	1864	tags=22%, list=18%, signal=26%
GSE22432_MULTIPOTENT_VS_COMMON_DC_PROGENITOR_UNTREATED_DN	GSE22432_MULTIPOTENT_VS_COMMON_DC_PROGENITOR_UNTREATED_DN		161	-0.169727	-0.654214	1	1	1	1676	tags=15%, list=16%, signal=18%
GSE15330_MEGAKARYOCYTE_ERYTHROID_VS_GRANULOCYTE_MONOCYTE_PROGENITOR_IKAROS_KO_UP	GSE15330_MEGAKARYOCYTE_ERYTHROID_VS_GRANULOCYTE_MONOCYTE_PROGENITOR_IKAROS_KO_UP		159	-0.173006	-0.652551	1	1	1	1782	tags=17%, list=17%, signal=20%
GSE12392_WT_VS_IFNAR_KO_CD8A_NEG_SPLEEN_DC_DN	GSE12392_WT_VS_IFNAR_KO_CD8A_NEG_SPLEEN_DC_DN		128	-0.177477	-0.65073	1	1	1	986	tags=9%, list=10%, signal=9%
GCM_NPM1	GCM_NPM1		92	-0.183899	-0.647666	1	1	1	7554	tags=98%, list=74%, signal=373%
GCM_TPT1	GCM_TPT1		53	-0.202285	-0.646167	0.989091	1	1	8154	tags=100%, list=80%, signal=495%
MORF_EI24	MORF_EI24		125	-0.17694	-0.642136	1	1	1	3239	tags=28%, list=32%, signal=41%
MODULE_28	MODULE_28		29	-0.22089	-0.640408	0.97377	1	1	4205	tags=55%, list=41%, signal=94%
MORF_MBD4	MORF_MBD4		75	-0.186683	-0.640151	0.995595	1	1	3545	tags=39%, list=35%, signal=59%
GAVISH_3CA_MALIGNANT_METAPROGRAM_20_MYC	GAVISH_3CA_MALIGNANT_METAPROGRAM_20_MYC		41	-0.205848	-0.638086	0.989286	1	1	3529	tags=39%, list=35%, signal=59%
MORF_JUND	MORF_JUND		51	-0.202785	-0.636715	0.992857	1	1	2732	tags=25%, list=27%, signal=35%
MORF_MTA1	MORF_MTA1		90	-0.181054	-0.634686	1	1	1	3539	tags=37%, list=35%, signal=56%
GSE40493_BCL6_KO_VS_WT_TREG_UP	GSE40493_BCL6_KO_VS_WT_TREG_UP		153	-0.168095	-0.630576	1	1	1	2239	tags=20%, list=22%, signal=25%
GSE22886_NAIVE_TCELL_VS_NEUTROPHIL_UP	GSE22886_NAIVE_TCELL_VS_NEUTROPHIL_UP		172	-0.16474	-0.629473	1	1	1	2513	tags=26%, list=25%, signal=33%
GSE21927_BALBC_VS_C57BL6_MONOCYTE_TUMOR_UP	GSE21927_BALBC_VS_C57BL6_MONOCYTE_TUMOR_UP		150	-0.165254	-0.627409	1	1	1	3173	tags=34%, list=31%, signal=49%
HALLMARK_MYC_TARGETS_V2	HALLMARK_MYC_TARGETS_V2		50	-0.192938	-0.620477	0.986063	1	1	3103	tags=34%, list=30%, signal=49%
MORF_ATOX1	MORF_ATOX1		73	-0.181973	-0.620063	0.995074	1	1	2667	tags=29%, list=26%, signal=39%
GSE22432_MULTIPOTENT_VS_COMMON_DC_PROGENITOR_UNTREATED_UP	GSE22432_MULTIPOTENT_VS_COMMON_DC_PROGENITOR_UNTREATED_UP		164	-0.16145	-0.619841	1	1	1	3079	tags=31%, list=30%, signal=44%
MORF_REV3L	MORF_REV3L		55	-0.188117	-0.618353	0.995745	1	1	3247	tags=38%, list=32%, signal=56%
MORF_PRKAR1A	MORF_PRKAR1A		123	-0.168988	-0.617549	1	1	1	3145	tags=30%, list=31%, signal=43%
MORF_RAF1	MORF_RAF1		97	-0.173182	-0.617133	1	1	1	3078	tags=31%, list=30%, signal=44%
GCM_CRKL	GCM_CRKL		55	-0.194053	-0.614464	0.995984	1	1	3223	tags=42%, list=32%, signal=61%
GSE17721_POLYIC_VS_CPG_8H_BMDC_DN	GSE17721_POLYIC_VS_CPG_8H_BMDC_DN		152	-0.163301	-0.613919	1	1	1	2020	tags=20%, list=20%, signal=24%
GNF2_G22P1	GNF2_G22P1		27	-0.223616	-0.6111	0.968454	1	1	6848	tags=96%, list=67%, signal=292%
GSE41867_DAY8_VS_DAY15_LCMV_CLONE13_EFFECTOR_CD8_TCELL_DN	GSE41867_DAY8_VS_DAY15_LCMV_CLONE13_EFFECTOR_CD8_TCELL_DN		162	-0.164087	-0.609316	1	1	1	2592	tags=28%, list=25%, signal=37%
MORF_RFC1	MORF_RFC1		95	-0.171187	-0.609064	1	1	1	3575	tags=44%, list=35%, signal=67%
GSE27786_LSK_VS_MONO_MAC_UP	GSE27786_LSK_VS_MONO_MAC_UP		159	-0.158876	-0.602628	1	1	1	270	tags=3%, list=3%, signal=3%
GSE7568_IL4_TGFB_DEXAMETHASONE_VS_IL4_TGFB_TREATED_MACROPHAGE_UP	GSE7568_IL4_TGFB_DEXAMETHASONE_VS_IL4_TGFB_TREATED_MACROPHAGE_UP		151	-0.155144	-0.599435	1	1	1	2659	tags=28%, list=26%, signal=38%
MORF_NME2	MORF_NME2		112	-0.16622	-0.598753	1	1	1	3565	tags=31%, list=35%, signal=47%
MODULE_183	MODULE_183		54	-0.189545	-0.593004	1	1	1	4199	tags=61%, list=41%, signal=103%
GCM_ZNF198	GCM_ZNF198		104	-0.166119	-0.590722	1	1	1	2789	tags=27%, list=27%, signal=37%
GCM_TPR	GCM_TPR		28	-0.206441	-0.583815	0.984227	1	1	2575	tags=29%, list=25%, signal=38%
GSE13485_DAY1_VS_DAY21_YF17D_VACCINE_PBMC_DN	GSE13485_DAY1_VS_DAY21_YF17D_VACCINE_PBMC_DN		150	-0.150647	-0.57603	1	1	1	3175	tags=34%, list=31%, signal=49%
GSE13522_CTRL_VS_T_CRUZI_Y_STRAIN_INF_SKIN_BALBC_MOUSE_UP	GSE13522_CTRL_VS_T_CRUZI_Y_STRAIN_INF_SKIN_BALBC_MOUSE_UP		100	-0.161845	-0.57293	1	1	1	1608	tags=13%, list=16%, signal=15%
MORF_TPT1	MORF_TPT1		76	-0.169467	-0.57125	1	1	1	7641	tags=99%, list=75%, signal=390%
MORF_USP5	MORF_USP5		47	-0.179325	-0.566558	0.996226	1	1	3470	tags=40%, list=34%, signal=61%
HALLMARK_OXIDATIVE_PHOSPHORYLATION	HALLMARK_OXIDATIVE_PHOSPHORYLATION		153	-0.148935	-0.556684	1	1	1	3047	tags=33%, list=30%, signal=47%
MODULE_273	MODULE_273		40	-0.182409	-0.555027	0.99322	1	1	734	tags=8%, list=7%, signal=8%
GSE4984_GALECTIN1_VS_VEHICLE_CTRL_TREATED_DC_DN	GSE4984_GALECTIN1_VS_VEHICLE_CTRL_TREATED_DC_DN		153	-0.14202	-0.54155	1	1	1	2503	tags=22%, list=25%, signal=29%
GSE23505_UNTREATED_VS_4DAY_IL6_IL1_TREATED_CD4_TCELL_UP	GSE23505_UNTREATED_VS_4DAY_IL6_IL1_TREATED_CD4_TCELL_UP		165	-0.140546	-0.52815	1	1	1	2184	tags=18%, list=21%, signal=23%
MORF_RAC1	MORF_RAC1		190	-0.134178	-0.523981	1	1	1	3545	tags=34%, list=35%, signal=51%
GCM_BECN1	GCM_BECN1		51	-0.161762	-0.517311	1	1	1	2976	tags=33%, list=29%, signal=47%
MORF_SS18	MORF_SS18		57	-0.158856	-0.515183	1	1	1	2386	tags=23%, list=23%, signal=30%
MODULE_159	MODULE_159		72	-0.150846	-0.512801	1	1	1	1978	tags=14%, list=19%, signal=17%
GSE41867_DAY8_EFFECTOR_VS_DAY30_MEMORY_CD8_TCELL_LCMV_ARMSTRONG_UP	GSE41867_DAY8_EFFECTOR_VS_DAY30_MEMORY_CD8_TCELL_LCMV_ARMSTRONG_UP		164	-0.136004	-0.511689	1	1	1	1966	tags=16%, list=19%, signal=19%
MODULE_83	MODULE_83		238	-0.126053	-0.507813	1	1	1	1994	tags=14%, list=20%, signal=17%
GCM_CSNK1D	GCM_CSNK1D		29	-0.181721	-0.507733	0.996914	1	1	1588	tags=14%, list=16%, signal=16%
MODULE_42	MODULE_42		16	-0.21052	-0.500074	0.974719	1	1	1126	tags=13%, list=11%, signal=14%
GCM_MYST2	GCM_MYST2		159	-0.13202	-0.49802	1	1	1	2838	tags=25%, list=28%, signal=34%
MODULE_343	MODULE_343		15	-0.197498	-0.484182	0.975275	1	1	3104	tags=53%, list=30%, signal=77%
GCM_CHUK	GCM_CHUK		60	-0.140964	-0.470519	1	1	1	3218	tags=32%, list=32%, signal=46%
MORF_PPP2R4	MORF_PPP2R4		41	-0.154181	-0.470298	1	1	1	3199	tags=29%, list=31%, signal=42%
GAVISH_3CA_METAPROGRAM_MACROPHAGES_MYC_MITOCHONDRIA	GAVISH_3CA_METAPROGRAM_MACROPHAGES_MYC_MITOCHONDRIA		39	-0.154217	-0.465852	1	1	1	246	tags=3%, list=2%, signal=3%
MORF_ACTG1	MORF_ACTG1		101	-0.12723	-0.465649	1	1	1	8322	tags=99%, list=82%, signal=531%
MORF_PHB	MORF_PHB		113	-0.127934	-0.463525	1	1	1	3048	tags=35%, list=30%, signal=50%
MORF_DDB1	MORF_DDB1		224	-0.115536	-0.458319	1	1	1	3535	tags=38%, list=35%, signal=57%
MORF_XPC	MORF_XPC		58	-0.135777	-0.443134	1	1	1	8830	tags=100%, list=87%, signal=737%
MODULE_62	MODULE_62		56	-0.13644	-0.436176	1	1	1	8823	tags=100%, list=86%, signal=733%
MORF_DAP	MORF_DAP		69	-0.128724	-0.435737	1	1	1	8903	tags=100%, list=87%, signal=777%
GCM_SUFU	GCM_SUFU		70	-0.126897	-0.429357	1	1	1	1090	tags=7%, list=11%, signal=8%
MODULE_152	MODULE_152		78	-0.12336	-0.420266	1	1	1	3104	tags=28%, list=30%, signal=40%
MORF_UBE2A	MORF_UBE2A		48	-0.124028	-0.398204	1	1	1	8948	tags=100%, list=88%, signal=807%
MORF_RAB1A	MORF_RAB1A		170	-0.101711	-0.388453	1	1	1	3145	tags=29%, list=31%, signal=41%
MORF_PRKAG1	MORF_PRKAG1		202	-0.0998316	-0.387753	1	1	1	2866	tags=24%, list=28%, signal=32%
MODULE_77	MODULE_77		19	-0.147821	-0.379967	1	0.99995	1	8702	tags=100%, list=85%, signal=677%

## Sheet: BI2536_4h_pos
NAME	GS<br> follow link to MSigDB	GS DETAILS	SIZE	ES	NES	NOM p-val	FDR q-val	FWER p-val	RANK AT MAX	LEADING EDGE
GSE7568_CTRL_VS_24H_TGFB_TREATED_MACROPHAGES_WITH_IL4_AND_DEXAMETHASONE_DN	GSE7568_CTRL_VS_24H_TGFB_TREATED_MACROPHAGES_WITH_IL4_AND_DEXAMETHASONE_DN	Details ...	86	0.641922	1.86709	0	0.0275206	0.033	1842	tags=47%, list=18%, signal=56%
GSE24142_EARLY_THYMIC_PROGENITOR_VS_DN3_THYMOCYTE_UP	GSE24142_EARLY_THYMIC_PROGENITOR_VS_DN3_THYMOCYTE_UP	Details ...	131	0.60383	1.84925	0	0.0225175	0.054	1307	tags=39%, list=13%, signal=44%
KRAS.KIDNEY_UP.V1_UP	KRAS.KIDNEY_UP.V1_UP	Details ...	44	0.690898	1.84239	0	0.0172281	0.061	810	tags=50%, list=8%, signal=54%
GSE10325_LUPUS_BCELL_VS_LUPUS_MYELOID_DN	GSE10325_LUPUS_BCELL_VS_LUPUS_MYELOID_DN	Details ...	134	0.595237	1.81963	0	0.0227065	0.107	1818	tags=45%, list=18%, signal=54%
GAVISH_3CA_METAPROGRAM_EPITHELIAL_EPI3	GAVISH_3CA_METAPROGRAM_EPITHELIAL_EPI3	Details ...	29	0.729844	1.80978	0	0.0223326	0.13	1515	tags=48%, list=15%, signal=57%
KRAS.600_UP.V1_UP	KRAS.600_UP.V1_UP	Details ...	96	0.605411	1.79822	0	0.0238893	0.161	904	tags=35%, list=9%, signal=38%
MODULE_63	MODULE_63	Details ...	80	0.612367	1.77068	0	0.038815	0.287	929	tags=39%, list=9%, signal=42%
GSE6269_HEALTHY_VS_STAPH_PNEUMO_INF_PBMC_DN	GSE6269_HEALTHY_VS_STAPH_PNEUMO_INF_PBMC_DN	Details ...	97	0.596549	1.76717	0	0.0374054	0.309	1676	tags=43%, list=16%, signal=51%
MODULE_85	MODULE_85	Details ...	23	0.736103	1.75864	0	0.0399208	0.355	834	tags=52%, list=8%, signal=57%
GSE29615_CTRL_VS_LAIV_FLU_VACCINE_PBMC_DN	GSE29615_CTRL_VS_LAIV_FLU_VACCINE_PBMC_DN	Details ...	77	0.59589	1.75388	0.00128205	0.0394299	0.387	594	tags=17%, list=6%, signal=18%
GSE8835_HEALTHY_VS_CLL_CD8_TCELL_DN	GSE8835_HEALTHY_VS_CLL_CD8_TCELL_DN	Details ...	108	0.582182	1.75348	0	0.035997	0.389	1286	tags=30%, list=13%, signal=34%
HALLMARK_COAGULATION	HALLMARK_COAGULATION	Details ...	62	0.62238	1.75265	0	0.0334134	0.392	1872	tags=42%, list=18%, signal=51%
GSE2826_WT_VS_BTK_KO_BCELL_DN	GSE2826_WT_VS_BTK_KO_BCELL_DN	Details ...	111	0.575476	1.74507	0	0.03687	0.446	1878	tags=44%, list=18%, signal=54%
MODULE_199	MODULE_199	Details ...	27	0.714305	1.73202	0.00147059	0.0458419	0.553	834	tags=48%, list=8%, signal=52%
GSE34156_UNTREATED_VS_24H_TLR1_TLR2_LIGAND_TREATED_MONOCYTE_UP	GSE34156_UNTREATED_VS_24H_TLR1_TLR2_LIGAND_TREATED_MONOCYTE_UP	Details ...	92	0.581657	1.73153	0.00249688	0.0431748	0.558	1582	tags=38%, list=15%, signal=45%
GNF2_S100A4	GNF2_S100A4	Details ...	31	0.681049	1.7161	0.00146628	0.0541212	0.67	1819	tags=58%, list=18%, signal=70%
GSE12484_HEALTHY_VS_PERIDONTITIS_NEUTROPHILS_UP	GSE12484_HEALTHY_VS_PERIDONTITIS_NEUTROPHILS_UP	Details ...	47	0.642861	1.70799	0.00138504	0.0595691	0.713	1327	tags=38%, list=13%, signal=44%
GSE22229_UNTREATED_VS_IMMUNOSUPP_THERAPY_RENAL_TRANSPLANT_PATIENT_PBMC_UP	GSE22229_UNTREATED_VS_IMMUNOSUPP_THERAPY_RENAL_TRANSPLANT_PATIENT_PBMC_UP	Details ...	114	0.560095	1.70712	0	0.0571386	0.715	1182	tags=28%, list=12%, signal=31%
MEL18_DN.V1_UP	MEL18_DN.V1_UP	Details ...	76	0.592644	1.7031	0.00127226	0.0584367	0.738	1610	tags=45%, list=16%, signal=53%
GSE24142_EARLY_THYMIC_PROGENITOR_VS_DN2_THYMOCYTE_FETAL_UP	GSE24142_EARLY_THYMIC_PROGENITOR_VS_DN2_THYMOCYTE_FETAL_UP	Details ...	129	0.555599	1.69699	0	0.062018	0.78	1343	tags=37%, list=13%, signal=42%
MODULE_280	MODULE_280		23	0.710609	1.69616	0.0045045	0.0600181	0.787	868	tags=22%, list=9%, signal=24%
GSE3982_DC_VS_TH1_UP	GSE3982_DC_VS_TH1_UP		130	0.554973	1.69513	0	0.0585036	0.793	2336	tags=46%, list=23%, signal=59%
KRAS.50_UP.V1_UP	KRAS.50_UP.V1_UP		17	0.74384	1.69233	0.00302115	0.058969	0.808	1718	tags=76%, list=17%, signal=92%
GSE6259_DEC205_POS_DC_VS_CD8_TCELL_DN	GSE6259_DEC205_POS_DC_VS_CD8_TCELL_DN		89	0.576288	1.69021	0	0.0591857	0.821	1206	tags=34%, list=12%, signal=38%
MODULE_38	MODULE_38		240	0.523416	1.68401	0	0.0634209	0.858	1402	tags=33%, list=14%, signal=38%
GSE43955_TH0_VS_TGFB_IL6_TH17_ACT_CD4_TCELL_10H_DN	GSE43955_TH0_VS_TGFB_IL6_TH17_ACT_CD4_TCELL_10H_DN		107	0.555415	1.67696	0	0.0694424	0.886	1226	tags=23%, list=12%, signal=26%
HALLMARK_IL6_JAK_STAT3_SIGNALING	HALLMARK_IL6_JAK_STAT3_SIGNALING		55	0.603809	1.67551	0.00136612	0.0688775	0.895	803	tags=33%, list=8%, signal=35%
SNF5_DN.V1_DN	SNF5_DN.V1_DN		51	0.610977	1.67219	0	0.069752	0.909	1001	tags=35%, list=10%, signal=39%
GSE29618_BCELL_VS_MDC_DAY7_FLU_VACCINE_DN	GSE29618_BCELL_VS_MDC_DAY7_FLU_VACCINE_DN		139	0.541462	1.67126	0	0.0686112	0.913	1456	tags=39%, list=14%, signal=45%
GSE24634_TREG_VS_TCONV_POST_DAY7_IL4_CONVERSION_DN	GSE24634_TREG_VS_TCONV_POST_DAY7_IL4_CONVERSION_DN		142	0.539074	1.66837	0	0.0696854	0.924	1365	tags=35%, list=13%, signal=39%
MODULE_12	MODULE_12		158	0.535281	1.66804	0	0.0677061	0.925	1416	tags=40%, list=14%, signal=46%
GSE3982_MAST_CELL_VS_BCELL_UP	GSE3982_MAST_CELL_VS_BCELL_UP		123	0.542833	1.66612	0	0.0676234	0.93	844	tags=23%, list=8%, signal=25%
MODULE_107	MODULE_107		34	0.657627	1.66605	0.00286944	0.0656502	0.93	1838	tags=47%, list=18%, signal=57%
GSE3982_MAST_CELL_VS_NKCELL_UP	GSE3982_MAST_CELL_VS_NKCELL_UP		140	0.53938	1.66494	0	0.0648968	0.933	1127	tags=19%, list=11%, signal=21%
GSE27670_CTRL_VS_BLIMP1_TRANSDUCED_GC_BCELL_DN	GSE27670_CTRL_VS_BLIMP1_TRANSDUCED_GC_BCELL_DN		125	0.54667	1.66358	0	0.0644967	0.935	1292	tags=31%, list=13%, signal=35%
MODULE_2	MODULE_2		182	0.524405	1.66172	0	0.064813	0.944	1211	tags=34%, list=12%, signal=37%
GAVISH_3CA_METAPROGRAM_FIBROBLASTS_CAF_3	GAVISH_3CA_METAPROGRAM_FIBROBLASTS_CAF_3		18	0.74246	1.65771	0.00614439	0.0673409	0.952	753	tags=50%, list=7%, signal=54%
GNF2_FOS	GNF2_FOS		28	0.678865	1.65691	0.0042796	0.0665126	0.955	1398	tags=43%, list=14%, signal=50%
MODULE_259	MODULE_259		22	0.703566	1.65379	0.00902256	0.0678862	0.959	834	tags=50%, list=8%, signal=54%
MODULE_1	MODULE_1		183	0.520915	1.65291	0	0.0671265	0.96	1416	tags=38%, list=14%, signal=44%
GSE37533_UNTREATED_VS_PIOGLIZATONE_TREATED_CD4_TCELL_PPARG1_AND_FOXP3_TRASDUCED_UP	GSE37533_UNTREATED_VS_PIOGLIZATONE_TREATED_CD4_TCELL_PPARG1_AND_FOXP3_TRASDUCED_UP		139	0.530251	1.651	0.00118064	0.0672763	0.964	1385	tags=29%, list=14%, signal=33%
GSE24634_TREG_VS_TCONV_POST_DAY5_IL4_CONVERSION_DN	GSE24634_TREG_VS_TCONV_POST_DAY5_IL4_CONVERSION_DN		140	0.534003	1.65076	0	0.0659118	0.964	1430	tags=33%, list=14%, signal=38%
FLETCHER_PBMC_BCG_10W_INFANT_PPD_STIMULATED_VS_UNSTIMULATED_10W_DN	FLETCHER_PBMC_BCG_10W_INFANT_PPD_STIMULATED_VS_UNSTIMULATED_10W_DN		107	0.545252	1.64372	0	0.0720139	0.979	1542	tags=40%, list=15%, signal=47%
MODULE_297	MODULE_297		24	0.692643	1.6428	0.00293255	0.071476	0.979	644	tags=33%, list=6%, signal=35%
HARALAMBIEVA_PBMC_M_M_R_II_AGE_11_22YO_VACCINATED_VS_UNVACCINATED_7YR_DN	HARALAMBIEVA_PBMC_M_M_R_II_AGE_11_22YO_VACCINATED_VS_UNVACCINATED_7YR_DN		343	0.499135	1.64185	0	0.0707568	0.98	1530	tags=36%, list=15%, signal=41%
GSE7852_TREG_VS_TCONV_FAT_UP	GSE7852_TREG_VS_TCONV_FAT_UP		146	0.525667	1.64168	0	0.0694181	0.98	1428	tags=31%, list=14%, signal=35%
GSE14386_UNTREATED_VS_IFNA_TREATED_ACT_PBMC_MS_PATIENT_UP	GSE14386_UNTREATED_VS_IFNA_TREATED_ACT_PBMC_MS_PATIENT_UP		57	0.582842	1.63718	0.00402685	0.0727807	0.983	1311	tags=33%, list=13%, signal=38%
GSE22601_IMMATURE_CD4_SINGLE_POSITIVE_VS_DOUBLE_POSITIVE_THYMOCYTE_UP	GSE22601_IMMATURE_CD4_SINGLE_POSITIVE_VS_DOUBLE_POSITIVE_THYMOCYTE_UP		63	0.577385	1.63636	0.00262467	0.0721843	0.985	1413	tags=40%, list=14%, signal=46%
STK33_DN	STK33_DN		153	0.525385	1.63608	0	0.0711031	0.985	1593	tags=31%, list=16%, signal=36%
PKCA_DN.V1_UP	PKCA_DN.V1_UP		68	0.582576	1.63606	0	0.0696978	0.985	1824	tags=47%, list=18%, signal=57%
MODULE_357	MODULE_357		23	0.695598	1.63086	0.00153846	0.0748192	0.99	644	tags=35%, list=6%, signal=37%
GAVISH_3CA_MALIGNANT_METAPROGRAM_22_SECRETED_1	GAVISH_3CA_MALIGNANT_METAPROGRAM_22_SECRETED_1		33	0.635347	1.62971	0.00734214	0.0746302	0.993	1444	tags=45%, list=14%, signal=53%
MODULE_122	MODULE_122		52	0.594797	1.6293	0.00396825	0.0736624	0.993	1195	tags=37%, list=12%, signal=41%
GSE6269_E_COLI_VS_STREP_PNEUMO_INF_PBMC_DN	GSE6269_E_COLI_VS_STREP_PNEUMO_INF_PBMC_DN		101	0.548119	1.62854	0	0.0731309	0.993	2038	tags=38%, list=20%, signal=47%
GSE41867_DAY6_VS_DAY15_LCMV_CLONE13_EFFECTOR_CD8_TCELL_DN	GSE41867_DAY6_VS_DAY15_LCMV_CLONE13_EFFECTOR_CD8_TCELL_DN		58	0.582036	1.62851	0.0027027	0.0718315	0.993	933	tags=29%, list=9%, signal=32%
GSE19825_NAIVE_VS_DAY3_EFF_CD8_TCELL_UP	GSE19825_NAIVE_VS_DAY3_EFF_CD8_TCELL_UP		57	0.582197	1.62718	0.002574	0.072066	0.994	1495	tags=42%, list=15%, signal=49%
EGFR_UP.V1_UP	EGFR_UP.V1_UP		111	0.541474	1.62648	0	0.0715327	0.994	948	tags=25%, list=9%, signal=28%
GSE2770_UNTREATED_VS_ACT_CD4_TCELL_48H_DN	GSE2770_UNTREATED_VS_ACT_CD4_TCELL_48H_DN		117	0.533065	1.62608	0	0.0708733	0.994	1290	tags=32%, list=13%, signal=37%
GSE30971_WBP7_HET_VS_KO_MACROPHAGE_4H_LPS_STIM_UP	GSE30971_WBP7_HET_VS_KO_MACROPHAGE_4H_LPS_STIM_UP		138	0.523749	1.62556	0	0.0703221	0.994	1444	tags=24%, list=14%, signal=27%
GSE24142_EARLY_THYMIC_PROGENITOR_VS_DN3_THYMOCYTE_FETAL_UP	GSE24142_EARLY_THYMIC_PROGENITOR_VS_DN3_THYMOCYTE_FETAL_UP		138	0.524276	1.62553	0.00120192	0.0692057	0.994	1284	tags=30%, list=13%, signal=34%
GSE10325_BCELL_VS_MYELOID_DN	GSE10325_BCELL_VS_MYELOID_DN		127	0.530794	1.62529	0	0.0682626	0.994	701	tags=27%, list=7%, signal=28%
GSE29618_BCELL_VS_MONOCYTE_DAY7_FLU_VACCINE_DN	GSE29618_BCELL_VS_MONOCYTE_DAY7_FLU_VACCINE_DN		142	0.521915	1.62495	0	0.0676056	0.994	1792	tags=38%, list=18%, signal=45%
GSE8921_UNSTIM_0H_VS_TLR1_2_STIM_MONOCYTE_24H_UP	GSE8921_UNSTIM_0H_VS_TLR1_2_STIM_MONOCYTE_24H_UP		80	0.553447	1.61649	0.00518135	0.076083	0.995	1536	tags=34%, list=15%, signal=39%
GSE36888_UNTREATED_VS_IL2_TREATED_STAT5_AB_KNOCKIN_TCELL_2H_UP	GSE36888_UNTREATED_VS_IL2_TREATED_STAT5_AB_KNOCKIN_TCELL_2H_UP		120	0.534299	1.61417	0.00117371	0.0779153	0.996	958	tags=24%, list=9%, signal=26%
MODULE_342	MODULE_342		70	0.573333	1.6131	0.00249688	0.0779999	0.998	1611	tags=44%, list=16%, signal=52%
GNF2_FGR	GNF2_FGR		25	0.663965	1.61292	0.00282885	0.0770578	0.998	1866	tags=52%, list=18%, signal=63%
GSE3982_MAST_CELL_VS_CENT_MEMORY_CD4_TCELL_UP	GSE3982_MAST_CELL_VS_CENT_MEMORY_CD4_TCELL_UP		145	0.519505	1.61207	0	0.0767284	0.998	877	tags=17%, list=9%, signal=18%
P53_DN.V1_UP	P53_DN.V1_UP		91	0.548064	1.61195	0	0.0757593	0.998	1583	tags=36%, list=16%, signal=43%
GSE24574_BCL6_LOW_TFH_VS_NAIVE_CD4_TCELL_DN	GSE24574_BCL6_LOW_TFH_VS_NAIVE_CD4_TCELL_DN		114	0.529484	1.61187	0.00357569	0.0748064	0.998	1008	tags=26%, list=10%, signal=29%
GSE24142_EARLY_THYMIC_PROGENITOR_VS_DN3_THYMOCYTE_ADULT_UP	GSE24142_EARLY_THYMIC_PROGENITOR_VS_DN3_THYMOCYTE_ADULT_UP		126	0.520399	1.606	0	0.0807975	0.999	1346	tags=27%, list=13%, signal=31%
GSE9946_IMMATURE_VS_MATURE_STIMULATORY_DC_DN	GSE9946_IMMATURE_VS_MATURE_STIMULATORY_DC_DN		50	0.586432	1.60033	0.00274348	0.0874316	1	1221	tags=36%, list=12%, signal=41%
MYC_UP.V1_DN	MYC_UP.V1_DN		80	0.551679	1.60008	0	0.0864835	1	1753	tags=36%, list=17%, signal=43%
GSE19825_NAIVE_VS_IL2RALOW_DAY3_EFF_CD8_TCELL_UP	GSE19825_NAIVE_VS_IL2RALOW_DAY3_EFF_CD8_TCELL_UP		52	0.579151	1.59655	0.00402685	0.0901736	1	1572	tags=44%, list=15%, signal=52%
GSE2405_0H_VS_3H_A_PHAGOCYTOPHILUM_STIM_NEUTROPHIL_UP	GSE2405_0H_VS_3H_A_PHAGOCYTOPHILUM_STIM_NEUTROPHIL_UP		98	0.532411	1.59623	0.00122399	0.0895174	1	1177	tags=37%, list=12%, signal=41%
GSE41176_UNSTIM_VS_ANTI_IGM_STIM_TAK1_KO_BCELL_24H_DN	GSE41176_UNSTIM_VS_ANTI_IGM_STIM_TAK1_KO_BCELL_24H_DN		112	0.531745	1.59327	0.00363636	0.0926373	1	1074	tags=29%, list=11%, signal=32%
GSE24142_EARLY_THYMIC_PROGENITOR_VS_DN2_THYMOCYTE_UP	GSE24142_EARLY_THYMIC_PROGENITOR_VS_DN2_THYMOCYTE_UP		129	0.51637	1.59158	0	0.093908	1	1367	tags=38%, list=13%, signal=43%
GSE27241_CTRL_VS_DIGOXIN_TREATED_RORGT_KO_CD4_TCELL_IN_TH17_POLARIZING_CONDITIONS_DN	GSE27241_CTRL_VS_DIGOXIN_TREATED_RORGT_KO_CD4_TCELL_IN_TH17_POLARIZING_CONDITIONS_DN		128	0.518951	1.59105	0.00118483	0.0934455	1	1093	tags=27%, list=11%, signal=29%
PRC1_BMI_UP.V1_DN	PRC1_BMI_UP.V1_DN		69	0.55738	1.59031	0.00498132	0.0932734	1	1414	tags=32%, list=14%, signal=37%
GAVISH_3CA_METAPROGRAM_FIBROBLASTS_METAL_RESPONSE	GAVISH_3CA_METAPROGRAM_FIBROBLASTS_METAL_RESPONSE		16	0.713072	1.58905	0.0137615	0.093696	1	756	tags=44%, list=7%, signal=47%
GSE28783_CTRL_ANTI_MIR_VS_UNTREATED_ATHEROSCLEROSIS_MACROPHAGE_DN	GSE28783_CTRL_ANTI_MIR_VS_UNTREATED_ATHEROSCLEROSIS_MACROPHAGE_DN		114	0.523014	1.58547	0.00118765	0.0976297	1	1184	tags=25%, list=12%, signal=28%
GSE24574_BCL6_HIGH_TFH_VS_TCONV_CD4_TCELL_DN	GSE24574_BCL6_HIGH_TFH_VS_TCONV_CD4_TCELL_DN		117	0.520527	1.58547	0	0.0964451	1	1683	tags=30%, list=16%, signal=35%
GSE19512_NAUTRAL_VS_INDUCED_TREG_DN	GSE19512_NAUTRAL_VS_INDUCED_TREG_DN		115	0.516371	1.58467	0.0011976	0.0964675	1	1481	tags=26%, list=15%, signal=30%
GSE7459_UNTREATED_VS_IL6_TREATED_ACT_CD4_TCELL_DN	GSE7459_UNTREATED_VS_IL6_TREATED_ACT_CD4_TCELL_DN		57	0.574169	1.5838	0.00531209	0.0967212	1	1136	tags=28%, list=11%, signal=31%
MODULE_154	MODULE_154		23	0.668615	1.58295	0.0213415	0.0967297	1	644	tags=30%, list=6%, signal=32%
ATF2_S_UP.V1_UP	ATF2_S_UP.V1_UP		74	0.551291	1.58152	0.00522876	0.0974454	1	1548	tags=39%, list=15%, signal=46%
GSE40685_NAIVE_CD4_TCELL_VS_TREG_DN	GSE40685_NAIVE_CD4_TCELL_VS_TREG_DN		136	0.510467	1.58064	0	0.0977947	1	925	tags=22%, list=9%, signal=24%
MODULE_300	MODULE_300		25	0.662653	1.58027	0.0214067	0.0972646	1	675	tags=32%, list=7%, signal=34%
GSE3982_MAST_CELL_VS_EFF_MEMORY_CD4_TCELL_UP	GSE3982_MAST_CELL_VS_EFF_MEMORY_CD4_TCELL_UP		146	0.506045	1.57833	0	0.0992744	1	1005	tags=18%, list=10%, signal=19%
GSE29618_BCELL_VS_PDC_DAY7_FLU_VACCINE_DN	GSE29618_BCELL_VS_PDC_DAY7_FLU_VACCINE_DN		132	0.514185	1.57823	0	0.0982902	1	1084	tags=26%, list=11%, signal=28%
PRC2_SUZ12_UP.V1_UP	PRC2_SUZ12_UP.V1_UP		80	0.546274	1.57641	0.00376412	0.0999753	1	1330	tags=34%, list=13%, signal=39%
GSE360_L_DONOVANI_VS_T_GONDII_DC_UP	GSE360_L_DONOVANI_VS_T_GONDII_DC_UP		92	0.526494	1.57525	0	0.100563	1	1267	tags=30%, list=12%, signal=34%
GSE24972_MARGINAL_ZONE_BCELL_VS_FOLLICULAR_BCELL_IRF8_KO_UP	GSE24972_MARGINAL_ZONE_BCELL_VS_FOLLICULAR_BCELL_IRF8_KO_UP		130	0.512599	1.57305	0.00116686	0.102985	1	946	tags=17%, list=9%, signal=18%
GSE360_L_MAJOR_VS_B_MALAYI_HIGH_DOSE_DC_UP	GSE360_L_MAJOR_VS_B_MALAYI_HIGH_DOSE_DC_UP		122	0.516029	1.56781	0	0.109834	1	1192	tags=22%, list=12%, signal=25%
GSE3982_EOSINOPHIL_VS_BCELL_UP	GSE3982_EOSINOPHIL_VS_BCELL_UP		109	0.516063	1.56752	0.00124069	0.109109	1	1278	tags=30%, list=13%, signal=34%
GSE22886_NAIVE_TCELL_VS_DC_DN	GSE22886_NAIVE_TCELL_VS_DC_DN		161	0.493628	1.56728	0.00230947	0.108338	1	2268	tags=40%, list=22%, signal=50%
GSE360_CTRL_VS_T_GONDII_DC_UP	GSE360_CTRL_VS_T_GONDII_DC_UP		124	0.510299	1.56624	0.00233372	0.108756	1	1902	tags=29%, list=19%, signal=35%
HALLMARK_KRAS_SIGNALING_UP	HALLMARK_KRAS_SIGNALING_UP		107	0.514249	1.56552	0.0036452	0.108742	1	996	tags=30%, list=10%, signal=33%
GNF2_ITGB2	GNF2_ITGB2		48	0.583979	1.56482	0.0108548	0.108781	1	1866	tags=42%, list=18%, signal=51%
MODULE_5	MODULE_5		233	0.483096	1.56454	0	0.108053	1	1182	tags=30%, list=12%, signal=33%
GSE11057_NAIVE_VS_MEMORY_CD4_TCELL_UP	GSE11057_NAIVE_VS_MEMORY_CD4_TCELL_UP		102	0.520183	1.5631	0.00240385	0.109447	1	1679	tags=29%, list=16%, signal=35%
HOEK_NK_CELL_2011_2012_TIV_3D_VS_0DY_ADULT_3D_DN	HOEK_NK_CELL_2011_2012_TIV_3D_VS_0DY_ADULT_3D_DN		118	0.510999	1.56161	0.00246609	0.110692	1	744	tags=29%, list=7%, signal=31%
GSE7852_TREG_VS_TCONV_UP	GSE7852_TREG_VS_TCONV_UP		145	0.505383	1.56153	0	0.10968	1	1929	tags=37%, list=19%, signal=45%
E2F1_UP.V1_DN	E2F1_UP.V1_DN		116	0.513004	1.56094	0.00611995	0.109545	1	1819	tags=37%, list=18%, signal=45%
STK33_SKM_DN	STK33_SKM_DN		133	0.508909	1.56013	0.00464037	0.10979	1	1233	tags=33%, list=12%, signal=37%
GSE17721_CTRL_VS_LPS_4H_BMDC_DN	GSE17721_CTRL_VS_LPS_4H_BMDC_DN		117	0.507131	1.55619	0.00359281	0.115172	1	1256	tags=25%, list=12%, signal=28%
GNF2_HPN	GNF2_HPN		35	0.603375	1.55611	0.0114123	0.114156	1	1592	tags=46%, list=16%, signal=54%
GSE3039_CD4_TCELL_VS_B2_BCELL_DN	GSE3039_CD4_TCELL_VS_B2_BCELL_DN		150	0.500888	1.55422	0.00118765	0.116331	1	965	tags=16%, list=9%, signal=17%
GSE22886_TH1_VS_TH2_48H_ACT_UP	GSE22886_TH1_VS_TH2_48H_ACT_UP		93	0.525509	1.55377	0	0.11601	1	1080	tags=29%, list=11%, signal=32%
GSE29618_PRE_VS_DAY7_POST_LAIV_FLU_VACCINE_PDC_UP	GSE29618_PRE_VS_DAY7_POST_LAIV_FLU_VACCINE_PDC_UP		67	0.54942	1.55168	0.00896287	0.118493	1	1592	tags=43%, list=16%, signal=51%
GSE3982_DC_VS_BCELL_UP	GSE3982_DC_VS_BCELL_UP		127	0.505689	1.55069	0.00116414	0.119045	1	1462	tags=31%, list=14%, signal=36%
GSE37301_PRO_BCELL_VS_GRANULOCYTE_MONOCYTE_PROGENITOR_DN	GSE37301_PRO_BCELL_VS_GRANULOCYTE_MONOCYTE_PROGENITOR_DN		132	0.507078	1.5506	0	0.118086	1	1363	tags=27%, list=13%, signal=30%
GSE17580_TREG_VS_TEFF_UP	GSE17580_TREG_VS_TEFF_UP		136	0.497297	1.5493	0	0.119323	1	1461	tags=24%, list=14%, signal=27%
GSE24972_MARGINAL_ZONE_BCELL_VS_FOLLICULAR_BCELL_IRF8_KO_DN	GSE24972_MARGINAL_ZONE_BCELL_VS_FOLLICULAR_BCELL_IRF8_KO_DN		113	0.511735	1.54905	0.00121951	0.11871	1	1280	tags=26%, list=13%, signal=29%
GSE36078_UNTREATED_VS_AD5_INF_MOUSE_LUNG_DC_UP	GSE36078_UNTREATED_VS_AD5_INF_MOUSE_LUNG_DC_UP		79	0.526653	1.54614	0.0102041	0.122649	1	893	tags=29%, list=9%, signal=32%
FLETCHER_PBMC_BCG_10W_INFANT_BCG_STIMULATED_VS_UNSTIMULATED_10W_DN	FLETCHER_PBMC_BCG_10W_INFANT_BCG_STIMULATED_VS_UNSTIMULATED_10W_DN		157	0.498186	1.54555	0.00115875	0.122801	1	1542	tags=41%, list=15%, signal=47%
GAVISH_3CA_METAPROGRAM_FIBROBLASTS_MHC_II_CYTOKINE	GAVISH_3CA_METAPROGRAM_FIBROBLASTS_MHC_II_CYTOKINE		23	0.644938	1.54519	0.0199081	0.122295	1	1256	tags=43%, list=12%, signal=49%
GSE33162_HDAC3_KO_VS_HDAC3_KO_4H_LPS_STIM_MACROPHAGE_DN	GSE33162_HDAC3_KO_VS_HDAC3_KO_4H_LPS_STIM_MACROPHAGE_DN		81	0.529409	1.54506	0.00253485	0.12142	1	812	tags=26%, list=8%, signal=28%
KRAS.300_UP.V1_UP	KRAS.300_UP.V1_UP		44	0.581817	1.54469	0.0122449	0.121049	1	805	tags=32%, list=8%, signal=34%
ATF2_UP.V1_DN	ATF2_UP.V1_DN		83	0.532953	1.54444	0.00508259	0.120459	1	1365	tags=30%, list=13%, signal=34%
GSE25085_FETAL_LIVER_VS_FETAL_BM_SP4_THYMIC_IMPLANT_DN	GSE25085_FETAL_LIVER_VS_FETAL_BM_SP4_THYMIC_IMPLANT_DN		128	0.503145	1.5436	0.00117925	0.120927	1	1810	tags=35%, list=18%, signal=42%
KRAS.PROSTATE_UP.V1_DN	KRAS.PROSTATE_UP.V1_DN		34	0.608791	1.54296	0.0141844	0.121146	1	1611	tags=41%, list=16%, signal=49%
MODULE_24	MODULE_24		191	0.481046	1.5416	0	0.122653	1	1443	tags=31%, list=14%, signal=35%
GNF2_HCK	GNF2_HCK		52	0.563264	1.54094	0.0067659	0.122781	1	1819	tags=40%, list=18%, signal=49%
GSE22443_NAIVE_VS_ACT_AND_IL2_TREATED_CD8_TCELL_UP	GSE22443_NAIVE_VS_ACT_AND_IL2_TREATED_CD8_TCELL_UP		82	0.527602	1.54013	0.005	0.123236	1	1529	tags=38%, list=15%, signal=44%
GSE8921_UNSTIM_0H_VS_TLR1_2_STIM_MONOCYTE_3H_DN	GSE8921_UNSTIM_0H_VS_TLR1_2_STIM_MONOCYTE_3H_DN		66	0.543819	1.53964	0.0101911	0.123244	1	1488	tags=29%, list=15%, signal=33%
GSE36476_YOUNG_VS_OLD_DONOR_MEMORY_CD4_TCELL_72H_TSST_ACT_DN	GSE36476_YOUNG_VS_OLD_DONOR_MEMORY_CD4_TCELL_72H_TSST_ACT_DN		142	0.501647	1.53816	0.0045819	0.124786	1	1222	tags=24%, list=12%, signal=27%
GSE21670_UNTREATED_VS_TGFB_TREATED_CD4_TCELL_UP	GSE21670_UNTREATED_VS_TGFB_TREATED_CD4_TCELL_UP		70	0.532496	1.53797	0.0129534	0.124164	1	768	tags=24%, list=8%, signal=26%
HOFT_CD4_POSITIVE_ALPHA_BETA_MEMORY_T_CELL_BCG_VACCINE_AGE_18_45YO_7DY_UP	HOFT_CD4_POSITIVE_ALPHA_BETA_MEMORY_T_CELL_BCG_VACCINE_AGE_18_45YO_7DY_UP		29	0.627276	1.53766	0.0161527	0.123682	1	1429	tags=41%, list=14%, signal=48%
GSE26030_UNSTIM_VS_RESTIM_TH17_DAY5_POST_POLARIZATION_DN	GSE26030_UNSTIM_VS_RESTIM_TH17_DAY5_POST_POLARIZATION_DN		136	0.491896	1.5349	0.00356295	0.127263	1	1381	tags=26%, list=14%, signal=30%
GSE29618_BCELL_VS_MONOCYTE_DN	GSE29618_BCELL_VS_MONOCYTE_DN		150	0.49366	1.53403	0.00116009	0.12795	1	1525	tags=29%, list=15%, signal=34%
HALLMARK_IL2_STAT5_SIGNALING	HALLMARK_IL2_STAT5_SIGNALING		145	0.490946	1.5328	0.00116822	0.128965	1	949	tags=28%, list=9%, signal=31%
MODULE_88	MODULE_88		320	0.464524	1.52977	0	0.133665	1	1443	tags=30%, list=14%, signal=34%
GNF2_CD33	GNF2_CD33		30	0.618894	1.52961	0.0189781	0.132942	1	701	tags=30%, list=7%, signal=32%
GNF2_IL2RB	GNF2_IL2RB		16	0.700598	1.5292	0.0188383	0.13269	1	1510	tags=50%, list=15%, signal=59%
GSE40274_CTRL_VS_IRF4_TRANSDUCED_ACTIVATED_CD4_TCELL_UP	GSE40274_CTRL_VS_IRF4_TRANSDUCED_ACTIVATED_CD4_TCELL_UP		108	0.500878	1.52864	0.00482509	0.132664	1	1962	tags=31%, list=19%, signal=37%
GSE3203_WT_VS_IFNAR1_KO_INFLUENZA_INFECTED_LN_BCELL_DN	GSE3203_WT_VS_IFNAR1_KO_INFLUENZA_INFECTED_LN_BCELL_DN		101	0.513471	1.52598	0.00636943	0.136634	1	1652	tags=28%, list=16%, signal=33%
HOWARD_PBMC_INACT_MONOV_INFLUENZA_A_INDONESIA_05_2005_H5N1_AGE_19_39YO_AS03_ADJUVANT_VS_BUFFER_1DY_UP	HOWARD_PBMC_INACT_MONOV_INFLUENZA_A_INDONESIA_05_2005_H5N1_AGE_19_39YO_AS03_ADJUVANT_VS_BUFFER_1DY_UP		191	0.479357	1.52583	0	0.135971	1	972	tags=28%, list=10%, signal=31%
GSE40274_CTRL_VS_GATA1_TRANSDUCED_ACTIVATED_CD4_TCELL_UP	GSE40274_CTRL_VS_GATA1_TRANSDUCED_ACTIVATED_CD4_TCELL_UP		101	0.515482	1.52536	0.00483676	0.135946	1	1411	tags=31%, list=14%, signal=35%
MODULE_55	MODULE_55		315	0.457721	1.52208	0	0.14127	1	1443	tags=30%, list=14%, signal=33%
GSE41176_WT_VS_TAK1_KO_UNSTIM_BCELL_DN	GSE41176_WT_VS_TAK1_KO_UNSTIM_BCELL_DN		71	0.533347	1.52086	0.014157	0.142618	1	1360	tags=30%, list=13%, signal=34%
MODULE_19	MODULE_19		175	0.482957	1.52036	0	0.142605	1	1223	tags=25%, list=12%, signal=28%
GSE13887_ACT_CD4_VS_NO_TREATED_CD4_TCELL_UP	GSE13887_ACT_CD4_VS_NO_TREATED_CD4_TCELL_UP		33	0.596644	1.51956	0.0258993	0.14308	1	1041	tags=33%, list=10%, signal=37%
GAVISH_3CA_METAPROGRAM_FIBROBLASTS_CAF_6	GAVISH_3CA_METAPROGRAM_FIBROBLASTS_CAF_6		27	0.620003	1.51934	0.0203193	0.142499	1	1611	tags=48%, list=16%, signal=57%
KRAS.LUNG_UP.V1_UP	KRAS.LUNG_UP.V1_UP		50	0.552228	1.51895	0.0094086	0.142308	1	1345	tags=32%, list=13%, signal=37%
GSE11057_EFF_MEM_VS_CENT_MEM_CD4_TCELL_UP	GSE11057_EFF_MEM_VS_CENT_MEM_CD4_TCELL_UP		128	0.492398	1.51892	0.00361446	0.141401	1	1082	tags=27%, list=11%, signal=30%
GSE45365_NK_CELL_VS_CD11B_DC_MCMV_INFECTION_DN	GSE45365_NK_CELL_VS_CD11B_DC_MCMV_INFECTION_DN		143	0.488452	1.51812	0.00118064	0.141866	1	1207	tags=24%, list=12%, signal=27%
GSE5589_WT_VS_IL10_KO_LPS_AND_IL10_STIM_MACROPHAGE_180MIN_DN	GSE5589_WT_VS_IL10_KO_LPS_AND_IL10_STIM_MACROPHAGE_180MIN_DN		41	0.582189	1.51766	0.019337	0.141808	1	1999	tags=49%, list=20%, signal=60%
GSE22886_NAIVE_BCELL_VS_MONOCYTE_DN	GSE22886_NAIVE_BCELL_VS_MONOCYTE_DN		154	0.483082	1.51693	0.00225734	0.142359	1	1900	tags=36%, list=19%, signal=44%
GCM_MAPK10	GCM_MAPK10		46	0.5626	1.51538	0.0213049	0.144536	1	1291	tags=28%, list=13%, signal=32%
GSE3039_NKT_CELL_VS_B2_BCELL_DN	GSE3039_NKT_CELL_VS_B2_BCELL_DN		127	0.493185	1.51181	0.00117509	0.151144	1	1203	tags=28%, list=12%, signal=31%
GNF2_GSTM1	GNF2_GSTM1		31	0.591118	1.51147	0.0188679	0.150861	1	1592	tags=45%, list=16%, signal=53%
GSE10240_CTRL_VS_IL22_STIM_PRIMARY_BRONCHIAL_EPITHELIAL_CELLS_UP	GSE10240_CTRL_VS_IL22_STIM_PRIMARY_BRONCHIAL_EPITHELIAL_CELLS_UP		142	0.487478	1.51072	0.0023068	0.151393	1	986	tags=20%, list=10%, signal=22%
GSE3982_BCELL_VS_BASOPHIL_DN	GSE3982_BCELL_VS_BASOPHIL_DN		120	0.500005	1.50952	0.00120048	0.152788	1	864	tags=22%, list=8%, signal=23%
GSE21546_WT_VS_SAP1A_KO_ANTI_CD3_STIM_DP_THYMOCYTES_UP	GSE21546_WT_VS_SAP1A_KO_ANTI_CD3_STIM_DP_THYMOCYTES_UP		124	0.492344	1.50902	0.00474496	0.152825	1	1799	tags=27%, list=18%, signal=33%
GSE7831_CPG_VS_INFLUENZA_STIM_PDC_1H_DN	GSE7831_CPG_VS_INFLUENZA_STIM_PDC_1H_DN		119	0.493298	1.50822	0	0.153522	1	1345	tags=26%, list=13%, signal=30%
GSE3982_NEUTROPHIL_VS_BCELL_UP	GSE3982_NEUTROPHIL_VS_BCELL_UP		115	0.497189	1.50814	0.00478469	0.152661	1	1610	tags=28%, list=16%, signal=33%
GSE21546_WT_VS_ELK1_KO_DP_THYMOCYTES_UP	GSE21546_WT_VS_ELK1_KO_DP_THYMOCYTES_UP		126	0.489042	1.50671	0.00234467	0.154762	1	1615	tags=29%, list=16%, signal=34%
GSE3982_CENT_MEMORY_CD4_TCELL_VS_NKCELL_DN	GSE3982_CENT_MEMORY_CD4_TCELL_VS_NKCELL_DN		125	0.493094	1.50608	0.00236407	0.15499	1	1178	tags=21%, list=12%, signal=23%
NOTCH_DN.V1_DN	NOTCH_DN.V1_DN		67	0.536177	1.5059	0.00927152	0.154388	1	762	tags=28%, list=7%, signal=30%
STK33_NOMO_DN	STK33_NOMO_DN		140	0.491603	1.50392	0.00470588	0.157575	1	1783	tags=31%, list=17%, signal=37%
GAVISH_3CA_METAPROGRAM_CD4_T_CELLS_GLYCOLYSIS_MYC	GAVISH_3CA_METAPROGRAM_CD4_T_CELLS_GLYCOLYSIS_MYC		35	0.585463	1.50322	0.0237099	0.158062	1	763	tags=11%, list=7%, signal=12%
GSE9601_NFKB_INHIBITOR_VS_PI3K_INHIBITOR_TREATED_HCMV_INF_MONOCYTE_DN	GSE9601_NFKB_INHIBITOR_VS_PI3K_INHIBITOR_TREATED_HCMV_INF_MONOCYTE_DN		112	0.493986	1.50287	0.00356295	0.157848	1	1049	tags=27%, list=10%, signal=30%
GSE19923_WT_VS_HEB_KO_DP_THYMOCYTE_UP	GSE19923_WT_VS_HEB_KO_DP_THYMOCYTE_UP		105	0.502537	1.50063	0.00371287	0.161917	1	959	tags=23%, list=9%, signal=25%
GSE3039_CD4_TCELL_VS_ALPHABETA_CD8_TCELL_DN	GSE3039_CD4_TCELL_VS_ALPHABETA_CD8_TCELL_DN		147	0.4806	1.49909	0.00476191	0.164289	1	1605	tags=23%, list=16%, signal=27%
SRC_UP.V1_UP	SRC_UP.V1_UP		62	0.535204	1.49856	0.0183968	0.164556	1	1317	tags=26%, list=13%, signal=29%
MODULE_94	MODULE_94		173	0.474979	1.49777	0	0.165262	1	1311	tags=28%, list=13%, signal=31%
GSE7852_TREG_VS_TCONV_THYMUS_UP	GSE7852_TREG_VS_TCONV_THYMUS_UP		135	0.485086	1.49746	0.00930233	0.164917	1	1276	tags=30%, list=13%, signal=33%
GSE360_L_MAJOR_VS_T_GONDII_DC_UP	GSE360_L_MAJOR_VS_T_GONDII_DC_UP		77	0.514547	1.49616	0.00753769	0.166821	1	852	tags=23%, list=8%, signal=25%
GSE18281_SUBCAPSULAR_VS_CENTRAL_CORTICAL_REGION_OF_THYMUS_DN	GSE18281_SUBCAPSULAR_VS_CENTRAL_CORTICAL_REGION_OF_THYMUS_DN		137	0.482958	1.49424	0.00119048	0.170391	1	1190	tags=22%, list=12%, signal=24%
GSE5589_UNSTIM_VS_45MIN_LPS_AND_IL10_STIM_MACROPHAGE_DN	GSE5589_UNSTIM_VS_45MIN_LPS_AND_IL10_STIM_MACROPHAGE_DN		139	0.489302	1.49382	0.00350877	0.170334	1	757	tags=12%, list=7%, signal=13%
GSE40666_STAT1_KO_VS_STAT4_KO_CD8_TCELL_DN	GSE40666_STAT1_KO_VS_STAT4_KO_CD8_TCELL_DN		52	0.546631	1.49128	0.0162382	0.175198	1	1502	tags=38%, list=15%, signal=45%
HALLMARK_TGF_BETA_SIGNALING	HALLMARK_TGF_BETA_SIGNALING		42	0.560744	1.49122	0.0208623	0.17432	1	996	tags=26%, list=10%, signal=29%
GSE21927_SPLEEN_VS_TUMOR_MONOCYTE_C57BL6_DN	GSE21927_SPLEEN_VS_TUMOR_MONOCYTE_C57BL6_DN		107	0.494804	1.48955	0.0036452	0.17714	1	1479	tags=21%, list=14%, signal=24%
GSE29618_MONOCYTE_VS_PDC_DAY7_FLU_VACCINE_UP	GSE29618_MONOCYTE_VS_PDC_DAY7_FLU_VACCINE_UP		132	0.483954	1.4893	0.00705882	0.176764	1	1296	tags=27%, list=13%, signal=31%
GAVISH_3CA_MALIGNANT_METAPROGRAM_13_EMT_2	GAVISH_3CA_MALIGNANT_METAPROGRAM_13_EMT_2		26	0.612688	1.48768	0.0256798	0.179613	1	1079	tags=50%, list=11%, signal=56%
GSE21033_CTRL_VS_POLYIC_STIM_DC_1H_UP	GSE21033_CTRL_VS_POLYIC_STIM_DC_1H_UP		100	0.500586	1.48712	0.00743494	0.1798	1	1311	tags=32%, list=13%, signal=36%
GSE3982_MAST_CELL_VS_TH1_UP	GSE3982_MAST_CELL_VS_TH1_UP		127	0.484857	1.48595	0.00591017	0.181586	1	2384	tags=34%, list=23%, signal=44%
GNF2_TST	GNF2_TST		30	0.600832	1.48574	0.0363372	0.18101	1	1592	tags=47%, list=16%, signal=55%
GSE13306_RA_VS_UNTREATED_MEM_CD4_TCELL_DN	GSE13306_RA_VS_UNTREATED_MEM_CD4_TCELL_DN		143	0.482008	1.48454	0.00235849	0.182923	1	1532	tags=30%, list=15%, signal=35%
MODULE_426	MODULE_426		39	0.572469	1.48427	0.031768	0.182541	1	1411	tags=44%, list=14%, signal=50%
MODULE_99	MODULE_99		100	0.489771	1.48416	0.00494438	0.181772	1	1336	tags=34%, list=13%, signal=39%
GAVISH_3CA_METAPROGRAM_EPITHELIAL_EPI4	GAVISH_3CA_METAPROGRAM_EPITHELIAL_EPI4		30	0.595944	1.48338	0.0340426	0.182614	1	2952	tags=53%, list=29%, signal=75%
HALLMARK_APICAL_SURFACE	HALLMARK_APICAL_SURFACE		21	0.646512	1.48029	0.0443425	0.189221	1	1290	tags=38%, list=13%, signal=44%
GSE35435_RESTING_VS_IL4_TREATED_MACROPHAGE_UP	GSE35435_RESTING_VS_IL4_TREATED_MACROPHAGE_UP		133	0.478705	1.4784	0.00962696	0.193081	1	1865	tags=20%, list=18%, signal=24%
GSE360_L_MAJOR_VS_T_GONDII_DC_DN	GSE360_L_MAJOR_VS_T_GONDII_DC_DN		109	0.490034	1.47824	0.00853659	0.192474	1	2004	tags=33%, list=20%, signal=41%
GSE2405_HEAT_KILLED_LYSATE_VS_LIVE_A_PHAGOCYTOPHILUM_STIM_NEUTROPHIL_24H_UP	GSE2405_HEAT_KILLED_LYSATE_VS_LIVE_A_PHAGOCYTOPHILUM_STIM_NEUTROPHIL_24H_UP		123	0.487713	1.47643	0.00235571	0.195968	1	1915	tags=46%, list=19%, signal=56%
GSE18804_SPLEEN_MACROPHAGE_VS_COLON_TUMORAL_MACROPHAGE_UP	GSE18804_SPLEEN_MACROPHAGE_VS_COLON_TUMORAL_MACROPHAGE_UP		139	0.47552	1.47621	0.00696056	0.195553	1	1695	tags=27%, list=17%, signal=32%
HOWARD_MONOCYTE_INACT_MONOV_INFLUENZA_A_INDONESIA_05_2005_H5N1_AGE_18_49YO_1DY_DN	HOWARD_MONOCYTE_INACT_MONOV_INFLUENZA_A_INDONESIA_05_2005_H5N1_AGE_18_49YO_1DY_DN		18	0.659918	1.47601	0.0364742	0.195	1	624	tags=33%, list=6%, signal=35%
GSE20500_CTRL_VS_RETINOIC_ACID_TREATED_CD4_TCELL_DN	GSE20500_CTRL_VS_RETINOIC_ACID_TREATED_CD4_TCELL_DN		120	0.481013	1.47519	0.00720288	0.196054	1	1422	tags=25%, list=14%, signal=29%
CAHOY_ASTROGLIAL	CAHOY_ASTROGLIAL		50	0.550231	1.47479	0.0164159	0.196075	1	1611	tags=46%, list=16%, signal=54%
GNF2_CARD15	GNF2_CARD15		41	0.559971	1.47462	0.0298103	0.195519	1	1819	tags=41%, list=18%, signal=50%
PRC2_EZH2_UP.V1_UP	PRC2_EZH2_UP.V1_UP		83	0.508034	1.47427	0.0124224	0.195391	1	953	tags=27%, list=9%, signal=29%
BMI1_DN.V1_UP	BMI1_DN.V1_UP		71	0.51416	1.47312	0.029987	0.197275	1	1181	tags=32%, list=12%, signal=36%
GSE2585_CTEC_VS_MTEC_THYMUS_DN	GSE2585_CTEC_VS_MTEC_THYMUS_DN		96	0.491103	1.47304	0.0121359	0.196456	1	1184	tags=21%, list=12%, signal=23%
GSE13306_TREG_VS_TCONV_LAMINA_PROPRIA_UP	GSE13306_TREG_VS_TCONV_LAMINA_PROPRIA_UP		133	0.477056	1.47291	0.0046083	0.19582	1	1676	tags=33%, list=16%, signal=39%
GSE15930_NAIVE_VS_48H_IN_VITRO_STIM_CD8_TCELL_UP	GSE15930_NAIVE_VS_48H_IN_VITRO_STIM_CD8_TCELL_UP		115	0.484738	1.4728	0.00731707	0.195089	1	1214	tags=23%, list=12%, signal=26%
GSE14386_UNTREATED_VS_IFNA_TREATED_ACT_PBMC_MS_PATIENT_DN	GSE14386_UNTREATED_VS_IFNA_TREATED_ACT_PBMC_MS_PATIENT_DN		111	0.485559	1.47257	0.0156627	0.194691	1	1256	tags=28%, list=12%, signal=32%
GSE1791_CTRL_VS_NEUROMEDINU_IN_T_CELL_LINE_0.8H_DN	GSE1791_CTRL_VS_NEUROMEDINU_IN_T_CELL_LINE_0.8H_DN		100	0.492102	1.4721	0.00986436	0.194907	1	1289	tags=31%, list=13%, signal=35%
GSE360_L_DONOVANI_VS_T_GONDII_MAC_UP	GSE360_L_DONOVANI_VS_T_GONDII_MAC_UP		122	0.485392	1.47209	0.0035545	0.193936	1	1014	tags=16%, list=10%, signal=18%
GSE360_DC_VS_MAC_T_GONDII_DN	GSE360_DC_VS_MAC_T_GONDII_DN		115	0.481623	1.47117	0.00234467	0.195071	1	1517	tags=33%, list=15%, signal=38%
GSE360_L_DONOVANI_VS_B_MALAYI_LOW_DOSE_DC_UP	GSE360_L_DONOVANI_VS_B_MALAYI_LOW_DOSE_DC_UP		115	0.484258	1.4699	0.0118203	0.197347	1	1619	tags=35%, list=16%, signal=41%
GSE13522_CTRL_VS_T_CRUZI_G_STRAIN_INF_SKIN_UP	GSE13522_CTRL_VS_T_CRUZI_G_STRAIN_INF_SKIN_UP		143	0.473716	1.46963	0.00576701	0.197104	1	1856	tags=30%, list=18%, signal=36%
GSE44649_WT_VS_MIR155_KO_NAIVE_CD8_TCELL_UP	GSE44649_WT_VS_MIR155_KO_NAIVE_CD8_TCELL_UP		110	0.489139	1.46824	0.00718563	0.199788	1	685	tags=20%, list=7%, signal=21%
GSE360_HIGH_VS_LOW_DOSE_B_MALAYI_DC_DN	GSE360_HIGH_VS_LOW_DOSE_B_MALAYI_DC_DN		111	0.487995	1.46789	0.00490196	0.199789	1	1336	tags=22%, list=13%, signal=25%
GSE19941_IL10_KO_VS_IL10_KO_AND_NFKBP50_KO_LPS_STIM_MACROPHAGE_UP	GSE19941_IL10_KO_VS_IL10_KO_AND_NFKBP50_KO_LPS_STIM_MACROPHAGE_UP		108	0.482465	1.4678	0.0133172	0.199006	1	877	tags=18%, list=9%, signal=19%
GSE3039_B2_VS_B1_BCELL_UP	GSE3039_B2_VS_B1_BCELL_UP		137	0.478211	1.46746	0.00461361	0.198918	1	1387	tags=23%, list=14%, signal=27%
GSE21063_CTRL_VS_ANTI_IGM_STIM_BCELL_8H_DN	GSE21063_CTRL_VS_ANTI_IGM_STIM_BCELL_8H_DN		90	0.495483	1.46733	0.013285	0.198291	1	1202	tags=23%, list=12%, signal=26%
GSE21546_UNSTIM_VS_ANTI_CD3_STIM_SAP1A_KO_DP_THYMOCYTES_UP	GSE21546_UNSTIM_VS_ANTI_CD3_STIM_SAP1A_KO_DP_THYMOCYTES_UP		106	0.489328	1.46703	0.0108303	0.198103	1	1330	tags=22%, list=13%, signal=25%
GSE22935_UNSTIM_VS_48H_MBOVIS_BCG_STIM_MACROPHAGE_UP	GSE22935_UNSTIM_VS_48H_MBOVIS_BCG_STIM_MACROPHAGE_UP		85	0.497592	1.46695	0.0161692	0.197331	1	1051	tags=26%, list=10%, signal=29%
GNF2_TNFRSF1B	GNF2_TNFRSF1B		43	0.547923	1.46618	0.025	0.198358	1	1819	tags=42%, list=18%, signal=51%
GSE24634_TREG_VS_TCONV_POST_DAY10_IL4_CONVERSION_DN	GSE24634_TREG_VS_TCONV_POST_DAY10_IL4_CONVERSION_DN		132	0.480575	1.46471	0.00119617	0.201026	1	1274	tags=29%, list=12%, signal=32%
GSE19198_1H_VS_6H_IL21_TREATED_TCELL_UP	GSE19198_1H_VS_6H_IL21_TREATED_TCELL_UP		64	0.523678	1.46467	0.0273794	0.200188	1	777	tags=25%, list=8%, signal=27%
GSE11884_WT_VS_FURIN_KO_NAIVE_CD4_TCELL_UP	GSE11884_WT_VS_FURIN_KO_NAIVE_CD4_TCELL_UP		73	0.510253	1.46458	0.0164349	0.199557	1	1405	tags=30%, list=14%, signal=35%
MORF_MAP2K7	MORF_MAP2K7		74	0.504802	1.46438	0.0217114	0.199084	1	1586	tags=30%, list=16%, signal=35%
GSE3982_CTRL_VS_PMA_STIM_EOSINOPHIL_DN	GSE3982_CTRL_VS_PMA_STIM_EOSINOPHIL_DN		110	0.481481	1.46415	0.00705882	0.198727	1	1273	tags=22%, list=12%, signal=25%
GAVISH_3CA_METAPROGRAM_FIBROBLASTS_PERICYTE_LIKE	GAVISH_3CA_METAPROGRAM_FIBROBLASTS_PERICYTE_LIKE		22	0.623507	1.46405	0.0365297	0.198084	1	1872	tags=59%, list=18%, signal=72%
MODULE_47	MODULE_47		93	0.492572	1.46402	0.0111248	0.19726	1	1450	tags=38%, list=14%, signal=43%
GSE6269_HEALTHY_VS_E_COLI_INF_PBMC_DN	GSE6269_HEALTHY_VS_E_COLI_INF_PBMC_DN		75	0.513397	1.46396	0.0123001	0.196489	1	1149	tags=29%, list=11%, signal=33%
GSE11057_NAIVE_VS_EFF_MEMORY_CD4_TCELL_DN	GSE11057_NAIVE_VS_EFF_MEMORY_CD4_TCELL_DN		138	0.473164	1.46277	0.00705053	0.198701	1	1415	tags=28%, list=14%, signal=32%
GSE29164_UNTREATED_VS_CD8_TCELL_TREATED_MELANOMA_DAY7_DN	GSE29164_UNTREATED_VS_CD8_TCELL_TREATED_MELANOMA_DAY7_DN		101	0.492929	1.46259	0.00360577	0.198184	1	1763	tags=30%, list=17%, signal=36%
RAF_UP.V1_DN	RAF_UP.V1_DN		107	0.48913	1.46253	0.0142518	0.197457	1	1223	tags=27%, list=12%, signal=30%
GSE22229_UNTREATED_VS_IMMUNOSUPP_THERAPY_RENAL_TRANSPLANT_PATIENT_PBMC_DN	GSE22229_UNTREATED_VS_IMMUNOSUPP_THERAPY_RENAL_TRANSPLANT_PATIENT_PBMC_DN		124	0.477989	1.46237	0.00833333	0.196999	1	1399	tags=30%, list=14%, signal=34%
GSE23925_LIGHT_ZONE_VS_DARK_ZONE_BCELL_UP	GSE23925_LIGHT_ZONE_VS_DARK_ZONE_BCELL_UP		109	0.483736	1.46133	0.00479616	0.198722	1	1251	tags=21%, list=12%, signal=24%
GSE37301_COMMON_LYMPHOID_PROGENITOR_VS_PRO_BCELL_UP	GSE37301_COMMON_LYMPHOID_PROGENITOR_VS_PRO_BCELL_UP		110	0.487762	1.46123	0.00611995	0.198106	1	1412	tags=26%, list=14%, signal=30%
GSE16450_CTRL_VS_IFNA_12H_STIM_IMMATURE_NEURON_CELL_LINE_DN	GSE16450_CTRL_VS_IFNA_12H_STIM_IMMATURE_NEURON_CELL_LINE_DN		102	0.484395	1.46092	0.0126263	0.198	1	1684	tags=29%, list=16%, signal=35%
GSE40274_CTRL_VS_FOXP3_AND_LEF1_TRANSDUCED_ACTIVATED_CD4_TCELL_UP	GSE40274_CTRL_VS_FOXP3_AND_LEF1_TRANSDUCED_ACTIVATED_CD4_TCELL_UP		92	0.503426	1.45961	0.0059312	0.200209	1	1521	tags=36%, list=15%, signal=42%
MODULE_172	MODULE_172		43	0.544722	1.4592	0.0319889	0.200358	1	1925	tags=44%, list=19%, signal=54%
GSE7460_CTRL_VS_TGFB_TREATED_ACT_FOXP3_MUT_TCONV_DN	GSE7460_CTRL_VS_TGFB_TREATED_ACT_FOXP3_MUT_TCONV_DN		119	0.477331	1.45856	0.00596659	0.201132	1	1130	tags=23%, list=11%, signal=25%
GNF2_HPX	GNF2_HPX		33	0.572815	1.45826	0.029872	0.201033	1	1921	tags=52%, list=19%, signal=63%
GSE16522_MEMORY_VS_NAIVE_CD8_TCELL_DN	GSE16522_MEMORY_VS_NAIVE_CD8_TCELL_DN		116	0.480819	1.45807	0.0109091	0.200645	1	1165	tags=26%, list=11%, signal=29%
GSE40068_CXCR5POS_BCL6POS_TFH_VS_CXCR5NEG_BCL6NEG_CD4_TCELL_DN	GSE40068_CXCR5POS_BCL6POS_TFH_VS_CXCR5NEG_BCL6NEG_CD4_TCELL_DN		137	0.472986	1.45685	0.00811124	0.202845	1	1238	tags=28%, list=12%, signal=32%
GSE32423_IL7_VS_IL7_IL4_NAIVE_CD8_TCELL_UP	GSE32423_IL7_VS_IL7_IL4_NAIVE_CD8_TCELL_UP		95	0.492128	1.45684	0.0148331	0.201989	1	1572	tags=34%, list=15%, signal=39%
GSE16385_ROSIGLITAZONE_IL4_VS_IL4_ALONE_STIM_MACROPHAGE_12H_DN	GSE16385_ROSIGLITAZONE_IL4_VS_IL4_ALONE_STIM_MACROPHAGE_12H_DN		136	0.469939	1.4558	0.0058548	0.203715	1	1397	tags=29%, list=14%, signal=33%
GSE22886_NAIVE_BCELL_VS_NEUTROPHIL_DN	GSE22886_NAIVE_BCELL_VS_NEUTROPHIL_DN		120	0.472161	1.45552	0.012987	0.203624	1	2010	tags=35%, list=20%, signal=43%
KRAS.AMP.LUNG_UP.V1_DN	KRAS.AMP.LUNG_UP.V1_DN		47	0.54039	1.45518	0.0354223	0.203552	1	1270	tags=34%, list=12%, signal=39%
GSE369_PRE_VS_POST_IL6_INJECTION_IFNG_WT_LIVER_UP	GSE369_PRE_VS_POST_IL6_INJECTION_IFNG_WT_LIVER_UP		101	0.48264	1.45515	0.00736196	0.202771	1	992	tags=21%, list=10%, signal=23%
GSE17721_CPG_VS_GARDIQUIMOD_12H_BMDC_DN	GSE17721_CPG_VS_GARDIQUIMOD_12H_BMDC_DN		143	0.46783	1.45486	0.00582072	0.20277	1	1731	tags=25%, list=17%, signal=30%
GSE8921_UNSTIM_VS_TLR1_2_STIM_MONOCYTE_12H_UP	GSE8921_UNSTIM_VS_TLR1_2_STIM_MONOCYTE_12H_UP		135	0.469352	1.45483	0.00833333	0.20202	1	1513	tags=24%, list=15%, signal=28%
MODULE_164	MODULE_164		30	0.583949	1.45458	0.035503	0.20184	1	1562	tags=53%, list=15%, signal=63%
GSE16385_UNTREATED_VS_12H_ROSIGLITAZONE_TREATED_MACROPHAGE_UP	GSE16385_UNTREATED_VS_12H_ROSIGLITAZONE_TREATED_MACROPHAGE_UP		54	0.527071	1.45426	0.0261438	0.201899	1	809	tags=26%, list=8%, signal=28%
IL21_UP.V1_DN	IL21_UP.V1_DN		56	0.529381	1.45392	0.0194986	0.201915	1	1502	tags=41%, list=15%, signal=48%
GSE23984_CTRL_VS_HYPOCALEMIC_VITAMIND_ANALOG_TCELL_UP	GSE23984_CTRL_VS_HYPOCALEMIC_VITAMIND_ANALOG_TCELL_UP		135	0.471735	1.4538	0.00806452	0.201411	1	1668	tags=23%, list=16%, signal=27%
GSE2585_THYMIC_DC_VS_MTEC_UP	GSE2585_THYMIC_DC_VS_MTEC_UP		119	0.478031	1.45363	0.00966184	0.201001	1	1207	tags=17%, list=12%, signal=19%
GSE2585_CTEC_VS_THYMIC_DC_DN	GSE2585_CTEC_VS_THYMIC_DC_DN		112	0.479468	1.45174	0.00616523	0.204915	1	1196	tags=28%, list=12%, signal=31%
OVSYANNIKOVA_PBMC_FLUARIX_AGE_50_74YO_COMMON_WITH_BOTH_HAI_AND_VNA_28DY_VS_3DY_USED_IN_HAI_AND_VNA_RESPONSE_MODELS_UP	OVSYANNIKOVA_PBMC_FLUARIX_AGE_50_74YO_COMMON_WITH_BOTH_HAI_AND_VNA_28DY_VS_3DY_USED_IN_HAI_AND_VNA_RESPONSE_MODELS_UP		22	0.613193	1.45154	0.0484581	0.204579	1	1660	tags=36%, list=16%, signal=43%
MODULE_27	MODULE_27		146	0.468146	1.45047	0.0058072	0.206408	1	1289	tags=36%, list=13%, signal=40%
MODULE_6	MODULE_6		188	0.457416	1.45034	0.00557414	0.205886	1	1416	tags=32%, list=14%, signal=36%
GSE43955_1H_VS_60H_ACT_CD4_TCELL_WITH_TGFB_IL6_DN	GSE43955_1H_VS_60H_ACT_CD4_TCELL_WITH_TGFB_IL6_DN		118	0.474671	1.45008	0.0108303	0.205687	1	1337	tags=25%, list=13%, signal=29%
GSE22501_PERIPHERAL_BLOOD_VS_CORD_BLOOD_TREG_UP	GSE22501_PERIPHERAL_BLOOD_VS_CORD_BLOOD_TREG_UP		95	0.481264	1.44933	0.0100251	0.206842	1	1290	tags=26%, list=13%, signal=30%
GSE41176_UNSTIM_VS_ANTI_IGM_STIM_BCELL_1H_UP	GSE41176_UNSTIM_VS_ANTI_IGM_STIM_BCELL_1H_UP		114	0.476555	1.44886	0.00610501	0.207289	1	1837	tags=33%, list=18%, signal=40%
GSE40274_IRF4_VS_FOXP3_AND_IRF4_TRANSDUCED_ACTIVATED_CD4_TCELL_DN	GSE40274_IRF4_VS_FOXP3_AND_IRF4_TRANSDUCED_ACTIVATED_CD4_TCELL_DN		55	0.525666	1.44883	0.0228802	0.206533	1	1848	tags=44%, list=18%, signal=53%
GSE29949_MICROGLIA_BRAIN_VS_CD8_NEG_DC_SPLEEN_DN	GSE29949_MICROGLIA_BRAIN_VS_CD8_NEG_DC_SPLEEN_DN		101	0.48254	1.44852	0.00848485	0.206487	1	1999	tags=37%, list=20%, signal=45%
HALLMARK_HEDGEHOG_SIGNALING	HALLMARK_HEDGEHOG_SIGNALING		19	0.636208	1.4484	0.0538117	0.205987	1	2020	tags=47%, list=20%, signal=59%
GCM_SMO	GCM_SMO		49	0.531357	1.44821	0.0333797	0.205671	1	1637	tags=22%, list=16%, signal=27%
GSE36888_UNTREATED_VS_IL2_TREATED_TCELL_17H_DN	GSE36888_UNTREATED_VS_IL2_TREATED_TCELL_17H_DN		114	0.484939	1.44797	0.011919	0.205387	1	991	tags=25%, list=10%, signal=27%
GAVISH_3CA_METAPROGRAM_EPITHELIAL_V_ATPASE	GAVISH_3CA_METAPROGRAM_EPITHELIAL_V_ATPASE		22	0.609661	1.44746	0.0545723	0.205773	1	793	tags=32%, list=8%, signal=34%
GSE29615_CTRL_VS_DAY7_LAIV_FLU_VACCINE_PBMC_DN	GSE29615_CTRL_VS_DAY7_LAIV_FLU_VACCINE_PBMC_DN		60	0.518386	1.44683	0.0183727	0.206539	1	594	tags=17%, list=6%, signal=18%
GSE24142_EARLY_THYMIC_PROGENITOR_VS_DN2_THYMOCYTE_ADULT_UP	GSE24142_EARLY_THYMIC_PROGENITOR_VS_DN2_THYMOCYTE_ADULT_UP		120	0.480594	1.44644	0.0145808	0.206736	1	1364	tags=29%, list=13%, signal=33%
GSE21546_SAP1A_KO_VS_SAP1A_KO_AND_ELK1_KO_DP_THYMOCYTES_UP	GSE21546_SAP1A_KO_VS_SAP1A_KO_AND_ELK1_KO_DP_THYMOCYTES_UP		132	0.467298	1.44584	0.00717703	0.207553	1	1124	tags=18%, list=11%, signal=20%
GAVISH_3CA_METAPROGRAM_ENDOTHELIAL_NOTCH_SIGNALING	GAVISH_3CA_METAPROGRAM_ENDOTHELIAL_NOTCH_SIGNALING		23	0.607421	1.44544	0.058104	0.207779	1	1365	tags=43%, list=13%, signal=50%
MODULE_209	MODULE_209		40	0.550423	1.44493	0.0469613	0.208369	1	1864	tags=43%, list=18%, signal=52%
GSE18281_CORTICAL_THYMOCYTE_VS_WHOLE_CORTEX_THYMUS_UP	GSE18281_CORTICAL_THYMOCYTE_VS_WHOLE_CORTEX_THYMUS_UP		50	0.538393	1.44461	0.0259918	0.208391	1	1871	tags=40%, list=18%, signal=49%
GSE1925_CTRL_VS_24H_IFNG_STIM_MACROPHAGE_DN	GSE1925_CTRL_VS_24H_IFNG_STIM_MACROPHAGE_DN		133	0.473044	1.44436	0.00707547	0.208296	1	1167	tags=17%, list=11%, signal=18%
GSE1460_CD4_THYMOCYTE_VS_THYMIC_STROMAL_CELL_DN	GSE1460_CD4_THYMOCYTE_VS_THYMIC_STROMAL_CELL_DN		119	0.47687	1.44384	0.0154394	0.208874	1	1364	tags=23%, list=13%, signal=26%
GSE43863_TH1_VS_LY6C_INT_CXCR5POS_MEMORY_CD4_TCELL_DN	GSE43863_TH1_VS_LY6C_INT_CXCR5POS_MEMORY_CD4_TCELL_DN		97	0.480109	1.44289	0.0183599	0.210621	1	1367	tags=33%, list=13%, signal=38%
GSE36009_WT_VS_NLRP10_KO_DC_UP	GSE36009_WT_VS_NLRP10_KO_DC_UP		150	0.460961	1.44198	0.00809248	0.212256	1	1167	tags=20%, list=11%, signal=22%
GSE25088_CTRL_VS_IL4_AND_ROSIGLITAZONE_STIM_STAT6_KO_MACROPHAGE_UP	GSE25088_CTRL_VS_IL4_AND_ROSIGLITAZONE_STIM_STAT6_KO_MACROPHAGE_UP		143	0.462993	1.4404	0.00710059	0.215407	1	1327	tags=15%, list=13%, signal=17%
GSE4590_PRE_BCELL_VS_LARGE_PRE_BCELL_UP	GSE4590_PRE_BCELL_VS_LARGE_PRE_BCELL_UP		105	0.480023	1.44012	0.0107527	0.215338	1	966	tags=24%, list=9%, signal=26%
GAVISH_3CA_METAPROGRAM_MACROPHAGES_MES_GLYCOLYSIS	GAVISH_3CA_METAPROGRAM_MACROPHAGES_MES_GLYCOLYSIS		30	0.571362	1.44011	0.0445765	0.21459	1	805	tags=37%, list=8%, signal=40%
GSE360_CTRL_VS_B_MALAYI_LOW_DOSE_DC_DN	GSE360_CTRL_VS_B_MALAYI_LOW_DOSE_DC_DN		123	0.47214	1.43833	0.0153483	0.218491	1	1618	tags=27%, list=16%, signal=31%
GNF2_PECAM1	GNF2_PECAM1		35	0.558176	1.43815	0.0512445	0.218143	1	1819	tags=40%, list=18%, signal=49%
GSE7460_TCONV_VS_TREG_THYMUS_UP	GSE7460_TCONV_VS_TREG_THYMUS_UP		132	0.469156	1.43788	0.00597372	0.21811	1	1134	tags=20%, list=11%, signal=23%
HALLMARK_ESTROGEN_RESPONSE_EARLY	HALLMARK_ESTROGEN_RESPONSE_EARLY		111	0.480672	1.43764	0.0108043	0.217968	1	1381	tags=27%, list=14%, signal=31%
GSE22025_UNTREATED_VS_PROGESTERONE_TREATED_CD4_TCELL_UP	GSE22025_UNTREATED_VS_PROGESTERONE_TREATED_CD4_TCELL_UP		92	0.490618	1.43717	0.0196319	0.21841	1	1162	tags=24%, list=11%, signal=27%
HALLMARK_HYPOXIA	HALLMARK_HYPOXIA		127	0.470692	1.43677	0.0107399	0.218691	1	1200	tags=28%, list=12%, signal=32%
GSE37336_LY6C_POS_VS_NEG_NAIVE_CD4_TCELL_UP	GSE37336_LY6C_POS_VS_NEG_NAIVE_CD4_TCELL_UP		90	0.49509	1.43633	0.0205656	0.218992	1	1333	tags=22%, list=13%, signal=25%
GSE21927_HEALTHY_VS_TUMOROUS_BALBC_MOUSE_MONOCYTE_DN	GSE21927_HEALTHY_VS_TUMOROUS_BALBC_MOUSE_MONOCYTE_DN		67	0.504324	1.43629	0.0298701	0.218319	1	1401	tags=25%, list=14%, signal=29%
GSE7460_TCONV_VS_TREG_LN_DN	GSE7460_TCONV_VS_TREG_LN_DN		154	0.459421	1.43572	0.0103926	0.219024	1	1308	tags=29%, list=13%, signal=32%
GSE360_T_GONDII_VS_M_TUBERCULOSIS_DC_DN	GSE360_T_GONDII_VS_M_TUBERCULOSIS_DC_DN		110	0.479924	1.43515	0.0221948	0.219661	1	1929	tags=30%, list=19%, signal=37%
TGFB_UP.V1_DN	TGFB_UP.V1_DN		102	0.479396	1.43474	0.0181159	0.219876	1	1288	tags=25%, list=13%, signal=29%
HALLMARK_APOPTOSIS	HALLMARK_APOPTOSIS		115	0.473308	1.43423	0.00487805	0.220342	1	1456	tags=28%, list=14%, signal=32%
GSE360_T_GONDII_VS_B_MALAYI_LOW_DOSE_DC_DN	GSE360_T_GONDII_VS_B_MALAYI_LOW_DOSE_DC_DN		127	0.465464	1.43419	0.0131422	0.2197	1	867	tags=16%, list=8%, signal=17%
GSE7509_UNSTIM_VS_TNFA_IL1B_IL6_PGE_STIM_DC_DN	GSE7509_UNSTIM_VS_TNFA_IL1B_IL6_PGE_STIM_DC_DN		37	0.555492	1.4341	0.0507757	0.219159	1	1593	tags=41%, list=16%, signal=48%
GSE7460_TCONV_VS_TREG_THYMUS_DN	GSE7460_TCONV_VS_TREG_THYMUS_DN		131	0.471929	1.43379	0.00814901	0.219194	1	1533	tags=34%, list=15%, signal=39%
GSE13522_CTRL_VS_T_CRUZI_Y_STRAIN_INF_SKIN_129_MOUSE_UP	GSE13522_CTRL_VS_T_CRUZI_Y_STRAIN_INF_SKIN_129_MOUSE_UP		55	0.521838	1.43373	0.0333778	0.218592	1	1345	tags=33%, list=13%, signal=37%
GSE24634_TEFF_VS_TCONV_DAY10_IN_CULTURE_DN	GSE24634_TEFF_VS_TCONV_DAY10_IN_CULTURE_DN		141	0.455019	1.43294	0.0117371	0.219867	1	1398	tags=27%, list=14%, signal=31%
MODULE_180	MODULE_180		51	0.524674	1.43185	0.0332005	0.221871	1	1304	tags=39%, list=13%, signal=45%
GSE23308_CTRL_VS_CORTICOSTERONE_TREATED_MACROPHAGE_UP	GSE23308_CTRL_VS_CORTICOSTERONE_TREATED_MACROPHAGE_UP		126	0.473977	1.43131	0.00841346	0.222625	1	1951	tags=29%, list=19%, signal=35%
GSE22196_HEALTHY_VS_OBESE_MOUSE_SKIN_GAMMADELTA_TCELL_DN	GSE22196_HEALTHY_VS_OBESE_MOUSE_SKIN_GAMMADELTA_TCELL_DN		146	0.461548	1.43106	0.013809	0.222521	1	1660	tags=28%, list=16%, signal=33%
GSE3720_LPS_VS_PMA_STIM_VD2_GAMMADELTA_TCELL_DN	GSE3720_LPS_VS_PMA_STIM_VD2_GAMMADELTA_TCELL_DN		64	0.503465	1.43106	0.019685	0.221771	1	1911	tags=33%, list=19%, signal=40%
GSE17721_POLYIC_VS_PAM3CSK4_1H_BMDC_DN	GSE17721_POLYIC_VS_PAM3CSK4_1H_BMDC_DN		130	0.466003	1.43081	0.00711744	0.221676	1	707	tags=17%, list=7%, signal=18%
GAVISH_3CA_METAPROGRAM_FIBROBLASTS_HYPOXIA	GAVISH_3CA_METAPROGRAM_FIBROBLASTS_HYPOXIA		24	0.593962	1.43023	0.0641791	0.222356	1	678	tags=29%, list=7%, signal=31%
NAKAYA_MONOCYTE_FLUARIX_FLUVIRIN_AGE_18_50YO_7DY_UP	NAKAYA_MONOCYTE_FLUARIX_FLUVIRIN_AGE_18_50YO_7DY_UP		67	0.505021	1.43009	0.025413	0.222	1	889	tags=19%, list=9%, signal=21%
GSE34156_UNTREATED_VS_24H_NOD2_AND_TLR1_TLR2_LIGAND_TREATED_MONOCYTE_UP	GSE34156_UNTREATED_VS_24H_NOD2_AND_TLR1_TLR2_LIGAND_TREATED_MONOCYTE_UP		101	0.475693	1.42954	0.0145808	0.222682	1	1762	tags=33%, list=17%, signal=39%
GSE9878_CTRL_VS_EBF_TRANSDUCED_PAX5_KO_PRO_BCELL_UP	GSE9878_CTRL_VS_EBF_TRANSDUCED_PAX5_KO_PRO_BCELL_UP		127	0.47095	1.4285	0.0129412	0.224821	1	1896	tags=32%, list=19%, signal=39%
GSE17721_PAM3CSK4_VS_CPG_1H_BMDC_UP	GSE17721_PAM3CSK4_VS_CPG_1H_BMDC_UP		135	0.462344	1.42832	0.0116822	0.224593	1	1367	tags=17%, list=13%, signal=19%
GSE17721_CTRL_VS_CPG_24H_BMDC_DN	GSE17721_CTRL_VS_CPG_24H_BMDC_DN		133	0.460628	1.42806	0.0164127	0.22459	1	1587	tags=20%, list=16%, signal=24%
DCA_UP.V1_UP	DCA_UP.V1_UP		65	0.502641	1.42793	0.0397436	0.22425	1	1498	tags=35%, list=15%, signal=41%
GNF2_LCAT	GNF2_LCAT		32	0.562742	1.42738	0.0612813	0.22496	1	1592	tags=44%, list=16%, signal=52%
GSE17186_CD21LOW_VS_CD21HIGH_TRANSITIONAL_BCELL_CORD_BLOOD_UP	GSE17186_CD21LOW_VS_CD21HIGH_TRANSITIONAL_BCELL_CORD_BLOOD_UP		161	0.454443	1.4258	0.00226757	0.228531	1	1398	tags=23%, list=14%, signal=26%
GSE2585_CD80_HIGH_VS_LOW_AIRE_KO_MTEC_UP	GSE2585_CD80_HIGH_VS_LOW_AIRE_KO_MTEC_UP		96	0.474093	1.42513	0.0173267	0.229596	1	1374	tags=27%, list=13%, signal=31%
GSE32986_GMCSF_AND_CURDLAN_LOWDOSE_VS_GMCSF_AND_CURDLAN_HIGHDOSE_STIM_DC_DN	GSE32986_GMCSF_AND_CURDLAN_LOWDOSE_VS_GMCSF_AND_CURDLAN_HIGHDOSE_STIM_DC_DN		90	0.477053	1.42501	0.0188442	0.229173	1	933	tags=24%, list=9%, signal=27%
GSE6259_FLT3L_INDUCED_DEC205_POS_DC_VS_CD4_TCELL_DN	GSE6259_FLT3L_INDUCED_DEC205_POS_DC_VS_CD4_TCELL_DN		40	0.537711	1.42458	0.0555556	0.229475	1	692	tags=23%, list=7%, signal=24%
GSE26928_CENTR_MEMORY_VS_CXCR5_POS_CD4_TCELL_UP	GSE26928_CENTR_MEMORY_VS_CXCR5_POS_CD4_TCELL_UP		96	0.478711	1.42328	0.0234279	0.232244	1	951	tags=18%, list=9%, signal=19%
GSE26495_NAIVE_VS_PD1LOW_CD8_TCELL_UP	GSE26495_NAIVE_VS_PD1LOW_CD8_TCELL_UP		101	0.472748	1.42244	0.020025	0.233684	1	1841	tags=33%, list=18%, signal=39%
GSE24210_IL35_TREATED_VS_RESTING_TREG_DN	GSE24210_IL35_TREATED_VS_RESTING_TREG_DN		79	0.486833	1.42228	0.0216867	0.233397	1	1160	tags=30%, list=11%, signal=34%
GSE22611_UNSTIM_VS_6H_MDP_STIM_MUTANT_NOD2_TRANSDUCED_HEK293T_CELL_DN	GSE22611_UNSTIM_VS_6H_MDP_STIM_MUTANT_NOD2_TRANSDUCED_HEK293T_CELL_DN		121	0.464302	1.42207	0.0190703	0.233185	1	1651	tags=24%, list=16%, signal=28%
HALLMARK_XENOBIOTIC_METABOLISM	HALLMARK_XENOBIOTIC_METABOLISM		119	0.464701	1.42086	0.0205066	0.235823	1	1574	tags=26%, list=15%, signal=30%
GSE9650_GP33_VS_GP276_LCMV_SPECIFIC_EXHAUSTED_CD8_TCELL_UP	GSE9650_GP33_VS_GP276_LCMV_SPECIFIC_EXHAUSTED_CD8_TCELL_UP		105	0.475137	1.42079	0.0147601	0.235244	1	1634	tags=32%, list=16%, signal=38%
GNF2_CD97	GNF2_CD97		29	0.572974	1.42055	0.0442857	0.235246	1	1534	tags=41%, list=15%, signal=49%
GSE40274_FOXP3_VS_FOXP3_AND_LEF1_TRANSDUCED_ACTIVATED_CD4_TCELL_UP	GSE40274_FOXP3_VS_FOXP3_AND_LEF1_TRANSDUCED_ACTIVATED_CD4_TCELL_UP		138	0.457072	1.42035	0.0200946	0.235121	1	1686	tags=30%, list=17%, signal=36%
GSE22025_UNTREATED_VS_TGFB1_TREATED_CD4_TCELL_DN	GSE22025_UNTREATED_VS_TGFB1_TREATED_CD4_TCELL_DN		98	0.473762	1.41931	0.0252525	0.237239	1	837	tags=19%, list=8%, signal=21%
GSE1566_WT_VS_EZH2_KO_LN_TCELL_UP	GSE1566_WT_VS_EZH2_KO_LN_TCELL_UP		86	0.482999	1.41843	0.0199501	0.23891	1	972	tags=21%, list=10%, signal=23%
GSE25502_WT_VS_KLF13_KO_THYMIC_MEMORY_LIKE_CD8_TCELL_DN	GSE25502_WT_VS_KLF13_KO_THYMIC_MEMORY_LIKE_CD8_TCELL_DN		52	0.520067	1.41808	0.0396175	0.239107	1	2070	tags=42%, list=20%, signal=53%
GSE7831_1H_VS_4H_INFLUENZA_STIM_PDC_UP	GSE7831_1H_VS_4H_INFLUENZA_STIM_PDC_UP		132	0.461391	1.41732	0.0189125	0.240351	1	1356	tags=24%, list=13%, signal=28%
GSE30962_PRIMARY_VS_SECONDARY_ACUTE_LCMV_INF_CD8_TCELL_DN	GSE30962_PRIMARY_VS_SECONDARY_ACUTE_LCMV_INF_CD8_TCELL_DN		121	0.463275	1.4173	0.0202622	0.239651	1	1370	tags=22%, list=13%, signal=25%
GSE17721_0.5H_VS_24H_CPG_BMDC_DN	GSE17721_0.5H_VS_24H_CPG_BMDC_DN		131	0.456691	1.4167	0.0154211	0.240627	1	1364	tags=24%, list=13%, signal=28%
CSR_LATE_UP.V1_DN	CSR_LATE_UP.V1_DN		88	0.48857	1.4163	0.0317662	0.240987	1	1332	tags=33%, list=13%, signal=38%
GSE1432_1H_VS_24H_IFNG_MICROGLIA_UP	GSE1432_1H_VS_24H_IFNG_MICROGLIA_UP		131	0.459624	1.41588	0.0106635	0.241422	1	1519	tags=26%, list=15%, signal=30%
GCM_LTK	GCM_LTK		20	0.619257	1.41573	0.0674487	0.241093	1	795	tags=25%, list=8%, signal=27%
GSE3982_MAST_CELL_VS_BASOPHIL_UP	GSE3982_MAST_CELL_VS_BASOPHIL_UP		134	0.455247	1.41516	0.0165094	0.241949	1	1515	tags=21%, list=15%, signal=24%
GSE36392_TYPE_2_MYELOID_VS_MAC_IL25_TREATED_LUNG_UP	GSE36392_TYPE_2_MYELOID_VS_MAC_IL25_TREATED_LUNG_UP		69	0.49622	1.41471	0.0265487	0.242525	1	1460	tags=36%, list=14%, signal=42%
GSE6674_UNSTIM_VS_ANTI_IGM_STIM_BCELL_DN	GSE6674_UNSTIM_VS_ANTI_IGM_STIM_BCELL_DN		30	0.572895	1.41412	0.0613139	0.243464	1	1193	tags=33%, list=12%, signal=38%
GSE3982_EFF_MEMORY_VS_CENT_MEMORY_CD4_TCELL_UP	GSE3982_EFF_MEMORY_VS_CENT_MEMORY_CD4_TCELL_UP		114	0.465095	1.41407	0.017094	0.242833	1	1064	tags=18%, list=10%, signal=19%
GSE27786_NKCELL_VS_NEUTROPHIL_DN	GSE27786_NKCELL_VS_NEUTROPHIL_DN		118	0.463153	1.41338	0.0152047	0.244046	1	1704	tags=26%, list=17%, signal=31%
GSE3039_NKT_CELL_VS_ALPHAALPHA_CD8_TCELL_UP	GSE3039_NKT_CELL_VS_ALPHAALPHA_CD8_TCELL_UP		134	0.455688	1.41337	0.0140187	0.243346	1	1976	tags=31%, list=19%, signal=38%
GSE19888_CTRL_VS_TCELL_MEMBRANES_ACT_MAST_CELL_PRETREAT_A3R_INH_UP	GSE19888_CTRL_VS_TCELL_MEMBRANES_ACT_MAST_CELL_PRETREAT_A3R_INH_UP		112	0.471483	1.41181	0.0167064	0.247087	1	1394	tags=23%, list=14%, signal=27%
GSE29615_DAY3_VS_DAY7_LAIV_FLU_VACCINE_PBMC_DN	GSE29615_DAY3_VS_DAY7_LAIV_FLU_VACCINE_PBMC_DN		100	0.470831	1.41164	0.02442	0.246778	1	1334	tags=17%, list=13%, signal=19%
PGF_UP.V1_DN	PGF_UP.V1_DN		86	0.47925	1.41149	0.0316857	0.246474	1	1586	tags=38%, list=16%, signal=45%
MODULE_23	MODULE_23		239	0.436295	1.41127	0.00440044	0.246374	1	1600	tags=28%, list=16%, signal=33%
GSE2405_S_AUREUS_VS_A_PHAGOCYTOPHILUM_NEUTROPHIL_UP	GSE2405_S_AUREUS_VS_A_PHAGOCYTOPHILUM_NEUTROPHIL_UP		114	0.468204	1.41104	0.0164557	0.246284	1	1510	tags=32%, list=15%, signal=38%
GSE1791_CTRL_VS_NEUROMEDINU_IN_T_CELL_LINE_6H_UP	GSE1791_CTRL_VS_NEUROMEDINU_IN_T_CELL_LINE_6H_UP		144	0.454451	1.41027	0.0138249	0.247691	1	1690	tags=25%, list=17%, signal=30%
CYCLIN_D1_KE_.V1_UP	CYCLIN_D1_KE_.V1_UP		122	0.462709	1.40978	0.0216607	0.248431	1	1184	tags=20%, list=12%, signal=23%
AKT_UP_MTOR_DN.V1_DN	AKT_UP_MTOR_DN.V1_DN		97	0.474071	1.40963	0.0248756	0.248194	1	1614	tags=27%, list=16%, signal=32%
MODULE_256	MODULE_256		41	0.53222	1.40935	0.0643432	0.248378	1	1976	tags=34%, list=19%, signal=42%
GSE5589_LPS_AND_IL10_VS_LPS_AND_IL6_STIM_IL6_KO_MACROPHAGE_45MIN_DN	GSE5589_LPS_AND_IL10_VS_LPS_AND_IL6_STIM_IL6_KO_MACROPHAGE_45MIN_DN		139	0.456674	1.40863	0.0103926	0.249686	1	1084	tags=18%, list=11%, signal=20%
GSE6269_FLU_VS_STREP_PNEUMO_INF_PBMC_DN	GSE6269_FLU_VS_STREP_PNEUMO_INF_PBMC_DN		86	0.479824	1.40806	0.0269231	0.250604	1	1405	tags=22%, list=14%, signal=25%
GSE30971_WBP7_HET_VS_KO_MACROPHAGE_2H_LPS_STIM_UP	GSE30971_WBP7_HET_VS_KO_MACROPHAGE_2H_LPS_STIM_UP		146	0.455767	1.40747	0.0128205	0.25152	1	1525	tags=27%, list=15%, signal=31%
QUEREC_PBMC_YF_17D_VACCINE_AGE_18_45YO_7DY_UP	QUEREC_PBMC_YF_17D_VACCINE_AGE_18_45YO_7DY_UP		22	0.591798	1.40728	0.0765766	0.251274	1	1517	tags=55%, list=15%, signal=64%
SOBOLEV_PBMC_PANDEMRIX_AGE_18_64YO_CORRELATED_WITH_AGE_1DY_POSITIVE	SOBOLEV_PBMC_PANDEMRIX_AGE_18_64YO_CORRELATED_WITH_AGE_1DY_POSITIVE		18	0.627141	1.40727	0.0545723	0.250587	1	1197	tags=44%, list=12%, signal=50%
GSE41176_UNSTIM_VS_ANTI_IGM_STIM_BCELL_24H_UP	GSE41176_UNSTIM_VS_ANTI_IGM_STIM_BCELL_24H_UP		79	0.479626	1.4067	0.0337662	0.251482	1	1940	tags=44%, list=19%, signal=54%
GSE38697_LIGHT_ZONE_VS_DARK_ZONE_BCELL_DN	GSE38697_LIGHT_ZONE_VS_DARK_ZONE_BCELL_DN		42	0.538177	1.40666	0.0513889	0.250885	1	1200	tags=33%, list=12%, signal=38%
GSE28130_ACTIVATED_VS_INDUCEED_TREG_DN	GSE28130_ACTIVATED_VS_INDUCEED_TREG_DN		92	0.471799	1.40663	0.0305623	0.250246	1	773	tags=18%, list=8%, signal=20%
GSE9037_CTRL_VS_LPS_1H_STIM_BMDM_DN	GSE9037_CTRL_VS_LPS_1H_STIM_BMDM_DN		119	0.459141	1.40631	0.0217654	0.250427	1	1341	tags=22%, list=13%, signal=25%
GSE6259_33D1_POS_VS_DEC205_POS_FLT3L_INDUCED_SPLENIC_DC_UP	GSE6259_33D1_POS_VS_DEC205_POS_FLT3L_INDUCED_SPLENIC_DC_UP		111	0.463927	1.4054	0.0214541	0.252395	1	970	tags=23%, list=10%, signal=25%
GSE15733_BM_VS_SPLEEN_MEMORY_CD4_TCELL_UP	GSE15733_BM_VS_SPLEEN_MEMORY_CD4_TCELL_UP		95	0.475248	1.40469	0.0283601	0.253762	1	1532	tags=34%, list=15%, signal=39%
GSE21360_NAIVE_VS_PRIMARY_MEMORY_CD8_TCELL_UP	GSE21360_NAIVE_VS_PRIMARY_MEMORY_CD8_TCELL_UP		122	0.464254	1.40441	0.0156815	0.253773	1	1184	tags=28%, list=12%, signal=31%
GSE360_DC_VS_MAC_B_MALAYI_HIGH_DOSE_DN	GSE360_DC_VS_MAC_B_MALAYI_HIGH_DOSE_DN		130	0.455235	1.40416	0.0215054	0.253774	1	1244	tags=26%, list=12%, signal=29%
GSE41867_DAY6_VS_DAY8_LCMV_CLONE13_EFFECTOR_CD8_TCELL_UP	GSE41867_DAY6_VS_DAY8_LCMV_CLONE13_EFFECTOR_CD8_TCELL_UP		127	0.459067	1.40389	0.0119904	0.253844	1	1464	tags=28%, list=14%, signal=32%
GSE2405_0H_VS_6H_A_PHAGOCYTOPHILUM_STIM_NEUTROPHIL_DN	GSE2405_0H_VS_6H_A_PHAGOCYTOPHILUM_STIM_NEUTROPHIL_DN		93	0.477247	1.40351	0.0222222	0.254233	1	1422	tags=26%, list=14%, signal=30%
GSE2770_IL12_ACT_VS_ACT_CD4_TCELL_2H_UP	GSE2770_IL12_ACT_VS_ACT_CD4_TCELL_2H_UP		124	0.458095	1.4035	0.0143541	0.253563	1	1763	tags=31%, list=17%, signal=38%
GSE20715_0H_VS_24H_OZONE_LUNG_DN	GSE20715_0H_VS_24H_OZONE_LUNG_DN		131	0.458313	1.40284	0.024362	0.254747	1	1127	tags=21%, list=11%, signal=24%
CAHOY_OLIGODENDROCUTIC	CAHOY_OLIGODENDROCUTIC		60	0.501225	1.40279	0.0467914	0.254157	1	1464	tags=23%, list=14%, signal=27%
GSE22935_WT_VS_MYD88_KO_MACROPHAGE_DN	GSE22935_WT_VS_MYD88_KO_MACROPHAGE_DN		100	0.468634	1.40252	0.0281518	0.25419	1	1488	tags=27%, list=15%, signal=31%
GSE13229_IMM_VS_INTMATURE_NKCELL_UP	GSE13229_IMM_VS_INTMATURE_NKCELL_UP		101	0.470709	1.4022	0.0197287	0.254394	1	1476	tags=36%, list=14%, signal=41%
GSE21063_CTRL_VS_ANTI_IGM_STIM_BCELL_NFATC1_KO_3H_UP	GSE21063_CTRL_VS_ANTI_IGM_STIM_BCELL_NFATC1_KO_3H_UP		124	0.454418	1.40219	0.0174622	0.253712	1	1364	tags=22%, list=13%, signal=25%
RELA_DN.V1_DN	RELA_DN.V1_DN		48	0.521097	1.4011	0.0475504	0.256201	1	1574	tags=44%, list=15%, signal=51%
GSE34156_TLR1_TLR2_LIGAND_VS_NOD2_AND_TLR1_TLR2_LIGAND_6H_TREATED_MONOCYTE_DN	GSE34156_TLR1_TLR2_LIGAND_VS_NOD2_AND_TLR1_TLR2_LIGAND_6H_TREATED_MONOCYTE_DN		73	0.48568	1.40103	0.0418782	0.255715	1	1622	tags=27%, list=16%, signal=32%
GSE43955_TH0_VS_TGFB_IL6_TH17_ACT_CD4_TCELL_1H_DN	GSE43955_TH0_VS_TGFB_IL6_TH17_ACT_CD4_TCELL_1H_DN		104	0.467765	1.40088	0.0288582	0.255425	1	1300	tags=20%, list=13%, signal=23%
GSE17721_CTRL_VS_CPG_6H_BMDC_DN	GSE17721_CTRL_VS_CPG_6H_BMDC_DN		132	0.45293	1.40049	0.0141509	0.255829	1	1654	tags=21%, list=16%, signal=25%
WNT_UP.V1_UP	WNT_UP.V1_UP		76	0.482673	1.40048	0.0305732	0.255155	1	1246	tags=24%, list=12%, signal=27%
GSE22886_NAIVE_CD8_TCELL_VS_NKCELL_DN	GSE22886_NAIVE_CD8_TCELL_VS_NKCELL_DN		148	0.449766	1.40024	0.0126292	0.255205	1	1010	tags=15%, list=10%, signal=16%
GSE7460_CTRL_VS_TGFB_TREATED_ACT_CD8_TCELL_DN	GSE7460_CTRL_VS_TGFB_TREATED_ACT_CD8_TCELL_DN		129	0.460557	1.39935	0.0204082	0.257088	1	1081	tags=19%, list=11%, signal=21%
GSE32423_CTRL_VS_IL7_MEMORY_CD8_TCELL_DN	GSE32423_CTRL_VS_IL7_MEMORY_CD8_TCELL_DN		103	0.460474	1.3993	0.0194411	0.256523	1	864	tags=16%, list=8%, signal=17%
GSE3982_NKCELL_VS_TH1_UP	GSE3982_NKCELL_VS_TH1_UP		95	0.469386	1.39793	0.0242131	0.259768	1	1674	tags=25%, list=16%, signal=30%
P53_DN.V1_DN	P53_DN.V1_DN		95	0.471308	1.3978	0.0257985	0.259475	1	673	tags=23%, list=7%, signal=25%
GSE3039_ALPHAALPHA_CD8_TCELL_VS_B2_BCELL_DN	GSE3039_ALPHAALPHA_CD8_TCELL_VS_B2_BCELL_DN		137	0.454005	1.39749	0.0140187	0.259697	1	1601	tags=27%, list=16%, signal=32%
GSE22886_NAIVE_VS_IGM_MEMORY_BCELL_UP	GSE22886_NAIVE_VS_IGM_MEMORY_BCELL_UP		117	0.463188	1.39723	0.0167264	0.25968	1	1050	tags=22%, list=10%, signal=24%
GSE14699_NAIVE_VS_ACT_CD8_TCELL_UP	GSE14699_NAIVE_VS_ACT_CD8_TCELL_UP		126	0.451074	1.39703	0.0141844	0.259518	1	1645	tags=33%, list=16%, signal=38%
GSE3982_EOSINOPHIL_VS_CENT_MEMORY_CD4_TCELL_UP	GSE3982_EOSINOPHIL_VS_CENT_MEMORY_CD4_TCELL_UP		148	0.451694	1.39694	0.010514	0.25908	1	1699	tags=25%, list=17%, signal=30%
GSE14413_UNSTIM_VS_IFNB_STIM_RAW264_CELLS_DN	GSE14413_UNSTIM_VS_IFNB_STIM_RAW264_CELLS_DN		35	0.540289	1.39668	0.0613915	0.259141	1	563	tags=20%, list=6%, signal=21%
GSE15330_LYMPHOID_MULTIPOTENT_VS_MEGAKARYOCYTE_ERYTHROID_PROGENITOR_IKAROS_KO_DN	GSE15330_LYMPHOID_MULTIPOTENT_VS_MEGAKARYOCYTE_ERYTHROID_PROGENITOR_IKAROS_KO_DN		126	0.455176	1.39647	0.016185	0.259065	1	1278	tags=29%, list=13%, signal=33%
GSE6674_UNSTIM_VS_PL2_3_STIM_BCELL_DN	GSE6674_UNSTIM_VS_PL2_3_STIM_BCELL_DN		137	0.45541	1.39554	0.0118343	0.26103	1	1199	tags=17%, list=12%, signal=19%
GSE20366_TREG_VS_TCONV_UP	GSE20366_TREG_VS_TCONV_UP		119	0.458582	1.39553	0.0241838	0.260381	1	1683	tags=32%, list=16%, signal=38%
GSE22935_UNSTIM_VS_24H_MBOVIS_BCG_STIM_MYD88_KO_MACROPHAGE_DN	GSE22935_UNSTIM_VS_24H_MBOVIS_BCG_STIM_MYD88_KO_MACROPHAGE_DN		117	0.459065	1.39461	0.0153483	0.262287	1	2128	tags=36%, list=21%, signal=45%
GSE36078_UNTREATED_VS_AD5_T425A_HEXON_INF_IL1R_KO_MOUSE_LUNG_DC_DN	GSE36078_UNTREATED_VS_AD5_T425A_HEXON_INF_IL1R_KO_MOUSE_LUNG_DC_DN		105	0.465532	1.394	0.0312876	0.263456	1	1403	tags=26%, list=14%, signal=30%
GSE9946_LISTERIA_INF_MATURE_VS_PROSTAGLANDINE2_TREATED_MATURE_DC_DN	GSE9946_LISTERIA_INF_MATURE_VS_PROSTAGLANDINE2_TREATED_MATURE_DC_DN		36	0.536881	1.39263	0.0683995	0.266964	1	1678	tags=42%, list=16%, signal=50%
GSE20366_TREG_VS_NAIVE_CD4_TCELL_DEC205_CONVERSION_DN	GSE20366_TREG_VS_NAIVE_CD4_TCELL_DEC205_CONVERSION_DN		107	0.459841	1.3915	0.0230863	0.269589	1	1130	tags=24%, list=11%, signal=27%
GSE37532_TREG_VS_TCONV_CD4_TCELL_FROM_VISCERAL_ADIPOSE_TISSUE_UP	GSE37532_TREG_VS_TCONV_CD4_TCELL_FROM_VISCERAL_ADIPOSE_TISSUE_UP		29	0.561144	1.39141	0.0726257	0.269118	1	1519	tags=45%, list=15%, signal=53%
GSE21927_SPLEEN_VS_TUMOR_MONOCYTE_C57BL6_UP	GSE21927_SPLEEN_VS_TUMOR_MONOCYTE_C57BL6_UP		81	0.476227	1.39115	0.0407643	0.269273	1	1259	tags=33%, list=12%, signal=38%
MODULE_64	MODULE_64		208	0.429785	1.39104	0.016835	0.268886	1	1068	tags=28%, list=10%, signal=31%
GSE3920_UNTREATED_VS_IFNA_TREATED_ENDOTHELIAL_CELL_UP	GSE3920_UNTREATED_VS_IFNA_TREATED_ENDOTHELIAL_CELL_UP		132	0.450953	1.39103	0.0219907	0.268211	1	1067	tags=23%, list=10%, signal=25%
GSE21360_SECONDARY_VS_QUATERNARY_MEMORY_CD8_TCELL_UP	GSE21360_SECONDARY_VS_QUATERNARY_MEMORY_CD8_TCELL_UP		120	0.457379	1.39004	0.0264106	0.270377	1	1154	tags=28%, list=11%, signal=32%
GSE3039_ALPHAALPHA_CD8_TCELL_VS_B1_BCELL_UP	GSE3039_ALPHAALPHA_CD8_TCELL_VS_B1_BCELL_UP		155	0.44509	1.3899	0.0205714	0.270081	1	1907	tags=30%, list=19%, signal=36%
GSE20727_DNFB_ALLERGEN_VS_ROS_INH_AND_DNFB_ALLERGEN_TREATED_DC_UP	GSE20727_DNFB_ALLERGEN_VS_ROS_INH_AND_DNFB_ALLERGEN_TREATED_DC_UP		110	0.45705	1.38953	0.0280146	0.270514	1	1354	tags=22%, list=13%, signal=25%
GSE13411_IGM_VS_SWITCHED_MEMORY_BCELL_UP	GSE13411_IGM_VS_SWITCHED_MEMORY_BCELL_UP		69	0.492518	1.38867	0.0436508	0.272449	1	655	tags=20%, list=6%, signal=22%
GSE3982_MAC_VS_BCELL_UP	GSE3982_MAC_VS_BCELL_UP		138	0.449893	1.38801	0.0227531	0.273745	1	1484	tags=30%, list=15%, signal=35%
GSE13522_CTRL_VS_T_CRUZI_Y_STRAIN_INF_SKIN_IFNAR_KO_DN	GSE13522_CTRL_VS_T_CRUZI_Y_STRAIN_INF_SKIN_IFNAR_KO_DN		139	0.451879	1.3869	0.0173812	0.276402	1	1929	tags=40%, list=19%, signal=48%
GAVISH_3CA_MALIGNANT_METAPROGRAM_33_RBCS	GAVISH_3CA_MALIGNANT_METAPROGRAM_33_RBCS		26	0.563238	1.38659	0.0795287	0.27666	1	451	tags=19%, list=4%, signal=20%
GSE22601_DOUBLE_NEGATIVE_VS_DOUBLE_POSITIVE_THYMOCYTE_UP	GSE22601_DOUBLE_NEGATIVE_VS_DOUBLE_POSITIVE_THYMOCYTE_UP		106	0.461849	1.38619	0.0251799	0.277055	1	1928	tags=23%, list=19%, signal=28%
GSE3920_IFNA_VS_IFNB_TREATED_ENDOTHELIAL_CELL_UP	GSE3920_IFNA_VS_IFNB_TREATED_ENDOTHELIAL_CELL_UP		100	0.464226	1.38592	0.0307503	0.277189	1	1046	tags=26%, list=10%, signal=29%
GSE17974_0H_VS_4H_IN_VITRO_ACT_CD4_TCELL_UP	GSE17974_0H_VS_4H_IN_VITRO_ACT_CD4_TCELL_UP		120	0.449086	1.38538	0.0316901	0.278149	1	1872	tags=34%, list=18%, signal=41%
GSE37534_GW1929_VS_ROSIGLITAZONE_TREATED_CD4_TCELL_PPARG1_FOXP3_TRANSDUCED_UP	GSE37534_GW1929_VS_ROSIGLITAZONE_TREATED_CD4_TCELL_PPARG1_FOXP3_TRANSDUCED_UP		104	0.462915	1.38537	0.0207317	0.277466	1	1764	tags=24%, list=17%, signal=29%
HALLMARK_UV_RESPONSE_DN	HALLMARK_UV_RESPONSE_DN		99	0.466593	1.385	0.0281174	0.277885	1	1130	tags=25%, list=11%, signal=28%
HALLMARK_ESTROGEN_RESPONSE_LATE	HALLMARK_ESTROGEN_RESPONSE_LATE		107	0.460996	1.385	0.0330882	0.277207	1	1018	tags=21%, list=10%, signal=24%
GSE21063_WT_VS_NFATC1_KO_3H_ANTI_IGM_STIM_BCELL_DN	GSE21063_WT_VS_NFATC1_KO_3H_ANTI_IGM_STIM_BCELL_DN		132	0.449802	1.38459	0.0273159	0.277837	1	1729	tags=31%, list=17%, signal=37%
GSE13887_RESTING_VS_ACT_CD4_TCELL_UP	GSE13887_RESTING_VS_ACT_CD4_TCELL_UP		52	0.508114	1.38455	0.0460526	0.277236	1	1016	tags=23%, list=10%, signal=25%
GSE17974_CTRL_VS_ACT_IL4_AND_ANTI_IL12_0.5H_CD4_TCELL_UP	GSE17974_CTRL_VS_ACT_IL4_AND_ANTI_IL12_0.5H_CD4_TCELL_UP		60	0.494511	1.3845	0.0482574	0.27669	1	1325	tags=28%, list=13%, signal=32%
GSE43955_1H_VS_42H_ACT_CD4_TCELL_WITH_TGFB_IL6_DN	GSE43955_1H_VS_42H_ACT_CD4_TCELL_WITH_TGFB_IL6_DN		125	0.45164	1.38418	0.0250597	0.277008	1	1520	tags=28%, list=15%, signal=32%
GSE42088_UNINF_VS_LEISHMANIA_INF_DC_8H_UP	GSE42088_UNINF_VS_LEISHMANIA_INF_DC_8H_UP		120	0.456935	1.38403	0.0231707	0.276759	1	1465	tags=27%, list=14%, signal=31%
GNF2_CD1D	GNF2_CD1D		27	0.576382	1.38365	0.074344	0.277204	1	1819	tags=44%, list=18%, signal=54%
GSE29618_MONOCYTE_VS_PDC_UP	GSE29618_MONOCYTE_VS_PDC_UP		119	0.451034	1.3836	0.0216346	0.276667	1	1296	tags=28%, list=13%, signal=31%
GSE13522_WT_VS_IFNAR_KO_SKING_T_CRUZI_Y_STRAIN_INF_UP	GSE13522_WT_VS_IFNAR_KO_SKING_T_CRUZI_Y_STRAIN_INF_UP		128	0.451227	1.38328	0.0312876	0.276955	1	1276	tags=29%, list=13%, signal=33%
GSE34156_TLR1_TLR2_LIGAND_VS_NOD2_AND_TLR1_TLR2_LIGAND_6H_TREATED_MONOCYTE_UP	GSE34156_TLR1_TLR2_LIGAND_VS_NOD2_AND_TLR1_TLR2_LIGAND_6H_TREATED_MONOCYTE_UP		120	0.4531	1.38259	0.0160296	0.278455	1	1707	tags=30%, list=17%, signal=36%
GSE3982_MAST_CELL_VS_NEUTROPHIL_DN	GSE3982_MAST_CELL_VS_NEUTROPHIL_DN		120	0.450618	1.38249	0.0257913	0.278062	1	1996	tags=27%, list=20%, signal=33%
GSE12392_IFNAR_KO_VS_IFNB_KO_CD8_NEG_SPLEEN_DC_DN	GSE12392_IFNAR_KO_VS_IFNB_KO_CD8_NEG_SPLEEN_DC_DN		130	0.447926	1.38245	0.0249406	0.277539	1	1205	tags=22%, list=12%, signal=24%
GSE24972_WT_VS_IRF8_KO_MARGINAL_ZONE_SPLEEN_BCELL_DN	GSE24972_WT_VS_IRF8_KO_MARGINAL_ZONE_SPLEEN_BCELL_DN		76	0.479754	1.38238	0.0314136	0.277077	1	2632	tags=42%, list=26%, signal=56%
ESC_J1_UP_LATE.V1_UP	ESC_J1_UP_LATE.V1_UP		81	0.469267	1.38215	0.0471338	0.277094	1	1418	tags=37%, list=14%, signal=43%
GAVISH_3CA_METAPROGRAM_ENDOTHELIAL_ENDO_1	GAVISH_3CA_METAPROGRAM_ENDOTHELIAL_ENDO_1		17	0.610094	1.38182	0.0775316	0.277385	1	1255	tags=47%, list=12%, signal=54%
GSE17721_POLYIC_VS_CPG_2H_BMDC_DN	GSE17721_POLYIC_VS_CPG_2H_BMDC_DN		134	0.4495	1.38174	0.0280374	0.27699	1	1308	tags=21%, list=13%, signal=24%
GSE17301_IFNA2_VS_IFNA2_AND_ACD3_ACD28_STIM_CD8_TCELL_DN	GSE17301_IFNA2_VS_IFNA2_AND_ACD3_ACD28_STIM_CD8_TCELL_DN		134	0.450726	1.38162	0.0187573	0.276665	1	1007	tags=22%, list=10%, signal=25%
GSE360_L_DONOVANI_VS_B_MALAYI_HIGH_DOSE_DC_UP	GSE360_L_DONOVANI_VS_B_MALAYI_HIGH_DOSE_DC_UP		116	0.456135	1.38157	0.0285375	0.2762	1	1074	tags=23%, list=11%, signal=26%
GSE39556_UNTREATED_VS_3H_POLYIC_INJ_MOUSE_NK_CELL_DN	GSE39556_UNTREATED_VS_3H_POLYIC_INJ_MOUSE_NK_CELL_DN		140	0.443579	1.38155	0.0150289	0.275608	1	1199	tags=23%, list=12%, signal=26%
GSE25123_CTRL_VS_IL4_STIM_MACROPHAGE_DN	GSE25123_CTRL_VS_IL4_STIM_MACROPHAGE_DN		147	0.444789	1.38127	0.0175029	0.275841	1	1055	tags=16%, list=10%, signal=18%
HOWARD_NEUTROPHIL_INACT_MONOV_INFLUENZA_A_INDONESIA_05_2005_H5N1_AGE_18_49YO_1DY_DN	HOWARD_NEUTROPHIL_INACT_MONOV_INFLUENZA_A_INDONESIA_05_2005_H5N1_AGE_18_49YO_1DY_DN		76	0.480747	1.3809	0.0379267	0.276333	1	1622	tags=32%, list=16%, signal=37%
GSE5503_LIVER_DC_VS_PLN_DC_ACTIVATED_ALLOGENIC_TCELL_UP	GSE5503_LIVER_DC_VS_PLN_DC_ACTIVATED_ALLOGENIC_TCELL_UP		134	0.450698	1.38087	0.0151692	0.275747	1	1922	tags=27%, list=19%, signal=33%
MORF_PTPRR	MORF_PTPRR		33	0.549871	1.38062	0.0789845	0.275877	1	1063	tags=24%, list=10%, signal=27%
GSE12003_MIR223_KO_VS_WT_BM_PROGENITOR_4D_CULTURE_DN	GSE12003_MIR223_KO_VS_WT_BM_PROGENITOR_4D_CULTURE_DN		91	0.468656	1.38036	0.0447205	0.276016	1	1186	tags=22%, list=12%, signal=25%
GSE339_CD4POS_VS_CD8POS_DC_IN_CULTURE_UP	GSE339_CD4POS_VS_CD8POS_DC_IN_CULTURE_UP		136	0.451201	1.37941	0.020979	0.278382	1	636	tags=12%, list=6%, signal=12%
GSE22313_HEALTHY_VS_SLE_MOUSE_CD4_TCELL_UP	GSE22313_HEALTHY_VS_SLE_MOUSE_CD4_TCELL_UP		102	0.465843	1.37903	0.0246609	0.278878	1	1419	tags=30%, list=14%, signal=35%
GSE24142_DN2_VS_DN3_THYMOCYTE_FETAL_DN	GSE24142_DN2_VS_DN3_THYMOCYTE_FETAL_DN		136	0.445713	1.37854	0.0220162	0.27974	1	1443	tags=28%, list=14%, signal=32%
GSE5589_LPS_VS_LPS_AND_IL10_STIM_IL10_KO_MACROPHAGE_180MIN_UP	GSE5589_LPS_VS_LPS_AND_IL10_STIM_IL10_KO_MACROPHAGE_180MIN_UP		100	0.464311	1.37806	0.0322581	0.280532	1	1602	tags=29%, list=16%, signal=34%
GARCIA_PINERES_PBMC_HPV_16_L1_VLP_AGE_18_25YO_STIMULATED_VS_UNSTIMULATED_0DY_VACCINATION_INDEPENDENT_DN	GARCIA_PINERES_PBMC_HPV_16_L1_VLP_AGE_18_25YO_STIMULATED_VS_UNSTIMULATED_0DY_VACCINATION_INDEPENDENT_DN		56	0.49865	1.37748	0.0556309	0.281694	1	1513	tags=38%, list=15%, signal=44%
GSE22501_PERIPHERAL_BLOOD_VS_CORD_BLOOD_TREG_DN	GSE22501_PERIPHERAL_BLOOD_VS_CORD_BLOOD_TREG_DN		125	0.450449	1.37735	0.0234192	0.281371	1	1517	tags=26%, list=15%, signal=31%
MODULE_139	MODULE_139		36	0.525098	1.3762	0.0823045	0.284252	1	1182	tags=42%, list=12%, signal=47%
GSE46606_DAY1_VS_DAY3_CD40L_IL2_IL5_STIMULATED_BCELL_UP	GSE46606_DAY1_VS_DAY3_CD40L_IL2_IL5_STIMULATED_BCELL_UP		77	0.474319	1.37504	0.0444727	0.287074	1	1465	tags=30%, list=14%, signal=35%
GSE21379_TFH_VS_NON_TFH_SAP_KO_CD4_TCELL_DN	GSE21379_TFH_VS_NON_TFH_SAP_KO_CD4_TCELL_DN		128	0.449101	1.37446	0.0186698	0.288174	1	1889	tags=30%, list=19%, signal=36%
GSE32423_CTRL_VS_IL7_MEMORY_CD8_TCELL_UP	GSE32423_CTRL_VS_IL7_MEMORY_CD8_TCELL_UP		86	0.466645	1.37429	0.036478	0.288083	1	876	tags=21%, list=9%, signal=23%
GSE3982_MAST_CELL_VS_MAC_DN	GSE3982_MAST_CELL_VS_MAC_DN		140	0.443052	1.37402	0.0142012	0.288344	1	1581	tags=26%, list=15%, signal=30%
GSE3982_BCELL_VS_EFF_MEMORY_CD4_TCELL_DN	GSE3982_BCELL_VS_EFF_MEMORY_CD4_TCELL_DN		90	0.468478	1.37386	0.0304507	0.288164	1	695	tags=21%, list=7%, signal=22%
GSE37301_CD4_TCELL_VS_RAG2_KO_NK_CELL_DN	GSE37301_CD4_TCELL_VS_RAG2_KO_NK_CELL_DN		153	0.44167	1.37376	0.0264977	0.287795	1	1734	tags=27%, list=17%, signal=32%
GSE20152_HTNFA_OVERXPRESS_ANKLE_VS_CTRL_SPHK1_KO_ANKLE_UP	GSE20152_HTNFA_OVERXPRESS_ANKLE_VS_CTRL_SPHK1_KO_ANKLE_UP		123	0.452432	1.37305	0.0303738	0.289407	1	1282	tags=21%, list=13%, signal=24%
MORF_MYL3	MORF_MYL3		28	0.556565	1.37294	0.0787623	0.289097	1	2011	tags=39%, list=20%, signal=49%
GSE22229_RENAL_TRANSPLANT_VS_HEALTHY_PBMC_DN	GSE22229_RENAL_TRANSPLANT_VS_HEALTHY_PBMC_DN		137	0.438431	1.37254	0.0268378	0.289729	1	1811	tags=29%, list=18%, signal=35%
GSE32255_WT_VS_JMJD2D_KNOCKDOWN_4H_LPS_STIM_DC_UP	GSE32255_WT_VS_JMJD2D_KNOCKDOWN_4H_LPS_STIM_DC_UP		96	0.463527	1.37176	0.034264	0.291616	1	999	tags=24%, list=10%, signal=26%
GSE8835_CD4_VS_CD8_TCELL_CLL_PATIENT_DN	GSE8835_CD4_VS_CD8_TCELL_CLL_PATIENT_DN		133	0.443379	1.37171	0.024735	0.291091	1	1876	tags=33%, list=18%, signal=40%
GSE24142_ADULT_VS_FETAL_DN2_THYMOCYTE_DN	GSE24142_ADULT_VS_FETAL_DN2_THYMOCYTE_DN		115	0.455774	1.37155	0.0252404	0.290934	1	1005	tags=19%, list=10%, signal=21%
GSE40274_CTRL_VS_FOXP3_AND_IRF4_TRANSDUCED_ACTIVATED_CD4_TCELL_UP	GSE40274_CTRL_VS_FOXP3_AND_IRF4_TRANSDUCED_ACTIVATED_CD4_TCELL_UP		104	0.458377	1.37138	0.0335404	0.290751	1	1289	tags=28%, list=13%, signal=32%
GSE22886_NAIVE_CD8_TCELL_VS_MONOCYTE_DN	GSE22886_NAIVE_CD8_TCELL_VS_MONOCYTE_DN		143	0.445258	1.37122	0.0274286	0.290629	1	854	tags=20%, list=8%, signal=21%
GSE5099_UNSTIM_VS_MCSF_TREATED_MONOCYTE_DAY3_DN	GSE5099_UNSTIM_VS_MCSF_TREATED_MONOCYTE_DAY3_DN		142	0.44241	1.3709	0.0186916	0.29099	1	1803	tags=24%, list=18%, signal=29%
GSE27786_LSK_VS_LIN_NEG_CELL_UP	GSE27786_LSK_VS_LIN_NEG_CELL_UP		143	0.440722	1.37064	0.0292056	0.291046	1	1387	tags=23%, list=14%, signal=26%
GSE14350_IL2RB_KO_VS_WT_TREG_UP	GSE14350_IL2RB_KO_VS_WT_TREG_UP		145	0.440682	1.37059	0.0244186	0.29055	1	1779	tags=24%, list=17%, signal=29%
GSE19198_1H_VS_6H_IL21_TREATED_TCELL_DN	GSE19198_1H_VS_6H_IL21_TREATED_TCELL_DN		140	0.444235	1.36995	0.0232019	0.291958	1	1141	tags=19%, list=11%, signal=21%
MODULE_486	MODULE_486		61	0.496219	1.36928	0.0498652	0.29337	1	1089	tags=20%, list=11%, signal=22%
GSE25123_CTRL_VS_IL4_AND_ROSIGLITAZONE_STIM_PPARG_KO_MACROPHAGE_DN	GSE25123_CTRL_VS_IL4_AND_ROSIGLITAZONE_STIM_PPARG_KO_MACROPHAGE_DN		131	0.443569	1.36924	0.028436	0.292801	1	1137	tags=23%, list=11%, signal=25%
BMI1_DN_MEL18_DN.V1_UP	BMI1_DN_MEL18_DN.V1_UP		71	0.47471	1.36904	0.0498688	0.292789	1	1611	tags=39%, list=16%, signal=47%
GSE3982_NEUTROPHIL_VS_EFF_MEMORY_CD4_TCELL_UP	GSE3982_NEUTROPHIL_VS_EFF_MEMORY_CD4_TCELL_UP		146	0.438207	1.36828	0.0238366	0.294543	1	1284	tags=19%, list=13%, signal=22%
GSE339_CD8POS_VS_CD4CD8DN_DC_UP	GSE339_CD8POS_VS_CD4CD8DN_DC_UP		149	0.441479	1.36812	0.0233372	0.294339	1	1917	tags=24%, list=19%, signal=29%
GSE30971_CTRL_VS_LPS_STIM_MACROPHAGE_WBP7_KO_4H_DN	GSE30971_CTRL_VS_LPS_STIM_MACROPHAGE_WBP7_KO_4H_DN		132	0.442624	1.36811	0.0225922	0.293704	1	1330	tags=25%, list=13%, signal=28%
GSE6269_E_COLI_VS_STAPH_AUREUS_INF_PBMC_DN	GSE6269_E_COLI_VS_STAPH_AUREUS_INF_PBMC_DN		128	0.446329	1.36797	0.0300926	0.29347	1	1950	tags=34%, list=19%, signal=42%
MODULE_448	MODULE_448		28	0.552492	1.36784	0.0852601	0.293208	1	1155	tags=29%, list=11%, signal=32%
GSE11961_GERMINAL_CENTER_BCELL_DAY7_VS_MEMORY_BCELL_DAY40_DN	GSE11961_GERMINAL_CENTER_BCELL_DAY7_VS_MEMORY_BCELL_DAY40_DN		118	0.446073	1.36766	0.022673	0.293081	1	1430	tags=31%, list=14%, signal=35%
GSE15330_MEGAKARYOCYTE_ERYTHROID_VS_GRANULOCYTE_MONOCYTE_PROGENITOR_DN	GSE15330_MEGAKARYOCYTE_ERYTHROID_VS_GRANULOCYTE_MONOCYTE_PROGENITOR_DN		154	0.441104	1.36743	0.0164706	0.293125	1	879	tags=15%, list=9%, signal=16%
NAKAYA_PLASMACYTOID_DENDRITIC_CELL_FLUMIST_AGE_18_50YO_7DY_DN	NAKAYA_PLASMACYTOID_DENDRITIC_CELL_FLUMIST_AGE_18_50YO_7DY_DN		493	0.409485	1.3674	0	0.292592	1	1524	tags=25%, list=15%, signal=27%
GSE36078_UNTREATED_VS_AD5_T425A_HEXON_INF_IL1R_KO_MOUSE_LUNG_DC_UP	GSE36078_UNTREATED_VS_AD5_T425A_HEXON_INF_IL1R_KO_MOUSE_LUNG_DC_UP		100	0.461209	1.36716	0.0292683	0.292722	1	1461	tags=26%, list=14%, signal=30%
GSE7852_TREG_VS_TCONV_THYMUS_DN	GSE7852_TREG_VS_TCONV_THYMUS_DN		130	0.447363	1.36643	0.0129717	0.294438	1	1224	tags=22%, list=12%, signal=25%
GSE28737_WT_VS_BCL6_KO_MARGINAL_ZONE_BCELL_UP	GSE28737_WT_VS_BCL6_KO_MARGINAL_ZONE_BCELL_UP		89	0.458868	1.36616	0.0414573	0.294682	1	1467	tags=27%, list=14%, signal=31%
GSE19941_UNSTIM_VS_LPS_STIM_IL10_KO_MACROPHAGE_UP	GSE19941_UNSTIM_VS_LPS_STIM_IL10_KO_MACROPHAGE_UP		108	0.456052	1.3657	0.0370813	0.295522	1	1203	tags=24%, list=12%, signal=27%
GSE1432_1H_VS_6H_IFNG_MICROGLIA_UP	GSE1432_1H_VS_6H_IFNG_MICROGLIA_UP		150	0.43292	1.36555	0.02	0.295318	1	559	tags=11%, list=5%, signal=12%
GSE1460_INTRATHYMIC_T_PROGENITOR_VS_THYMIC_STROMAL_CELL_DN	GSE1460_INTRATHYMIC_T_PROGENITOR_VS_THYMIC_STROMAL_CELL_DN		110	0.456022	1.36527	0.0392638	0.295607	1	1128	tags=20%, list=11%, signal=22%
LI_PBMC_MENACTRA_AGE_18_45YO_CORRELATED_WITH_ANTI_DT_ANTIBODY_3DY_POSITIVE	LI_PBMC_MENACTRA_AGE_18_45YO_CORRELATED_WITH_ANTI_DT_ANTIBODY_3DY_POSITIVE		20	0.599764	1.36499	0.0965825	0.295928	1	629	tags=40%, list=6%, signal=43%
GSE37301_PRO_BCELL_VS_GRANULOCYTE_MONOCYTE_PROGENITOR_UP	GSE37301_PRO_BCELL_VS_GRANULOCYTE_MONOCYTE_PROGENITOR_UP		91	0.465183	1.36498	0.03663	0.295316	1	1320	tags=29%, list=13%, signal=33%
GSE22886_NAIVE_CD4_TCELL_VS_MEMORY_TCELL_UP	GSE22886_NAIVE_CD4_TCELL_VS_MEMORY_TCELL_UP		104	0.454038	1.36483	0.0408416	0.295159	1	1338	tags=23%, list=13%, signal=26%
GSE36392_MAC_VS_NEUTROPHIL_IL25_TREATED_LUNG_DN	GSE36392_MAC_VS_NEUTROPHIL_IL25_TREATED_LUNG_DN		104	0.453724	1.36415	0.0348558	0.296846	1	1124	tags=24%, list=11%, signal=27%
LI_PBMC_MENACTRA_AGE_18_45YO_CORRELATED_WITH_ANTI_POLYSACCHARIDE_ANTIBODY_3DY_POSITIVE	LI_PBMC_MENACTRA_AGE_18_45YO_CORRELATED_WITH_ANTI_POLYSACCHARIDE_ANTIBODY_3DY_POSITIVE		30	0.542742	1.36367	0.096823	0.29771	1	686	tags=40%, list=7%, signal=43%
GSE11818_WT_VS_DICER_KO_TREG_UP	GSE11818_WT_VS_DICER_KO_TREG_UP		48	0.501218	1.36335	0.0678426	0.29814	1	1196	tags=27%, list=12%, signal=31%
GSE2706_2H_VS_8H_R848_STIM_DC_UP	GSE2706_2H_VS_8H_R848_STIM_DC_UP		127	0.444493	1.36279	0.030012	0.299316	1	1925	tags=31%, list=19%, signal=37%
GSE13522_CTRL_VS_T_CRUZI_Y_STRAIN_INF_SKIN_BALBC_MOUSE_DN	GSE13522_CTRL_VS_T_CRUZI_Y_STRAIN_INF_SKIN_BALBC_MOUSE_DN		79	0.472042	1.36134	0.0631313	0.303294	1	1841	tags=39%, list=18%, signal=48%
GSE17974_IL4_AND_ANTI_IL12_VS_UNTREATED_72H_ACT_CD4_TCELL_UP	GSE17974_IL4_AND_ANTI_IL12_VS_UNTREATED_72H_ACT_CD4_TCELL_UP		98	0.460729	1.36132	0.0335821	0.302697	1	1250	tags=28%, list=12%, signal=31%
GSE5589_LPS_VS_LPS_AND_IL10_STIM_MACROPHAGE_180MIN_DN	GSE5589_LPS_VS_LPS_AND_IL10_STIM_MACROPHAGE_180MIN_DN		132	0.440671	1.36067	0.0265896	0.304131	1	1367	tags=22%, list=13%, signal=25%
GSE37605_TREG_VS_TCONV_C57BL6_FOXP3_FUSION_GFP_UP	GSE37605_TREG_VS_TCONV_C57BL6_FOXP3_FUSION_GFP_UP		54	0.490879	1.36011	0.0672948	0.30535	1	1418	tags=37%, list=14%, signal=43%
GSE24574_BCL6_LOW_TFH_VS_NAIVE_CD4_TCELL_UP	GSE24574_BCL6_LOW_TFH_VS_NAIVE_CD4_TCELL_UP		134	0.4381	1.35944	0.0267753	0.30687	1	1033	tags=19%, list=10%, signal=20%
GAVISH_3CA_METAPROGRAM_ENDOTHELIAL_NF_KB	GAVISH_3CA_METAPROGRAM_ENDOTHELIAL_NF_KB		30	0.555293	1.3594	0.0985507	0.306345	1	1444	tags=40%, list=14%, signal=46%
GSE11057_PBMC_VS_MEM_CD4_TCELL_UP	GSE11057_PBMC_VS_MEM_CD4_TCELL_UP		115	0.44641	1.35861	0.0364078	0.308288	1	744	tags=26%, list=7%, signal=28%
GSE19941_UNSTIM_VS_LPS_AND_IL10_STIM_IL10_KO_MACROPHAGE_UP	GSE19941_UNSTIM_VS_LPS_AND_IL10_STIM_IL10_KO_MACROPHAGE_UP		109	0.446074	1.35849	0.0419753	0.308023	1	1484	tags=27%, list=15%, signal=31%
MORF_RAGE	MORF_RAGE		76	0.469169	1.35838	0.05	0.307784	1	967	tags=17%, list=9%, signal=19%
GSE35685_CD34POS_CD10NEG_CD62LPOS_VS_CD34POS_CD10POS_BONE_MARROW_DN	GSE35685_CD34POS_CD10NEG_CD62LPOS_VS_CD34POS_CD10POS_BONE_MARROW_DN		146	0.439271	1.35821	0.0220674	0.3077	1	1049	tags=17%, list=10%, signal=19%
GSE8621_UNSTIM_VS_LPS_STIM_MACROPHAGE_UP	GSE8621_UNSTIM_VS_LPS_STIM_MACROPHAGE_UP		121	0.443528	1.35818	0.0288809	0.307157	1	1329	tags=21%, list=13%, signal=23%
GSE17721_LPS_VS_CPG_2H_BMDC_UP	GSE17721_LPS_VS_CPG_2H_BMDC_UP		131	0.442747	1.35774	0.0306604	0.307984	1	1221	tags=20%, list=12%, signal=22%
GSE17580_TREG_VS_TEFF_S_MANSONI_INF_UP	GSE17580_TREG_VS_TEFF_S_MANSONI_INF_UP		145	0.442517	1.3577	0.0273484	0.307485	1	1443	tags=26%, list=14%, signal=30%
GSE15324_ELF4_KO_VS_WT_NAIVE_CD8_TCELL_UP	GSE15324_ELF4_KO_VS_WT_NAIVE_CD8_TCELL_UP		124	0.441491	1.35765	0.0300481	0.307041	1	781	tags=18%, list=8%, signal=19%
GSE15624_CTRL_VS_6H_HALOFUGINONE_TREATED_CD4_TCELL_UP	GSE15624_CTRL_VS_6H_HALOFUGINONE_TREATED_CD4_TCELL_UP		86	0.46441	1.35673	0.043257	0.309405	1	1881	tags=29%, list=18%, signal=35%
GSE16522_ANTI_CD3CD28_STIM_VS_UNSTIM_MEMORY_CD8_TCELL_UP	GSE16522_ANTI_CD3CD28_STIM_VS_UNSTIM_MEMORY_CD8_TCELL_UP		141	0.436206	1.3567	0.0224586	0.308861	1	760	tags=13%, list=7%, signal=14%
GSE13485_DAY1_VS_DAY7_YF17D_VACCINE_PBMC_UP	GSE13485_DAY1_VS_DAY7_YF17D_VACCINE_PBMC_UP		29	0.548393	1.35642	0.0823529	0.309107	1	1343	tags=41%, list=13%, signal=48%
GSE30083_SP2_VS_SP3_THYMOCYTE_UP	GSE30083_SP2_VS_SP3_THYMOCYTE_UP		104	0.449224	1.35631	0.0329268	0.308831	1	981	tags=26%, list=10%, signal=28%
GSE10273_HIGH_VS_LOW_IL7_TREATED_IRF4_8_NULL_PRE_BCELL_UP	GSE10273_HIGH_VS_LOW_IL7_TREATED_IRF4_8_NULL_PRE_BCELL_UP		149	0.43279	1.35603	0.0240275	0.309087	1	1742	tags=26%, list=17%, signal=30%
QUEREC_PBMC_YF_17D_VACCINE_AGE_18_45YO_3DY_UP	QUEREC_PBMC_YF_17D_VACCINE_AGE_18_45YO_3DY_UP		22	0.591798	1.35597	0.0756677	0.308667	1	1517	tags=55%, list=15%, signal=64%
GSE11057_NAIVE_VS_EFF_MEMORY_CD4_TCELL_UP	GSE11057_NAIVE_VS_EFF_MEMORY_CD4_TCELL_UP		106	0.449689	1.35584	0.0343137	0.308421	1	1679	tags=27%, list=16%, signal=32%
GSE19374_UNINF_VS_LISTERIA_INFECTED_MACROPHAGE_DN	GSE19374_UNINF_VS_LISTERIA_INFECTED_MACROPHAGE_DN		127	0.438509	1.35482	0.0353774	0.311229	1	1121	tags=14%, list=11%, signal=16%
GSE41867_NAIVE_VS_DAY6_LCMV_ARMSTRONG_EFFECTOR_CD8_TCELL_DN	GSE41867_NAIVE_VS_DAY6_LCMV_ARMSTRONG_EFFECTOR_CD8_TCELL_DN		148	0.434436	1.35454	0.0195853	0.311533	1	1186	tags=20%, list=12%, signal=22%
MODULE_166	MODULE_166		35	0.529771	1.35375	0.0861582	0.313621	1	1976	tags=34%, list=19%, signal=42%
GSE22443_NAIVE_VS_ACT_AND_IL2_TREATED_CD8_TCELL_DN	GSE22443_NAIVE_VS_ACT_AND_IL2_TREATED_CD8_TCELL_DN		88	0.462079	1.35373	0.0456274	0.313075	1	1322	tags=34%, list=13%, signal=39%
GSE29949_MICROGLIA_BRAIN_VS_CD8_POS_DC_SPLEEN_UP	GSE29949_MICROGLIA_BRAIN_VS_CD8_POS_DC_SPLEEN_UP		152	0.43056	1.35357	0.0362401	0.312931	1	1033	tags=18%, list=10%, signal=20%
GSE5589_WT_VS_IL6_KO_LPS_AND_IL6_STIM_MACROPHAGE_45MIN_DN	GSE5589_WT_VS_IL6_KO_LPS_AND_IL6_STIM_MACROPHAGE_45MIN_DN		115	0.45042	1.35345	0.0360577	0.312653	1	1863	tags=25%, list=18%, signal=31%
KRAS.DF.V1_UP	KRAS.DF.V1_UP		116	0.444789	1.35273	0.0419664	0.314434	1	1337	tags=23%, list=13%, signal=26%
GSE21670_UNTREATED_VS_TGFB_TREATED_CD4_TCELL_DN	GSE21670_UNTREATED_VS_TGFB_TREATED_CD4_TCELL_DN		114	0.443982	1.35249	0.0384615	0.314602	1	988	tags=22%, list=10%, signal=24%
GSE339_CD4POS_VS_CD8POS_DC_UP	GSE339_CD4POS_VS_CD8POS_DC_UP		152	0.434405	1.35232	0.0289352	0.314527	1	1311	tags=19%, list=13%, signal=22%
GSE3982_DC_VS_NKCELL_UP	GSE3982_DC_VS_NKCELL_UP		132	0.441639	1.35224	0.028103	0.314185	1	1597	tags=23%, list=16%, signal=27%
GSE25123_CTRL_VS_IL4_STIM_PPARG_KO_MACROPHAGE_UP	GSE25123_CTRL_VS_IL4_STIM_PPARG_KO_MACROPHAGE_UP		126	0.440964	1.35193	0.0334129	0.314558	1	1751	tags=21%, list=17%, signal=26%
CAR_HPX	CAR_HPX		17	0.608435	1.35091	0.116743	0.317221	1	1562	tags=41%, list=15%, signal=49%
MORF_CDH4	MORF_CDH4		52	0.493061	1.35076	0.0659489	0.317067	1	1586	tags=31%, list=16%, signal=36%
HALLMARK_ANGIOGENESIS	HALLMARK_ANGIOGENESIS		15	0.616249	1.35033	0.11026	0.317902	1	862	tags=53%, list=8%, signal=58%
GSE28783_ANTI_MIR33_VS_CTRL_ATHEROSCLEROSIS_MACROPHAGE_DN	GSE28783_ANTI_MIR33_VS_CTRL_ATHEROSCLEROSIS_MACROPHAGE_DN		97	0.452126	1.35033	0.0427873	0.317275	1	467	tags=12%, list=5%, signal=13%
GSE5589_UNSTIM_VS_180MIN_LPS_STIM_MACROPHAGE_UP	GSE5589_UNSTIM_VS_180MIN_LPS_STIM_MACROPHAGE_UP		151	0.430403	1.35018	0.02746	0.317073	1	1385	tags=19%, list=14%, signal=21%
GSE27786_LSK_VS_LIN_NEG_CELL_DN	GSE27786_LSK_VS_LIN_NEG_CELL_DN		140	0.437652	1.35004	0.0254042	0.31696	1	1396	tags=18%, list=14%, signal=20%
GSE19198_6H_VS_24H_IL21_TREATED_TCELL_UP	GSE19198_6H_VS_24H_IL21_TREATED_TCELL_UP		117	0.440477	1.34952	0.0358852	0.318094	1	1469	tags=28%, list=14%, signal=33%
GSE21927_BALBC_VS_C57BL6_MONOCYTE_SPLEEN_UP	GSE21927_BALBC_VS_C57BL6_MONOCYTE_SPLEEN_UP		118	0.443147	1.34942	0.0338573	0.317773	1	1285	tags=19%, list=13%, signal=22%
GSE30083_SP1_VS_SP3_THYMOCYTE_UP	GSE30083_SP1_VS_SP3_THYMOCYTE_UP		134	0.437908	1.3494	0.0285375	0.317209	1	2190	tags=28%, list=21%, signal=35%
GSE8621_UNSTIM_VS_LPS_PRIMED_AND_LPS_STIM_MACROPHAGE_UP	GSE8621_UNSTIM_VS_LPS_PRIMED_AND_LPS_STIM_MACROPHAGE_UP		113	0.4451	1.3483	0.053528	0.320256	1	1067	tags=21%, list=10%, signal=23%
GSE339_CD8POS_VS_CD4CD8DN_DC_DN	GSE339_CD8POS_VS_CD4CD8DN_DC_DN		139	0.436486	1.34829	0.0266512	0.319676	1	1311	tags=22%, list=13%, signal=24%
GSE29618_PRE_VS_DAY7_POST_LAIV_FLU_VACCINE_MDC_UP	GSE29618_PRE_VS_DAY7_POST_LAIV_FLU_VACCINE_MDC_UP		95	0.454907	1.34822	0.0407911	0.319254	1	1022	tags=21%, list=10%, signal=23%
AKT_UP.V1_DN	AKT_UP.V1_DN		99	0.451117	1.34801	0.039521	0.319296	1	1614	tags=31%, list=16%, signal=37%
GSE45739_UNSTIM_VS_ACD3_ACD28_STIM_WT_CD4_TCELL_DN	GSE45739_UNSTIM_VS_ACD3_ACD28_STIM_WT_CD4_TCELL_DN		138	0.438762	1.34797	0.0234192	0.318825	1	1169	tags=18%, list=11%, signal=20%
GSE29618_MONOCYTE_VS_MDC_UP	GSE29618_MONOCYTE_VS_MDC_UP		129	0.444657	1.34739	0.0416171	0.320084	1	1907	tags=36%, list=19%, signal=44%
GSE22886_NAIVE_BCELL_VS_DC_DN	GSE22886_NAIVE_BCELL_VS_DC_DN		161	0.429847	1.34733	0.0209059	0.319663	1	2065	tags=29%, list=20%, signal=36%
GSE17186_BLOOD_VS_CORD_BLOOD_CD21LOW_TRANSITIONAL_BCELL_DN	GSE17186_BLOOD_VS_CORD_BLOOD_CD21LOW_TRANSITIONAL_BCELL_DN		157	0.430588	1.34692	0.0252005	0.32051	1	1496	tags=24%, list=15%, signal=28%
GSE360_HIGH_DOSE_B_MALAYI_VS_M_TUBERCULOSIS_DC_DN	GSE360_HIGH_DOSE_B_MALAYI_VS_M_TUBERCULOSIS_DC_DN		126	0.441175	1.34682	0.0324519	0.32024	1	868	tags=17%, list=9%, signal=19%
GSE7460_CTRL_VS_FOXP3_OVEREXPR_TCONV_1_DN	GSE7460_CTRL_VS_FOXP3_OVEREXPR_TCONV_1_DN		130	0.440755	1.3468	0.0269637	0.319706	1	2180	tags=35%, list=21%, signal=43%
GSE3982_BASOPHIL_VS_EFF_MEMORY_CD4_TCELL_DN	GSE3982_BASOPHIL_VS_EFF_MEMORY_CD4_TCELL_DN		123	0.44132	1.34635	0.0348139	0.320613	1	1570	tags=20%, list=15%, signal=24%
GSE7852_TREG_VS_TCONV_LN_UP	GSE7852_TREG_VS_TCONV_LN_UP		158	0.428844	1.34632	0.0264064	0.320099	1	1073	tags=23%, list=11%, signal=26%
GSE7548_NAIVE_VS_DAY28_PCC_IMMUNIZATION_CD4_TCELL_DN	GSE7548_NAIVE_VS_DAY28_PCC_IMMUNIZATION_CD4_TCELL_DN		94	0.449778	1.34613	0.0569697	0.32018	1	1022	tags=17%, list=10%, signal=19%
GSE17721_CTRL_VS_CPG_0.5H_BMDC_DN	GSE17721_CTRL_VS_CPG_0.5H_BMDC_DN		108	0.448236	1.34597	0.0508055	0.3201	1	1829	tags=28%, list=18%, signal=33%
GSE1740_UNSTIM_VS_IFNA_STIMULATED_MCSF_IFNG_DERIVED_MACROPHAGE_UP	GSE1740_UNSTIM_VS_IFNA_STIMULATED_MCSF_IFNG_DERIVED_MACROPHAGE_UP		89	0.462388	1.34572	0.0386534	0.32035	1	880	tags=21%, list=9%, signal=23%
GSE360_LOW_DOSE_B_MALAYI_VS_M_TUBERCULOSIS_DC_DN	GSE360_LOW_DOSE_B_MALAYI_VS_M_TUBERCULOSIS_DC_DN		138	0.438938	1.34543	0.0326721	0.32071	1	1610	tags=27%, list=16%, signal=31%
GSE17974_IL4_AND_ANTI_IL12_VS_UNTREATED_4H_ACT_CD4_TCELL_DN	GSE17974_IL4_AND_ANTI_IL12_VS_UNTREATED_4H_ACT_CD4_TCELL_DN		62	0.480125	1.34531	0.0694627	0.320463	1	855	tags=29%, list=8%, signal=31%
GSE5099_MONOCYTE_VS_CLASSICAL_M1_MACROPHAGE_UP	GSE5099_MONOCYTE_VS_CLASSICAL_M1_MACROPHAGE_UP		101	0.452254	1.34517	0.0437424	0.320343	1	918	tags=14%, list=9%, signal=15%
GSE15750_DAY6_VS_DAY10_TRAF6KO_EFF_CD8_TCELL_DN	GSE15750_DAY6_VS_DAY10_TRAF6KO_EFF_CD8_TCELL_DN		144	0.433106	1.3447	0.0382387	0.321266	1	1680	tags=26%, list=16%, signal=31%
GSE25088_CTRL_VS_IL4_AND_ROSIGLITAZONE_STIM_MACROPHAGE_UP	GSE25088_CTRL_VS_IL4_AND_ROSIGLITAZONE_STIM_MACROPHAGE_UP		121	0.437705	1.34458	0.0301205	0.321085	1	1133	tags=23%, list=11%, signal=26%
GSE26928_NAIVE_VS_CENT_MEMORY_CD4_TCELL_DN	GSE26928_NAIVE_VS_CENT_MEMORY_CD4_TCELL_DN		125	0.442558	1.34386	0.03517	0.322904	1	1029	tags=17%, list=10%, signal=18%
GSE17721_LPS_VS_CPG_0.5H_BMDC_UP	GSE17721_LPS_VS_CPG_0.5H_BMDC_UP		145	0.433248	1.34313	0.0348837	0.324769	1	1095	tags=14%, list=11%, signal=16%
GSE17186_BLOOD_VS_CORD_BLOOD_NAIVE_BCELL_UP	GSE17186_BLOOD_VS_CORD_BLOOD_NAIVE_BCELL_UP		155	0.426476	1.34308	0.0220674	0.324346	1	1916	tags=31%, list=19%, signal=38%
GSE22140_HEALTHY_VS_ARTHRITIC_GERMFREE_MOUSE_CD4_TCELL_UP	GSE22140_HEALTHY_VS_ARTHRITIC_GERMFREE_MOUSE_CD4_TCELL_UP		153	0.428457	1.34296	0.0252005	0.324122	1	1925	tags=24%, list=19%, signal=29%
GSE14415_INDUCED_TREG_VS_FOXP3_KO_INDUCED_TREG_IL2_CULTURE_DN	GSE14415_INDUCED_TREG_VS_FOXP3_KO_INDUCED_TREG_IL2_CULTURE_DN		77	0.464735	1.34283	0.0575448	0.323887	1	1208	tags=21%, list=12%, signal=23%
GSE5589_IL6_KO_VS_IL10_KO_LPS_STIM_MACROPHAGE_45MIN_DN	GSE5589_IL6_KO_VS_IL10_KO_LPS_STIM_MACROPHAGE_45MIN_DN		146	0.432766	1.34244	0.0235571	0.324543	1	716	tags=12%, list=7%, signal=13%
GSE1925_CTRL_VS_24H_IFNG_STIM_IFNG_PRIMED_MACROPHAGE_UP	GSE1925_CTRL_VS_24H_IFNG_STIM_IFNG_PRIMED_MACROPHAGE_UP		134	0.435132	1.34106	0.0383693	0.328643	1	2049	tags=30%, list=20%, signal=37%
GAVISH_3CA_METAPROGRAM_FIBROBLASTS_CAF_9	GAVISH_3CA_METAPROGRAM_FIBROBLASTS_CAF_9		25	0.561141	1.34078	0.103348	0.328924	1	1515	tags=44%, list=15%, signal=52%
GSE4590_PRE_BCELL_VS_SMALL_PRE_BCELL_UP	GSE4590_PRE_BCELL_VS_SMALL_PRE_BCELL_UP		102	0.442444	1.34059	0.0467405	0.328974	1	1066	tags=23%, list=10%, signal=25%
GSE20715_0H_VS_6H_OZONE_LUNG_DN	GSE20715_0H_VS_6H_OZONE_LUNG_DN		127	0.439361	1.34028	0.0365566	0.329411	1	1082	tags=18%, list=11%, signal=20%
GSE30083_SP3_VS_SP4_THYMOCYTE_UP	GSE30083_SP3_VS_SP4_THYMOCYTE_UP		86	0.460455	1.33973	0.0522959	0.330556	1	1795	tags=35%, list=18%, signal=42%
GSE5589_WT_VS_IL6_KO_LPS_STIM_MACROPHAGE_45MIN_DN	GSE5589_WT_VS_IL6_KO_LPS_STIM_MACROPHAGE_45MIN_DN		134	0.438192	1.33935	0.0297619	0.331245	1	1634	tags=28%, list=16%, signal=33%
GSE4748_CTRL_VS_LPS_AND_CYANOBACTERIUM_LPSLIKE_STIM_DC_3H_DN	GSE4748_CTRL_VS_LPS_AND_CYANOBACTERIUM_LPSLIKE_STIM_DC_3H_DN		132	0.434501	1.33895	0.0436836	0.332049	1	1332	tags=23%, list=13%, signal=27%
GSE14350_TREG_VS_TEFF_DN	GSE14350_TREG_VS_TEFF_DN		108	0.446049	1.33762	0.0433213	0.33603	1	1104	tags=21%, list=11%, signal=24%
KRAS.BREAST_UP.V1_DN	KRAS.BREAST_UP.V1_DN		48	0.49446	1.3374	0.0771277	0.336177	1	2277	tags=50%, list=22%, signal=64%
GSE15930_NAIVE_VS_48H_IN_VITRO_STIM_IFNAB_CD8_TCELL_UP	GSE15930_NAIVE_VS_48H_IN_VITRO_STIM_IFNAB_CD8_TCELL_UP		127	0.433342	1.33732	0.0416171	0.33582	1	701	tags=17%, list=7%, signal=18%
GSE40666_WT_VS_STAT1_KO_CD8_TCELL_DN	GSE40666_WT_VS_STAT1_KO_CD8_TCELL_DN		150	0.426126	1.33692	0.0300578	0.336575	1	1848	tags=31%, list=18%, signal=38%
GSE11057_NAIVE_VS_CENT_MEMORY_CD4_TCELL_UP	GSE11057_NAIVE_VS_CENT_MEMORY_CD4_TCELL_UP		94	0.450734	1.33679	0.0560976	0.336422	1	1679	tags=28%, list=16%, signal=33%
GSE40666_UNTREATED_VS_IFNA_STIM_CD8_TCELL_90MIN_UP	GSE40666_UNTREATED_VS_IFNA_STIM_CD8_TCELL_90MIN_UP		57	0.480654	1.33621	0.0836601	0.337808	1	870	tags=23%, list=9%, signal=25%
GSE7852_LN_VS_THYMUS_TREG_UP	GSE7852_LN_VS_THYMUS_TREG_UP		137	0.433116	1.3357	0.042654	0.339003	1	732	tags=20%, list=7%, signal=21%
GSE21546_WT_VS_SAP1A_KO_AND_ELK1_KO_DP_THYMOCYTES_DN	GSE21546_WT_VS_SAP1A_KO_AND_ELK1_KO_DP_THYMOCYTES_DN		130	0.437008	1.3349	0.0368171	0.34107	1	1500	tags=24%, list=15%, signal=28%
GSE3203_HEALTHY_VS_INFLUENZA_INFECTED_LN_BCELL_DN	GSE3203_HEALTHY_VS_INFLUENZA_INFECTED_LN_BCELL_DN		88	0.451768	1.33475	0.054254	0.340959	1	2945	tags=47%, list=29%, signal=65%
GSE21063_CTRL_VS_ANTI_IGM_STIM_BCELL_16H_DN	GSE21063_CTRL_VS_ANTI_IGM_STIM_BCELL_16H_DN		97	0.450371	1.33387	0.0331695	0.343356	1	1321	tags=22%, list=13%, signal=25%
JAK2_DN.V1_UP	JAK2_DN.V1_UP		40	0.509342	1.33364	0.0973937	0.343477	1	766	tags=25%, list=8%, signal=27%
GSE12845_IGD_POS_BLOOD_VS_DARKZONE_GC_TONSIL_BCELL_UP	GSE12845_IGD_POS_BLOOD_VS_DARKZONE_GC_TONSIL_BCELL_UP		118	0.436591	1.33315	0.0330073	0.344541	1	1474	tags=25%, list=14%, signal=28%
GSE46606_UNSTIM_VS_CD40L_IL2_IL5_3DAY_STIMULATED_IRF4_KO_BCELL_UP	GSE46606_UNSTIM_VS_CD40L_IL2_IL5_3DAY_STIMULATED_IRF4_KO_BCELL_UP		49	0.48913	1.333	0.0779221	0.344408	1	1528	tags=31%, list=15%, signal=36%
GSE18148_CBFB_KO_VS_WT_TREG_DN	GSE18148_CBFB_KO_VS_WT_TREG_DN		100	0.44586	1.33295	0.0479042	0.343965	1	1467	tags=24%, list=14%, signal=28%
GSE11961_MEMORY_BCELL_DAY7_VS_GERMINAL_CENTER_BCELL_DAY7_UP	GSE11961_MEMORY_BCELL_DAY7_VS_GERMINAL_CENTER_BCELL_DAY7_UP		138	0.431673	1.33247	0.0376028	0.345101	1	1448	tags=22%, list=14%, signal=26%
GSE29949_MICROGLIA_VS_DC_BRAIN_DN	GSE29949_MICROGLIA_VS_DC_BRAIN_DN		97	0.447727	1.33228	0.06399	0.3451	1	1582	tags=28%, list=15%, signal=33%
GSE18791_UNSTIM_VS_NEWCATSLE_VIRUS_DC_1H_UP	GSE18791_UNSTIM_VS_NEWCATSLE_VIRUS_DC_1H_UP		37	0.511534	1.33223	0.0949721	0.344661	1	1168	tags=32%, list=11%, signal=36%
GSE22886_NAIVE_VS_IGG_IGA_MEMORY_BCELL_UP	GSE22886_NAIVE_VS_IGG_IGA_MEMORY_BCELL_UP		121	0.438498	1.33215	0.0472255	0.344324	1	1344	tags=27%, list=13%, signal=31%
GSE37301_COMMON_LYMPHOID_PROGENITOR_VS_RAG2_KO_NK_CELL_UP	GSE37301_COMMON_LYMPHOID_PROGENITOR_VS_RAG2_KO_NK_CELL_UP		111	0.442811	1.33206	0.0486618	0.344031	1	1748	tags=25%, list=17%, signal=30%
GSE7460_TREG_VS_TCONV_ACT_WITH_TGFB_UP	GSE7460_TREG_VS_TCONV_ACT_WITH_TGFB_UP		112	0.443526	1.33193	0.037851	0.343858	1	1537	tags=33%, list=15%, signal=38%
WNT_UP.V1_DN	WNT_UP.V1_DN		81	0.458814	1.33186	0.068323	0.343499	1	1968	tags=36%, list=19%, signal=44%
HOXA9_DN.V1_UP	HOXA9_DN.V1_UP		143	0.429003	1.33132	0.0257009	0.344707	1	1729	tags=27%, list=17%, signal=32%
GSE22025_UNTREATED_VS_TGFB1_TREATED_CD4_TCELL_UP	GSE22025_UNTREATED_VS_TGFB1_TREATED_CD4_TCELL_UP		132	0.432368	1.33123	0.0431235	0.344395	1	988	tags=18%, list=10%, signal=20%
GSE17721_CTRL_VS_LPS_1H_BMDC_DN	GSE17721_CTRL_VS_LPS_1H_BMDC_DN		123	0.437315	1.33029	0.0381862	0.347044	1	1450	tags=27%, list=14%, signal=31%
GSE26495_PD1HIGH_VS_PD1LOW_CD8_TCELL_DN	GSE26495_PD1HIGH_VS_PD1LOW_CD8_TCELL_DN		94	0.447342	1.33025	0.0549313	0.346565	1	1039	tags=22%, list=10%, signal=25%
GSE29618_BCELL_VS_MDC_DN	GSE29618_BCELL_VS_MDC_DN		150	0.42367	1.32999	0.031927	0.346856	1	1385	tags=28%, list=14%, signal=32%
GSE32034_UNTREATED_VS_ROSIGLIZATONE_TREATED_LY6C_LOW_MONOCYTE_UP	GSE32034_UNTREATED_VS_ROSIGLIZATONE_TREATED_LY6C_LOW_MONOCYTE_UP		84	0.459095	1.32985	0.075	0.34667	1	1120	tags=25%, list=11%, signal=28%
GSE32986_CURDLAN_LOWDOSE_VS_CURDLAN_HIGHDOSE_STIM_DC_DN	GSE32986_CURDLAN_LOWDOSE_VS_CURDLAN_HIGHDOSE_STIM_DC_DN		147	0.430127	1.32983	0.039953	0.346119	1	1763	tags=27%, list=17%, signal=32%
GAVISH_3CA_MALIGNANT_METAPROGRAM_25_ASTROCYTES	GAVISH_3CA_MALIGNANT_METAPROGRAM_25_ASTROCYTES		19	0.578747	1.3298	0.115086	0.345651	1	1055	tags=42%, list=10%, signal=47%
GSE30971_CTRL_VS_LPS_STIM_MACROPHAGE_WBP7_KO_2H_DN	GSE30971_CTRL_VS_LPS_STIM_MACROPHAGE_WBP7_KO_2H_DN		149	0.426229	1.32949	0.0266204	0.346088	1	1484	tags=23%, list=15%, signal=26%
MORF_STK17A	MORF_STK17A		89	0.453126	1.32942	0.053152	0.345748	1	1413	tags=24%, list=14%, signal=27%
GSE27786_LSK_VS_ERYTHROBLAST_DN	GSE27786_LSK_VS_ERYTHROBLAST_DN		88	0.455987	1.32844	0.0601227	0.348535	1	1009	tags=19%, list=10%, signal=21%
LI_PBMC_MENACTRA_AGE_18_45YO_CORRELATED_WITH_ANTI_POLYSACCHARIDE_ANTIBODY_3DY_NEGATIVE	LI_PBMC_MENACTRA_AGE_18_45YO_CORRELATED_WITH_ANTI_POLYSACCHARIDE_ANTIBODY_3DY_NEGATIVE		16	0.604067	1.32824	0.124409	0.348612	1	1203	tags=44%, list=12%, signal=50%
GSE14308_TH2_VS_TH1_UP	GSE14308_TH2_VS_TH1_UP		153	0.421572	1.32769	0.0446534	0.349872	1	1615	tags=20%, list=16%, signal=24%
MODULE_157	MODULE_157		49	0.485867	1.32762	0.0728745	0.349467	1	1039	tags=35%, list=10%, signal=38%
GSE41176_UNSTIM_VS_ANTI_IGM_STIM_BCELL_3H_UP	GSE41176_UNSTIM_VS_ANTI_IGM_STIM_BCELL_3H_UP		121	0.438985	1.32699	0.0485207	0.35104	1	1389	tags=27%, list=14%, signal=31%
GSE23321_EFFECTOR_MEMORY_VS_NAIVE_CD8_TCELL_UP	GSE23321_EFFECTOR_MEMORY_VS_NAIVE_CD8_TCELL_UP		94	0.449844	1.32696	0.0676507	0.350535	1	1307	tags=27%, list=13%, signal=30%
GSE36888_UNTREATED_VS_IL2_TREATED_TCELL_17H_UP	GSE36888_UNTREATED_VS_IL2_TREATED_TCELL_17H_UP		126	0.435971	1.32611	0.0373396	0.352945	1	1167	tags=22%, list=11%, signal=25%
GSE23502_BM_VS_COLON_TUMOR_MYELOID_DERIVED_SUPPRESSOR_CELL_UP	GSE23502_BM_VS_COLON_TUMOR_MYELOID_DERIVED_SUPPRESSOR_CELL_UP		142	0.431215	1.32549	0.037296	0.354491	1	966	tags=21%, list=9%, signal=23%
GSE11961_MARGINAL_ZONE_BCELL_VS_MEMORY_BCELL_DAY7_UP	GSE11961_MARGINAL_ZONE_BCELL_VS_MEMORY_BCELL_DAY7_UP		130	0.428046	1.32522	0.035545	0.354833	1	1184	tags=16%, list=12%, signal=18%
GSE37534_UNTREATED_VS_PIOGLITAZONE_TREATED_CD4_TCELL_PPARG1_AND_FOXP3_TRASDUCED_UP	GSE37534_UNTREATED_VS_PIOGLITAZONE_TREATED_CD4_TCELL_PPARG1_AND_FOXP3_TRASDUCED_UP		143	0.425548	1.32519	0.0478972	0.354328	1	1466	tags=19%, list=14%, signal=22%
GSE25147_UNSTIM_VS_HELIOBACTER_PYLORI_LPS_STIM_MKN45_CELL_DN	GSE25147_UNSTIM_VS_HELIOBACTER_PYLORI_LPS_STIM_MKN45_CELL_DN		102	0.437358	1.32488	0.0571429	0.354854	1	1584	tags=24%, list=16%, signal=28%
GSE22229_RENAL_TRANSPLANT_IMMUNOSUPP_THERAPY_VS_HEALTHY_PBMC_UP	GSE22229_RENAL_TRANSPLANT_IMMUNOSUPP_THERAPY_VS_HEALTHY_PBMC_UP		140	0.427278	1.32487	0.0459906	0.354278	1	687	tags=11%, list=7%, signal=11%
GSE29618_BCELL_VS_PDC_DN	GSE29618_BCELL_VS_PDC_DN		135	0.431207	1.32481	0.0328068	0.353897	1	1428	tags=24%, list=14%, signal=28%
MODULE_73	MODULE_73		16	0.605906	1.32469	0.125984	0.353705	1	834	tags=44%, list=8%, signal=48%
GSE13522_WT_VS_IFNG_KO_SKING_T_CRUZI_Y_STRAIN_INF_DN	GSE13522_WT_VS_IFNG_KO_SKING_T_CRUZI_Y_STRAIN_INF_DN		71	0.466233	1.32458	0.0703325	0.353517	1	1291	tags=15%, list=13%, signal=18%
GSE1460_DP_THYMOCYTE_VS_THYMIC_STROMAL_CELL_DN	GSE1460_DP_THYMOCYTE_VS_THYMIC_STROMAL_CELL_DN		136	0.425013	1.32443	0.0469484	0.35339	1	1610	tags=20%, list=16%, signal=23%
GSE26928_NAIVE_VS_CXCR5_POS_CD4_TCELL_DN	GSE26928_NAIVE_VS_CXCR5_POS_CD4_TCELL_DN		135	0.431427	1.32439	0.0393325	0.352967	1	1344	tags=19%, list=13%, signal=21%
GSE21379_WT_VS_SAP_KO_TFH_CD4_TCELL_UP	GSE21379_WT_VS_SAP_KO_TFH_CD4_TCELL_UP		87	0.457628	1.32408	0.0777778	0.353462	1	1676	tags=37%, list=16%, signal=44%
GSE7852_LN_VS_FAT_TREG_DN	GSE7852_LN_VS_FAT_TREG_DN		130	0.433937	1.32364	0.041816	0.354465	1	1669	tags=32%, list=16%, signal=37%
GSE339_CD4POS_VS_CD8POS_DC_DN	GSE339_CD4POS_VS_CD8POS_DC_DN		150	0.426271	1.32347	0.0283019	0.354493	1	1084	tags=16%, list=11%, signal=18%
MODULE_399	MODULE_399		34	0.519416	1.32318	0.120588	0.354972	1	685	tags=29%, list=7%, signal=31%
GSE32533_WT_VS_MIR17_OVEREXPRESS_ACT_CD4_TCELL_DN	GSE32533_WT_VS_MIR17_OVEREXPRESS_ACT_CD4_TCELL_DN		104	0.444113	1.32267	0.0499376	0.356157	1	1123	tags=21%, list=11%, signal=24%
GSE11961_GERMINAL_CENTER_BCELL_DAY7_VS_GERMINAL_CENTER_BCELL_DAY40_UP	GSE11961_GERMINAL_CENTER_BCELL_DAY7_VS_GERMINAL_CENTER_BCELL_DAY40_UP		133	0.4311	1.32254	0.0486936	0.356017	1	546	tags=12%, list=5%, signal=13%
GSE25123_IL4_VS_IL4_AND_ROSIGLITAZONE_STIM_PPARG_KO_MACROPHAGE_DAY10_DN	GSE25123_IL4_VS_IL4_AND_ROSIGLITAZONE_STIM_PPARG_KO_MACROPHAGE_DAY10_DN		120	0.430471	1.32202	0.0419664	0.357261	1	1005	tags=21%, list=10%, signal=23%
GSE17721_CTRL_VS_PAM3CSK4_12H_BMDC_DN	GSE17721_CTRL_VS_PAM3CSK4_12H_BMDC_DN		138	0.427839	1.32059	0.0316901	0.361881	1	1068	tags=17%, list=10%, signal=18%
GSE29618_PRE_VS_DAY7_FLU_VACCINE_PDC_UP	GSE29618_PRE_VS_DAY7_FLU_VACCINE_PDC_UP		79	0.457146	1.32033	0.0773196	0.362179	1	1443	tags=28%, list=14%, signal=32%
GSE28449_WT_VS_LRF_KO_GERMINAL_CENTER_BCELL_UP	GSE28449_WT_VS_LRF_KO_GERMINAL_CENTER_BCELL_UP		100	0.43648	1.32014	0.05	0.362266	1	973	tags=19%, list=10%, signal=21%
GSE3982_EOSINOPHIL_VS_BASOPHIL_UP	GSE3982_EOSINOPHIL_VS_BASOPHIL_UP		123	0.431701	1.32013	0.0494118	0.361676	1	1892	tags=31%, list=19%, signal=37%
GSE3982_DC_VS_NEUTROPHIL_UP	GSE3982_DC_VS_NEUTROPHIL_UP		156	0.420467	1.31982	0.0382387	0.362212	1	1318	tags=17%, list=13%, signal=19%
GSE3982_DC_VS_EFF_MEMORY_CD4_TCELL_UP	GSE3982_DC_VS_EFF_MEMORY_CD4_TCELL_UP		142	0.424196	1.31978	0.0478413	0.361755	1	1450	tags=23%, list=14%, signal=26%
GSE26495_NAIVE_VS_PD1HIGH_CD8_TCELL_UP	GSE26495_NAIVE_VS_PD1HIGH_CD8_TCELL_UP		91	0.447009	1.31946	0.0651629	0.362325	1	2156	tags=40%, list=21%, signal=50%
[truncated: 3,586 more rows]

## Sheet: BI2536_8h_neg
NAME	GS<br> follow link to MSigDB	GS DETAILS	SIZE	ES	NES	NOM p-val	FDR q-val	FWER p-val	RANK AT MAX	LEADING EDGE
[truncated: 1,570 more rows]

[truncated: 15 more sheets: BI2536_8h_pos, BI2536_12h_neg, BI2536_12h_pos, MZ1_4h_neg, MZ1_4h_pos, MZ1_8h_neg, MZ1_8h_pos, MZ1_12h_neg, MZ1_12h_pos, Combo_4h_neg, Combo_4h_pos, Combo_8h_neg, Combo_8h_pos, Combo_12h_neg, Combo_12h_pos]
